# Supplementary material for: In-Depth Characterization of Apoptosis N-Terminome Reveals a Link Between Caspase-3 Cleavage and Posttranslational N-Terminal Acetylation
Source: Mol Cell Proteomics. 2023 May 24;22(7):100584. doi: 10.1016/j.mcpro.2023.100584 (PMC10362333; doi:10.1016/j.mcpro.2023.100584)
Supplement: Supplemental Tables S1–S10 and S12 [file mmc2.xlsx]

## Sheet: Table S1 LATE N-term Labeling
Peptide	Modified peptide	Protein	Alternative proteins	Probability	Expect	Ions	Assumed charge	Precursor neutral mass	Calc neutral pep mass	Measured -Theoretical mass difference	NET	retention time	m/z ratio theoretical	m/z ratio experimental	Start position	Peptide Type	Sample			A	LATE	PreLATE		B	LATE	PreLATE
AQTQGTRR	M.n[43.02]AQTQGTRR.K	sp|Q13547|HDAC1_HUMAN	sp|Q13547|HDAC1_HUMANtr|Q5TEE2|Q5TEE2_HUMAN	0.9857	0.0145	6|14	2	958.498	958.494	0.00331	2	2738.7	480.255	480.256	2	Acet N-term	LATE			Acet N-term	2168	224		NET=1	1668	245
SRRRHSDENDGGQPH	M.n[43.02]SRRRHSDENDGGQPH.K	sp|Q09161|NCBP1_HUMAN	sp|Q09161|NCBP1_HUMANtr|F2Z2T1|F2Z2T1_HUMAN	0.9978	0.00118	16|84	4	1789.81	1788.8	1.00641	2	2963.3	448.207	448.459	2	Acet N-term	LATE			DiMet N-term	430	89		NET=2	345	5581
ASSRASSTQAT	M.n[43.02]ASSRASSTQAT.K	sp|O43172|PRP4_HUMAN	sp|O43172|PRP4_HUMAN	0.9943	0.00445	9|20	2	1107.52	1107.52	0.006303	2	2971.3	554.765	554.768	2	Acet N-term	LATE			neo DiMet	1526	228		N-term	2598	313
ATTATMATSGSAR	M.n[43.02]ATTATM[147.04]ATSGSAR.K	sp|P38919|IF4A3_HUMAN	sp|P38919|IF4A3_HUMANtr|I3L3H2|I3L3H2_HUMAN	0.9994	0.000403	6|24	2	1282.59	1282.58	0.003533	2	3102.7	642.298	642.3	2	Acet N-term	LATE			Neo Acet	142	17
MNHQQQQQQQ	-.n[43.02]MNHQQQQQQQ.K	sp|Q93009|UBP7_HUMAN	sp|Q93009|UBP7_HUMANtr|H3BMF6|H3BMF6_HUMAN	0.9479	0.0619	9|18	2	1338.58	1338.57	0.003052	2	3142.9	670.294	670.296	1	Acet N-term	LATE			Internal LysN	325	5525		Total	4611	6139
KVDCTANTNTCN	A.n[35]K[162.16]VDC[160.03]TANTNTC[160.03]N.K	sp|P30101|PDIA3_HUMAN	sp|P30101|PDIA3_HUMANtr|H7BZJ3|H7BZJ3_HUMAN	0.9503	0.00265	5|22	2	1464.7	1464.7	-0.002184	2	3153.4	733.356	733.355	82	Internal LysN	LATE			Not labelled	20	56
SAGSATHPGAGGRRS	M.n[43.02]SAGSATHPGAGGRRS.K	sp|Q7Z7F0|KHDC4_HUMAN	sp|Q7Z7F0|KHDC4_HUMAN	0.9629	0.024	12|56	3	1409.68	1409.68	0.003972	2	3156.8	470.899	470.901	2	Acet N-term	LATE
MNPNCARCG	-.n[43.02]M[147.04]NPNC[160.03]ARC[160.03]G.K	sp|Q14847|LASP1_HUMAN	sp|Q14847|LASP1_HUMANtr|K7ESD6|K7ESD6_HUMANtr|F6S2S5|F6S2S5_HUMAN	0.9668	0.0376	8|16	2	1136.42	1136.42	0.004014	2	3194.1	569.215	569.217	1	Acet N-term	LATE			Total	4611	6139
AAQTSPSP	Y.n[35]AAQTSPSP.K	sp|P06576|ATPB_HUMAN	sp|P06576|ATPB_HUMANtr|F8W0P7|F8W0P7_HUMAN	0.9601	0.0457	8|14	2	791.427	791.424	0.002982	1	3197.6	396.719	396.721	47	neo DiMet	LATE
MNPNCARCG	-.n[43.02]M[147.04]NPNC[160.03]ARC[160.03]G.K	sp|Q14847|LASP1_HUMAN	sp|Q14847|LASP1_HUMANtr|K7ESD6|K7ESD6_HUMANtr|F6S2S5|F6S2S5_HUMAN	0.9997	0.000167	10|16	2	1136.42	1136.42	0.00418	2	3214.4	569.215	569.217	1	Acet N-term	LATE
AAQTSPSP	Y.n[35]AAQTSPSP.K	sp|P06576|ATPB_HUMAN	sp|P06576|ATPB_HUMANtr|F8W0P7|F8W0P7_HUMAN	0.9859	0.014	8|14	2	791.427	791.424	0.002993	1	3218	396.719	396.721	47	neo DiMet	LATE
AAQTSPSP	Y.n[35]AAQTSPSP.K	sp|P06576|ATPB_HUMAN	sp|P06576|ATPB_HUMANtr|F8W0P7|F8W0P7_HUMAN	0.984	0.0167	7|14	2	791.426	791.424	0.002529	1	3238.5	396.719	396.72	47	neo DiMet	LATE
ATTATMATSGSAR	M.n[43.02]ATTATM[147.04]ATSGSAR.K	sp|P38919|IF4A3_HUMAN	sp|P38919|IF4A3_HUMANtr|I3L3H2|I3L3H2_HUMAN	0.9997	0.00014	9|24	2	1282.59	1282.58	0.00445	2	3339.4	642.298	642.301	2	Acet N-term	LATE
ATTATMATSGSAR	M.n[43.02]ATTATM[147.04]ATSGSAR.K	sp|P38919|IF4A3_HUMAN	sp|P38919|IF4A3_HUMANtr|I3L3H2|I3L3H2_HUMAN	1	3.1e-07	11|24	2	1282.59	1282.58	0.005955	2	3359.8	642.298	642.301	2	Acet N-term	LATE
SRQVVRSS	M.n[43.02]SRQVVRSS.K	sp|P31146|COR1A_HUMAN	sp|P31146|COR1A_HUMANtr|H3BU76|H3BU76_HUMANtr|H3BNA2|H3BNA2_HUMANtr|H3BRY3|H3BRY3_HUMANtr|H3BTU6|H3BTU6_HUMANtr|H3BSL1|H3BSL1_HUMANtr|H3BRJ0|H3BRJ0_HUMAN	0.9194	0.0997	6|14	2	959.52	959.515	0.004797	2	3361.1	480.765	480.767	2	Acet N-term	LATE
ATTATMATSGSAR	M.n[43.02]ATTATM[147.04]ATSGSAR.K	sp|P38919|IF4A3_HUMAN	sp|P38919|IF4A3_HUMANtr|I3L3H2|I3L3H2_HUMAN	1	9.67e-09	13|24	2	1282.59	1282.58	0.00828	2	3380.1	642.298	642.303	2	Acet N-term	LATE
SRQVVRSS	M.n[43.02]SRQVVRSS.K	sp|P31146|COR1A_HUMAN	sp|P31146|COR1A_HUMANtr|H3BU76|H3BU76_HUMANtr|H3BNA2|H3BNA2_HUMANtr|H3BRY3|H3BRY3_HUMANtr|H3BTU6|H3BTU6_HUMANtr|H3BSL1|H3BSL1_HUMANtr|H3BRJ0|H3BRJ0_HUMAN	0.9342	0.0672	9|14	2	959.521	959.515	0.005777	2	3381.5	480.765	480.768	2	Acet N-term	LATE
MRRVVRQS	-.n[43.02]M[147.04]RRVVRQS.K	sp|Q9ULV4|COR1C_HUMAN	sp|Q9ULV4|COR1C_HUMANtr|F8W1H8|F8W1H8_HUMANtr|F8VSA4|F8VSA4_HUMANtr|F8VVB7|F8VVB7_HUMANtr|F8VRE9|F8VRE9_HUMANtr|F8VUX3|F8VUX3_HUMANtr|F8VTT6|F8VTT6_HUMAN	0.9639	0.0222	8|28	3	1088.59	1088.59	0.004507	2	3418.2	363.87	363.871	1	Acet N-term	LATE
AAEEPQQQ	M.n[43.02]AAEEPQQQ.K	sp|Q96FW1|OTUB1_HUMAN	sp|Q96FW1|OTUB1_HUMANDECOY1_sp_6900tr|J3KR44|J3KR44_HUMANtr|F5GYJ8|F5GYJ8_HUMANtr|F5H3F0|F5H3F0_HUMANtr|F5H6Q1|F5H6Q1_HUMAN	0.9863	0.0126	7|14	2	941.414	941.409	0.005125	2	3458.7	471.712	471.714	2	Acet N-term	LATE
AAEEPQQQ	M.n[43.02]AAEEPQQQ.K	sp|Q96FW1|OTUB1_HUMAN	sp|Q96FW1|OTUB1_HUMANDECOY1_sp_6900tr|J3KR44|J3KR44_HUMANtr|F5GYJ8|F5GYJ8_HUMANtr|F5H3F0|F5H3F0_HUMANtr|F5H6Q1|F5H6Q1_HUMAN	0.9771	0.0219	8|14	2	941.414	941.409	0.00527	2	3479	471.712	471.714	2	Acet N-term	LATE
NVINGGSHAGN	F.n[35]NVINGGSHAGN.K	sp|P06733|ENOA_HUMAN	sp|P06733|ENOA_HUMANsp|P09104|ENOG_HUMANsp|P13929|ENOB_HUMANtr|K7EPM1|K7EPM1_HUMANtr|E5RGZ4|E5RGZ4_HUMANtr|K7EM90|K7EM90_HUMANtr|K7EKN2|K7EKN2_HUMANtr|A0A2R8YEM5|A0A2R8YEM5_HUMANtr|A0A2R8Y6G6|A0A2R8Y6G6_HUMAN	1	2.74e-06	10|20	2	1072.55	1072.55	0.006584	1	3488.6	537.281	537.284	151	neo DiMet	LATE
NVINGGSHAGN	F.n[35]NVINGGSHAGN.K	sp|P06733|ENOA_HUMAN	sp|P06733|ENOA_HUMANsp|P09104|ENOG_HUMANsp|P13929|ENOB_HUMANtr|K7EPM1|K7EPM1_HUMANtr|E5RGZ4|E5RGZ4_HUMANtr|K7EM90|K7EM90_HUMANtr|K7EKN2|K7EKN2_HUMANtr|A0A2R8YEM5|A0A2R8YEM5_HUMANtr|A0A2R8Y6G6|A0A2R8Y6G6_HUMAN	1	3.05e-06	11|20	2	1072.55	1072.55	0.006919	1	3509.2	537.281	537.284	151	neo DiMet	LATE
NVINGGSHAGN	F.n[35]NVINGGSHAGN.K	sp|P06733|ENOA_HUMAN	sp|P06733|ENOA_HUMANsp|P09104|ENOG_HUMANsp|P13929|ENOB_HUMANtr|K7EPM1|K7EPM1_HUMANtr|E5RGZ4|E5RGZ4_HUMANtr|K7EM90|K7EM90_HUMANtr|K7EKN2|K7EKN2_HUMANtr|A0A2R8YEM5|A0A2R8YEM5_HUMANtr|A0A2R8Y6G6|A0A2R8Y6G6_HUMAN	0.9999	1.21e-05	11|20	2	1072.55	1072.55	0.006815	1	3529.6	537.281	537.284	151	neo DiMet	LATE
GRVIRGQR	M.n[35]GRVIRGQR.K	sp|P62917|RL8_HUMAN	sp|P62917|RL8_HUMANtr|E9PP36|E9PP36_HUMANtr|E9PKZ0|E9PKZ0_HUMANtr|E9PKU4|E9PKU4_HUMANtr|G3V1A1|G3V1A1_HUMAN	0.9642	0.0217	10|28	3	974.636	974.631	0.00455	2	3537.3	325.884	325.886	2	DiMet N-term	LATE
NVINGGSHAGN	F.n[35]NVINGGSHAGN.K	sp|P06733|ENOA_HUMAN	sp|P06733|ENOA_HUMANsp|P09104|ENOG_HUMANsp|P13929|ENOB_HUMANtr|K7EPM1|K7EPM1_HUMANtr|E5RGZ4|E5RGZ4_HUMANtr|K7EM90|K7EM90_HUMANtr|K7EKN2|K7EKN2_HUMANtr|A0A2R8YEM5|A0A2R8YEM5_HUMANtr|A0A2R8Y6G6|A0A2R8Y6G6_HUMAN	0.9999	5.12e-05	11|20	2	1072.55	1072.55	0.005076	1	3549.9	537.281	537.284	151	neo DiMet	LATE
GRVIRGQR	M.n[35]GRVIRGQR.K	sp|P62917|RL8_HUMAN	sp|P62917|RL8_HUMANtr|E9PP36|E9PP36_HUMANtr|E9PKZ0|E9PKZ0_HUMANtr|E9PKU4|E9PKU4_HUMANtr|G3V1A1|G3V1A1_HUMAN	0.9563	0.0277	10|28	3	974.635	974.631	0.004155	2	3557.9	325.884	325.886	2	DiMet N-term	LATE
SGESARSLG	M.n[43.02]SGESARSLG.K	sp|P78417|GSTO1_HUMAN	sp|P78417|GSTO1_HUMAN	0.9448	0.0535	10|16	2	904.431	904.425	0.005526	2	3566.1	453.22	453.223	2	Acet N-term	LATE
GRVIRGQR	M.n[35]GRVIRGQR.K	sp|P62917|RL8_HUMAN	sp|P62917|RL8_HUMANtr|E9PP36|E9PP36_HUMANtr|E9PKZ0|E9PKZ0_HUMANtr|E9PKU4|E9PKU4_HUMANtr|G3V1A1|G3V1A1_HUMAN	0.9751	0.0135	12|28	3	974.636	974.631	0.005275	2	3578.2	325.884	325.886	2	DiMet N-term	LATE
ATTATMATSGSAR	M.n[43.02]ATTATM[147.04]ATSGSAR.K	sp|P38919|IF4A3_HUMAN	sp|P38919|IF4A3_HUMANtr|I3L3H2|I3L3H2_HUMAN	0.9999	3.05e-05	8|24	2	1282.59	1282.58	0.004659	2	3590.9	642.298	642.301	2	Acet N-term	LATE
TENSTSAPAAKP	M.n[35]TENSTSAPAAK[162.16]P.K	sp|P07305|H10_HUMAN	sp|P07305|H10_HUMAN	0.9861	0.00805	5|22	2	1240.7	1240.69	0.008556	2	3620.8	621.354	621.358	2	DiMet N-term	LATE
KAGGANYDAQTE	K.n[35]K[162.16]AGGANYDAQTE.-	sp|Q14019|COTL1_HUMAN	sp|Q14019|COTL1_HUMANtr|H3BT58|H3BT58_HUMAN	0.9928	0.00569	6|22	2	1291.68	1291.67	0.007442	2	3631.1	646.841	646.845	131	Internal LysN	LATE
ASSASARTPAG	M.n[43.02]ASSASARTPAG.K	sp|Q96NB3|ZN830_HUMAN	sp|Q96NB3|ZN830_HUMAN	0.9975	0.00186	14|20	2	1016.49	1016.49	0.004561	2	3656.6	509.252	509.254	2	Acet N-term	LATE
MDADDSRAP	-.n[43.02]M[147.04]DADDSRAP.K	sp|Q01813|PFKAP_HUMAN	sp|Q01813|PFKAP_HUMAN	0.9908	0.00721	8|16	2	1034.4	1034.4	0.006133	2	3665.4	518.206	518.209	1	Acet N-term	LATE
ASSASARTPAG	M.n[43.02]ASSASARTPAG.K	sp|Q96NB3|ZN830_HUMAN	sp|Q96NB3|ZN830_HUMAN	0.9995	0.000243	14|20	2	1016.49	1016.49	0.006135	2	3677	509.252	509.255	2	Acet N-term	LATE
MDADDSRAP	-.n[43.02]M[147.04]DADDSRAP.K	sp|Q01813|PFKAP_HUMAN	sp|Q01813|PFKAP_HUMAN	0.9815	0.0138	7|16	2	1034.4	1034.4	0.006639	2	3686	518.206	518.209	1	Acet N-term	LATE
TTATGRNIT	Y.n[35]TTATGRNIT.K	sp|Q96RQ3|MCCA_HUMAN	sp|Q96RQ3|MCCA_HUMANtr|F8WDI3|F8WDI3_HUMANtr|G5E9X5|G5E9X5_HUMAN	0.931	0.0767	7|16	2	967.557	967.551	0.005486	1	3699.7	484.783	484.786	42	neo DiMet	LATE
QNTEALQS	Y.n[35]QNTEALQS.K	sp|Q16698|DECR_HUMAN	sp|Q16698|DECR_HUMANtr|E5RFV2|E5RFV2_HUMANtr|E5RID6|E5RID6_HUMANtr|E5RJG7|E5RJG7_HUMAN	0.982	0.0179	7|14	2	923.482	923.477	0.004619	1	3703	462.746	462.748	34	neo DiMet	LATE
GPDEDLSHRN	A.n[35]GPDEDLSHRN.K	sp|Q9HC07|TM165_HUMAN	sp|Q9HC07|TM165_HUMANtr|D6RD79|D6RD79_HUMANtr|D6RBL0|D6RBL0_HUMAN	0.9979	0.000795	18|36	3	1172.57	1172.56	0.005042	1	3713.4	391.862	391.863	34	neo DiMet	LATE
IQQTMARQSHQ	S.n[35]IQQTMARQSHQ.K	sp|P24311|COX7B_HUMAN	sp|P24311|COX7B_HUMAN	0.9997	7.6e-05	12|40	3	1360.71	1360.71	0.005328	1	3714	454.577	454.579	17	neo DiMet	LATE
PAATSVAAAR	D.PAATSVAAAR.K	sp|O00762|UBE2C_HUMAN	sp|O00762|UBE2C_HUMANtr|A0A0A0MSE8|A0A0A0MSE8_HUMANtr|A0A087WVK1|A0A087WVK1_HUMANtr|K4DI81|K4DI81_HUMANsp|UBE2C_HUMAN|	0.9966	0.00271	10|18	2	913.502	913.498	0.003511	1	3721.8	457.756	457.758	8	Not Labelled	LATE
TRGNQRELARQ	M.n[35]TRGNQRELARQ.K	sp|P84101|SERF2_HUMAN	sp|P84101|SERF2_HUMANtr|B8ZZY7|B8ZZY7_HUMANtr|F8WBN3|F8WBN3_HUMANtr|F8WBV6|F8WBV6_HUMAN	0.9976	0.003	14|60	4	1361.77	1361.77	0.004672	2	3726.2	341.45	341.451	2	DiMet N-term	LATE
GPDEDLSHRN	A.n[35]GPDEDLSHRN.K	sp|Q9HC07|TM165_HUMAN	sp|Q9HC07|TM165_HUMANtr|D6RD79|D6RD79_HUMANtr|D6RBL0|D6RBL0_HUMAN	1	1.43e-06	18|36	3	1172.57	1172.56	0.003893	1	3733.8	391.862	391.863	34	neo DiMet	LATE
TDENRCL	Q.TDENRC[160.03]L.K	sp|P05556|ITB1_HUMAN	sp|P05556|ITB1_HUMANtr|E7EUI6|E7EUI6_HUMANtr|E7ERX5|E7ERX5_HUMANDECOY0_tr_39373tr|Q5T3E4|Q5T3E4_HUMANtr|Q5T3E5|Q5T3E5_HUMANtr|E9PLR6|E9PLR6_HUMANtr|E9PQJ2|E9PQJ2_HUMANtr|Q5T3E6|Q5T3E6_HUMANtr|E7EQW5|E7EQW5_HUMAN	0.9889	0.0107	9|12	2	906.39	906.387	0.003335	1	3764.4	454.201	454.202	22	Not Labelled	LATE
GVDIRHN	M.n[35]GVDIRHN.K	sp|Q07020|RL18_HUMAN	sp|Q07020|RL18_HUMANtr|F8VYV2|F8VYV2_HUMANtr|A0A075B7A0|A0A075B7A0_HUMANtr|F8VXR6|F8VXR6_HUMANtr|J3QQ67|J3QQ67_HUMANtr|G3V203|G3V203_HUMAN	0.9999	3.45e-05	10|12	2	843.481	843.478	0.003656	2	3779.4	422.746	422.748	2	DiMet N-term	LATE
ATTATMATSGSAR	M.n[43.02]ATTATMATSGSAR.K	sp|P38919|IF4A3_HUMAN	sp|P38919|IF4A3_HUMANtr|I3L3H2|I3L3H2_HUMAN	0.9999	5.5e-05	14|24	2	1266.59	1266.59	0.004328	2	3781.3	634.301	634.303	2	Acet N-term	LATE
LRTACERA	R.n[35]LRTAC[160.03]ERA.K	sp|P54652|HSP72_HUMAN	sp|P54652|HSP72_HUMANsp|P48741|HSP77_HUMANsp|P0DMV8|HS71A_HUMANsp|P34931|HS71L_HUMANsp|P11142|HSP7C_HUMANsp|P17066|HSP76_HUMANsp|P0DMV9|HS71B_HUMANtr|E9PNE6|E9PNE6_HUMANtr|E9PKE3|E9PKE3_HUMANtr|E9PN89|E9PN89_HUMANtr|V9GZ37|V9GZ37_HUMANtr|A0A0G2JIW1|A0A0G2JIW1_HUMANtr|A8K7Q2|A8K7Q2_HUMANtr|Q53FA3|Q53FA3_HUMAN	0.9832	0.0094	11|28	3	1009.56	1009.56	0.003451	1	3784	337.526	337.527	266	neo DiMet	LATE
ARMVGCTG	F.n[35]ARMVGC[160.03]TG.K	sp|P22061|PIMT_HUMAN	sp|P22061|PIMT_HUMANtr|A0A0A0MRJ6|A0A0A0MRJ6_HUMANtr|C9J0F2|C9J0F2_HUMANtr|H7BY58|H7BY58_HUMAN	0.929	0.0866	9|14	2	884.446	884.442	0.004267	1	3792	443.228	443.23	97	neo DiMet	LATE
LRTACERA	R.n[35]LRTAC[160.03]ERA.K	sp|P54652|HSP72_HUMAN	sp|P54652|HSP72_HUMANsp|P48741|HSP77_HUMANsp|P0DMV8|HS71A_HUMANsp|P34931|HS71L_HUMANsp|P11142|HSP7C_HUMANsp|P17066|HSP76_HUMANsp|P0DMV9|HS71B_HUMANtr|E9PNE6|E9PNE6_HUMANtr|E9PKE3|E9PKE3_HUMANtr|E9PN89|E9PN89_HUMANtr|V9GZ37|V9GZ37_HUMANtr|A0A0G2JIW1|A0A0G2JIW1_HUMANtr|A8K7Q2|A8K7Q2_HUMANtr|Q53FA3|Q53FA3_HUMAN	0.9707	0.0319	5|14	2	1009.56	1009.56	0.004264	1	3799.3	505.785	505.787	266	neo DiMet	LATE
GVDIRHN	M.n[35]GVDIRHN.K	sp|Q07020|RL18_HUMAN	sp|Q07020|RL18_HUMANtr|F8VYV2|F8VYV2_HUMANtr|A0A075B7A0|A0A075B7A0_HUMANtr|F8VXR6|F8VXR6_HUMANtr|J3QQ67|J3QQ67_HUMANtr|G3V203|G3V203_HUMAN	0.9953	0.00405	9|12	2	843.481	843.478	0.002991	2	3799.7	422.746	422.748	2	DiMet N-term	LATE
ATTATMATSGSAR	M.n[43.02]ATTATMATSGSAR.K	sp|P38919|IF4A3_HUMAN	sp|P38919|IF4A3_HUMANtr|I3L3H2|I3L3H2_HUMAN	1	4.07e-06	12|24	2	1266.59	1266.59	0.004633	2	3801.6	634.301	634.303	2	Acet N-term	LATE
LRTACERA	R.n[35]LRTAC[160.03]ERA.K	sp|P54652|HSP72_HUMAN	sp|P54652|HSP72_HUMANsp|P48741|HSP77_HUMANsp|P0DMV8|HS71A_HUMANsp|P34931|HS71L_HUMANsp|P11142|HSP7C_HUMANsp|P17066|HSP76_HUMANsp|P0DMV9|HS71B_HUMANtr|E9PNE6|E9PNE6_HUMANtr|E9PKE3|E9PKE3_HUMANtr|E9PN89|E9PN89_HUMANtr|V9GZ37|V9GZ37_HUMANtr|A0A0G2JIW1|A0A0G2JIW1_HUMANtr|A8K7Q2|A8K7Q2_HUMANtr|Q53FA3|Q53FA3_HUMAN	0.9922	0.00381	10|28	3	1009.56	1009.56	0.003647	1	3804.4	337.526	337.527	266	neo DiMet	LATE
ARMVGCTG	F.n[35]ARMVGC[160.03]TG.K	sp|P22061|PIMT_HUMAN	sp|P22061|PIMT_HUMANtr|A0A0A0MRJ6|A0A0A0MRJ6_HUMANtr|C9J0F2|C9J0F2_HUMANtr|H7BY58|H7BY58_HUMAN	0.9578	0.05	8|14	2	884.445	884.442	0.002918	1	3812.2	443.228	443.23	97	neo DiMet	LATE
ASTSTTIRSH	M.n[43.02]ASTSTTIRSH.S	sp|P02538|K2C6A_HUMAN	sp|P02538|K2C6A_HUMANsp|P04259|K2C6B_HUMANsp|P48668|K2C6C_HUMAN	0.9998	0.000107	8|18	2	1101.54	1101.54	0.003026	1	3812.3	551.778	551.78	2	Acet N-term	LATE
GVDIRHN	M.n[35]GVDIRHN.K	sp|Q07020|RL18_HUMAN	sp|Q07020|RL18_HUMANtr|F8VYV2|F8VYV2_HUMANtr|A0A075B7A0|A0A075B7A0_HUMANtr|F8VXR6|F8VXR6_HUMANtr|J3QQ67|J3QQ67_HUMANtr|G3V203|G3V203_HUMAN	0.9989	0.000766	9|12	2	843.48	843.478	0.00282	2	3819.8	422.746	422.747	2	DiMet N-term	LATE
ASTSTTIRSH	M.n[43.02]ASTSTTIRSH.S	sp|P02538|K2C6A_HUMAN	sp|P02538|K2C6A_HUMANsp|P04259|K2C6B_HUMANsp|P48668|K2C6C_HUMAN	0.9999	2e-05	11|18	2	1101.55	1101.54	0.004406	1	3833.2	551.778	551.78	2	Acet N-term	LATE
ATTATMATSGSAR	M.n[43.02]ATTATM[147.04]ATSGSAR.K	sp|P38919|IF4A3_HUMAN	sp|P38919|IF4A3_HUMANtr|I3L3H2|I3L3H2_HUMAN	1	1.24e-10	17|24	2	1282.59	1282.58	0.005438	2	3837.7	642.298	642.301	2	Acet N-term	LATE
GVDIRHN	M.n[35]GVDIRHN.K	sp|Q07020|RL18_HUMAN	sp|Q07020|RL18_HUMANtr|F8VYV2|F8VYV2_HUMANtr|A0A075B7A0|A0A075B7A0_HUMANtr|F8VXR6|F8VXR6_HUMANtr|J3QQ67|J3QQ67_HUMANtr|G3V203|G3V203_HUMAN	0.9931	0.00639	6|12	2	843.48	843.478	0.002912	2	3840.3	422.746	422.747	2	DiMet N-term	LATE
ATTATMATSGSAR	M.n[43.02]ATTATMATSGSAR.K	sp|P38919|IF4A3_HUMAN	sp|P38919|IF4A3_HUMANtr|I3L3H2|I3L3H2_HUMAN	0.9989	0.000752	7|24	2	1266.59	1266.59	0.004904	2	3841.4	634.301	634.303	2	Acet N-term	LATE
SRMGPYPQR	F.n[35]SRM[147.04]GPYPQR.K	sp|Q9Y4L1|HYOU1_HUMAN	sp|Q9Y4L1|HYOU1_HUMANtr|E9PJ21|E9PJ21_HUMANtr|K7EQK2|K7EQK2_HUMANtr|A0A087X054|A0A087X054_HUMANtr|A0A087WWI4|A0A087WWI4_HUMAN	0.9987	0.000447	13|32	3	1140.59	1140.59	0.002647	1	3848.3	381.205	381.206	471	neo DiMet	LATE
ATTATMATSGSAR	M.n[43.02]ATTATM[147.04]ATSGSAR.K	sp|P38919|IF4A3_HUMAN	sp|P38919|IF4A3_HUMANtr|I3L3H2|I3L3H2_HUMAN	1	8.98e-11	18|24	2	1282.58	1282.58	0.002002	2	3858.1	642.298	642.299	2	Acet N-term	LATE
MVEADRPG	-.n[35]MVEADRPG.K	sp|P38159|RBMX_HUMAN	sp|P38159|RBMX_HUMANsp|Q96E39|RMXL1_HUMANsp|O75526|RMXL2_HUMANtr|H0Y6E7|H0Y6E7_HUMANtr|H3BT71|H3BT71_HUMANtr|A0A1B0GUK8|A0A1B0GUK8_HUMANtr|H3BNC1|H3BNC1_HUMANtr|H3BR27|H3BR27_HUMAN	0.955	0.0489	7|14	2	907.466	907.465	0.001896	2	3870.2	454.74	454.741	1	DiMet N-term	LATE
AAVAATAAA	M.n[35]AAVAATAAA.K	sp|Q6Y1H2|HACD2_HUMAN	sp|Q6Y1H2|HACD2_HUMAN	0.9536	0.0489	8|16	2	749.451	749.45	0.001513	2	3872.2	375.732	375.733	2	DiMet N-term	LATE
ATTATMATSGSAR	M.n[43.02]ATTATM[147.04]ATSGSAR.K	sp|P38919|IF4A3_HUMAN	sp|P38919|IF4A3_HUMANtr|I3L3H2|I3L3H2_HUMAN	1	1.94e-08	17|24	2	1282.59	1282.58	0.003463	2	3878.6	642.298	642.3	2	Acet N-term	LATE
MVEADRPG	-.n[35]MVEADRPG.K	sp|P38159|RBMX_HUMAN	sp|P38159|RBMX_HUMANsp|Q96E39|RMXL1_HUMANsp|O75526|RMXL2_HUMANtr|H0Y6E7|H0Y6E7_HUMANtr|H3BT71|H3BT71_HUMANtr|A0A1B0GUK8|A0A1B0GUK8_HUMANtr|H3BNC1|H3BNC1_HUMANtr|H3BR27|H3BR27_HUMAN	0.9705	0.0321	8|14	2	907.468	907.465	0.003695	2	3890.9	454.74	454.741	1	DiMet N-term	LATE
AAVAATAAA	M.n[35]AAVAATAAA.K	sp|Q6Y1H2|HACD2_HUMAN	sp|Q6Y1H2|HACD2_HUMAN	0.9428	0.0688	8|16	2	749.452	749.45	0.002883	2	3892.6	375.732	375.734	2	DiMet N-term	LATE
ATTATMATSGSAR	M.n[43.02]ATTATM[147.04]ATSGSAR.K	sp|P38919|IF4A3_HUMAN	sp|P38919|IF4A3_HUMANtr|I3L3H2|I3L3H2_HUMAN	1	4.6e-10	16|24	2	1282.59	1282.58	0.005392	2	3899	642.298	642.301	2	Acet N-term	LATE
SATSVDTQRT	M.n[43.02]SATSVDTQRT.K	sp|Q9BYJ9|YTHD1_HUMAN	sp|Q9BYJ9|YTHD1_HUMANtr|Q5JXC6|Q5JXC6_HUMAN	0.9951	0.00409	8|18	2	1106.53	1106.52	0.004948	2	3902.2	554.267	554.27	2	Acet N-term	LATE
TTSASSHLN	M.n[43.02]TTSASSHLN.K	sp|P15104|GLNA_HUMAN	sp|P15104|GLNA_HUMANtr|A0A2R8YDT1|A0A2R8YDT1_HUMAN	1	8.43e-06	11|16	2	958.44	958.436	0.004354	2	3909.7	480.225	480.227	2	Acet N-term	LATE
AAVAATAAA	M.n[35]AAVAATAAA.K	sp|Q6Y1H2|HACD2_HUMAN	sp|Q6Y1H2|HACD2_HUMAN	0.9444	0.0648	8|16	2	749.453	749.45	0.0037	2	3913.3	375.732	375.734	2	DiMet N-term	LATE
ATTATMATSGSAR	M.n[43.02]ATTATM[147.04]ATSGSAR.K	sp|P38919|IF4A3_HUMAN	sp|P38919|IF4A3_HUMANtr|I3L3H2|I3L3H2_HUMAN	1	7.65e-09	15|24	2	1282.59	1282.58	0.006348	2	3919.5	642.298	642.302	2	Acet N-term	LATE
ATTATMATSGSAR	M.n[43.02]ATTATM[147.04]ATSGSAR.K	sp|P38919|IF4A3_HUMAN	sp|P38919|IF4A3_HUMANtr|I3L3H2|I3L3H2_HUMAN	1	5.78e-10	16|24	2	1282.59	1282.58	0.006619	2	3939.8	642.298	642.302	2	Acet N-term	LATE
AHNAGAAAAAGTHSA	M.n[43.02]AHNAGAAAAAGTHSA.K	sp|Q8NFD5|ARI1B_HUMAN	sp|Q8NFD5|ARI1B_HUMAN	0.9918	0.0074	5|28	2	1318.61	1318.6	0.006423	2	3945.6	660.308	660.311	2	Acet N-term	LATE
IQTERAYQ	D.IQTERAYQ.K	sp|P62280|RS11_HUMAN	sp|P62280|RS11_HUMANtr|M0QZC5|M0QZC5_HUMANtr|M0R1H6|M0R1H6_HUMAN	0.9768	0.023	7|14	2	1007.51	1007.5	0.005473	1	3952.9	504.759	504.762	4	Not Labelled	LATE
ASTSTTIRSHSS	M.n[43.02]ASTSTTIRSHSS.S	sp|P02538|K2C6A_HUMAN	sp|P02538|K2C6A_HUMANsp|P04259|K2C6B_HUMANsp|P48668|K2C6C_HUMAN	0.9988	0.000764	10|22	2	1275.61	1275.61	0.006732	1	3957.2	638.81	638.813	2	Acet N-term	LATE
SAARESHPHGV	M.n[43.02]SAARESHPHGV.K	sp|O00193|SMAP_HUMAN	sp|O00193|SMAP_HUMANtr|E9PM92|E9PM92_HUMANtr|E9PRZ9|E9PRZ9_HUMANtr|E9PQA1|E9PQA1_HUMAN	0.9991	0.000271	15|40	3	1188.57	1188.56	0.006877	2	3959.5	397.195	397.197	2	Acet N-term	LATE
ATTATMATSGSAR	M.n[43.02]ATTATM[147.04]ATSGSAR.K	sp|P38919|IF4A3_HUMAN	sp|P38919|IF4A3_HUMANtr|I3L3H2|I3L3H2_HUMAN	1	1.68e-07	13|24	2	1282.59	1282.58	0.006302	2	3960.4	642.298	642.302	2	Acet N-term	LATE
AQRHSDSSLEE	M.n[43.02]AQRHSDSSLEE.K	sp|Q5VV41|ARHGG_HUMAN	sp|Q5VV41|ARHGG_HUMAN	0.9746	0.0262	7|20	2	1299.58	1299.57	0.006641	2	3960.5	650.792	650.795	2	Acet N-term	LATE
ADAAATAGAGGSGTRSGS	M.n[43.02]ADAAATAGAGGSGTRSGS.K	sp|Q7Z7C8|TAF8_HUMAN	sp|Q7Z7C8|TAF8_HUMANtr|A0A0A0MRR3|A0A0A0MRR3_HUMANtr|C9J7M8|C9J7M8_HUMAN	0.9996	0.000237	6|34	2	1505.68	1505.67	0.004848	2	3961.9	753.843	753.845	2	Acet N-term	LATE
AVRNDEELN	L.n[35]AVRNDEELN.K	sp|Q8IUE6|H2A2B_HUMAN	sp|Q8IUE6|H2A2B_HUMAN	0.9497	0.0518	7|16	2	1092.57	1092.56	0.00633	1	3967.5	547.288	547.292	87	neo DiMet	LATE
SVSVHETR	M.n[43.02]SVSVHETR.K	sp|Q9H0H3|KLH25_HUMAN	sp|Q9H0H3|KLH25_HUMAN	0.9694	0.0336	9|14	2	955.476	955.472	0.00375	2	3975.9	478.743	478.745	2	Acet N-term	LATE
SGAEGFR	S.n[35]SGAEGFR.K	sp|P45877|PPIC_HUMAN	sp|P45877|PPIC_HUMAN	0.999	0.000642	9|12	2	756.4	756.398	0.002537	1	3978	379.206	379.207	24	neo DiMet	LATE
ATTATMATSGSAR	M.n[43.02]ATTATM[147.04]ATSGSAR.K	sp|P38919|IF4A3_HUMAN	sp|P38919|IF4A3_HUMANtr|I3L3H2|I3L3H2_HUMAN	0.9919	0.000829	9|24	2	1283.59	1282.58	1.00832	2	3981	642.298	642.803	2	Acet N-term	LATE
AAPAVQT	R.n[35]AAPAVQT.K	sp|P55084|ECHB_HUMAN	sp|P55084|ECHB_HUMANtr|C9JE81|C9JE81_HUMANtr|C9JEY0|C9JEY0_HUMANtr|C9K0M0|C9K0M0_HUMANtr|F5GZQ3|F5GZQ3_HUMANtr|B5MD38|B5MD38_HUMAN	0.9635	0.0419	6|12	2	690.415	690.412	0.002416	1	3985	346.214	346.215	34	neo DiMet	LATE
SGAEGFR	S.n[35]SGAEGFR.K	sp|P45877|PPIC_HUMAN	sp|P45877|PPIC_HUMAN	0.9998	0.000121	9|12	2	756.4	756.398	0.002244	1	3988.3	379.206	379.207	24	neo DiMet	LATE
AQREQAIRAA	K.n[35]AQREQAIRAA.K	sp|P83731|RL24_HUMAN	sp|P83731|RL24_HUMANtr|C9JNW5|C9JNW5_HUMAN	0.9594	0.0267	11|36	3	1146.67	1146.67	0.003259	1	3991.5	383.23	383.231	103	neo DiMet	LATE
ASGNARIG	M.n[43.02]ASGNARIG.K	sp|P32119|PRDX2_HUMAN	sp|P32119|PRDX2_HUMANtr|A6NIW5|A6NIW5_HUMAN	0.9822	0.0186	10|14	2	786.401	786.398	0.002707	2	3994.5	394.207	394.208	2	Acet N-term	LATE
SSGADGGGGAAVAARSD	M.n[43.02]SSGADGGGGAAVAARSD.K	sp|Q5JPI9|EFMT2_HUMAN	sp|Q5JPI9|EFMT2_HUMANtr|G3V238|G3V238_HUMAN	0.9973	0.000224	5|32	2	1447.64	1446.63	1.00839	2	3996.3	724.324	724.828	2	Acet N-term	LATE
SGAEGFR	S.n[35]SGAEGFR.K	sp|P45877|PPIC_HUMAN	sp|P45877|PPIC_HUMAN	0.9991	0.000576	10|12	2	756.401	756.398	0.00325	1	4009.3	379.206	379.208	24	neo DiMet	LATE
VMGVNHE	F.n[35]VMGVNHE.K	sp|P04406|G3P_HUMAN	sp|P04406|G3P_HUMANtr|E7EUT5|E7EUT5_HUMANDECOY1_tr_47952	0.9622	0.0196	5|12	2	818.423	818.417	0.006129	1	4015.2	410.216	410.219	132	neo DiMet	LATE
ATTATMATSGSAR	M.n[43.02]ATTATM[147.04]ATSGSAR.K	sp|P38919|IF4A3_HUMAN	sp|P38919|IF4A3_HUMANtr|I3L3H2|I3L3H2_HUMAN	0.9953	0.000975	12|24	2	1282.58	1282.58	0.000537	2	4019.6	642.298	642.299	2	Acet N-term	LATE
ATTATMATSGSAR	M.n[43.02]ATTATMATSGSAR.K	sp|P38919|IF4A3_HUMAN	sp|P38919|IF4A3_HUMANtr|I3L3H2|I3L3H2_HUMAN	1	7.53e-07	14|24	2	1266.59	1266.59	0.000142	2	4038.6	634.301	634.301	2	Acet N-term	LATE
AVTAQAARR	M.n[43.02]AVTAQAARR.K	sp|Q92871|PMM1_HUMAN	sp|Q92871|PMM1_HUMANtr|F8WFD5|F8WFD5_HUMAN	0.9204	0.0161	11|16	2	984.546	984.547	-0.000146	2	4075.7	493.281	493.28	2	Acet N-term	LATE
RGHQDPSQATGTTGSSVSCTEE	C.n[35]RGHQDPSQATGTTGSSVSC[160.03]TEE.K	sp|Q96KR6|F210B_HUMAN	sp|Q96KR6|F210B_HUMAN	1	5.56e-09	18|84	3	2325.03	2325.04	-0.000947	1	4091.8	776.019	776.019	59	neo DiMet	LATE
ATTATMATSGSAR	M.n[43.02]ATTATM[147.04]ATSGSAR.K	sp|P38919|IF4A3_HUMAN	sp|P38919|IF4A3_HUMANtr|I3L3H2|I3L3H2_HUMAN	1	1.12e-07	12|24	2	1282.58	1282.58	0.000387	2	4139.5	642.298	642.299	2	Acet N-term	LATE
KERNTDQASMPDNTAAQ	K.n[35]K[162.16]ERNTDQASMPDNTAAQ.K	sp|P35579|MYH9_HUMAN	sp|P35579|MYH9_HUMANsp|P35749|MYH11_HUMAN	0.9292	0.0518	8|64	3	1943.97	1943.96	0.005593	2	4147.6	648.995	648.997	356	Internal LysN	LATE
SGESARSLG	M.n[43.02]SGESARSLG.K	sp|P78417|GSTO1_HUMAN	sp|P78417|GSTO1_HUMAN	0.9963	0.00311	12|16	2	904.428	904.425	0.003136	2	4153	453.22	453.221	2	Acet N-term	LATE
ATTATMATSGSAR	M.n[43.02]ATTATM[147.04]ATSGSAR.K	sp|P38919|IF4A3_HUMAN	sp|P38919|IF4A3_HUMANtr|I3L3H2|I3L3H2_HUMAN	0.9999	3.33e-05	10|24	2	1282.58	1282.58	0.002416	2	4159.8	642.298	642.3	2	Acet N-term	LATE
ATHGQTCARPM	M.n[43.02]ATHGQTC[160.03]ARPM.C	sp|P45880|VDAC2_HUMAN	sp|P45880|VDAC2_HUMANtr|Q5JSD2|Q5JSD2_HUMANtr|A0A0A0MR02|A0A0A0MR02_HUMANtr|Q5JSD1|Q5JSD1_HUMAN	0.9064	0.016	5|20	2	1271.56	1270.55	1.00703	1	4173.4	636.285	636.788	2	Acet N-term	LATE
KSCCSCCPVGCA	K.n[35]K[162.16]SC[160.03]C[160.03]SC[160.03]C[160.03]PVGC[160.03]A.K	sp|Q8N339|MT1M_HUMAN	sp|Q8N339|MT1M_HUMANsp|P04732|MT1E_HUMANsp|P13640|MT1G_HUMANsp|P80297|MT1X_HUMANsp|P02795|MT2_HUMAN	0.9997	0.000139	6|22	2	1512.64	1512.63	0.008608	2	4182.6	757.322	757.326	31	Internal LysN	LATE
ATTATMATSGSAR	M.n[43.02]ATTATMATSGSAR.K	sp|P38919|IF4A3_HUMAN	sp|P38919|IF4A3_HUMANtr|I3L3H2|I3L3H2_HUMAN	1	1.07e-06	14|24	2	1266.59	1266.59	0.005967	2	4187	634.301	634.304	2	Acet N-term	LATE
SGESARSLG	M.n[43.02]SGESARSLG.K	sp|P78417|GSTO1_HUMAN	sp|P78417|GSTO1_HUMAN	0.9904	0.00873	12|16	2	904.43	904.425	0.004477	2	4194.1	453.22	453.222	2	Acet N-term	LATE
AYHSGYGAHGS	M.n[43.02]AYHSGYGAHGS.K	sp|O95070|YIF1A_HUMAN	sp|O95070|YIF1A_HUMANtr|E9PIZ0|E9PIZ0_HUMANtr|A6NGW1|A6NGW1_HUMANtr|C9JST7|C9JST7_HUMAN	0.9968	0.00247	7|20	2	1147.47	1147.47	0.005895	2	4198.4	574.741	574.744	2	Acet N-term	LATE
ATTATMATSGSAR	M.n[43.02]ATTATMATSGSAR.K	sp|P38919|IF4A3_HUMAN	sp|P38919|IF4A3_HUMANtr|I3L3H2|I3L3H2_HUMAN	1	7.68e-07	11|24	2	1266.59	1266.59	0.00674	2	4207.4	634.301	634.304	2	Acet N-term	LATE
ATTATMATSGSAR	M.n[43.02]ATTATM[147.04]ATSGSAR.K	sp|P38919|IF4A3_HUMAN	sp|P38919|IF4A3_HUMANtr|I3L3H2|I3L3H2_HUMAN	1	1.59e-06	11|24	2	1282.59	1282.58	0.003683	2	4214.6	642.298	642.3	2	Acet N-term	LATE
AYHSGYGAHGS	M.n[43.02]AYHSGYGAHGS.K	sp|O95070|YIF1A_HUMAN	sp|O95070|YIF1A_HUMANtr|E9PIZ0|E9PIZ0_HUMANtr|A6NGW1|A6NGW1_HUMANtr|C9JST7|C9JST7_HUMAN	0.9999	3.63e-05	12|20	2	1147.47	1147.47	0.006387	2	4219	574.741	574.745	2	Acet N-term	LATE
ATTATMATSGSAR	M.n[43.02]ATTATMATSGSAR.K	sp|P38919|IF4A3_HUMAN	sp|P38919|IF4A3_HUMANtr|I3L3H2|I3L3H2_HUMAN	0.999	0.000684	6|24	2	1266.59	1266.59	0.005045	2	4227.8	634.301	634.304	2	Acet N-term	LATE
SRGPQGVEDGDRPQPSS	Q.n[35]SRGPQGVEDGDRPQPSS.K	sp|Q96EY8|MMAB_HUMAN	sp|Q96EY8|MMAB_HUMANtr|S4R3Z1|S4R3Z1_HUMANtr|F5H4Z7|F5H4Z7_HUMANtr|A0A087X114|A0A087X114_HUMANtr|F5H079|F5H079_HUMAN	0.9288	0.0153	8|64	3	1802.89	1801.88	1.01118	1	4234.1	601.633	601.97	34	neo DiMet	LATE
ATTATMATSGSAR	M.n[43.02]ATTATM[147.04]ATSGSAR.K	sp|P38919|IF4A3_HUMAN	sp|P38919|IF4A3_HUMANtr|I3L3H2|I3L3H2_HUMAN	0.9985	0.000106	8|24	2	1283.59	1282.58	1.00783	2	4247.2	642.298	642.802	2	Acet N-term	LATE
SRGPQGVEDGDRPQPSS	Q.n[35]SRGPQGVEDGDRPQPSS.K	sp|Q96EY8|MMAB_HUMAN	sp|Q96EY8|MMAB_HUMANtr|S4R3Z1|S4R3Z1_HUMANtr|F5H4Z7|F5H4Z7_HUMANtr|A0A087X114|A0A087X114_HUMANtr|F5H079|F5H079_HUMAN	1	1.47e-10	18|64	3	1801.88	1801.88	0.005564	1	4254.5	601.633	601.635	34	neo DiMet	LATE
KQVHPDTGISS	L.n[35]K[162.16]QVHPDTGISS.K	sp|P58876|H2B1D_HUMAN	sp|P58876|H2B1D_HUMANsp|Q99880|H2B1L_HUMANsp|Q99877|H2B1N_HUMANsp|Q8N257|H2B3B_HUMANsp|P62807|H2B1C_HUMANsp|Q99879|H2B1M_HUMANsp|P23527|H2B1O_HUMANsp|Q96A08|H2B1A_HUMANsp|P06899|H2B1J_HUMANsp|O60814|H2B1K_HUMANsp|P33778|H2B1B_HUMANsp|Q16778|H2B2E_HUMANsp|Q5QNW6|H2B2F_HUMANsp|Q93079|H2B1H_HUMANsp|P57053|H2BFS_HUMANtr|U3KQK0|U3KQK0_HUMAN	0.99	0.00976	7|20	2	1235.72	1235.71	0.004171	2	4261.3	618.865	618.867	47	Internal LysN	LATE
ARCYRYC	P.n[35]ARC[160.03]YRYC[160.03].K	sp|P27635|RL10_HUMAN	sp|P27635|RL10_HUMANsp|Q96L21|RL10L_HUMANtr|A0A087WV22|A0A087WV22_HUMANtr|X1WI28|X1WI28_HUMANtr|A6QRI9|A6QRI9_HUMAN	0.9669	0.02	7|24	3	1081.51	1081.5	0.004459	1	4274.6	361.508	361.509	6	neo DiMet	LATE
SRGPQGVEDGDRPQPSS	Q.n[35]SRGPQGVEDGDRPQPSS.K	sp|Q96EY8|MMAB_HUMAN	sp|Q96EY8|MMAB_HUMANtr|S4R3Z1|S4R3Z1_HUMANtr|F5H4Z7|F5H4Z7_HUMANtr|A0A087X114|A0A087X114_HUMANtr|F5H079|F5H079_HUMAN	0.9469	0.035	10|64	3	1801.88	1801.88	0.007147	1	4275	601.633	601.635	34	neo DiMet	LATE
AANSSGQGFQN	M.n[43.02]AANSSGQGFQN.K	sp|Q9NRY2|SOSSC_HUMAN	sp|Q9NRY2|SOSSC_HUMAN	0.988	0.0119	6|20	2	1121.48	1121.47	0.003956	2	4279.3	561.744	561.746	2	Acet N-term	LATE
KQVHPDTGISS	L.n[35]K[162.16]QVHPDTGISS.K	sp|P58876|H2B1D_HUMAN	sp|P58876|H2B1D_HUMANsp|Q99880|H2B1L_HUMANsp|Q99877|H2B1N_HUMANsp|Q8N257|H2B3B_HUMANsp|P62807|H2B1C_HUMANsp|Q99879|H2B1M_HUMANsp|P23527|H2B1O_HUMANsp|Q96A08|H2B1A_HUMANsp|P06899|H2B1J_HUMANsp|O60814|H2B1K_HUMANsp|P33778|H2B1B_HUMANsp|Q16778|H2B2E_HUMANsp|Q5QNW6|H2B2F_HUMANsp|Q93079|H2B1H_HUMANsp|P57053|H2BFS_HUMANtr|U3KQK0|U3KQK0_HUMAN	0.9904	0.00918	11|20	2	1235.72	1235.71	0.004312	2	4281.7	618.865	618.867	47	Internal LysN	LATE
KQVHPDTGISS	L.n[35]K[162.16]QVHPDTGISS.K	sp|P58876|H2B1D_HUMAN	sp|P58876|H2B1D_HUMANsp|Q99880|H2B1L_HUMANsp|Q99877|H2B1N_HUMANsp|Q8N257|H2B3B_HUMANsp|P62807|H2B1C_HUMANsp|Q99879|H2B1M_HUMANsp|P23527|H2B1O_HUMANsp|Q96A08|H2B1A_HUMANsp|P06899|H2B1J_HUMANsp|O60814|H2B1K_HUMANsp|P33778|H2B1B_HUMANsp|Q16778|H2B2E_HUMANsp|Q5QNW6|H2B2F_HUMANsp|Q93079|H2B1H_HUMANsp|P57053|H2BFS_HUMANtr|U3KQK0|U3KQK0_HUMAN	0.9786	0.0121	12|40	3	1235.72	1235.71	0.004758	2	4288.4	412.912	412.914	47	Internal LysN	LATE
GVRVSPTGE	F.n[35]GVRVSPTGE.K	sp|O75380|NDUS6_HUMAN	sp|O75380|NDUS6_HUMANtr|D6RBT3|D6RBT3_HUMAN	0.9347	0.079	10|16	2	934.534	934.53	0.004409	1	4289.1	468.272	468.274	29	neo DiMet	LATE
QSRGPQGVEDGDRPQPSS	F.n[35]QSRGPQGVEDGDRPQPSS.K	sp|Q96EY8|MMAB_HUMAN	sp|Q96EY8|MMAB_HUMANtr|S4R3Z1|S4R3Z1_HUMANtr|F5H4Z7|F5H4Z7_HUMANtr|A0A087X114|A0A087X114_HUMANtr|F5H079|F5H079_HUMAN	0.9999	5.94e-06	16|68	3	1930.94	1929.94	1.00851	1	4293.9	644.319	644.655	33	neo DiMet	LATE
ARCYRYC	P.n[35]ARC[160.03]YRYC[160.03].K	sp|P27635|RL10_HUMAN	sp|P27635|RL10_HUMANsp|Q96L21|RL10L_HUMANtr|A0A087WV22|A0A087WV22_HUMANtr|X1WI28|X1WI28_HUMANtr|A6QRI9|A6QRI9_HUMAN	0.9996	9.5e-05	10|24	3	1081.5	1081.5	0.002316	1	4294.7	361.508	361.508	6	neo DiMet	LATE
MRPQQAPVSG	-.n[35]MRPQQAPVSG.K	sp|Q7Z5G4|GOGA7_HUMAN	sp|Q7Z5G4|GOGA7_HUMAN	0.9926	0.00697	9|18	2	1103.6	1103.6	0.003324	2	4296.7	552.806	552.807	1	DiMet N-term	LATE
AANSSGQGFQN	M.n[43.02]AANSSGQGFQN.K	sp|Q9NRY2|SOSSC_HUMAN	sp|Q9NRY2|SOSSC_HUMAN	0.9767	0.0233	6|20	2	1121.48	1121.47	0.002369	2	4299.6	561.744	561.745	2	Acet N-term	LATE
KQVHPDTGISS	L.n[35]K[162.16]QVHPDTGISS.K	sp|P58876|H2B1D_HUMAN	sp|P58876|H2B1D_HUMANsp|Q99880|H2B1L_HUMANsp|Q99877|H2B1N_HUMANsp|Q8N257|H2B3B_HUMANsp|P62807|H2B1C_HUMANsp|Q99879|H2B1M_HUMANsp|P23527|H2B1O_HUMANsp|Q96A08|H2B1A_HUMANsp|P06899|H2B1J_HUMANsp|O60814|H2B1K_HUMANsp|P33778|H2B1B_HUMANsp|Q16778|H2B2E_HUMANsp|Q5QNW6|H2B2F_HUMANsp|Q93079|H2B1H_HUMANsp|P57053|H2BFS_HUMANtr|U3KQK0|U3KQK0_HUMAN	0.9985	0.00066	10|20	2	1235.72	1235.71	0.001895	2	4302.2	618.865	618.866	47	Internal LysN	LATE
MHNIRGN	T.n[43.02]MHNIRGN.K	sp|Q9BYX2|TBD2A_HUMAN	sp|Q9BYX2|TBD2A_HUMAN	0.9227	0.102	6|12	2	882.416	882.413	0.00269	1	4303.2	442.214	442.215	219	neo Acet	LATE
QVHPDTGISS	K.n[35]QVHPDTGISS.K	sp|P58876|H2B1D_HUMAN	sp|P58876|H2B1D_HUMANsp|Q99880|H2B1L_HUMANsp|Q99877|H2B1N_HUMANsp|Q8N257|H2B3B_HUMANsp|P62807|H2B1C_HUMANsp|Q99879|H2B1M_HUMANsp|P23527|H2B1O_HUMANsp|Q96A08|H2B1A_HUMANsp|P06899|H2B1J_HUMANsp|O60814|H2B1K_HUMANsp|P33778|H2B1B_HUMANsp|Q16778|H2B2E_HUMANsp|Q5QNW6|H2B2F_HUMANsp|Q93079|H2B1H_HUMANsp|P57053|H2BFS_HUMANtr|U3KQK0|U3KQK0_HUMAN	0.9924	0.00713	11|18	2	1073.56	1073.56	0.002622	1	4305.3	537.786	537.787	48	neo DiMet	LATE
ATTATMATSGSAR	M.n[43.02]ATTATMATSGSAR.K	sp|P38919|IF4A3_HUMAN	sp|P38919|IF4A3_HUMANtr|I3L3H2|I3L3H2_HUMAN	0.9936	0.000499	9|24	2	1266.59	1266.59	-0.000807	2	4309	634.301	634.301	2	Acet N-term	LATE
GVRVSPTGE	F.n[35]GVRVSPTGE.K	sp|O75380|NDUS6_HUMAN	sp|O75380|NDUS6_HUMANtr|D6RBT3|D6RBT3_HUMAN	0.9904	0.00846	12|16	2	934.535	934.53	0.005064	1	4309.4	468.272	468.275	29	neo DiMet	LATE
SATSVDQRP	M.n[43.02]SATSVDQRP.K	sp|Q7Z739|YTHD3_HUMAN	sp|Q7Z739|YTHD3_HUMANtr|A0A087X0Q1|A0A087X0Q1_HUMANtr|A0A087X0C3|A0A087X0C3_HUMANtr|S4R373|S4R373_HUMAN	0.9626	0.0152	11|16	2	1001.48	1001.48	0.000789	2	4312.8	501.746	501.747	2	Acet N-term	LATE
QSRGPQGVEDGDRPQPSS	F.n[35]QSRGPQGVEDGDRPQPSS.K	sp|Q96EY8|MMAB_HUMAN	sp|Q96EY8|MMAB_HUMANtr|S4R3Z1|S4R3Z1_HUMANtr|F5H4Z7|F5H4Z7_HUMANtr|A0A087X114|A0A087X114_HUMANtr|F5H079|F5H079_HUMAN	0.9966	1.35e-05	15|68	3	1930.94	1929.94	1.00027	1	4314.7	644.319	644.652	33	neo DiMet	LATE
TTCSRQFTSSSSM	M.n[43.02]TTC[160.03]SRQFTSSSSM[147.04].K	sp|P02533|K1C14_HUMAN	sp|P02533|K1C14_HUMANsp|P08779|K1C16_HUMANtr|K7ENV3|K7ENV3_HUMAN	0.9999	1.04e-05	8|24	2	1536.62	1536.62	0.00088	2	4315.7	769.317	769.317	2	Acet N-term	LATE
QVHPDTGISS	K.n[35]QVHPDTGISS.K	sp|P58876|H2B1D_HUMAN	sp|P58876|H2B1D_HUMANsp|Q99880|H2B1L_HUMANsp|Q99877|H2B1N_HUMANsp|Q8N257|H2B3B_HUMANsp|P62807|H2B1C_HUMANsp|Q99879|H2B1M_HUMANsp|P23527|H2B1O_HUMANsp|Q96A08|H2B1A_HUMANsp|P06899|H2B1J_HUMANsp|O60814|H2B1K_HUMANsp|P33778|H2B1B_HUMANsp|Q16778|H2B2E_HUMANsp|Q5QNW6|H2B2F_HUMANsp|Q93079|H2B1H_HUMANsp|P57053|H2BFS_HUMANtr|U3KQK0|U3KQK0_HUMAN	0.9698	0.0215	10|18	2	1073.56	1073.56	0.00163	1	4325.9	537.786	537.786	48	neo DiMet	LATE
ATTATMATSGSAR	M.n[43.02]ATTATMATSGSAR.K	sp|P38919|IF4A3_HUMAN	sp|P38919|IF4A3_HUMANtr|I3L3H2|I3L3H2_HUMAN	0.9999	5.97e-06	14|24	2	1266.59	1266.59	0.000679	2	4329.8	634.301	634.301	2	Acet N-term	LATE
SATSVDQRP	M.n[43.02]SATSVDQRP.K	sp|Q7Z739|YTHD3_HUMAN	sp|Q7Z739|YTHD3_HUMANtr|A0A087X0Q1|A0A087X0Q1_HUMANtr|A0A087X0C3|A0A087X0C3_HUMANtr|S4R373|S4R373_HUMAN	0.9739	0.011	10|16	2	1001.48	1001.48	0.000908	2	4333.3	501.746	501.747	2	Acet N-term	LATE
TTCSRQFTSSSSM	M.n[43.02]TTC[160.03]SRQFTSSSSM[147.04].K	sp|P02533|K1C14_HUMAN	sp|P02533|K1C14_HUMANsp|P08779|K1C16_HUMANtr|K7ENV3|K7ENV3_HUMAN	1	4.19e-08	16|24	2	1536.62	1536.62	0.00153	2	4336.2	769.317	769.317	2	Acet N-term	LATE
ATTATMATSGSAR	M.n[43.02]ATTATMATSGSAR.K	sp|P38919|IF4A3_HUMAN	sp|P38919|IF4A3_HUMANtr|I3L3H2|I3L3H2_HUMAN	0.999	0.000227	11|24	2	1266.59	1266.59	0.00112	2	4350.1	634.301	634.302	2	Acet N-term	LATE
ATTATMATSGSAR	M.n[43.02]ATTATMATSGSAR.K	sp|P38919|IF4A3_HUMAN	sp|P38919|IF4A3_HUMANtr|I3L3H2|I3L3H2_HUMAN	1	5.93e-06	12|24	2	1266.59	1266.59	0.006601	2	4370.2	634.301	634.304	2	Acet N-term	LATE
TTCSRQFTSSSSM	M.n[43.02]TTC[160.03]SRQFTSSSSM[147.04].K	sp|P02533|K1C14_HUMAN	sp|P02533|K1C14_HUMANsp|P08779|K1C16_HUMANtr|K7ENV3|K7ENV3_HUMAN	1	6.12e-09	14|24	2	1536.63	1536.62	0.007863	2	4380.3	769.317	769.32	2	Acet N-term	LATE
AVTYTEHA	D.n[35]AVTYTEHA.K	sp|P62805|H4_HUMAN	sp|P62805|H4_HUMAN	0.9997	0.000143	10|14	2	924.481	924.477	0.004467	1	4380.6	463.246	463.248	70	neo DiMet	LATE
ATTATMATSGSAR	M.n[43.02]ATTATMATSGSAR.K	sp|P38919|IF4A3_HUMAN	sp|P38919|IF4A3_HUMANtr|I3L3H2|I3L3H2_HUMAN	1	1.63e-06	17|24	2	1266.59	1266.59	0.004869	2	4390.4	634.301	634.303	2	Acet N-term	LATE
AAGVTDGNEVA	G.n[35]AAGVTDGNEVA.K	sp|Q9BX68|HINT2_HUMAN	sp|Q9BX68|HINT2_HUMAN	0.9749	0.0281	9|20	2	1036.53	1036.52	0.0029	1	4394.1	519.27	519.271	31	neo DiMet	LATE
TTCSRQFTSSSSM	M.n[43.02]TTC[160.03]SRQFTSSSSM[147.04].K	sp|P02533|K1C14_HUMAN	sp|P02533|K1C14_HUMANsp|P08779|K1C16_HUMANtr|K7ENV3|K7ENV3_HUMAN	0.9997	0.000118	9|24	2	1536.62	1536.62	0.002711	2	4400.6	769.317	769.318	2	Acet N-term	LATE
AVTYTEHA	D.n[35]AVTYTEHA.K	sp|P62805|H4_HUMAN	sp|P62805|H4_HUMAN	0.9995	0.000162	10|14	2	924.478	924.477	0.001403	1	4400.9	463.246	463.246	70	neo DiMet	LATE
AAGVTDGNEVA	G.n[35]AAGVTDGNEVA.K	sp|Q9BX68|HINT2_HUMAN	sp|Q9BX68|HINT2_HUMAN	0.9591	0.0316	9|20	2	1036.53	1036.52	0.00162	1	4414.4	519.27	519.271	31	neo DiMet	LATE
AVTYTEHA	D.n[35]AVTYTEHA.K	sp|P62805|H4_HUMAN	sp|P62805|H4_HUMAN	0.998	0.00115	9|14	2	924.478	924.477	0.00161	1	4421.3	463.246	463.246	70	neo DiMet	LATE
AIRNDEELN	L.n[35]AIRNDEELN.K	sp|Q93077|H2A1C_HUMAN	sp|Q93077|H2A1C_HUMANsp|P0C0S8|H2A1_HUMANsp|Q96QV6|H2A1A_HUMANsp|Q99878|H2A1J_HUMANsp|Q9BTM1|H2AJ_HUMANsp|Q6FI13|H2A2A_HUMANsp|P20671|H2A1D_HUMANsp|P16104|H2AX_HUMANsp|Q7L7L0|H2A3_HUMANsp|Q16777|H2A2C_HUMANsp|P04908|H2A1B_HUMANsp|Q96KK5|H2A1H_HUMANtr|H0YFX9|H0YFX9_HUMANtr|A0A0U1RR32|A0A0U1RR32_HUMANtr|A0A0U1RRH7|A0A0U1RRH7_HUMAN	0.9519	0.0557	8|16	2	1106.58	1106.58	0.005078	1	4439.4	554.296	554.299	87	neo DiMet	LATE
NLAVDARN	R.n[35]NLAVDARN.K	sp|O60716|CTND1_HUMAN	sp|O60716|CTND1_HUMANtr|C9JZR2|C9JZR2_HUMAN	0.9904	0.00895	5|14	2	905.518	905.514	0.004103	1	4447.8	453.764	453.766	736	neo DiMet	LATE
GDAADPREMR	M.n[43.02]GDAADPREMR.K	sp|Q08AD1|CAMP2_HUMAN	sp|Q08AD1|CAMP2_HUMAN	0.9147	0.11	7|18	2	1158.51	1158.51	0.004473	2	4452	580.262	580.264	2	Acet N-term	LATE
MDPNCSCAAGDSCTCAGSC	-.n[35]MDPNC[160.03]SC[160.03]AAGDSC[160.03]TC[160.03]AGSC[160.03].K	sp|P02795|MT2_HUMAN	sp|P02795|MT2_HUMANtr|H3BSP9|H3BSP9_HUMAN	1	1.74e-12	7|36	2	2114.73	2113.72	1.01164	2	4461.7	1057.86	1058.37	1	DiMet N-term	LATE
TTCSRQFTSSSSM	M.n[43.02]TTC[160.03]SRQFTSSSSM[147.04].K	sp|P02533|K1C14_HUMAN	sp|P02533|K1C14_HUMANsp|P08779|K1C16_HUMANtr|K7ENV3|K7ENV3_HUMAN	0.9949	0.00458	5|24	2	1536.62	1536.62	0.004952	2	4463.9	769.317	769.319	2	Acet N-term	LATE
MDGPVAEHA	-.n[43.02]M[147.04]DGPVAEHA.K	sp|Q96GA7|SDSL_HUMAN	sp|Q96GA7|SDSL_HUMANtr|F8VZ97|F8VZ97_HUMAN	0.9732	0.0292	6|16	2	983.405	983.402	0.003621	2	4476.5	492.708	492.71	1	Acet N-term	LATE
MDPNCSCAAGDSCTCAGSC	-.n[35]MDPNC[160.03]SC[160.03]AAGDSC[160.03]TC[160.03]AGSC[160.03].K	sp|P02795|MT2_HUMAN	sp|P02795|MT2_HUMANtr|H3BSP9|H3BSP9_HUMAN	1	7.09e-12	25|72	3	2113.72	2113.72	0.00833	2	4477.8	705.579	705.582	1	DiMet N-term	LATE
AIRNDEELN	L.n[35]AIRNDEELN.K	sp|Q93077|H2A1C_HUMAN	sp|Q93077|H2A1C_HUMANsp|P0C0S8|H2A1_HUMANsp|Q96QV6|H2A1A_HUMANsp|Q99878|H2A1J_HUMANsp|Q9BTM1|H2AJ_HUMANsp|Q6FI13|H2A2A_HUMANsp|P20671|H2A1D_HUMANsp|P16104|H2AX_HUMANsp|Q7L7L0|H2A3_HUMANsp|Q16777|H2A2C_HUMANsp|P04908|H2A1B_HUMANsp|Q96KK5|H2A1H_HUMANtr|H0YFX9|H0YFX9_HUMANtr|A0A0U1RR32|A0A0U1RR32_HUMANtr|A0A0U1RRH7|A0A0U1RRH7_HUMAN	0.9607	0.0443	9|16	2	1106.58	1106.58	0.004897	1	4479.8	554.296	554.299	87	neo DiMet	LATE
TTCSRQFTSSSSM	M.n[43.02]TTC[160.03]SRQFTSSSSM[147.04].K	sp|P02533|K1C14_HUMAN	sp|P02533|K1C14_HUMANsp|P08779|K1C16_HUMANtr|K7ENV3|K7ENV3_HUMAN	1	4.91e-07	11|24	2	1536.62	1536.62	0.005792	2	4484.3	769.317	769.319	2	Acet N-term	LATE
MDPNCSCAAGDSCTCAGSC	-.n[35]MDPNC[160.03]SC[160.03]AAGDSC[160.03]TC[160.03]AGSC[160.03].K	sp|P02795|MT2_HUMAN	sp|P02795|MT2_HUMANtr|H3BSP9|H3BSP9_HUMAN	0.9916	0.00713	6|36	2	2113.73	2113.72	0.011627	2	4484.4	1057.86	1057.87	1	DiMet N-term	LATE
MNPNCARCG	-.n[43.02]MNPNC[160.03]ARC[160.03]G.K	sp|Q14847|LASP1_HUMAN	sp|Q14847|LASP1_HUMANtr|K7ESD6|K7ESD6_HUMANtr|F6S2S5|F6S2S5_HUMAN	0.9832	0.0163	9|16	2	1120.43	1120.42	0.005795	2	4489	561.218	561.221	1	Acet N-term	LATE
ASQNRDPAATSVAAAR	M.n[43.02]ASQNRDPAATSVAAAR.K	sp|O00762|UBE2C_HUMAN	sp|O00762|UBE2C_HUMANtr|A0A0A0MSE8|A0A0A0MSE8_HUMANtr|A0A087WVK1|A0A087WVK1_HUMANtr|K4DI81|K4DI81_HUMANsp|UBE2C_HUMAN|	1	4.23e-06	18|60	3	1626.82	1626.81	0.008473	2	4493.2	543.276	543.279	2	Acet N-term	LATE
AIRNDEELN	L.n[35]AIRNDEELN.K	sp|Q93077|H2A1C_HUMAN	sp|Q93077|H2A1C_HUMANsp|P0C0S8|H2A1_HUMANsp|Q96QV6|H2A1A_HUMANsp|Q99878|H2A1J_HUMANsp|Q9BTM1|H2AJ_HUMANsp|Q6FI13|H2A2A_HUMANsp|P20671|H2A1D_HUMANsp|P16104|H2AX_HUMANsp|Q7L7L0|H2A3_HUMANsp|Q16777|H2A2C_HUMANsp|P04908|H2A1B_HUMANsp|Q96KK5|H2A1H_HUMANtr|H0YFX9|H0YFX9_HUMANtr|A0A0U1RR32|A0A0U1RR32_HUMANtr|A0A0U1RRH7|A0A0U1RRH7_HUMAN	0.9804	0.0185	9|16	2	1106.58	1106.58	0.006152	1	4500.1	554.296	554.299	87	neo DiMet	LATE
ATTATMATSGSAR	M.n[43.02]ATTATM[147.04]ATSGSAR.K	sp|P38919|IF4A3_HUMAN	sp|P38919|IF4A3_HUMANtr|I3L3H2|I3L3H2_HUMAN	0.9631	0.0125	8|24	2	1282.59	1282.58	0.011019	2	4501.3	642.298	642.304	2	Acet N-term	LATE
TTCSRQFTSSSSM	M.n[43.02]TTC[160.03]SRQFTSSSSM[147.04].K	sp|P02533|K1C14_HUMAN	sp|P02533|K1C14_HUMANsp|P08779|K1C16_HUMANtr|K7ENV3|K7ENV3_HUMAN	1	1.21e-05	10|24	2	1536.63	1536.62	0.009134	2	4504.9	769.317	769.321	2	Acet N-term	LATE
VSHSELR	M.n[43.02]VSHSELR.K	sp|P78330|SERB_HUMAN	sp|P78330|SERB_HUMANtr|C9JBI3|C9JBI3_HUMANtr|A0A1D5RMN5|A0A1D5RMN5_HUMANtr|F8WD74|F8WD74_HUMANtr|C9JEJ7|C9JEJ7_HUMAN	0.9755	0.0248	11|12	2	868.445	868.44	0.004554	2	4506.1	435.227	435.23	2	Acet N-term	LATE
MNPNCARCG	-.n[43.02]MNPNC[160.03]ARC[160.03]G.K	sp|Q14847|LASP1_HUMAN	sp|Q14847|LASP1_HUMANtr|K7ESD6|K7ESD6_HUMANtr|F6S2S5|F6S2S5_HUMAN	0.9977	0.00157	9|16	2	1120.43	1120.42	0.006256	2	4509.1	561.218	561.221	1	Acet N-term	LATE
TVHAITATQ	T.n[35]TVHAITATQ.K	sp|P04406|G3P_HUMAN	sp|P04406|G3P_HUMANtr|E7EUT5|E7EUT5_HUMAN	0.9987	0.000821	11|16	2	974.566	974.561	0.005233	1	4514.3	488.288	488.29	177	neo DiMet	LATE
SGNGNAAATAEENSP	M.n[43.02]SGNGNAAATAEENSP.K	sp|P08397|HEM3_HUMAN	sp|P08397|HEM3_HUMANtr|F5H4X2|F5H4X2_HUMANtr|F5H0P4|F5H0P4_HUMANtr|F5H226|F5H226_HUMAN	0.9932	0.00609	9|28	2	1430.6	1430.59	0.005865	2	4514.8	716.303	716.306	2	Acet N-term	LATE
MHRDSCPLDC	-.n[43.02]M[147.04]HRDSC[160.03]PLDC[160.03].K	sp|P84103|SRSF3_HUMAN	sp|P84103|SRSF3_HUMANtr|A0A087X2D0|A0A087X2D0_HUMAN	0.999	0.000662	12|18	2	1347.51	1347.5	0.0061	2	4522.2	674.758	674.761	1	Acet N-term	LATE
VSHSELR	M.n[43.02]VSHSELR.K	sp|P78330|SERB_HUMAN	sp|P78330|SERB_HUMANtr|C9JBI3|C9JBI3_HUMANtr|A0A1D5RMN5|A0A1D5RMN5_HUMANtr|F8WD74|F8WD74_HUMANtr|C9JEJ7|C9JEJ7_HUMAN	0.9846	0.0153	11|12	2	868.444	868.44	0.003812	2	4526.7	435.227	435.229	2	Acet N-term	LATE
MNPNCARCG	-.n[43.02]MNPNC[160.03]ARC[160.03]G.K	sp|Q14847|LASP1_HUMAN	sp|Q14847|LASP1_HUMANtr|K7ESD6|K7ESD6_HUMANtr|F6S2S5|F6S2S5_HUMAN	0.9672	0.0359	11|16	2	1120.43	1120.42	0.005134	2	4529.8	561.218	561.22	1	Acet N-term	LATE
TVHAITATQ	T.n[35]TVHAITATQ.K	sp|P04406|G3P_HUMAN	sp|P04406|G3P_HUMANtr|E7EUT5|E7EUT5_HUMAN	0.9998	7.15e-05	10|16	2	974.564	974.561	0.003582	1	4535	488.288	488.29	177	neo DiMet	LATE
MHRDSCPLDC	-.n[43.02]M[147.04]HRDSC[160.03]PLDC[160.03].K	sp|P84103|SRSF3_HUMAN	sp|P84103|SRSF3_HUMANtr|A0A087X2D0|A0A087X2D0_HUMAN	0.999	0.000705	11|18	2	1347.5	1347.5	0.004294	2	4542.7	674.758	674.76	1	Acet N-term	LATE
ATTATMATSGSAR	M.n[43.02]ATTATM[147.04]ATSGSAR.K	sp|P38919|IF4A3_HUMAN	sp|P38919|IF4A3_HUMANtr|I3L3H2|I3L3H2_HUMAN	0.998	0.00148	8|24	2	1282.59	1282.58	0.004656	2	4543.6	642.298	642.301	2	Acet N-term	LATE
SSVAQQPLHTAQ	E.n[35]SSVAQQPLHTAQ.K	sp|O75879|GATB_HUMAN	sp|O75879|GATB_HUMANtr|H0Y9F2|H0Y9F2_HUMANtr|D6REA0|D6REA0_HUMANtr|B4E0P2|B4E0P2_HUMANtr|H0Y8G7|H0Y8G7_HUMANtr|D6RDU9|D6RDU9_HUMANtr|D6RGY4|D6RGY4_HUMAN	0.9996	0.00021	10|22	2	1299.7	1299.7	0.003323	1	4543.6	650.857	650.859	43	neo DiMet	LATE
VSHSELR	M.n[43.02]VSHSELR.K	sp|P78330|SERB_HUMAN	sp|P78330|SERB_HUMANtr|C9JBI3|C9JBI3_HUMANtr|A0A1D5RMN5|A0A1D5RMN5_HUMANtr|F8WD74|F8WD74_HUMANtr|C9JEJ7|C9JEJ7_HUMAN	0.9271	0.0909	10|12	2	868.442	868.44	0.001928	2	4547	435.227	435.228	2	Acet N-term	LATE
KQVHPDTGISS	L.K[0]QVHPDTGISS.K	sp|P58876|H2B1D_HUMAN	sp|P58876|H2B1D_HUMANsp|Q99880|H2B1L_HUMANsp|Q99877|H2B1N_HUMANsp|Q8N257|H2B3B_HUMANsp|P62807|H2B1C_HUMANsp|Q99879|H2B1M_HUMANsp|P23527|H2B1O_HUMANsp|Q96A08|H2B1A_HUMANsp|P06899|H2B1J_HUMANsp|O60814|H2B1K_HUMANsp|P33778|H2B1B_HUMANsp|Q16778|H2B2E_HUMANsp|Q5QNW6|H2B2F_HUMANsp|Q93079|H2B1H_HUMANsp|P57053|H2BFS_HUMANtr|U3KQK0|U3KQK0_HUMAN	0.9301	0.0419	6|20	2	1167.6	1167.59	0.008618	2	4551.8	584.801	584.806	47	Not Labelled	LATE
MHRDSCPLDC	-.n[43.02]M[147.04]HRDSC[160.03]PLDC[160.03].K	sp|P84103|SRSF3_HUMAN	sp|P84103|SRSF3_HUMANtr|A0A087X2D0|A0A087X2D0_HUMAN	0.9988	0.000739	9|18	2	1347.5	1347.5	0.002773	2	4563.1	674.758	674.759	1	Acet N-term	LATE
ATTATMATSGSAR	M.n[43.02]ATTATM[147.04]ATSGSAR.K	sp|P38919|IF4A3_HUMAN	sp|P38919|IF4A3_HUMANtr|I3L3H2|I3L3H2_HUMAN	0.9992	0.000463	8|24	2	1282.59	1282.58	0.005386	2	4565.5	642.298	642.301	2	Acet N-term	LATE
AQQRALPQS	M.n[43.02]AQQRALPQS.K	sp|Q15528|MED22_HUMAN	sp|Q15528|MED22_HUMANtr|E9PGW7|E9PGW7_HUMANtr|Q5T8T8|Q5T8T8_HUMANtr|E7EN96|E7EN96_HUMANtr|Q5T8T7|Q5T8T7_HUMAN	0.9767	0.0246	9|16	2	1039.55	1039.54	0.004366	2	4571.3	520.778	520.78	2	Acet N-term	LATE
SARGEGAGQPSTSAQGQPAAPAPQ	M.n[43.02]SARGEGAGQPSTSAQGQPAAPAPQ.K	sp|P52926|HMGA2_HUMAN	sp|P52926|HMGA2_HUMANtr|F5H2A4|F5H2A4_HUMANtr|F5H6H0|F5H6H0_HUMANtr|F5H2U8|F5H2U8_HUMAN	0.9918	0.000836	6|46	2	2263.07	2262.06	1.01227	2	4573	1132.04	1132.54	2	Acet N-term	LATE
SARGEGAGQPSTSAQGQPAAPAPQ	M.n[43.02]SARGEGAGQPSTSAQGQPAAPAPQ.K	sp|P52926|HMGA2_HUMAN	sp|P52926|HMGA2_HUMANtr|F5H2A4|F5H2A4_HUMANtr|F5H6H0|F5H6H0_HUMANtr|F5H2U8|F5H2U8_HUMAN	1	3.69e-10	27|92	3	2262.07	2262.06	0.012144	2	4579.7	755.028	755.032	2	Acet N-term	LATE
MESQEPTESSQNG	-.n[43.02]MESQEPTESSQNG.K	sp|Q9UKK9|NUDT5_HUMAN	sp|Q9UKK9|NUDT5_HUMANtr|A6NCQ0|A6NCQ0_HUMANtr|C9JYY9|C9JYY9_HUMANtr|A6NFX8|A6NFX8_HUMANtr|A6NJU6|A6NJU6_HUMAN	0.9136	0.111	7|24	2	1464.57	1464.57	0.006338	2	4579.8	733.291	733.294	1	Acet N-term	LATE
MHRDSCPLDC	-.n[43.02]M[147.04]HRDSC[160.03]PLDC[160.03].K	sp|P84103|SRSF3_HUMAN	sp|P84103|SRSF3_HUMANtr|A0A087X2D0|A0A087X2D0_HUMAN	0.9713	0.0266	7|18	2	1347.51	1347.5	0.007955	2	4583.8	674.758	674.762	1	Acet N-term	LATE
ATTATMATSGSAR	M.n[43.02]ATTATM[147.04]ATSGSAR.K	sp|P38919|IF4A3_HUMAN	sp|P38919|IF4A3_HUMANtr|I3L3H2|I3L3H2_HUMAN	0.9998	8.48e-05	7|24	2	1282.59	1282.58	0.003875	2	4586	642.298	642.3	2	Acet N-term	LATE
GVDDGTESDTSVTATTR	D.n[35]GVDDGTESDTSVTATTR.K	sp|Q03164|KMT2A_HUMAN	sp|Q03164|KMT2A_HUMAN	1	4.74e-10	19|32	2	1744.82	1744.82	0.006308	1	4593.7	873.416	873.419	2719	neo DiMet	LATE
LVVDNGSGMC	A.n[35]LVVDNGSGM[147.04]C[160.03].K	sp|P60709|ACTB_HUMAN	sp|P60709|ACTB_HUMANsp|Q562R1|ACTBL_HUMANtr|C9JZR7|C9JZR7_HUMANtr|C9JTX5|C9JTX5_HUMANtr|C9JUM1|C9JUM1_HUMANtr|A0A2R8YGF8|A0A2R8YGF8_HUMANtr|A0A2R8Y793|A0A2R8Y793_HUMANtr|E7EVS6|E7EVS6_HUMANtr|G5E9R0|G5E9R0_HUMAN	1	2.7e-06	10|18	2	1100.51	1100.51	0.00795	1	4594.9	551.26	551.264	8	neo DiMet	LATE
SARGEGAGQPSTSAQGQPAAPAPQ	M.n[43.02]SARGEGAGQPSTSAQGQPAAPAPQ.K	sp|P52926|HMGA2_HUMAN	sp|P52926|HMGA2_HUMANtr|F5H2A4|F5H2A4_HUMANtr|F5H6H0|F5H6H0_HUMANtr|F5H2U8|F5H2U8_HUMAN	1	2.87e-08	27|92	3	2262.07	2262.06	0.011853	2	4600.2	755.028	755.032	2	Acet N-term	LATE
ATTATMATSGSAR	M.n[43.02]ATTATM[147.04]ATSGSAR.K	sp|P38919|IF4A3_HUMAN	sp|P38919|IF4A3_HUMANtr|I3L3H2|I3L3H2_HUMAN	1	8.51e-09	11|24	2	1282.59	1282.58	0.008442	2	4606.2	642.298	642.303	2	Acet N-term	LATE
GDERPHYYG	M.n[35]GDERPHYYG.K	sp|Q8IWA5|CTL2_HUMAN	sp|Q8IWA5|CTL2_HUMANtr|K7EMR2|K7EMR2_HUMANtr|K7ER17|K7ER17_HUMANtr|K7EPV6|K7EPV6_HUMAN	0.98	0.0111	8|32	3	1126.53	1126.53	0.004954	2	4607.2	376.516	376.517	2	DiMet N-term	LATE
LSELHCD	T.n[35]LSELHC[160.03]D.K	sp|P68871|HBB_HUMAN	sp|P68871|HBB_HUMANsp|P69891|HBG1_HUMANsp|P69892|HBG2_HUMANsp|P02100|HBE_HUMANsp|P02042|HBD_HUMANtr|E9PFT6|E9PFT6_HUMANtr|A0A2R8Y7R2|A0A2R8Y7R2_HUMANtr|E9PBW4|E9PBW4_HUMANtr|A0A2R8Y7X9|A0A2R8Y7X9_HUMANtr|E9PEW8|E9PEW8_HUMANsp|HBB_HUMAN|	0.9984	0.00107	5|12	2	906.437	906.433	0.004364	1	4612.2	454.224	454.226	89	neo DiMet	LATE
LVVDNGSGMC	A.n[35]LVVDNGSGM[147.04]C[160.03].K	sp|P60709|ACTB_HUMAN	sp|P60709|ACTB_HUMANsp|Q562R1|ACTBL_HUMANtr|C9JZR7|C9JZR7_HUMANtr|C9JTX5|C9JTX5_HUMANtr|C9JUM1|C9JUM1_HUMANtr|A0A2R8YGF8|A0A2R8YGF8_HUMANtr|A0A2R8Y793|A0A2R8Y793_HUMANtr|E7EVS6|E7EVS6_HUMANtr|G5E9R0|G5E9R0_HUMAN	0.9964	0.00107	9|18	2	1100.51	1100.51	0.008771	1	4615.7	551.26	551.264	8	neo DiMet	LATE
SARGEGAGQPSTSAQGQPAAPAPQ	M.n[43.02]SARGEGAGQPSTSAQGQPAAPAPQ.K	sp|P52926|HMGA2_HUMAN	sp|P52926|HMGA2_HUMANtr|F5H2A4|F5H2A4_HUMANtr|F5H6H0|F5H6H0_HUMANtr|F5H2U8|F5H2U8_HUMAN	0.978	0.0122	5|92	3	2262.07	2262.06	0.010817	2	4620.6	755.028	755.032	2	Acet N-term	LATE
ATTATMATSGSAR	M.n[43.02]ATTATM[147.04]ATSGSAR.K	sp|P38919|IF4A3_HUMAN	sp|P38919|IF4A3_HUMANtr|I3L3H2|I3L3H2_HUMAN	0.9968	0.00255	5|24	2	1282.59	1282.58	0.0058	2	4627.3	642.298	642.301	2	Acet N-term	LATE
SSGAASGTGRGRPRGGGPGPGDPPPSETH	M.n[43.02]SSGAASGTGRGRPRGGGPGPGDPPPSETH.K	sp|P10301|RRAS_HUMAN	sp|P10301|RRAS_HUMAN	0.9988	0.000845	21|168	4	2698.27	2697.26	1.01127	2	4652.3	675.322	675.575	2	Acet N-term	LATE
SRQSSVSFRSGGSR	M.n[43.02]SRQSSVSFRSGGSR.S	sp|P13647|K2C5_HUMAN	sp|P13647|K2C5_HUMANtr|F8W0C6|F8W0C6_HUMANtr|F8VU69|F8VU69_HUMANtr|F8VV57|F8VV57_HUMAN	0.9363	0.0441	15|52	3	1538.76	1538.76	0.00564	1	4654.4	513.926	513.927	2	Acet N-term	LATE
KIVQAEGEAEAA	Q.n[35]K[162.16]IVQAEGEAEAA.K	sp|Q99623|PHB2_HUMAN	sp|Q99623|PHB2_HUMANtr|J3KPX7|J3KPX7_HUMANtr|F5GY37|F5GY37_HUMAN	0.9998	0.000104	12|22	2	1282.74	1282.74	0.00335	2	4654.9	642.378	642.379	224	Internal LysN	LATE
KVGGTSDVEVNE	L.n[35]K[162.16]VGGTSDVEVNE.K	sp|P10809|CH60_HUMAN	sp|P10809|CH60_HUMAN	0.9545	0.0542	6|22	2	1300.72	1300.71	0.004448	2	4658.9	651.365	651.367	405	Internal LysN	LATE
ESSVAQQPLHTAQ	G.n[35]ESSVAQQPLHTAQ.K	sp|O75879|GATB_HUMAN	sp|O75879|GATB_HUMANtr|H0Y9F2|H0Y9F2_HUMANtr|D6REA0|D6REA0_HUMANtr|B4E0P2|B4E0P2_HUMANtr|H0Y8G7|H0Y8G7_HUMANtr|D6RDU9|D6RDU9_HUMANtr|D6RGY4|D6RGY4_HUMAN	1	1.58e-07	16|24	2	1428.75	1428.74	0.003294	1	4670.9	715.378	715.38	42	neo DiMet	LATE
SSGAASGTGRGRPRGGGPGPGDPPPSETH	M.n[43.02]SSGAASGTGRGRPRGGGPGPGDPPPSETH.K	sp|P10301|RRAS_HUMAN	sp|P10301|RRAS_HUMAN	0.9921	0.00454	20|168	4	2698.27	2697.26	1.00859	2	4672.8	675.322	675.575	2	Acet N-term	LATE
TMPVNGAH	M.n[43.02]TMPVNGAH.K	sp|P34896|GLYC_HUMAN	sp|P34896|GLYC_HUMANtr|J3KRZ5|J3KRZ5_HUMANtr|J3KRK5|J3KRK5_HUMAN	0.9909	0.00485	6|14	2	867.392	867.391	0.001202	2	4676.2	434.703	434.703	2	Acet N-term	LATE
KVGGTSDVEVNE	L.n[35]K[162.16]VGGTSDVEVNE.K	sp|P10809|CH60_HUMAN	sp|P10809|CH60_HUMAN	0.9159	0.0117	7|22	2	1300.71	1300.71	-0.000732	2	4679.3	651.365	651.364	405	Internal LysN	LATE
LECVEPNCRS	R.n[35]LEC[160.03]VEPNC[160.03]RS.K	sp|Q969Q0|RL36L_HUMAN	sp|Q969Q0|RL36L_HUMANsp|P83881|RL36A_HUMANtr|H0Y5B4|H0Y5B4_HUMANtr|H7BZ11|H7BZ11_HUMANtr|J3KQN4|J3KQN4_HUMAN	0.9974	0.00208	6|18	2	1296.6	1296.6	0.00348	1	4682.1	649.308	649.31	70	neo DiMet	LATE
ESSVAQQPLHTAQ	G.n[35]ESSVAQQPLHTAQ.K	sp|O75879|GATB_HUMAN	sp|O75879|GATB_HUMANtr|H0Y9F2|H0Y9F2_HUMANtr|D6REA0|D6REA0_HUMANtr|B4E0P2|B4E0P2_HUMANtr|H0Y8G7|H0Y8G7_HUMANtr|D6RDU9|D6RDU9_HUMANtr|D6RGY4|D6RGY4_HUMAN	1	8.14e-06	15|24	2	1428.75	1428.74	0.004356	1	4691.1	715.378	715.381	42	neo DiMet	LATE
TTCSRQFTSSSSM	M.n[43.02]TTC[160.03]SRQFTSSSSM[147.04].K	sp|P02533|K1C14_HUMAN	sp|P02533|K1C14_HUMANsp|P08779|K1C16_HUMANtr|K7ENV3|K7ENV3_HUMAN	1	3.91e-11	16|24	2	1536.62	1536.62	0.003384	2	4694	769.317	769.318	2	Acet N-term	LATE
LECVEPNCRS	R.n[35]LEC[160.03]VEPNC[160.03]RS.K	sp|Q969Q0|RL36L_HUMAN	sp|Q969Q0|RL36L_HUMANsp|P83881|RL36A_HUMANtr|H0Y5B4|H0Y5B4_HUMANtr|H7BZ11|H7BZ11_HUMANtr|J3KQN4|J3KQN4_HUMAN	0.9989	0.000778	8|18	2	1296.61	1296.6	0.003677	1	4702.4	649.308	649.31	70	neo DiMet	LATE
ATTATMATSGSAR	M.n[43.02]ATTATM[147.04]ATSGSAR.K	sp|P38919|IF4A3_HUMAN	sp|P38919|IF4A3_HUMANtr|I3L3H2|I3L3H2_HUMAN	0.997	0.000108	9|24	2	1283.59	1282.58	1.00478	2	4702.6	642.298	642.801	2	Acet N-term	LATE
TTCSRQFTSS	M.n[43.02]TTC[160.03]SRQFTSS.S	sp|P02533|K1C14_HUMAN	sp|P02533|K1C14_HUMANsp|P08779|K1C16_HUMANtr|K7ENV3|K7ENV3_HUMAN	0.9959	0.00356	9|18	2	1215.52	1215.52	0.003276	1	4707.7	608.767	608.768	2	Acet N-term	LATE
SETAPAAPAAAPPAE	M.n[35]SETAPAAPAAAPPAE.K	sp|P16403|H12_HUMAN	sp|P16403|H12_HUMAN	0.9735	0.0285	7|28	2	1383.72	1383.71	0.005634	2	4712	692.862	692.865	2	DiMet N-term	LATE
TTCSRQFTSSSSM	M.n[43.02]TTC[160.03]SRQFTSSSSM[147.04].K	sp|P02533|K1C14_HUMAN	sp|P02533|K1C14_HUMANsp|P08779|K1C16_HUMANtr|K7ENV3|K7ENV3_HUMAN	1	2.21e-10	17|24	2	1536.62	1536.62	0.004726	2	4714.7	769.317	769.319	2	Acet N-term	LATE
LECVEPNCRS	R.n[35]LEC[160.03]VEPNC[160.03]RS.K	sp|Q969Q0|RL36L_HUMAN	sp|Q969Q0|RL36L_HUMANsp|P83881|RL36A_HUMANtr|H0Y5B4|H0Y5B4_HUMANtr|H7BZ11|H7BZ11_HUMANtr|J3KQN4|J3KQN4_HUMAN	0.9995	0.000287	7|18	2	1296.61	1296.6	0.005715	1	4722.6	649.308	649.311	70	neo DiMet	LATE
ATTATMATSGSAR	M.n[43.02]ATTATM[147.04]ATSGSAR.K	sp|P38919|IF4A3_HUMAN	sp|P38919|IF4A3_HUMANtr|I3L3H2|I3L3H2_HUMAN	0.9992	0.000405	6|24	2	1282.59	1282.58	0.007652	2	4723	642.298	642.302	2	Acet N-term	LATE
TTCSRQFTSS	M.n[43.02]TTC[160.03]SRQFTSS.S	sp|P02533|K1C14_HUMAN	sp|P02533|K1C14_HUMANsp|P08779|K1C16_HUMANtr|K7ENV3|K7ENV3_HUMAN	0.9999	1.79e-05	10|18	2	1215.52	1215.52	0.004496	1	4728.2	608.767	608.769	2	Acet N-term	LATE
SETAPAAPAAPAPAE	M.n[35]SETAPAAPAAPAPAE.K	sp|P10412|H14_HUMAN	sp|P10412|H14_HUMAN	1	7.91e-08	17|56	3	1384.72	1383.71	1.00989	2	4730.9	462.244	462.58	2	DiMet N-term	LATE
SETAPAAPAAPAPAE	M.n[35]SETAPAAPAAPAPAE.K	sp|P10412|H14_HUMAN	sp|P10412|H14_HUMAN	1	3.43e-08	15|28	2	1383.71	1383.71	0.005429	2	4732.5	692.862	692.865	2	DiMet N-term	LATE
ATTATMATSGSAR	M.n[43.02]ATTATMATSGSAR.K	sp|P38919|IF4A3_HUMAN	sp|P38919|IF4A3_HUMANtr|I3L3H2|I3L3H2_HUMAN	1	1.82e-06	10|24	2	1266.59	1266.59	0.003099	2	4732.8	634.301	634.303	2	Acet N-term	LATE
TTCSRQFTSSSSM	M.n[43.02]TTC[160.03]SRQFTSSSSM[147.04].K	sp|P02533|K1C14_HUMAN	sp|P02533|K1C14_HUMANsp|P08779|K1C16_HUMANtr|K7ENV3|K7ENV3_HUMAN	1	2.39e-11	16|24	2	1536.62	1536.62	0.006063	2	4734.9	769.317	769.32	2	Acet N-term	LATE
ATTATMATSGSAR	M.n[43.02]ATTATM[147.04]ATSGSAR.K	sp|P38919|IF4A3_HUMAN	sp|P38919|IF4A3_HUMANtr|I3L3H2|I3L3H2_HUMAN	1	1.42e-07	9|24	2	1282.59	1282.58	0.004537	2	4743.3	642.298	642.301	2	Acet N-term	LATE
ATETVELH	M.n[43.02]ATETVELH.K	sp|P82979|SARNP_HUMAN	sp|P82979|SARNP_HUMANtr|F8VZQ9|F8VZQ9_HUMANtr|F8VS12|F8VS12_HUMAN	0.9941	0.00511	7|14	2	940.454	940.45	0.003956	2	4744.1	471.232	471.234	2	Acet N-term	LATE
GRYYGGGSEGGRAP	G.n[35]GRYYGGGSEGGRAP.K	sp|P14866|HNRPL_HUMAN	sp|P14866|HNRPL_HUMAN	0.9995	9.01e-05	16|52	3	1416.71	1416.7	0.009224	1	4746.2	473.239	473.242	45	neo DiMet	LATE
YSTSGSSGLTTG	R.n[35]YSTSGSSGLTTG.K	sp|Q16891|MIC60_HUMAN	sp|Q16891|MIC60_HUMANtr|A0A087WYS0|A0A087WYS0_HUMANtr|D6RAW4|D6RAW4_HUMANtr|B9A067|B9A067_HUMAN	0.9991	0.00057	10|22	2	1150.56	1150.56	0.004818	1	4750.3	576.286	576.288	33	neo DiMet	LATE
SETAPAAPAAPAPAE	M.n[35]SETAPAAPAAPAPAE.K	sp|P10412|H14_HUMAN	sp|P10412|H14_HUMAN	1	3.75e-08	14|28	2	1383.72	1383.71	0.006419	2	4753.1	692.862	692.865	2	DiMet N-term	LATE
ATTATMATSGSAR	M.n[43.02]ATTATMATSGSAR.K	sp|P38919|IF4A3_HUMAN	sp|P38919|IF4A3_HUMANtr|I3L3H2|I3L3H2_HUMAN	1	1.95e-06	17|24	2	1266.59	1266.59	0.006269	2	4753.7	634.301	634.304	2	Acet N-term	LATE
TTCSRQFTSSSSM	M.n[43.02]TTC[160.03]SRQFTSSSSM[147.04].K	sp|P02533|K1C14_HUMAN	sp|P02533|K1C14_HUMANsp|P08779|K1C16_HUMANtr|K7ENV3|K7ENV3_HUMAN	1	7.41e-10	16|24	2	1536.62	1536.62	0.005866	2	4755	769.317	769.319	2	Acet N-term	LATE
SRQSSVSFRSGG	M.n[43.02]SRQSSVSFRSGG.S	sp|P13647|K2C5_HUMAN	sp|P13647|K2C5_HUMANtr|F8W0C6|F8W0C6_HUMANtr|F8VU69|F8VU69_HUMANtr|F8VV57|F8VV57_HUMAN	0.9476	0.0625	10|22	2	1295.63	1295.62	0.004891	1	4764.2	648.818	648.821	2	Acet N-term	LATE
ATETVELH	M.n[43.02]ATETVELH.K	sp|P82979|SARNP_HUMAN	sp|P82979|SARNP_HUMANtr|F8VZQ9|F8VZQ9_HUMANtr|F8VS12|F8VS12_HUMAN	0.996	0.00332	8|14	2	940.454	940.45	0.004169	2	4764.7	471.232	471.234	2	Acet N-term	LATE
GRYYGGGSEGGRAP	G.n[35]GRYYGGGSEGGRAP.K	sp|P14866|HNRPL_HUMAN	sp|P14866|HNRPL_HUMAN	1	1.28e-06	24|52	3	1416.7	1416.7	0.007586	1	4766.8	473.239	473.242	45	neo DiMet	LATE
VHSSVASATSVAT	G.n[35]VHSSVASATSVAT.K	sp|P04181|OAT_HUMAN	sp|P04181|OAT_HUMAN	0.9968	0.00247	9|24	2	1249.68	1249.67	0.006161	1	4766.8	625.844	625.847	18	neo DiMet	LATE
YSTSGSSGLTTG	R.n[35]YSTSGSSGLTTG.K	sp|Q16891|MIC60_HUMAN	sp|Q16891|MIC60_HUMANtr|A0A087WYS0|A0A087WYS0_HUMANtr|D6RAW4|D6RAW4_HUMANtr|B9A067|B9A067_HUMAN	0.9886	0.0109	9|22	2	1150.56	1150.56	0.005203	1	4770.7	576.286	576.288	33	neo DiMet	LATE
ATTATMATSGSAR	M.n[43.02]ATTATMATSGSAR.K	sp|P38919|IF4A3_HUMAN	sp|P38919|IF4A3_HUMANtr|I3L3H2|I3L3H2_HUMAN	1	2.83e-07	18|24	2	1266.59	1266.59	0.006334	2	4773.9	634.301	634.304	2	Acet N-term	LATE
TTCSRQFTSSSSM	M.n[43.02]TTC[160.03]SRQFTSSSSM[147.04].K	sp|P02533|K1C14_HUMAN	sp|P02533|K1C14_HUMANsp|P08779|K1C16_HUMANtr|K7ENV3|K7ENV3_HUMAN	1	1.41e-10	20|24	2	1536.62	1536.62	0.005843	2	4775.2	769.317	769.319	2	Acet N-term	LATE
GRYYGGGSEGGRAP	G.n[35]GRYYGGGSEGGRAP.K	sp|P14866|HNRPL_HUMAN	sp|P14866|HNRPL_HUMAN	0.9999	1.7e-05	19|52	3	1416.7	1416.7	0.006316	1	4787.7	473.239	473.241	45	neo DiMet	LATE
ATTATMATSGSAR	M.n[43.02]ATTATMATSGSAR.K	sp|P38919|IF4A3_HUMAN	sp|P38919|IF4A3_HUMANtr|I3L3H2|I3L3H2_HUMAN	1	1.23e-06	18|24	2	1266.59	1266.59	0.006324	2	4794.2	634.301	634.304	2	Acet N-term	LATE
TTCSRQFTSSSSM	M.n[43.02]TTC[160.03]SRQFTSSSSM[147.04].K	sp|P02533|K1C14_HUMAN	sp|P02533|K1C14_HUMANsp|P08779|K1C16_HUMANtr|K7ENV3|K7ENV3_HUMAN	1	1.86e-10	16|24	2	1536.62	1536.62	0.005116	2	4795.3	769.317	769.319	2	Acet N-term	LATE
SRMGPYPQR	F.n[35]SRMGPYPQR.K	sp|Q9Y4L1|HYOU1_HUMAN	sp|Q9Y4L1|HYOU1_HUMANtr|E9PJ21|E9PJ21_HUMANtr|K7EQK2|K7EQK2_HUMANtr|A0A087X054|A0A087X054_HUMANtr|A0A087WWI4|A0A087WWI4_HUMAN	0.9865	0.00731	10|32	3	1124.6	1124.6	0.0038	1	4804.1	375.873	375.874	471	neo DiMet	LATE
LLQVQHAS	L.n[35]LLQVQHAS.K	sp|P12235|ADT1_HUMAN	sp|P12235|ADT1_HUMANsp|P12236|ADT3_HUMANsp|P05141|ADT2_HUMANtr|V9GYG0|V9GYG0_HUMAN	0.9862	0.0133	6|14	2	928.56	928.555	0.004477	1	4806.6	465.285	465.287	35	neo DiMet	LATE
ADIQTERAYQ	M.n[35]ADIQTERAYQ.K	sp|P62280|RS11_HUMAN	sp|P62280|RS11_HUMANtr|M0QZC5|M0QZC5_HUMANtr|M0R1H6|M0R1H6_HUMAN	0.9958	0.00362	6|18	2	1227.63	1227.63	0.003834	2	4808.2	614.823	614.825	2	DiMet N-term	LATE
MHRDSCPLDC	-.n[35]MHRDSC[160.03]PLDC[160.03].K	sp|P84103|SRSF3_HUMAN	sp|P84103|SRSF3_HUMANtr|A0A087X2D0|A0A087X2D0_HUMAN	0.9751	0.0212	5|18	2	1323.57	1323.56	0.008161	2	4815.3	662.786	662.79	1	DiMet N-term	LATE
TTCSRQFTSSSSM	M.n[43.02]TTC[160.03]SRQFTSSSSM[147.04].K	sp|P02533|K1C14_HUMAN	sp|P02533|K1C14_HUMANsp|P08779|K1C16_HUMANtr|K7ENV3|K7ENV3_HUMAN	1	1.16e-10	15|24	2	1536.62	1536.62	0.00572	2	4815.7	769.317	769.319	2	Acet N-term	LATE
SRMGPYPQR	F.n[35]SRMGPYPQR.K	sp|Q9Y4L1|HYOU1_HUMAN	sp|Q9Y4L1|HYOU1_HUMANtr|E9PJ21|E9PJ21_HUMANtr|K7EQK2|K7EQK2_HUMANtr|A0A087X054|A0A087X054_HUMANtr|A0A087WWI4|A0A087WWI4_HUMAN	0.9933	0.00296	12|32	3	1124.6	1124.6	0.006094	1	4824.7	375.873	375.875	471	neo DiMet	LATE
ADIQTERAYQ	M.n[35]ADIQTERAYQ.K	sp|P62280|RS11_HUMAN	sp|P62280|RS11_HUMANtr|M0QZC5|M0QZC5_HUMANtr|M0R1H6|M0R1H6_HUMAN	0.9844	0.0163	5|18	2	1227.63	1227.63	0.003883	2	4828.6	614.823	614.825	2	DiMet N-term	LATE
GEASRLAHYN	A.n[35]GEASRLAHYN.K	sp|P58876|H2B1D_HUMAN	sp|P58876|H2B1D_HUMANsp|Q99877|H2B1N_HUMANsp|Q6DN03|H2B2C_HUMANsp|P62807|H2B1C_HUMANsp|Q99879|H2B1M_HUMANsp|P23527|H2B1O_HUMANsp|P06899|H2B1J_HUMANsp|O60814|H2B1K_HUMANsp|P33778|H2B1B_HUMANsp|Q6DRA6|H2B2D_HUMANsp|Q16778|H2B2E_HUMANsp|Q5QNW6|H2B2F_HUMANsp|Q93079|H2B1H_HUMANtr|U3KQK0|U3KQK0_HUMAN	0.9942	0.00259	10|36	3	1150.6	1150.59	0.005708	1	4828.8	384.539	384.541	76	neo DiMet	LATE
KAIEENNNFS	Q.n[35]K[162.16]AIEENNNFS.K	sp|P16949|STMN1_HUMAN	sp|P16949|STMN1_HUMANsp|Q93045|STMN2_HUMANsp|Q9NZ72|STMN3_HUMANtr|A0A0J9YW36|A0A0J9YW36_HUMANtr|E5RGX5|E5RGX5_HUMAN	0.9988	0.000756	8|18	2	1232.67	1232.67	0.006493	2	4833.4	617.341	617.344	85	Internal LysN	LATE
TTCSRQFTSSSSM	M.n[43.02]TTC[160.03]SRQFTSSSSM[147.04].K	sp|P02533|K1C14_HUMAN	sp|P02533|K1C14_HUMANsp|P08779|K1C16_HUMANtr|K7ENV3|K7ENV3_HUMAN	1	2.69e-11	16|24	2	1536.63	1536.62	0.007341	2	4836.2	769.317	769.32	2	Acet N-term	LATE
KQVHPDTGISS	L.n[43.02]K[162.16]QVHPDTGISS.K	sp|P58876|H2B1D_HUMAN	sp|P58876|H2B1D_HUMANsp|Q99880|H2B1L_HUMANsp|Q99877|H2B1N_HUMANsp|Q8N257|H2B3B_HUMANsp|P62807|H2B1C_HUMANsp|Q99879|H2B1M_HUMANsp|P23527|H2B1O_HUMANsp|Q96A08|H2B1A_HUMANsp|P06899|H2B1J_HUMANsp|O60814|H2B1K_HUMANsp|P33778|H2B1B_HUMANsp|Q16778|H2B2E_HUMANsp|Q5QNW6|H2B2F_HUMANsp|Q93079|H2B1H_HUMANsp|P57053|H2BFS_HUMANtr|U3KQK0|U3KQK0_HUMAN	0.9316	0.084	8|20	2	1243.67	1243.66	0.005497	2	4839.7	622.838	622.841	47	Not Labelled	LATE
SRMGPYPQR	F.n[35]SRMGPYPQR.K	sp|Q9Y4L1|HYOU1_HUMAN	sp|Q9Y4L1|HYOU1_HUMANtr|E9PJ21|E9PJ21_HUMANtr|K7EQK2|K7EQK2_HUMANtr|A0A087X054|A0A087X054_HUMANtr|A0A087WWI4|A0A087WWI4_HUMAN	0.9973	0.0011	14|32	3	1124.6	1124.6	0.003918	1	4846	375.873	375.874	471	neo DiMet	LATE
ASQNRDPAATSVAAAR	M.n[43.02]ASQNRDPAATSVAAAR.K	sp|O00762|UBE2C_HUMAN	sp|O00762|UBE2C_HUMANtr|A0A0A0MSE8|A0A0A0MSE8_HUMANtr|A0A087WVK1|A0A087WVK1_HUMANtr|K4DI81|K4DI81_HUMANsp|UBE2C_HUMAN|	1	1.8e-08	23|60	3	1626.81	1626.81	0.006523	2	4853.3	543.276	543.279	2	Acet N-term	LATE
KAIEENNNFS	Q.n[35]K[162.16]AIEENNNFS.K	sp|P16949|STMN1_HUMAN	sp|P16949|STMN1_HUMANsp|Q93045|STMN2_HUMANsp|Q9NZ72|STMN3_HUMANtr|A0A0J9YW36|A0A0J9YW36_HUMANtr|E5RGX5|E5RGX5_HUMAN	0.9999	4.43e-05	6|18	2	1232.67	1232.67	0.005352	2	4853.7	617.341	617.344	85	Internal LysN	LATE
AEEVQCEGNSFH	F.n[35]AEEVQC[160.03]EGNSFH.K	sp|P21291|CSRP1_HUMAN	sp|P21291|CSRP1_HUMANtr|E9PS42|E9PS42_HUMAN	1	4.1e-07	13|22	2	1439.63	1439.62	0.005639	1	4854.1	720.817	720.82	20	neo DiMet	LATE
TTCSRQFTSSSSM	M.n[43.02]TTC[160.03]SRQFTSSSSM[147.04].K	sp|P02533|K1C14_HUMAN	sp|P02533|K1C14_HUMANsp|P08779|K1C16_HUMANtr|K7ENV3|K7ENV3_HUMAN	1	2.27e-10	15|24	2	1536.62	1536.62	0.005463	2	4856.4	769.317	769.319	2	Acet N-term	LATE
MDTSSVTHTEHY	P.n[43.02]M[147.04]DTSSVTHTEHY.K	sp|O43390|HNRPR_HUMAN	sp|O43390|HNRPR_HUMAN	0.9952	0.00291	5|22	2	1464.59	1464.58	0.002434	1	4858	733.299	733.3	19	neo Acet	LATE
MEEDQELER	-.n[43.02]M[147.04]EEDQELER.K	sp|P0DPB5|RPC22_HUMAN	sp|P0DPB5|RPC22_HUMANsp|P0DPB6|RPAC2_HUMANtr|A0A1B0GUZ5|A0A1B0GUZ5_HUMANtr|Q7Z776|Q7Z776_HUMANtr|A0A087X0U2|A0A087X0U2_HUMAN	0.9625	0.0426	8|16	2	1235.5	1235.5	0.004646	2	4858.9	618.756	618.758	1	Acet N-term	LATE
MDTSSVTHTEHY	P.n[43.02]M[147.04]DTSSVTHTEHY.K	sp|O43390|HNRPR_HUMAN	sp|O43390|HNRPR_HUMAN	0.9668	0.00121	7|22	2	1465.59	1464.58	1.00414	1	4859	733.299	733.801	19	neo Acet	LATE
ASQNRDPAATSVAAAR	M.n[43.02]ASQNRDPAATSVAAAR.K	sp|O00762|UBE2C_HUMAN	sp|O00762|UBE2C_HUMANtr|A0A0A0MSE8|A0A0A0MSE8_HUMANtr|A0A087WVK1|A0A087WVK1_HUMANtr|K4DI81|K4DI81_HUMANsp|UBE2C_HUMAN|	0.9167	0.107	6|30	2	1626.81	1626.81	0.003683	2	4864.7	814.411	814.413	2	Acet N-term	LATE
MHSAGTPRAESPMSRQE	A.n[43.02]M[147.04]HSAGTPRAESPMSRQE.K	sp|Q6ZUT6|CCD9B_HUMAN	sp|Q6ZUT6|CCD9B_HUMAN	0.9385	0.0437	5|64	3	1928.85	1928.85	0.005646	1	4865.5	643.956	643.958	45	neo Acet	LATE
AGSRGAGRTAAPSVRPE	M.n[43.02]AGSRGAGRTAAPSVRPE.K	sp|Q14137|BOP1_HUMAN	sp|Q14137|BOP1_HUMANtr|A0A075B729|A0A075B729_HUMAN	0.9782	0.0129	11|64	3	1680.87	1680.87	0.005171	2	4868.7	561.296	561.298	2	Acet N-term	LATE
EAVVISGR	N.n[35]EAVVISGR.K	sp|P13995|MTDC_HUMAN	sp|P13995|MTDC_HUMANtr|B9A062|B9A062_HUMANtr|B8ZZU9|B8ZZU9_HUMAN	0.981	0.0197	8|14	2	863.531	863.529	0.001992	1	4871.7	432.772	432.773	36	neo DiMet	LATE
ASQNRDPAATSVAAAR	M.n[43.02]ASQNRDPAATSVAAAR.K	sp|O00762|UBE2C_HUMAN	sp|O00762|UBE2C_HUMANtr|A0A0A0MSE8|A0A0A0MSE8_HUMANtr|A0A087WVK1|A0A087WVK1_HUMANtr|K4DI81|K4DI81_HUMANsp|UBE2C_HUMAN|	1	2.32e-10	30|60	3	1626.81	1626.81	0.004455	2	4873.9	543.276	543.278	2	Acet N-term	LATE
AAHGGSAASSAL	M.n[43.02]AAHGGSAASSAL.K	sp|O94888|UBXN7_HUMAN	sp|O94888|UBXN7_HUMANtr|F8WB69|F8WB69_HUMANtr|H7BYF4|H7BYF4_HUMAN	0.9923	0.00728	11|22	2	1040.49	1040.49	0.00344	2	4874.9	521.252	521.253	2	Acet N-term	LATE
TTCSRQFTSSSSM	M.n[43.02]TTC[160.03]SRQFTSSSSM[147.04].K	sp|P02533|K1C14_HUMAN	sp|P02533|K1C14_HUMANsp|P08779|K1C16_HUMANtr|K7ENV3|K7ENV3_HUMAN	1	2.22e-10	16|24	2	1536.62	1536.62	0.003008	2	4877	769.317	769.318	2	Acet N-term	LATE
MDTSSVTHTEHY	P.n[43.02]M[147.04]DTSSVTHTEHY.K	sp|O43390|HNRPR_HUMAN	sp|O43390|HNRPR_HUMAN	0.9999	3.9e-05	9|22	2	1464.59	1464.58	0.003777	1	4878.8	733.299	733.301	19	neo Acet	LATE
ANSANTNTVP	M.n[43.02]ANSANTNTVP.K	sp|P52655|TF2AA_HUMAN	sp|P52655|TF2AA_HUMANtr|J3KNC0|J3KNC0_HUMAN	0.9979	0.00161	7|18	2	1029.48	1029.47	0.003798	2	4886.2	515.744	515.746	2	Acet N-term	LATE
ASQNRDPAATSVAAAR	M.n[43.02]ASQNRDPAATSVAAAR.K	sp|O00762|UBE2C_HUMAN	sp|O00762|UBE2C_HUMANtr|A0A0A0MSE8|A0A0A0MSE8_HUMANtr|A0A087WVK1|A0A087WVK1_HUMANtr|K4DI81|K4DI81_HUMANsp|UBE2C_HUMAN|	1	3.21e-10	26|60	3	1626.81	1626.81	0.003081	2	4894.5	543.276	543.277	2	Acet N-term	LATE
AAHGGSAASSAL	M.n[43.02]AAHGGSAASSAL.K	sp|O94888|UBXN7_HUMAN	sp|O94888|UBXN7_HUMANtr|F8WB69|F8WB69_HUMANtr|H7BYF4|H7BYF4_HUMAN	0.9971	0.00234	12|22	2	1040.49	1040.49	0.00347	2	4895.2	521.252	521.253	2	Acet N-term	LATE
TTCSRQFTSSSSM	M.n[43.02]TTC[160.03]SRQFTSSSSM[147.04].K	sp|P02533|K1C14_HUMAN	sp|P02533|K1C14_HUMANsp|P08779|K1C16_HUMANtr|K7ENV3|K7ENV3_HUMAN	1	1.27e-06	9|24	2	1536.62	1536.62	-0.000197	2	4897.4	769.317	769.316	2	Acet N-term	LATE
NNQITNNQRI	K.n[35]NNQITNNQRI.K	sp|P00558|PGK1_HUMAN	sp|P00558|PGK1_HUMAN	0.9999	5.56e-05	9|18	2	1247.68	1247.68	0.003493	1	4899.2	624.847	624.849	31	neo DiMet	LATE
ASQNRDPAATSVAAAR	M.n[43.02]ASQNRDPAATSVAAAR.K	sp|O00762|UBE2C_HUMAN	sp|O00762|UBE2C_HUMANtr|A0A0A0MSE8|A0A0A0MSE8_HUMANtr|A0A087WVK1|A0A087WVK1_HUMANtr|K4DI81|K4DI81_HUMANsp|UBE2C_HUMAN|	0.9609	0.029	6|30	2	1626.81	1626.81	0.002479	2	4906.2	814.411	814.412	2	Acet N-term	LATE
SETAPAETATPAPVE	M.n[35]SETAPAETATPAPVE.K	sp|P16401|H15_HUMAN	sp|P16401|H15_HUMAN	0.9999	4.02e-05	13|28	2	1503.75	1503.75	0.002488	2	4909.6	752.883	752.884	2	DiMet N-term	LATE
TTCSRQFTSSSSM	M.n[43.02]TTC[160.03]SRQFTSSSSM[147.04].K	sp|P02533|K1C14_HUMAN	sp|P02533|K1C14_HUMANsp|P08779|K1C16_HUMANtr|K7ENV3|K7ENV3_HUMAN	1	1.18e-11	14|24	2	1536.62	1536.62	0.003688	2	4917.9	769.317	769.318	2	Acet N-term	LATE
MNPNCARC	-.n[43.02]MNPNC[160.03]ARC[160.03].G	sp|Q14847|LASP1_HUMAN	sp|Q14847|LASP1_HUMANtr|K7ESD6|K7ESD6_HUMANtr|F6S2S5|F6S2S5_HUMAN	0.9701	0.0342	10|14	2	1063.4	1063.4	0.003194	1	4923.7	532.707	532.709	1	Acet N-term	LATE
SETAPAETATPAPVE	M.n[35]SETAPAETATPAPVE.K	sp|P16401|H15_HUMAN	sp|P16401|H15_HUMAN	1	3.33e-06	11|28	2	1503.75	1503.75	0.002545	2	4930.1	752.883	752.884	2	DiMet N-term	LATE
AAAAASRGVGA	M.n[43.02]AAAAASRGVGA.K	sp|O43678|NDUA2_HUMAN	sp|O43678|NDUA2_HUMAN	0.9978	0.000442	14|20	2	942.489	942.488	0.000515	2	4930.3	472.251	472.252	2	Acet N-term	LATE
GDERPHYYG	M.n[43.02]GDERPHYYG.K	sp|Q8IWA5|CTL2_HUMAN	sp|Q8IWA5|CTL2_HUMANtr|K7EMR2|K7EMR2_HUMANtr|K7ER17|K7ER17_HUMANtr|K7EPV6|K7EPV6_HUMAN	0.998	0.000631	10|16	2	1134.47	1134.47	0.001222	2	4935.4	568.244	568.244	2	Acet N-term	LATE
TTCSRQFTSSSSM	M.n[43.02]TTC[160.03]SRQFTSSSSM[147.04].K	sp|P02533|K1C14_HUMAN	sp|P02533|K1C14_HUMANsp|P08779|K1C16_HUMANtr|K7ENV3|K7ENV3_HUMAN	1	7.5e-09	16|24	2	1536.62	1536.62	0.004054	2	4938.4	769.317	769.319	2	Acet N-term	LATE
MNPNCARC	-.n[43.02]MNPNC[160.03]ARC[160.03].G	sp|Q14847|LASP1_HUMAN	sp|Q14847|LASP1_HUMANtr|K7ESD6|K7ESD6_HUMANtr|F6S2S5|F6S2S5_HUMAN	0.911	0.02	8|14	2	1063.4	1063.4	-7.2e-05	1	4943.8	532.707	532.707	1	Acet N-term	LATE
AAGGGGGGGRYYGGGSEGGRAP	A.n[35]AAGGGGGGGRYYGGGSEGGRAP.K	sp|P14866|HNRPL_HUMAN	sp|P14866|HNRPL_HUMAN	0.9942	0.000549	8|84	3	1901.91	1900.9	1.00644	1	4947.2	634.64	634.976	37	neo DiMet	LATE
SRQSSVSFR	M.n[43.02]SRQSSVSFR.S	sp|P13647|K2C5_HUMAN	sp|P13647|K2C5_HUMANtr|F8W0C6|F8W0C6_HUMANtr|F8VU69|F8VU69_HUMANtr|F8VV57|F8VV57_HUMAN	0.9958	0.00197	8|16	2	1094.55	1094.55	0.001529	1	4950.6	548.281	548.281	2	Acet N-term	LATE
AAAAASRGVGA	M.n[43.02]AAAAASRGVGA.K	sp|O43678|NDUA2_HUMAN	sp|O43678|NDUA2_HUMAN	0.9999	1.67e-05	15|20	2	942.491	942.488	0.002246	2	4951.2	472.251	472.253	2	Acet N-term	LATE
GDERPHYYG	M.n[43.02]GDERPHYYG.K	sp|Q8IWA5|CTL2_HUMAN	sp|Q8IWA5|CTL2_HUMANtr|K7EMR2|K7EMR2_HUMANtr|K7ER17|K7ER17_HUMANtr|K7EPV6|K7EPV6_HUMAN	0.9858	0.014	10|16	2	1134.48	1134.47	0.004806	2	4956.3	568.244	568.246	2	Acet N-term	LATE
TTCSRQFTSSSSM	M.n[43.02]TTC[160.03]SRQFTSSSSM[147.04].K	sp|P02533|K1C14_HUMAN	sp|P02533|K1C14_HUMANsp|P08779|K1C16_HUMANtr|K7ENV3|K7ENV3_HUMAN	1	3.87e-08	14|24	2	1536.62	1536.62	0.00077	2	4958.6	769.317	769.317	2	Acet N-term	LATE
AAAAASRGVGA	M.n[43.02]AAAAASRGVGA.K	sp|O43678|NDUA2_HUMAN	sp|O43678|NDUA2_HUMAN	0.9979	0.00157	13|20	2	942.492	942.488	0.003302	2	4971.7	472.251	472.253	2	Acet N-term	LATE
ADIQTERAYQ	M.n[43.02]ADIQTERAYQ.K	sp|P62280|RS11_HUMAN	sp|P62280|RS11_HUMANtr|M0QZC5|M0QZC5_HUMANtr|M0R1H6|M0R1H6_HUMAN	0.9977	0.00162	9|18	2	1235.58	1235.58	0.00264	2	4973.2	618.796	618.798	2	Acet N-term	LATE
AAPPEPGEPEER	M.n[43.02]AAPPEPGEPEER.K	sp|Q5RI15|COX20_HUMAN	sp|Q5RI15|COX20_HUMAN	0.9985	0.00114	9|22	2	1319.6	1319.6	0.003898	2	4978.6	660.807	660.809	2	Acet N-term	LATE
TTCSRQFTSSSSM	M.n[43.02]TTC[160.03]SRQFTSSSSM[147.04].K	sp|P02533|K1C14_HUMAN	sp|P02533|K1C14_HUMANsp|P08779|K1C16_HUMANtr|K7ENV3|K7ENV3_HUMAN	1	6.73e-11	15|24	2	1536.62	1536.62	0.004021	2	4979	769.317	769.319	2	Acet N-term	LATE
AANYSSTSTRREHV	M.n[43.02]AANYSSTSTRREHV.K	sp|Q9BTV4|TMM43_HUMAN	sp|Q9BTV4|TMM43_HUMAN	0.9967	0.00137	10|52	3	1619.77	1619.77	0.006025	2	4980.8	540.929	540.931	2	Acet N-term	LATE
AAAGGGGGGGRYYGGGSEGGRAP	M.n[35]AAAGGGGGGGRYYGGGSEGGRAP.K	sp|P14866|HNRPL_HUMAN	sp|P14866|HNRPL_HUMAN	0.9746	0.0147	8|88	3	1971.94	1971.94	0.008314	1	4983.2	658.319	658.322	36	neo DiMet	LATE
SASAPAAEGEGTPTQPASE	M.n[43.02]SASAPAAEGEGTPTQPASE.K	sp|P35659|DEK_HUMAN	sp|P35659|DEK_HUMANtr|D6R9L5|D6R9L5_HUMANtr|B4DFG0|B4DFG0_HUMAN	0.9995	0.000312	5|36	2	1798.79	1798.79	0.006702	2	4983.9	900.4	900.404	2	Acet N-term	LATE
ADIQTERAYQ	M.n[43.02]ADIQTERAYQ.K	sp|P62280|RS11_HUMAN	sp|P62280|RS11_HUMANtr|M0QZC5|M0QZC5_HUMANtr|M0R1H6|M0R1H6_HUMAN	0.9996	0.000184	12|18	2	1235.58	1235.58	0.0061	2	4993.8	618.796	618.799	2	Acet N-term	LATE
AAPPEPGEPEER	M.n[43.02]AAPPEPGEPEER.K	sp|Q5RI15|COX20_HUMAN	sp|Q5RI15|COX20_HUMAN	0.9935	0.00556	8|22	2	1319.61	1319.6	0.00684	2	4998.9	660.807	660.81	2	Acet N-term	LATE
TTCSRQFTSSSSM	M.n[43.02]TTC[160.03]SRQFTSSSSM[147.04].K	sp|P02533|K1C14_HUMAN	sp|P02533|K1C14_HUMANsp|P08779|K1C16_HUMANtr|K7ENV3|K7ENV3_HUMAN	1	3.19e-10	15|24	2	1536.63	1536.62	0.007826	2	4999.5	769.317	769.32	2	Acet N-term	LATE
AAAGGGGGGGRYYGGGSEGGRAP	M.n[35]AAAGGGGGGGRYYGGGSEGGRAP.K	sp|P14866|HNRPL_HUMAN	sp|P14866|HNRPL_HUMAN	1	1.45e-07	18|88	3	1971.95	1971.94	0.010578	1	5003.9	658.319	658.323	36	neo DiMet	LATE
AQRGLQY	A.n[35]AQRGLQY.K	sp|O00115|DNS2A_HUMAN	sp|O00115|DNS2A_HUMANtr|K7ENE5|K7ENE5_HUMAN	0.9064	0.122	5|12	2	868.502	868.498	0.003823	1	5008.2	435.256	435.258	45	neo DiMet	LATE
ADIQTERAYQ	M.n[43.02]ADIQTERAYQ.K	sp|P62280|RS11_HUMAN	sp|P62280|RS11_HUMANtr|M0QZC5|M0QZC5_HUMANtr|M0R1H6|M0R1H6_HUMAN	0.9997	0.000152	11|18	2	1235.58	1235.58	0.006282	2	5014.2	618.796	618.8	2	Acet N-term	LATE
TTCSRQFTSSSSM	M.n[43.02]TTC[160.03]SRQFTSSSSM[147.04].K	sp|P02533|K1C14_HUMAN	sp|P02533|K1C14_HUMANsp|P08779|K1C16_HUMANtr|K7ENV3|K7ENV3_HUMAN	1	2.5e-11	15|24	2	1536.63	1536.62	0.007406	2	5020	769.317	769.32	2	Acet N-term	LATE
AAAGGGGGGGRYYGGGSEGGRAP	M.n[35]AAAGGGGGGGRYYGGGSEGGRAP.K	sp|P14866|HNRPL_HUMAN	sp|P14866|HNRPL_HUMAN	1	1.49e-09	17|88	3	1971.95	1971.94	0.009165	1	5024.3	658.319	658.322	36	neo DiMet	LATE
SRSVLQPSQQ	M.n[43.02]SRSVLQPSQQ.K	sp|Q9Y2A7|NCKP1_HUMAN	sp|Q9Y2A7|NCKP1_HUMAN	0.9967	0.00256	10|18	2	1170.61	1170.6	0.005784	2	5026	586.307	586.31	2	Acet N-term	LATE
MNDTVTIRTR	-.n[43.02]M[147.04]NDTVTIRTR.K	sp|P62847|RS24_HUMAN	sp|P62847|RS24_HUMANtr|A0A2R8YD14|A0A2R8YD14_HUMANtr|A0A087WUS0|A0A087WUS0_HUMANtr|E7ETK0|E7ETK0_HUMANtr|A0A2R8Y849|A0A2R8Y849_HUMAN	0.9934	0.00562	8|18	2	1263.63	1263.62	0.006444	2	5031.5	632.819	632.823	1	Acet N-term	LATE
ADIQTERAYQ	M.n[43.02]ADIQTERAYQ.K	sp|P62280|RS11_HUMAN	sp|P62280|RS11_HUMANtr|M0QZC5|M0QZC5_HUMANtr|M0R1H6|M0R1H6_HUMAN	0.9999	4.34e-05	11|18	2	1235.58	1235.58	0.005579	2	5035.1	618.796	618.799	2	Acet N-term	LATE
TTCSRQFTSSSSM	M.n[43.02]TTC[160.03]SRQFTSSSSM[147.04].K	sp|P02533|K1C14_HUMAN	sp|P02533|K1C14_HUMANsp|P08779|K1C16_HUMANtr|K7ENV3|K7ENV3_HUMAN	1	2.32e-07	13|24	2	1536.62	1536.62	0.005729	2	5040.4	769.317	769.319	2	Acet N-term	LATE
MTRGNQRELARQ	-.n[43.02]MTRGNQRELARQ.K	sp|P84101|SERF2_HUMAN	sp|P84101|SERF2_HUMANtr|B8ZZY7|B8ZZY7_HUMANtr|F8WBN3|F8WBN3_HUMANtr|F8WBV6|F8WBV6_HUMAN	0.932	0.047	14|44	3	1500.76	1500.76	0.006165	2	5041.3	501.26	501.262	1	Acet N-term	LATE
SETAPAAPAAAPPAE	M.n[35]SETAPAAPAAAPPAE.K	sp|P16403|H12_HUMAN	sp|P16403|H12_HUMAN	0.9084	0.0032	7|28	2	1384.71	1383.71	1.00368	2	5041.6	692.862	693.364	2	DiMet N-term	LATE
KNLQTVNVDEN	F.n[35]K[162.16]NLQTVNVDEN.-	sp|P62899|RL31_HUMAN	sp|P62899|RL31_HUMAN	1	2.94e-06	12|20	2	1340.76	1340.76	0.005333	2	5042.7	671.386	671.389	115	Internal LysN	LATE
AAAGGGGGGGRYYGGGSEGGRAP	M.n[35]AAAGGGGGGGRYYGGGSEGGRAP.K	sp|P14866|HNRPL_HUMAN	sp|P14866|HNRPL_HUMAN	0.9998	5.68e-05	13|88	3	1971.94	1971.94	0.007994	1	5045.2	658.319	658.322	36	neo DiMet	LATE
SRSVLQPSQQ	M.n[43.02]SRSVLQPSQQ.K	sp|Q9Y2A7|NCKP1_HUMAN	sp|Q9Y2A7|NCKP1_HUMAN	0.9969	0.00245	10|18	2	1170.6	1170.6	0.004494	2	5046.4	586.307	586.309	2	Acet N-term	LATE
MRRVVRQS	-.n[43.02]MRRVVRQS.K	sp|Q9ULV4|COR1C_HUMAN	sp|Q9ULV4|COR1C_HUMANtr|F8W1H8|F8W1H8_HUMANtr|F8VSA4|F8VSA4_HUMANtr|F8VVB7|F8VVB7_HUMANtr|F8VRE9|F8VRE9_HUMANtr|F8VUX3|F8VUX3_HUMANtr|F8VTT6|F8VTT6_HUMAN	0.9836	0.00896	10|28	3	1072.6	1072.59	0.00396	2	5047.8	358.538	358.539	1	Acet N-term	LATE
MEAGPHPRPGHCC	-.n[43.02]MEAGPHPRPGHC[160.03]C[160.03].K	sp|Q2NKX9|CB068_HUMAN	sp|Q2NKX9|CB068_HUMANtr|F6S878|F6S878_HUMAN	0.9778	0.0115	7|48	3	1546.63	1546.62	0.008623	2	5050.9	516.548	516.551	1	Acet N-term	LATE
ADIQTERAYQ	M.n[43.02]ADIQTERAYQ.K	sp|P62280|RS11_HUMAN	sp|P62280|RS11_HUMANtr|M0QZC5|M0QZC5_HUMANtr|M0R1H6|M0R1H6_HUMAN	0.9896	0.0102	7|18	2	1235.58	1235.58	0.003983	2	5055.6	618.796	618.798	2	Acet N-term	LATE
AEAGPQAPPPPGTPSRHE	M.n[43.02]AEAGPQAPPPPGTPSRHE.K	sp|Q16254|E2F4_HUMAN	sp|Q16254|E2F4_HUMANtr|H3BTM3|H3BTM3_HUMANtr|H3BVE4|H3BVE4_HUMANtr|H3BMP3|H3BMP3_HUMAN	0.9906	0.001	6|34	2	1837.89	1836.88	1.01021	2	5058.3	919.445	919.95	2	Acet N-term	LATE
KPNMVTPGHACTQ	L.n[35]K[162.16]PNMVTPGHAC[160.03]TQ.K	sp|P04075|ALDOA_HUMAN	sp|P04075|ALDOA_HUMANtr|H3BQN4|H3BQN4_HUMANtr|H3BU78|H3BU78_HUMANtr|J3KPS3|J3KPS3_HUMANsp|ALDOA_RABIT|	0.9801	0.0111	7|48	3	1507.8	1507.79	0.005952	2	5060.2	503.604	503.606	230	Internal LysN	LATE
TTCSRQFTSSSSM	M.n[43.02]TTC[160.03]SRQFTSSSSM[147.04].K	sp|P02533|K1C14_HUMAN	sp|P02533|K1C14_HUMANsp|P08779|K1C16_HUMANtr|K7ENV3|K7ENV3_HUMAN	1	5.43e-08	14|24	2	1536.62	1536.62	0.001974	2	5060.6	769.317	769.318	2	Acet N-term	LATE
SETAPAAPAAAPPAE	M.n[35]SETAPAAPAAAPPAE.K	sp|P16403|H12_HUMAN	sp|P16403|H12_HUMAN	1	6.39e-06	14|28	2	1383.72	1383.71	0.006412	2	5062.1	692.862	692.865	2	DiMet N-term	LATE
KNLQTVNVDEN	F.n[35]K[162.16]NLQTVNVDEN.-	sp|P62899|RL31_HUMAN	sp|P62899|RL31_HUMAN	1	6.48e-06	13|20	2	1340.76	1340.76	0.004826	2	5062.9	671.386	671.388	115	Internal LysN	LATE
RDGSFTVSAQ	A.n[35]RDGSFTVSAQ.K	sp|Q8IYU8|MICU2_HUMAN	sp|Q8IYU8|MICU2_HUMANtr|A0A0A0MTD5|A0A0A0MTD5_HUMAN	0.9967	0.00264	8|18	2	1100.57	1100.57	0.004424	1	5066.3	551.291	551.293	61	neo DiMet	LATE
SRSVLQPSQQ	M.n[43.02]SRSVLQPSQQ.K	sp|Q9Y2A7|NCKP1_HUMAN	sp|Q9Y2A7|NCKP1_HUMAN	0.996	0.00325	10|18	2	1170.6	1170.6	0.004956	2	5066.9	586.307	586.309	2	Acet N-term	LATE
MNDTVTIRTR	-.n[43.02]M[147.04]NDTVTIRTR.K	sp|P62847|RS24_HUMAN	sp|P62847|RS24_HUMANtr|A0A2R8YD14|A0A2R8YD14_HUMANtr|A0A087WUS0|A0A087WUS0_HUMANtr|E7ETK0|E7ETK0_HUMANtr|A0A2R8Y849|A0A2R8Y849_HUMAN	0.9907	0.0086	8|18	2	1263.63	1263.62	0.005473	2	5072.2	632.819	632.822	1	Acet N-term	LATE
AEAGPQAPPPPGTPSRHE	M.n[43.02]AEAGPQAPPPPGTPSRHE.K	sp|Q16254|E2F4_HUMAN	sp|Q16254|E2F4_HUMANtr|H3BTM3|H3BTM3_HUMANtr|H3BVE4|H3BVE4_HUMANtr|H3BMP3|H3BMP3_HUMAN	1	6.04e-09	15|68	3	1836.88	1836.88	0.009192	2	5080.2	613.299	613.302	2	Acet N-term	LATE
TTCSRQFTSSSSM	M.n[43.02]TTC[160.03]SRQFTSSSSM[147.04].K	sp|P02533|K1C14_HUMAN	sp|P02533|K1C14_HUMANsp|P08779|K1C16_HUMANtr|K7ENV3|K7ENV3_HUMAN	0.9991	0.000544	9|24	2	1536.62	1536.62	0.005771	2	5081.1	769.317	769.319	2	Acet N-term	LATE
MTRGNQRELARQ	-.n[43.02]MTRGNQRELARQ.K	sp|P84101|SERF2_HUMAN	sp|P84101|SERF2_HUMANtr|B8ZZY7|B8ZZY7_HUMANtr|F8WBN3|F8WBN3_HUMANtr|F8WBV6|F8WBV6_HUMAN	0.9161	0.0608	12|44	3	1500.76	1500.76	0.006132	2	5081.9	501.26	501.262	1	Acet N-term	LATE
IIPASTGAA	N.n[35]IIPASTGAA.K	sp|O14556|G3PT_HUMAN	sp|O14556|G3PT_HUMANsp|P04406|G3P_HUMANtr|E7EUT5|E7EUT5_HUMAN	0.9654	0.039	6|16	2	833.51	833.507	0.003079	1	5082	417.761	417.762	278	neo DiMet	LATE
SETAPAAPAAAPPAE	M.n[35]SETAPAAPAAAPPAE.K	sp|P16403|H12_HUMAN	sp|P16403|H12_HUMAN	1	3.9e-06	15|28	2	1383.72	1383.71	0.006157	2	5082.4	692.862	692.865	2	DiMet N-term	LATE
KNLQTVNVDEN	F.n[35]K[162.16]NLQTVNVDEN.-	sp|P62899|RL31_HUMAN	sp|P62899|RL31_HUMAN	1	2.39e-06	12|20	2	1340.76	1340.76	0.004336	2	5083.2	671.386	671.388	115	Internal LysN	LATE
AEAGPQAPPPPGTPSRHE	M.n[43.02]AEAGPQAPPPPGTPSRHE.K	sp|Q16254|E2F4_HUMAN	sp|Q16254|E2F4_HUMANtr|H3BTM3|H3BTM3_HUMANtr|H3BVE4|H3BVE4_HUMANtr|H3BMP3|H3BMP3_HUMAN	0.998	0.00144	7|34	2	1836.88	1836.88	0.007719	2	5083.3	919.445	919.449	2	Acet N-term	LATE
YSLPPHQ	Y.n[35]YSLPPHQ.K	sp|P10515|ODP2_HUMAN	sp|P10515|ODP2_HUMANtr|E9PEJ4|E9PEJ4_HUMANtr|H0YDD4|H0YDD4_HUMAN	0.9935	0.00579	7|12	2	874.48	874.476	0.003651	1	5085.7	438.245	438.247	86	neo DiMet	LATE
SETAPAAPAAPAPAE	M.n[43.02]SETAPAAPAAPAPAE.K	sp|P10412|H14_HUMAN	sp|P10412|H14_HUMAN	0.9984	0.00112	15|28	2	1391.66	1391.66	0.006242	2	5093.3	696.836	696.839	2	Acet N-term	LATE
MEAGPHPRPGHCC	-.n[43.02]MEAGPHPRPGHC[160.03]C[160.03].K	sp|Q2NKX9|CB068_HUMAN	sp|Q2NKX9|CB068_HUMANtr|F6S878|F6S878_HUMAN	0.9941	0.00266	8|48	3	1546.63	1546.62	0.007524	2	5097.7	516.548	516.551	1	Acet N-term	LATE
AEAGPQAPPPPGTPSRHE	M.n[43.02]AEAGPQAPPPPGTPSRHE.K	sp|Q16254|E2F4_HUMAN	sp|Q16254|E2F4_HUMANtr|H3BTM3|H3BTM3_HUMANtr|H3BVE4|H3BVE4_HUMANtr|H3BMP3|H3BMP3_HUMAN	1	1.18e-07	16|68	3	1836.89	1836.88	0.010078	2	5100.9	613.299	613.302	2	Acet N-term	LATE
TTCSRQFTSSSSM	M.n[43.02]TTC[160.03]SRQFTSSSSM[147.04].K	sp|P02533|K1C14_HUMAN	sp|P02533|K1C14_HUMANsp|P08779|K1C16_HUMANtr|K7ENV3|K7ENV3_HUMAN	1	8.45e-09	14|24	2	1536.62	1536.62	0.005997	2	5101.7	769.317	769.32	2	Acet N-term	LATE
SETAPAAPAAAPPAE	M.n[35]SETAPAAPAAAPPAE.K	sp|P16403|H12_HUMAN	sp|P16403|H12_HUMAN	0.9989	0.000656	17|28	2	1383.72	1383.71	0.007493	2	5102.9	692.862	692.866	2	DiMet N-term	LATE
AEAGPQAPPPPGTPSRHE	M.n[43.02]AEAGPQAPPPPGTPSRHE.K	sp|Q16254|E2F4_HUMAN	sp|Q16254|E2F4_HUMANtr|H3BTM3|H3BTM3_HUMANtr|H3BVE4|H3BVE4_HUMANtr|H3BMP3|H3BMP3_HUMAN	0.9977	0.000168	7|34	2	1837.89	1836.88	1.0135	2	5103.8	919.445	919.952	2	Acet N-term	LATE
MNSSSANITYASR	-.n[43.02]M[147.04]NSSSANITYASR.K	sp|P35869|AHR_HUMAN	sp|P35869|AHR_HUMAN	0.9912	0.00852	5|24	2	1458.64	1458.64	0.004065	2	5104.2	730.328	730.33	1	Acet N-term	LATE
KPNMVTPGHACTQ	L.n[35]K[162.16]PNMVTPGHAC[160.03]TQ.K	sp|P04075|ALDOA_HUMAN	sp|P04075|ALDOA_HUMANtr|H3BQN4|H3BQN4_HUMANtr|H3BU78|H3BU78_HUMANtr|J3KPS3|J3KPS3_HUMANsp|ALDOA_RABIT|	1	3.76e-07	17|48	3	1507.8	1507.79	0.00934	2	5105.4	503.604	503.607	230	Internal LysN	LATE
MNDTVTIRTR	-.n[43.02]M[147.04]NDTVTIRTR.K	sp|P62847|RS24_HUMAN	sp|P62847|RS24_HUMANtr|A0A2R8YD14|A0A2R8YD14_HUMANtr|A0A087WUS0|A0A087WUS0_HUMANtr|E7ETK0|E7ETK0_HUMANtr|A0A2R8Y849|A0A2R8Y849_HUMAN	0.9953	0.00391	7|18	2	1263.63	1263.62	0.005802	2	5112.8	632.819	632.822	1	Acet N-term	LATE
YSLPPHQ	Y.n[35]YSLPPHQ.K	sp|P10515|ODP2_HUMAN	sp|P10515|ODP2_HUMANtr|E9PEJ4|E9PEJ4_HUMANtr|H0YDD4|H0YDD4_HUMAN	0.9962	0.00302	7|12	2	874.48	874.476	0.004289	1	5113.5	438.245	438.247	86	neo DiMet	LATE
SETAPAAPAAPAPAE	M.n[43.02]SETAPAAPAAPAPAE.K	sp|P10412|H14_HUMAN	sp|P10412|H14_HUMAN	0.9954	0.00378	17|28	2	1391.66	1391.66	0.006548	2	5113.9	696.836	696.839	2	Acet N-term	LATE
TTCSRQFTSSSSM	M.n[43.02]TTC[160.03]SRQFTSSSSM[147.04].K	sp|P02533|K1C14_HUMAN	sp|P02533|K1C14_HUMANsp|P08779|K1C16_HUMANtr|K7ENV3|K7ENV3_HUMAN	1	1.66e-07	10|24	2	1536.63	1536.62	0.00728	2	5122.6	769.317	769.32	2	Acet N-term	LATE
SETAPAAPAAPAPAE	M.n[35]SETAPAAPAAPAPAE.K	sp|P10412|H14_HUMAN	sp|P10412|H14_HUMAN	1	1.85e-10	18|28	2	1383.72	1383.71	0.006972	2	5123.4	692.862	692.865	2	DiMet N-term	LATE
IIAPPER	K.n[35]IIAPPER.K	sp|P68133|ACTS_HUMAN	sp|P68133|ACTS_HUMANsp|P60709|ACTB_HUMANsp|P68032|ACTC_HUMANsp|Q562R1|ACTBL_HUMANsp|P63261|ACTG_HUMANsp|P63267|ACTH_HUMANsp|P62736|ACTA_HUMANDECOY0_tr_30151tr|A0A2R8YFE2|A0A2R8YFE2_HUMANtr|A6NL76|A6NL76_HUMAN	0.9822	0.0178	5|12	2	828.532	828.528	0.004005	1	5125.7	415.271	415.273	331	neo DiMet	LATE
SETAPAETATPAPVE	M.n[43.02]SETAPAETATPAPVE.K	sp|P16401|H15_HUMAN	sp|P16401|H15_HUMAN	0.989	0.00967	9|28	2	1511.71	1511.7	0.00836	2	5127.6	756.857	756.861	2	Acet N-term	LATE
MNDTVTIRTR	-.n[43.02]M[147.04]NDTVTIRTR.K	sp|P62847|RS24_HUMAN	sp|P62847|RS24_HUMANtr|A0A2R8YD14|A0A2R8YD14_HUMANtr|A0A087WUS0|A0A087WUS0_HUMANtr|E7ETK0|E7ETK0_HUMANtr|A0A2R8Y849|A0A2R8Y849_HUMAN	0.9716	0.029	8|18	2	1263.63	1263.62	0.006782	2	5133.4	632.819	632.823	1	Acet N-term	LATE
YSLPPHQ	Y.n[35]YSLPPHQ.K	sp|P10515|ODP2_HUMAN	sp|P10515|ODP2_HUMANtr|E9PEJ4|E9PEJ4_HUMANtr|H0YDD4|H0YDD4_HUMAN	0.9966	0.00264	10|12	2	874.481	874.476	0.004392	1	5133.8	438.245	438.248	86	neo DiMet	LATE
SETAPAAPAAAPPAE	M.n[43.02]SETAPAAPAAAPPAE.K	sp|P16403|H12_HUMAN	sp|P16403|H12_HUMAN	0.9998	8.63e-05	16|28	2	1391.66	1391.66	0.007009	2	5134.2	696.836	696.839	2	Acet N-term	LATE
MHRDSCPLDC	-.n[43.02]M[147.04]HRDSC[160.03]PLDC[160.03].K	sp|P84103|SRSF3_HUMAN	sp|P84103|SRSF3_HUMANtr|A0A087X2D0|A0A087X2D0_HUMAN	0.9152	0.109	5|18	2	1347.5	1347.5	0.003024	2	5135	674.758	674.759	1	Acet N-term	LATE
MTRGNQRELARQ	-.n[43.02]MTRGNQRELARQ.K	sp|P84101|SERF2_HUMAN	sp|P84101|SERF2_HUMANtr|B8ZZY7|B8ZZY7_HUMANtr|F8WBN3|F8WBN3_HUMANtr|F8WBV6|F8WBV6_HUMAN	0.9734	0.0155	13|44	3	1500.76	1500.76	0.006119	2	5143.3	501.26	501.262	1	Acet N-term	LATE
TTCSRQFTSSSSM	M.n[43.02]TTC[160.03]SRQFTSSSSM[147.04].K	sp|P02533|K1C14_HUMAN	sp|P02533|K1C14_HUMANsp|P08779|K1C16_HUMANtr|K7ENV3|K7ENV3_HUMAN	0.9999	5.85e-05	10|24	2	1536.62	1536.62	0.004962	2	5143.4	769.317	769.319	2	Acet N-term	LATE
SETAPAAPAAPAPAE	M.n[35]SETAPAAPAAPAPAE.K	sp|P10412|H14_HUMAN	sp|P10412|H14_HUMAN	1	1.13e-10	17|28	2	1383.72	1383.71	0.006008	2	5143.8	692.862	692.865	2	DiMet N-term	LATE
IIAPPER	K.n[35]IIAPPER.K	sp|P68133|ACTS_HUMAN	sp|P68133|ACTS_HUMANsp|P60709|ACTB_HUMANsp|P68032|ACTC_HUMANsp|Q562R1|ACTBL_HUMANsp|P63261|ACTG_HUMANsp|P63267|ACTH_HUMANsp|P62736|ACTA_HUMANDECOY0_tr_30151tr|A0A2R8YFE2|A0A2R8YFE2_HUMANtr|A6NL76|A6NL76_HUMAN	0.9939	0.00553	6|12	2	828.531	828.528	0.002858	1	5146	415.271	415.273	331	neo DiMet	LATE
MHRDSCPLD	-.n[43.02]MHRDSC[160.03]PLD.C	sp|P84103|SRSF3_HUMAN	sp|P84103|SRSF3_HUMANtr|A0A087X2D0|A0A087X2D0_HUMAN	0.9906	0.00867	6|16	2	1171.48	1171.48	0.005227	1	5151.2	586.745	586.747	1	Acet N-term	LATE
SETAPAETATPAPVE	M.n[35]SETAPAETATPAPVE.K	sp|P16401|H15_HUMAN	sp|P16401|H15_HUMAN	0.9681	0.0354	6|28	2	1503.76	1503.75	0.005626	2	5154	752.883	752.886	2	DiMet N-term	LATE
YSLPPHQ	Y.n[35]YSLPPHQ.K	sp|P10515|ODP2_HUMAN	sp|P10515|ODP2_HUMANtr|E9PEJ4|E9PEJ4_HUMANtr|H0YDD4|H0YDD4_HUMAN	0.9992	0.000523	8|12	2	874.48	874.476	0.003995	1	5154.5	438.245	438.247	86	neo DiMet	LATE
SETAPAAPAAAPPAE	M.n[43.02]SETAPAAPAAAPPAE.K	sp|P16403|H12_HUMAN	sp|P16403|H12_HUMAN	0.9954	0.00381	11|28	2	1391.66	1391.66	0.006142	2	5154.7	696.836	696.839	2	Acet N-term	LATE
KPNMVTPGHACTQ	L.n[35]K[162.16]PNMVTPGHAC[160.03]TQ.K	sp|P04075|ALDOA_HUMAN	sp|P04075|ALDOA_HUMANtr|H3BQN4|H3BQN4_HUMANtr|H3BU78|H3BU78_HUMANtr|J3KPS3|J3KPS3_HUMANsp|ALDOA_RABIT|	1	9.17e-07	14|48	3	1507.8	1507.79	0.008333	2	5162	503.604	503.607	230	Internal LysN	LATE
TTCSRQFTSSSSM	M.n[43.02]TTC[160.03]SRQFTSSSSM[147.04].K	sp|P02533|K1C14_HUMAN	sp|P02533|K1C14_HUMANsp|P08779|K1C16_HUMANtr|K7ENV3|K7ENV3_HUMAN	1	2.8e-08	13|24	2	1536.62	1536.62	0.005172	2	5164.1	769.317	769.319	2	Acet N-term	LATE
SETAPAAPAAPAPAE	M.n[35]SETAPAAPAAPAPAE.K	sp|P10412|H14_HUMAN	sp|P10412|H14_HUMAN	1	3.78e-11	17|28	2	1383.72	1383.71	0.006376	2	5164.7	692.862	692.865	2	DiMet N-term	LATE
KEALQDVEDENQ	N.n[35]K[162.16]EALQDVEDENQ.-	sp|P62258|1433E_HUMAN	sp|P62258|1433E_HUMANtr|I3L0W5|I3L0W5_HUMAN	0.9814	0.0195	5|22	2	1484.77	1484.76	0.003595	2	5166.7	743.389	743.391	244	Internal LysN	LATE
SGRVGDLSPRQ	M.n[43.02]SGRVGDLSPRQ.K	sp|O76054|S14L2_HUMAN	sp|O76054|S14L2_HUMANtr|F8WEE7|F8WEE7_HUMANtr|F8WED8|F8WED8_HUMAN	0.9997	0.000159	12|20	2	1212.63	1212.62	0.005809	2	5170.9	607.318	607.321	2	Acet N-term	LATE
MHRDSCPLD	-.n[43.02]MHRDSC[160.03]PLD.C	sp|P84103|SRSF3_HUMAN	sp|P84103|SRSF3_HUMANtr|A0A087X2D0|A0A087X2D0_HUMAN	0.987	0.0131	8|16	2	1171.48	1171.48	0.003835	1	5171.9	586.745	586.747	1	Acet N-term	LATE
SSGAHGEEGSARMW	M.n[35]SSGAHGEEGSARM[147.04]W.K	sp|P12074|CX6A1_HUMAN	sp|P12074|CX6A1_HUMANtr|H0YIV9|H0YIV9_HUMAN	0.9986	0.000455	12|52	3	1510.68	1510.67	0.00809	1	5173.8	504.563	504.566	25	neo DiMet	LATE
MNDTVTIRTR	-.n[43.02]M[147.04]NDTVTIRTR.K	sp|P62847|RS24_HUMAN	sp|P62847|RS24_HUMANtr|A0A2R8YD14|A0A2R8YD14_HUMANtr|A0A087WUS0|A0A087WUS0_HUMANtr|E7ETK0|E7ETK0_HUMANtr|A0A2R8Y849|A0A2R8Y849_HUMAN	0.9969	0.00238	9|18	2	1263.63	1263.62	0.006047	2	5174.2	632.819	632.822	1	Acet N-term	LATE
SETAPAETATPAPVE	M.n[35]SETAPAETATPAPVE.K	sp|P16401|H15_HUMAN	sp|P16401|H15_HUMAN	1	1.12e-06	14|28	2	1503.76	1503.75	0.006446	2	5174.6	752.883	752.886	2	DiMet N-term	LATE
YSLPPHQ	Y.n[35]YSLPPHQ.K	sp|P10515|ODP2_HUMAN	sp|P10515|ODP2_HUMANtr|E9PEJ4|E9PEJ4_HUMANtr|H0YDD4|H0YDD4_HUMAN	0.9998	9.49e-05	8|12	2	874.48	874.476	0.003991	1	5175	438.245	438.247	86	neo DiMet	LATE
MVDREQLVQ	-.n[35]M[147.04]VDREQLVQ.K	sp|P61981|1433G_HUMAN	sp|P61981|1433G_HUMAN	0.955	0.0518	7|16	2	1166.62	1166.62	0.005133	2	5176.7	584.316	584.319	1	DiMet N-term	LATE
SGRVGDLSPRQ	M.n[43.02]SGRVGDLSPRQ.K	sp|O76054|S14L2_HUMAN	sp|O76054|S14L2_HUMANtr|F8WEE7|F8WEE7_HUMANtr|F8WED8|F8WED8_HUMAN	0.9349	0.0465	10|40	3	1212.62	1212.62	0.003843	2	5178.5	405.214	405.216	2	Acet N-term	LATE
AAAGGGGGGGRYYGGGSEGGRAP	M.n[43.02]AAAGGGGGGGRYYGGGSEGGRAP.K	sp|P14866|HNRPL_HUMAN	sp|P14866|HNRPL_HUMAN	0.9528	0.00762	6|88	3	1980.9	1979.88	1.01537	1	5181.4	660.968	661.307	36	neo Acet	LATE
TTCSRQFTSSSSM	M.n[43.02]TTC[160.03]SRQFTSSSSM[147.04].K	sp|P02533|K1C14_HUMAN	sp|P02533|K1C14_HUMANsp|P08779|K1C16_HUMANtr|K7ENV3|K7ENV3_HUMAN	1	1.23e-08	13|24	2	1536.62	1536.62	0.004165	2	5184.4	769.317	769.319	2	Acet N-term	LATE
KEALQDVEDENQ	N.n[35]K[162.16]EALQDVEDENQ.-	sp|P62258|1433E_HUMAN	sp|P62258|1433E_HUMANtr|I3L0W5|I3L0W5_HUMAN	0.9979	0.00157	7|22	2	1484.77	1484.76	0.006647	2	5187.3	743.389	743.392	244	Internal LysN	LATE
SGRVGDLSPRQ	M.n[43.02]SGRVGDLSPRQ.K	sp|O76054|S14L2_HUMAN	sp|O76054|S14L2_HUMANtr|F8WEE7|F8WEE7_HUMANtr|F8WED8|F8WED8_HUMAN	0.9997	0.000162	11|20	2	1212.63	1212.62	0.004833	2	5191.3	607.318	607.32	2	Acet N-term	LATE
MESPASSQPASMPQS	-.n[43.02]MESPASSQPASM[147.04]PQS.K	sp|P46734|MP2K3_HUMAN	sp|P46734|MP2K3_HUMANtr|J3QR49|J3QR49_HUMANtr|X6RB39|X6RB39_HUMANtr|E9PMA8|E9PMA8_HUMANtr|J3QL77|J3QL77_HUMAN	0.999	0.000634	5|28	2	1591.66	1591.65	0.006658	2	5193.5	796.832	796.835	1	Acet N-term	LATE
SSGAHGEEGSARMW	M.n[35]SSGAHGEEGSARM[147.04]W.K	sp|P12074|CX6A1_HUMAN	sp|P12074|CX6A1_HUMANtr|H0YIV9|H0YIV9_HUMAN	0.9946	0.00233	12|52	3	1510.68	1510.67	0.007761	1	5194	504.563	504.566	25	neo DiMet	LATE
SETAPAETATPAPVE	M.n[35]SETAPAETATPAPVE.K	sp|P16401|H15_HUMAN	sp|P16401|H15_HUMAN	0.9976	0.00191	7|28	2	1503.76	1503.75	0.004147	2	5194.8	752.883	752.885	2	DiMet N-term	LATE
YSLPPHQ	Y.n[35]YSLPPHQ.K	sp|P10515|ODP2_HUMAN	sp|P10515|ODP2_HUMANtr|E9PEJ4|E9PEJ4_HUMANtr|H0YDD4|H0YDD4_HUMAN	0.9956	0.00368	10|12	2	874.48	874.476	0.003497	1	5195.5	438.245	438.247	86	neo DiMet	LATE
MVDREQLVQ	-.n[35]M[147.04]VDREQLVQ.K	sp|P61981|1433G_HUMAN	sp|P61981|1433G_HUMAN	0.9277	0.0901	6|16	2	1166.62	1166.62	0.004861	2	5197	584.316	584.319	1	DiMet N-term	LATE
TTCSRQFTSSSSM	M.n[43.02]TTC[160.03]SRQFTSSSSM[147.04].K	sp|P02533|K1C14_HUMAN	sp|P02533|K1C14_HUMANsp|P08779|K1C16_HUMANtr|K7ENV3|K7ENV3_HUMAN	1	9.38e-08	15|24	2	1536.62	1536.62	0.002907	2	5204.6	769.317	769.318	2	Acet N-term	LATE
AAAGGGGGGGRYYGGGSEGGRAP	M.n[43.02]AAAGGGGGGGRYYGGGSEGGRAP.K	sp|P14866|HNRPL_HUMAN	sp|P14866|HNRPL_HUMAN	0.9999	2.28e-05	11|88	3	1979.89	1979.88	0.007746	1	5205.1	660.968	660.971	36	neo Acet	LATE
ASCVGSRTLS	M.n[43.02]ASC[160.03]VGSRTLS.K	sp|P48651|PTSS1_HUMAN	sp|P48651|PTSS1_HUMANtr|J3KNR6|J3KNR6_HUMAN	1	9.15e-06	12|18	2	1078.51	1078.51	0.002794	2	5206.8	540.261	540.263	2	Acet N-term	LATE
KEALQDVEDENQ	N.n[35]K[162.16]EALQDVEDENQ.-	sp|P62258|1433E_HUMAN	sp|P62258|1433E_HUMANtr|I3L0W5|I3L0W5_HUMAN	0.9989	0.000715	9|22	2	1484.77	1484.76	0.006067	2	5207.9	743.389	743.392	244	Internal LysN	LATE
GISRDNWH	M.n[35]GISRDNWH.K	sp|P62241|RS8_HUMAN	sp|P62241|RS8_HUMANtr|Q5JR95|Q5JR95_HUMAN	0.9355	0.0458	6|28	3	1017.52	1017.52	0.002561	2	5208	340.181	340.182	2	DiMet N-term	LATE
YSLPPHQ	Y.n[35]YSLPPHQ.K	sp|P10515|ODP2_HUMAN	sp|P10515|ODP2_HUMANtr|E9PEJ4|E9PEJ4_HUMANtr|H0YDD4|H0YDD4_HUMAN	0.998	0.00151	9|12	2	874.479	874.476	0.002531	1	5215.9	438.245	438.247	86	neo DiMet	LATE
MVDREQLVQ	-.n[35]M[147.04]VDREQLVQ.K	sp|P61981|1433G_HUMAN	sp|P61981|1433G_HUMAN	0.97	0.0344	7|16	2	1166.62	1166.62	0.003257	2	5217.4	584.316	584.318	1	DiMet N-term	LATE
MHRDSCPLDC	-.n[43.02]M[147.04]HRDSC[160.03]PLDC[160.03].K	sp|P84103|SRSF3_HUMAN	sp|P84103|SRSF3_HUMANtr|A0A087X2D0|A0A087X2D0_HUMAN	0.928	0.0937	5|18	2	1347.5	1347.5	0.004151	2	5217.5	674.758	674.76	1	Acet N-term	LATE
MEDVNSNVNADQEVR	-.n[43.02]M[147.04]EDVNSNVNADQEVR.K	sp|Q9P270|SLAI2_HUMAN	sp|Q9P270|SLAI2_HUMAN	1	1.91e-06	6|28	2	1776.76	1776.76	0.00346	2	5220.3	889.387	889.388	1	Acet N-term	LATE
AMLAAQDVAQRC	A.n[35]AM[147.04]LAAQDVAQRC[160.03].K	sp|P62263|RS14_HUMAN	sp|P62263|RS14_HUMANtr|E5RH77|E5RH77_HUMANtr|A0A2R8Y811|A0A2R8Y811_HUMAN	0.9968	0.0021	11|22	2	1382.69	1382.69	0.002593	1	5223.6	692.35	692.352	74	neo DiMet	LATE
SSGAHGEEGSARMW	M.n[35]SSGAHGEEGSARM[147.04]W.K	sp|P12074|CX6A1_HUMAN	sp|P12074|CX6A1_HUMANtr|H0YIV9|H0YIV9_HUMAN	0.9999	1.94e-05	21|52	3	1510.67	1510.67	0.005058	1	5224.7	504.563	504.565	25	neo DiMet	LATE
TTCSRQFTSSSSM	M.n[43.02]TTC[160.03]SRQFTSSSSM[147.04].K	sp|P02533|K1C14_HUMAN	sp|P02533|K1C14_HUMANsp|P08779|K1C16_HUMANtr|K7ENV3|K7ENV3_HUMAN	0.9991	0.000478	8|24	2	1536.62	1536.62	0.002852	2	5225.5	769.317	769.318	2	Acet N-term	LATE
AAAGGGGGGGRYYGGGSEGGRAP	M.n[43.02]AAAGGGGGGGRYYGGGSEGGRAP.K	sp|P14866|HNRPL_HUMAN	sp|P14866|HNRPL_HUMAN	0.9918	0.00125	10|88	3	1980.89	1979.88	1.00878	1	5226	660.968	661.305	36	neo Acet	LATE
ASCVGSRTLS	M.n[43.02]ASC[160.03]VGSRTLS.K	sp|P48651|PTSS1_HUMAN	sp|P48651|PTSS1_HUMANtr|J3KNR6|J3KNR6_HUMAN	0.9999	1.67e-05	10|18	2	1078.51	1078.51	0.002798	2	5227.4	540.261	540.263	2	Acet N-term	LATE
KEALQDVEDENQ	N.n[35]K[162.16]EALQDVEDENQ.-	sp|P62258|1433E_HUMAN	sp|P62258|1433E_HUMANtr|I3L0W5|I3L0W5_HUMAN	0.9931	0.00625	7|22	2	1484.77	1484.76	0.005304	2	5228.2	743.389	743.391	244	Internal LysN	LATE
GISRDNWH	M.n[35]GISRDNWH.K	sp|P62241|RS8_HUMAN	sp|P62241|RS8_HUMANtr|Q5JR95|Q5JR95_HUMAN	0.9763	0.0142	10|28	3	1017.52	1017.52	0.003033	2	5229.1	340.181	340.182	2	DiMet N-term	LATE
GISRDNWH	M.n[35]GISRDNWH.K	sp|P62241|RS8_HUMAN	sp|P62241|RS8_HUMANtr|Q5JR95|Q5JR95_HUMAN	0.9146	0.115	7|14	2	1017.52	1017.52	0.002845	2	5230	509.767	509.769	2	DiMet N-term	LATE
YSLPPHQ	Y.n[35]YSLPPHQ.K	sp|P10515|ODP2_HUMAN	sp|P10515|ODP2_HUMANtr|E9PEJ4|E9PEJ4_HUMANtr|H0YDD4|H0YDD4_HUMAN	0.9926	0.00674	8|12	2	874.479	874.476	0.003224	1	5236.1	438.245	438.247	86	neo DiMet	LATE
MHRDSCPLDC	-.n[43.02]M[147.04]HRDSC[160.03]PLDC[160.03].K	sp|P84103|SRSF3_HUMAN	sp|P84103|SRSF3_HUMANtr|A0A087X2D0|A0A087X2D0_HUMAN	0.9944	0.00501	9|18	2	1347.51	1347.5	0.004488	2	5238.2	674.758	674.76	1	Acet N-term	LATE
AMLAAQDVAQRC	A.n[35]AM[147.04]LAAQDVAQRC[160.03].K	sp|P62263|RS14_HUMAN	sp|P62263|RS14_HUMANtr|E5RH77|E5RH77_HUMANtr|A0A2R8Y811|A0A2R8Y811_HUMAN	0.9997	6.61e-05	8|22	2	1382.7	1382.69	0.010179	1	5244.1	692.35	692.355	74	neo DiMet	LATE
SSGAHGEEGSARMW	M.n[35]SSGAHGEEGSARM[147.04]W.K	sp|P12074|CX6A1_HUMAN	sp|P12074|CX6A1_HUMANtr|H0YIV9|H0YIV9_HUMAN	1	1.41e-06	24|52	3	1510.68	1510.67	0.007525	1	5245	504.563	504.566	25	neo DiMet	LATE
TTCSRQFTSSSSM	M.n[43.02]TTC[160.03]SRQFTSSSSM[147.04].K	sp|P02533|K1C14_HUMAN	sp|P02533|K1C14_HUMANsp|P08779|K1C16_HUMANtr|K7ENV3|K7ENV3_HUMAN	1	2.72e-07	12|24	2	1536.63	1536.62	0.007454	2	5246.1	769.317	769.32	2	Acet N-term	LATE
TTCSRQFTSSSSM	M.n[43.02]TTC[160.03]SRQFTSSSSM.K	sp|P02533|K1C14_HUMAN	sp|P02533|K1C14_HUMANsp|P08779|K1C16_HUMANtr|K7ENV3|K7ENV3_HUMAN	0.9925	0.00668	8|24	2	1520.63	1520.62	0.007404	2	5247.2	761.319	761.323	2	Acet N-term	LATE
ADGGSERADGRIV	M.n[43.02]ADGGSERADGRIV.K	sp|O00232|PSD12_HUMAN	sp|O00232|PSD12_HUMANtr|J3KSK1|J3KSK1_HUMANtr|J3KTJ5|J3KTJ5_HUMAN	0.9999	4.69e-05	10|24	2	1343.65	1343.64	0.00565	2	5248.2	672.829	672.832	2	Acet N-term	LATE
KEALQDVEDENQ	N.n[35]K[162.16]EALQDVEDENQ.-	sp|P62258|1433E_HUMAN	sp|P62258|1433E_HUMANtr|I3L0W5|I3L0W5_HUMAN	0.9911	0.0078	9|22	2	1484.77	1484.76	0.007844	2	5248.6	743.389	743.393	244	Internal LysN	LATE
GISRDNWH	M.n[35]GISRDNWH.K	sp|P62241|RS8_HUMAN	sp|P62241|RS8_HUMANtr|Q5JR95|Q5JR95_HUMAN	0.9325	0.0462	9|28	3	1017.53	1017.52	0.004624	2	5249.7	340.181	340.182	2	DiMet N-term	LATE
AAAGGGGGGGRYYGGGSEGGRAP	M.n[43.02]AAAGGGGGGGRYYGGGSEGGRAP.K	sp|P14866|HNRPL_HUMAN	sp|P14866|HNRPL_HUMAN	1	1.1e-07	35|88	3	1979.89	1979.88	0.010338	1	5250.7	660.968	660.972	36	neo Acet	LATE
AEASSANLGSGCEE	M.n[43.02]AEASSANLGSGC[160.03]EE.K	sp|Q6P1K2|PMF1_HUMAN	sp|Q6P1K2|PMF1_HUMANtr|A0A087WT04|A0A087WT04_HUMANtr|V9GYI0|V9GYI0_HUMANtr|U3KQ54|U3KQ54_HUMAN	0.9994	0.000166	9|26	2	1422.57	1422.56	0.01054	2	5253.5	712.286	712.291	2	Acet N-term	LATE
YSLPPHQ	Y.n[35]YSLPPHQ.K	sp|P10515|ODP2_HUMAN	sp|P10515|ODP2_HUMANtr|E9PEJ4|E9PEJ4_HUMANtr|H0YDD4|H0YDD4_HUMAN	0.9962	0.00288	8|12	2	874.481	874.476	0.00476	1	5256.6	438.245	438.248	86	neo DiMet	LATE
YDPEAASAPGSGNPCHEASAAQ	A.n[35]YDPEAASAPGSGNPC[160.03]HEASAAQ.K	sp|P81605|DCD_HUMAN	sp|P81605|DCD_HUMAN	0.9773	0.0127	6|84	3	2219.97	2219.96	0.010572	1	5259.2	740.994	740.998	20	neo DiMet	LATE
MDPNCSCSPVGSCACAGSC	-.n[43.02]M[147.04]DPNC[160.03]SC[160.03]SPVGSC[160.03]AC[160.03]AGSC[160.03].K	sp|P80297|MT1X_HUMAN	sp|P80297|MT1X_HUMANtr|U3KQD7|U3KQD7_HUMAN	0.9999	2.69e-06	9|72	3	2133.72	2133.7	0.019959	2	5260.8	712.24	712.247	1	Acet N-term	LATE
ASSAASSEHFE	M.n[43.02]ASSAASSEHFE.K	sp|Q9UEU0|VTI1B_HUMAN	sp|Q9UEU0|VTI1B_HUMANtr|G3V5I2|G3V5I2_HUMANtr|J3KMW2|J3KMW2_HUMAN	0.9999	5.83e-05	14|20	2	1163.48	1163.47	0.006193	2	5264.3	582.744	582.747	2	Acet N-term	LATE
SSGAHGEEGSARMW	M.n[35]SSGAHGEEGSARM[147.04]W.K	sp|P12074|CX6A1_HUMAN	sp|P12074|CX6A1_HUMANtr|H0YIV9|H0YIV9_HUMAN	0.9934	0.00298	12|52	3	1510.68	1510.67	0.007723	1	5266.7	504.563	504.566	25	neo DiMet	LATE
TTCSRQFTSSSSM	M.n[43.02]TTC[160.03]SRQFTSSSSM.K	sp|P02533|K1C14_HUMAN	sp|P02533|K1C14_HUMANsp|P08779|K1C16_HUMANtr|K7ENV3|K7ENV3_HUMAN	0.9988	0.000779	13|24	2	1520.63	1520.62	0.007642	2	5267.6	761.319	761.323	2	Acet N-term	LATE
TTCSRQFTSSSSM	M.n[43.02]TTC[160.03]SRQFTSSSSM[147.04].K	sp|P02533|K1C14_HUMAN	sp|P02533|K1C14_HUMANsp|P08779|K1C16_HUMANtr|K7ENV3|K7ENV3_HUMAN	1	1.28e-09	13|24	2	1537.63	1536.62	1.00845	2	5267.7	769.317	769.821	2	Acet N-term	LATE
ADGGSERADGRIV	M.n[43.02]ADGGSERADGRIV.K	sp|O00232|PSD12_HUMAN	sp|O00232|PSD12_HUMANtr|J3KSK1|J3KSK1_HUMANtr|J3KTJ5|J3KTJ5_HUMAN	0.9971	0.00224	9|24	2	1343.65	1343.64	0.006066	2	5268.6	672.829	672.832	2	Acet N-term	LATE
KEALQDVEDENQ	N.n[35]K[162.16]EALQDVEDENQ.-	sp|P62258|1433E_HUMAN	sp|P62258|1433E_HUMANtr|I3L0W5|I3L0W5_HUMAN	0.9993	0.00039	6|22	2	1484.77	1484.76	0.006525	2	5269.8	743.389	743.392	244	Internal LysN	LATE
GISRDNWH	M.n[35]GISRDNWH.K	sp|P62241|RS8_HUMAN	sp|P62241|RS8_HUMANtr|Q5JR95|Q5JR95_HUMAN	0.9206	0.0562	9|28	3	1017.53	1017.52	0.004726	2	5270.1	340.181	340.182	2	DiMet N-term	LATE
TTCSRQFTSSSSM	M.n[43.02]TTC[160.03]SRQFTSSSSM[147.04].K	sp|P02533|K1C14_HUMAN	sp|P02533|K1C14_HUMANsp|P08779|K1C16_HUMANtr|K7ENV3|K7ENV3_HUMAN	0.9998	5.85e-05	7|24	2	1536.63	1536.62	0.008448	2	5270.7	769.317	769.321	2	Acet N-term	LATE
AAAGGGGGGGRYYGGGSEGGRAP	M.n[43.02]AAAGGGGGGGRYYGGGSEGGRAP.K	sp|P14866|HNRPL_HUMAN	sp|P14866|HNRPL_HUMAN	1	1.11e-12	36|88	3	1979.89	1979.88	0.009923	1	5271.2	660.968	660.972	36	neo Acet	LATE
GEAVARVAR	M.n[43.02]GEAVARVAR.K	sp|Q8TCA0|LRC20_HUMAN	sp|Q8TCA0|LRC20_HUMANtr|X6RK58|X6RK58_HUMAN	0.9968	0.00249	9|16	2	969.54	969.536	0.004582	1	5273.4	485.775	485.777	6	neo Acet	LATE
DITDGNSEHL	A.n[35]DITDGNSEHL.K	sp|Q12907|LMAN2_HUMAN	sp|Q12907|LMAN2_HUMANtr|D6RBV2|D6RBV2_HUMANtr|D6RDX1|D6RDX1_HUMANtr|D6RBH1|D6RBH1_HUMAN	1	8.78e-06	11|18	2	1133.55	1133.54	0.005071	1	5274.3	567.778	567.78	45	neo DiMet	LATE
MDPNCSCATGGSCTCAGSC	-.n[43.02]MDPNC[160.03]SC[160.03]ATGGSC[160.03]TC[160.03]AGSC[160.03].K	sp|P04732|MT1E_HUMAN	sp|P04732|MT1E_HUMAN	1	9.83e-06	11|36	2	2093.68	2093.67	0.007668	2	5274.8	1047.84	1047.84	1	Acet N-term	LATE
AEVVVASENSVH	Y.n[35]AEVVVASENSVH.K	sp|Q8N684|CPSF7_HUMAN	sp|Q8N684|CPSF7_HUMANtr|F5H6M0|F5H6M0_HUMANtr|C9J286|C9J286_HUMANtr|F5H047|F5H047_HUMANtr|F5H669|F5H669_HUMANtr|J3QT54|J3QT54_HUMANtr|C9J323|C9J323_HUMAN	0.9948	0.00462	5|22	2	1273.68	1273.67	0.004328	1	5275.2	637.844	637.846	128	neo DiMet	LATE
YDPEAASAPGSGNPCHEASAAQ	A.n[35]YDPEAASAPGSGNPC[160.03]HEASAAQ.K	sp|P81605|DCD_HUMAN	sp|P81605|DCD_HUMAN	1	1.34e-07	26|84	3	2219.97	2219.96	0.0107	1	5279.7	740.994	740.998	20	neo DiMet	LATE
KEVASNTEMIQTS	N.n[35]K[162.16]EVASNTEMIQTS.K	sp|P19012|K1C15_HUMAN	sp|P19012|K1C15_HUMANtr|C9JTG5|C9JTG5_HUMANtr|A8MT21|A8MT21_HUMANsp|K1C15_SHEEP|	0.9329	0.0547	6|24	2	1504.82	1504.81	0.010023	2	5284.4	753.411	753.416	306	Internal LysN	LATE
ASSAASSEHFE	M.n[43.02]ASSAASSEHFE.K	sp|Q9UEU0|VTI1B_HUMAN	sp|Q9UEU0|VTI1B_HUMANtr|G3V5I2|G3V5I2_HUMANtr|J3KMW2|J3KMW2_HUMAN	0.9957	0.00354	13|20	2	1163.48	1163.47	0.005321	2	5284.8	582.744	582.747	2	Acet N-term	LATE
YDPEAASAPGSGNPCHEASAAQ	A.n[35]YDPEAASAPGSGNPC[160.03]HEASAAQ.K	sp|P81605|DCD_HUMAN	sp|P81605|DCD_HUMAN	1	2.35e-11	14|42	2	2219.97	2219.96	0.007012	1	5287.4	1110.99	1110.99	20	neo DiMet	LATE
TTCSRQFTSSSSM	M.n[43.02]TTC[160.03]SRQFTSSSSM.K	sp|P02533|K1C14_HUMAN	sp|P02533|K1C14_HUMANsp|P08779|K1C16_HUMANtr|K7ENV3|K7ENV3_HUMAN	1	2.07e-06	13|24	2	1520.63	1520.62	0.00619	2	5287.8	761.319	761.322	2	Acet N-term	LATE
GISRDNWH	M.n[35]GISRDNWH.K	sp|P62241|RS8_HUMAN	sp|P62241|RS8_HUMANtr|Q5JR95|Q5JR95_HUMAN	0.9443	0.0367	11|28	3	1017.53	1017.52	0.004657	2	5290.7	340.181	340.182	2	DiMet N-term	LATE
AAAGGGGGGGRYYGGGSEGGRAP	M.n[43.02]AAAGGGGGGGRYYGGGSEGGRAP.K	sp|P14866|HNRPL_HUMAN	sp|P14866|HNRPL_HUMAN	1	3.21e-06	34|88	3	1979.89	1979.88	0.010141	1	5291.4	660.968	660.972	36	neo Acet	LATE
GEAVARVAR	M.n[43.02]GEAVARVAR.K	sp|Q8TCA0|LRC20_HUMAN	sp|Q8TCA0|LRC20_HUMANtr|X6RK58|X6RK58_HUMAN	0.9945	0.00448	8|16	2	969.541	969.536	0.005135	1	5294	485.775	485.778	6	neo Acet	LATE
SETAPAETATPAPVE	M.n[43.02]SETAPAETATPAPVE.K	sp|P16401|H15_HUMAN	sp|P16401|H15_HUMAN	0.9141	0.107	7|28	2	1511.71	1511.7	0.007687	2	5294.1	756.857	756.861	2	Acet N-term	LATE
DITDGNSEHL	A.n[35]DITDGNSEHL.K	sp|Q12907|LMAN2_HUMAN	sp|Q12907|LMAN2_HUMANtr|D6RBV2|D6RBV2_HUMANtr|D6RDX1|D6RDX1_HUMANtr|D6RBH1|D6RBH1_HUMAN	0.9997	0.000126	10|18	2	1133.55	1133.54	0.005722	1	5294.5	567.778	567.781	45	neo DiMet	LATE
AAATGDPGLS	M.n[43.02]AAATGDPGLS.K	sp|O95352|ATG7_HUMAN	sp|O95352|ATG7_HUMANtr|C9JFF4|C9JFF4_HUMANtr|C9J415|C9J415_HUMANtr|C9JE55|C9JE55_HUMANtr|C9JGL2|C9JGL2_HUMANtr|C9JKA3|C9JKA3_HUMANtr|C9JNU2|C9JNU2_HUMANtr|F8WDY9|F8WDY9_HUMAN	0.9274	0.0814	8|18	2	900.424	900.419	0.005105	2	5294.6	451.217	451.219	2	Acet N-term	LATE
TTCSRQFTSSSSM	M.n[43.02]TTC[160.03]SRQFTSSSSM[147.04].K	sp|P02533|K1C14_HUMAN	sp|P02533|K1C14_HUMANsp|P08779|K1C16_HUMANtr|K7ENV3|K7ENV3_HUMAN	0.9945	0.000326	7|24	2	1537.62	1536.62	1.0057	2	5294.7	769.317	769.819	2	Acet N-term	LATE
MVDREQLVQ	-.n[35]M[147.04]VDREQLVQ.K	sp|P61981|1433G_HUMAN	sp|P61981|1433G_HUMAN	0.9303	0.082	6|16	2	1166.62	1166.62	0.006183	2	5295.6	584.316	584.319	1	DiMet N-term	LATE
YDPEAASAPGSGNPCHEASAAQ	A.n[35]YDPEAASAPGSGNPC[160.03]HEASAAQ.K	sp|P81605|DCD_HUMAN	sp|P81605|DCD_HUMAN	0.9998	3.81e-05	13|84	3	2219.97	2219.96	0.010348	1	5300.4	740.994	740.997	20	neo DiMet	LATE
ATETVELH	M.n[43.02]ATETVELH.K	sp|P82979|SARNP_HUMAN	sp|P82979|SARNP_HUMANtr|F8VZQ9|F8VZQ9_HUMANtr|F8VS12|F8VS12_HUMAN	0.965	0.0387	6|14	2	940.454	940.45	0.004252	2	5300.6	471.232	471.235	2	Acet N-term	LATE
LIRGPAETEATTD	R.n[35]LIRGPAETEATTD.-	sp|Q12792|TWF1_HUMAN	sp|Q12792|TWF1_HUMAN	0.9907	0.00838	9|24	2	1406.75	1406.75	0.007237	1	5303.3	704.381	704.384	338	neo DiMet	LATE
YDPEAASAPGSGNPCHEASAAQ	A.n[35]YDPEAASAPGSGNPC[160.03]HEASAAQ.K	sp|P81605|DCD_HUMAN	sp|P81605|DCD_HUMAN	0.9997	0.000176	6|42	2	2219.97	2219.96	0.008409	1	5307.6	1110.99	1110.99	20	neo DiMet	LATE
TTCSRQFTSSSSM	M.n[43.02]TTC[160.03]SRQFTSSSSM.K	sp|P02533|K1C14_HUMAN	sp|P02533|K1C14_HUMANsp|P08779|K1C16_HUMANtr|K7ENV3|K7ENV3_HUMAN	1	3.45e-06	11|24	2	1520.63	1520.62	0.00741	2	5308	761.319	761.323	2	Acet N-term	LATE
GISRDNWH	M.n[35]GISRDNWH.K	sp|P62241|RS8_HUMAN	sp|P62241|RS8_HUMANtr|Q5JR95|Q5JR95_HUMAN	0.9293	0.0467	9|28	3	1017.53	1017.52	0.005405	2	5311.2	340.181	340.183	2	DiMet N-term	LATE
AAAGGGGGGGRYYGGGSEGGRAP	M.n[43.02]AAAGGGGGGGRYYGGGSEGGRAP.K	sp|P14866|HNRPL_HUMAN	sp|P14866|HNRPL_HUMAN	0.9998	4.66e-05	34|88	3	1979.9	1979.88	0.012281	1	5311.7	660.968	660.973	36	neo Acet	LATE
SETAPAETATPAPVE	M.n[35]SETAPAETATPAPVE.K	sp|P16401|H15_HUMAN	sp|P16401|H15_HUMAN	1	1.31e-08	13|28	2	1503.76	1503.75	0.009241	2	5313.4	752.883	752.888	2	DiMet N-term	LATE
GEAVARVAR	M.n[43.02]GEAVARVAR.K	sp|Q8TCA0|LRC20_HUMAN	sp|Q8TCA0|LRC20_HUMANtr|X6RK58|X6RK58_HUMAN	0.9069	0.0969	8|16	2	969.542	969.536	0.006006	1	5314.4	485.775	485.778	6	neo Acet	LATE
SETAPAETATPAPVE	M.n[43.02]SETAPAETATPAPVE.K	sp|P16401|H15_HUMAN	sp|P16401|H15_HUMAN	0.9995	0.000278	10|28	2	1511.71	1511.7	0.00852	2	5314.8	756.857	756.861	2	Acet N-term	LATE
AAATGDPGLS	M.n[43.02]AAATGDPGLS.K	sp|O95352|ATG7_HUMAN	sp|O95352|ATG7_HUMANtr|C9JFF4|C9JFF4_HUMANtr|C9J415|C9J415_HUMANtr|C9JE55|C9JE55_HUMANtr|C9JGL2|C9JGL2_HUMANtr|C9JKA3|C9JKA3_HUMANtr|C9JNU2|C9JNU2_HUMANtr|F8WDY9|F8WDY9_HUMAN	0.9898	0.00758	8|18	2	900.425	900.419	0.005592	2	5315.6	451.217	451.22	2	Acet N-term	LATE
ATETVELH	M.n[43.02]ATETVELH.K	sp|P82979|SARNP_HUMAN	sp|P82979|SARNP_HUMANtr|F8VZQ9|F8VZQ9_HUMANtr|F8VS12|F8VS12_HUMAN	0.9922	0.00551	8|14	2	940.456	940.45	0.005853	2	5320.9	471.232	471.235	2	Acet N-term	LATE
MHRDSCPLDC	-.n[43.02]M[147.04]HRDSC[160.03]PLDC[160.03].K	sp|P84103|SRSF3_HUMAN	sp|P84103|SRSF3_HUMANtr|A0A087X2D0|A0A087X2D0_HUMAN	0.9576	0.0276	6|18	2	1347.51	1347.5	0.00942	2	5321.5	674.758	674.762	1	Acet N-term	LATE
LIRGPAETEATTD	R.n[35]LIRGPAETEATTD.-	sp|Q12792|TWF1_HUMAN	sp|Q12792|TWF1_HUMAN	0.9962	0.00207	9|24	2	1406.76	1406.75	0.00928	1	5323.9	704.381	704.385	338	neo DiMet	LATE
YSLPPHQ	Y.n[35]YSLPPHQ.K	sp|P10515|ODP2_HUMAN	sp|P10515|ODP2_HUMANtr|E9PEJ4|E9PEJ4_HUMANtr|H0YDD4|H0YDD4_HUMAN	0.998	0.000772	7|12	2	874.482	874.476	0.006166	1	5324.3	438.245	438.248	86	neo DiMet	LATE
TTCSRQFTSSSSM	M.n[43.02]TTC[160.03]SRQFTSSSSM[147.04].K	sp|P02533|K1C14_HUMAN	sp|P02533|K1C14_HUMANsp|P08779|K1C16_HUMANtr|K7ENV3|K7ENV3_HUMAN	1	1.99e-07	12|24	2	1536.62	1536.62	0.004747	2	5324.7	769.317	769.319	2	Acet N-term	LATE
TTCSRQFTSSSSM	M.n[43.02]TTC[160.03]SRQFTSSSSM.K	sp|P02533|K1C14_HUMAN	sp|P02533|K1C14_HUMANsp|P08779|K1C16_HUMANtr|K7ENV3|K7ENV3_HUMAN	0.9907	0.00593	7|24	2	1520.63	1520.62	0.009985	2	5330.1	761.319	761.324	2	Acet N-term	LATE
KIIEDQQESLN	K.n[35]K[162.16]IIEDQQESLN.K	sp|P05455|LA_HUMAN	sp|P05455|LA_HUMAN	0.9101	0.0818	7|20	2	1383.8	1383.79	0.009042	2	5330.2	692.901	692.906	317	Internal LysN	LATE
GISRDNWH	M.n[35]GISRDNWH.K	sp|P62241|RS8_HUMAN	sp|P62241|RS8_HUMANtr|Q5JR95|Q5JR95_HUMAN	0.9611	0.0187	11|28	3	1017.53	1017.52	0.006377	2	5331.8	340.181	340.183	2	DiMet N-term	LATE
AAAGGGGGGGRYYGGGSEGGRAP	M.n[43.02]AAAGGGGGGGRYYGGGSEGGRAP.K	sp|P14866|HNRPL_HUMAN	sp|P14866|HNRPL_HUMAN	0.9981	0.00037	15|88	3	1979.9	1979.88	0.013985	1	5331.9	660.968	660.973	36	neo Acet	LATE
SETAPAETATPAPVE	M.n[35]SETAPAETATPAPVE.K	sp|P16401|H15_HUMAN	sp|P16401|H15_HUMAN	1	2.77e-09	16|28	2	1503.76	1503.75	0.00908	2	5333.7	752.883	752.888	2	DiMet N-term	LATE
SSVLASCP	F.n[35]SSVLASC[160.03]P.K	sp|Q00059|TFAM_HUMAN	sp|Q00059|TFAM_HUMANtr|H7BYN3|H7BYN3_HUMAN	0.9855	0.00763	7|14	2	853.449	853.443	0.006062	1	5334.2	427.729	427.732	43	neo DiMet	LATE
SETAPAETATPAPVE	M.n[43.02]SETAPAETATPAPVE.K	sp|P16401|H15_HUMAN	sp|P16401|H15_HUMAN	1	5.35e-06	14|28	2	1511.71	1511.7	0.009099	2	5335.4	756.857	756.861	2	Acet N-term	LATE
ATETVELH	M.n[43.02]ATETVELH.K	sp|P82979|SARNP_HUMAN	sp|P82979|SARNP_HUMANtr|F8VZQ9|F8VZQ9_HUMANtr|F8VS12|F8VS12_HUMAN	0.9885	0.00819	9|14	2	940.456	940.45	0.005983	2	5341	471.232	471.235	2	Acet N-term	LATE
MDPNCSCAAGDSCTCAGSC	-.n[43.02]MDPNC[160.03]SC[160.03]AAGDSC[160.03]TC[160.03]AGSC[160.03].K	sp|P02795|MT2_HUMAN	sp|P02795|MT2_HUMANtr|H3BSP9|H3BSP9_HUMAN	0.9962	0.00152	9|72	3	2121.67	2121.66	0.011256	2	5341.1	708.228	708.232	1	Acet N-term	LATE
YSLPPHQ	Y.n[35]YSLPPHQ.K	sp|P10515|ODP2_HUMAN	sp|P10515|ODP2_HUMANtr|E9PEJ4|E9PEJ4_HUMANtr|H0YDD4|H0YDD4_HUMAN	0.9838	0.0106	7|12	2	874.482	874.476	0.005844	1	5344.9	438.245	438.248	86	neo DiMet	LATE
KQTYSTEPNNL	N.n[35]K[162.16]QTYSTEPNNL.K	sp|P46779|RL28_HUMAN	sp|P46779|RL28_HUMANtr|H0YKD8|H0YKD8_HUMANtr|H0YMF4|H0YMF4_HUMANtr|H0YLP6|H0YLP6_HUMAN	0.9986	0.00096	7|20	2	1361.75	1361.75	0.007072	2	5346.3	681.88	681.884	22	Internal LysN	LATE
TTCSRQFTSSSSM	M.n[43.02]TTC[160.03]SRQFTSSSSM[147.04].K	sp|P02533|K1C14_HUMAN	sp|P02533|K1C14_HUMANsp|P08779|K1C16_HUMANtr|K7ENV3|K7ENV3_HUMAN	1	2.94e-09	13|24	2	1536.62	1536.62	0.001761	2	5346.4	769.317	769.317	2	Acet N-term	LATE
FGTSVTSA	A.n[35]FGTSVTSA.K	sp|Q86WA6|BPHL_HUMAN	sp|Q86WA6|BPHL_HUMANtr|B4DML3|B4DML3_HUMAN	0.9138	0.0922	8|14	2	802.433	802.429	0.004836	1	5350.3	402.222	402.224	35	neo DiMet	LATE
MDPNCSCAAGDSCTCAGSC	-.n[43.02]MDPNC[160.03]SC[160.03]AAGDSC[160.03]TC[160.03]AGSC[160.03].K	sp|P02795|MT2_HUMAN	sp|P02795|MT2_HUMANtr|H3BSP9|H3BSP9_HUMAN	1	4.83e-09	8|36	2	2121.67	2121.66	0.00837	2	5351	1061.84	1061.84	1	Acet N-term	LATE
SETAPAETATPAPVE	M.n[35]SETAPAETATPAPVE.K	sp|P16401|H15_HUMAN	sp|P16401|H15_HUMAN	0.9999	1.57e-05	19|56	3	1503.76	1503.75	0.008062	2	5351.4	502.258	502.261	2	DiMet N-term	LATE
AAETRNVAGAEAPPPQ	M.n[43.02]AAETRNVAGAEAPPPQ.K	sp|Q9UBP6|TRMB_HUMAN	sp|Q9UBP6|TRMB_HUMANtr|F8VSD9|F8VSD9_HUMAN	0.9998	8.75e-05	11|30	2	1619.8	1619.79	0.00894	2	5351.8	810.902	810.907	2	Acet N-term	LATE
KIIEDQQESLN	K.n[35]K[162.16]IIEDQQESLN.K	sp|P05455|LA_HUMAN	sp|P05455|LA_HUMAN	0.9659	0.036	6|20	2	1383.8	1383.79	0.007312	2	5351.9	692.901	692.905	317	Internal LysN	LATE
SETAPAETATPAPVE	M.n[35]SETAPAETATPAPVE.K	sp|P16401|H15_HUMAN	sp|P16401|H15_HUMAN	1	1.72e-08	15|28	2	1503.76	1503.75	0.007589	2	5354	752.883	752.887	2	DiMet N-term	LATE
SSVLASCP	F.n[35]SSVLASC[160.03]P.K	sp|Q00059|TFAM_HUMAN	sp|Q00059|TFAM_HUMANtr|H7BYN3|H7BYN3_HUMAN	0.9941	0.00469	7|14	2	853.448	853.443	0.004743	1	5354.9	427.729	427.731	43	neo DiMet	LATE
TAPAETATPAPVE	E.n[35]TAPAETATPAPVE.K	sp|P16401|H15_HUMAN	sp|P16401|H15_HUMAN	0.9969	0.00258	6|24	2	1287.68	1287.68	0.003573	1	5359.2	644.846	644.848	4	neo DiMet	LATE
MDPNCSCAAGDSCTCAGSC	-.n[43.02]MDPNC[160.03]SC[160.03]AAGDSC[160.03]TC[160.03]AGSC[160.03].K	sp|P02795|MT2_HUMAN	sp|P02795|MT2_HUMANtr|H3BSP9|H3BSP9_HUMAN	1	4.48e-10	11|72	3	2122.68	2121.66	1.0147	2	5361.5	708.228	708.566	1	Acet N-term	LATE
MHRDSCPLDC	-.n[43.02]M[147.04]HRDSC[160.03]PLDC[160.03].K	sp|P84103|SRSF3_HUMAN	sp|P84103|SRSF3_HUMANtr|A0A087X2D0|A0A087X2D0_HUMAN	0.9138	0.111	5|18	2	1347.51	1347.5	0.005628	2	5362.2	674.758	674.76	1	Acet N-term	LATE
TTCSRQFTSSSSM	M.n[43.02]TTC[160.03]SRQFTSSSSM.K	sp|P02533|K1C14_HUMAN	sp|P02533|K1C14_HUMANsp|P08779|K1C16_HUMANtr|K7ENV3|K7ENV3_HUMAN	0.9911	0.00826	10|24	2	1520.63	1520.62	0.006241	2	5363.3	761.319	761.322	2	Acet N-term	LATE
TTCSRQFTSSSSM	M.n[43.02]TTC[160.03]SRQFTSSSSM[147.04].K	sp|P02533|K1C14_HUMAN	sp|P02533|K1C14_HUMANsp|P08779|K1C16_HUMANtr|K7ENV3|K7ENV3_HUMAN	1	3.65e-06	10|24	2	1536.62	1536.62	0.005734	2	5370.2	769.317	769.319	2	Acet N-term	LATE
SETAPAETATPAPVE	M.n[35]SETAPAETATPAPVE.K	sp|P16401|H15_HUMAN	sp|P16401|H15_HUMAN	1	4.09e-06	20|56	3	1503.76	1503.75	0.006306	2	5371.5	502.258	502.26	2	DiMet N-term	LATE
LECYSCVQ	A.n[35]LEC[160.03]YSC[160.03]VQ.K	sp|O95274|LYPD3_HUMAN	sp|O95274|LYPD3_HUMAN	0.9731	0.0245	7|14	2	1091.49	1091.48	0.006488	1	5372	546.749	546.753	31	neo DiMet	LATE
AAETRNVAGAEAPPPQ	M.n[43.02]AAETRNVAGAEAPPPQ.K	sp|Q9UBP6|TRMB_HUMAN	sp|Q9UBP6|TRMB_HUMANtr|F8VSD9|F8VSD9_HUMAN	0.9991	0.000611	13|30	2	1619.79	1619.79	0.004133	2	5372.4	810.902	810.905	2	Acet N-term	LATE
MDPNCSCSPVGSCACAGSC	-.n[35]MDPNC[160.03]SC[160.03]SPVGSC[160.03]AC[160.03]AGSC[160.03].K	sp|P80297|MT1X_HUMAN	sp|P80297|MT1X_HUMANtr|U3KQD7|U3KQD7_HUMAN	0.9976	0.000166	6|36	2	2110.76	2109.76	1.00752	2	5374	1055.89	1056.39	1	DiMet N-term	LATE
SETAPAETATPAPVE	M.n[35]SETAPAETATPAPVE.K	sp|P16401|H15_HUMAN	sp|P16401|H15_HUMAN	1	1.37e-06	15|28	2	1503.76	1503.75	0.005407	2	5374.3	752.883	752.886	2	DiMet N-term	LATE
SSVLASCP	F.n[35]SSVLASC[160.03]P.K	sp|Q00059|TFAM_HUMAN	sp|Q00059|TFAM_HUMANtr|H7BYN3|H7BYN3_HUMAN	0.9878	0.0123	6|14	2	853.445	853.443	0.002724	1	5375.2	427.729	427.73	43	neo DiMet	LATE
SETAPAETATPAPVE	M.n[43.02]SETAPAETATPAPVE.K	sp|P16401|H15_HUMAN	sp|P16401|H15_HUMAN	0.9722	0.0312	10|28	2	1511.7	1511.7	0.00483	2	5376.3	756.857	756.859	2	Acet N-term	LATE
MHRDSCPLDC	-.n[43.02]M[147.04]HRDSC[160.03]PLDC[160.03].K	sp|P84103|SRSF3_HUMAN	sp|P84103|SRSF3_HUMANtr|A0A087X2D0|A0A087X2D0_HUMAN	0.9907	0.00904	9|18	2	1347.5	1347.5	0.004043	2	5382.5	674.758	674.76	1	Acet N-term	LATE
MHRDSCPLDC	-.n[43.02]MHRDSC[160.03]PLDC[160.03].K	sp|P84103|SRSF3_HUMAN	sp|P84103|SRSF3_HUMANtr|A0A087X2D0|A0A087X2D0_HUMAN	0.9979	0.00156	15|18	2	1331.51	1331.51	0.004797	2	5383.2	666.76	666.763	1	Acet N-term	LATE
TTCSRQFTSSSSM	M.n[43.02]TTC[160.03]SRQFTSSSSM.K	sp|P02533|K1C14_HUMAN	sp|P02533|K1C14_HUMANsp|P08779|K1C16_HUMANtr|K7ENV3|K7ENV3_HUMAN	0.9999	1.61e-05	13|24	2	1520.63	1520.62	0.005976	2	5383.6	761.319	761.322	2	Acet N-term	LATE
TNQESAVHV	M.n[43.02]TNQESAVHV.K	tr|B9A035|B9A035_HUMAN	tr|B9A035|B9A035_HUMAN	0.9997	0.000152	9|16	2	1025.48	1025.48	0.004206	2	5389.7	513.746	513.748	2	Acet N-term	LATE
TTCSRQFTSSSSM	M.n[43.02]TTC[160.03]SRQFTSSSSM[147.04].K	sp|P02533|K1C14_HUMAN	sp|P02533|K1C14_HUMANsp|P08779|K1C16_HUMANtr|K7ENV3|K7ENV3_HUMAN	0.9999	1.65e-05	11|24	2	1536.62	1536.62	0.005263	2	5390.8	769.317	769.319	2	Acet N-term	LATE
LECYSCVQ	A.n[35]LEC[160.03]YSC[160.03]VQ.K	sp|O95274|LYPD3_HUMAN	sp|O95274|LYPD3_HUMAN	0.9894	0.01	9|14	2	1091.49	1091.48	0.004932	1	5392.1	546.749	546.752	31	neo DiMet	LATE
AAETRNVAGAEAPPPQ	M.n[43.02]AAETRNVAGAEAPPPQ.K	sp|Q9UBP6|TRMB_HUMAN	sp|Q9UBP6|TRMB_HUMANtr|F8VSD9|F8VSD9_HUMAN	1	9.16e-06	16|30	2	1619.8	1619.79	0.00559	2	5392.8	810.902	810.905	2	Acet N-term	LATE
SETAPAETATPAPVE	M.n[35]SETAPAETATPAPVE.K	sp|P16401|H15_HUMAN	sp|P16401|H15_HUMAN	1	4.02e-07	11|28	2	1503.76	1503.75	0.005856	2	5394.6	752.883	752.886	2	DiMet N-term	LATE
SSVLASCP	F.n[35]SSVLASC[160.03]P.K	sp|Q00059|TFAM_HUMAN	sp|Q00059|TFAM_HUMANtr|H7BYN3|H7BYN3_HUMAN	0.9958	0.00361	7|14	2	853.445	853.443	0.002088	1	5395.7	427.729	427.73	43	neo DiMet	LATE
AAASGRFESA	M.n[43.02]AAASGRFESA.K	sp|Q2TBE0|C19L2_HUMAN	sp|Q2TBE0|C19L2_HUMAN	0.9991	0.000558	11|18	2	1007.47	1007.47	0.003683	1	5400.5	504.741	504.743	6	neo Acet	LATE
MHRDSCPLDC	-.n[43.02]M[147.04]HRDSC[160.03]PLDC[160.03].K	sp|P84103|SRSF3_HUMAN	sp|P84103|SRSF3_HUMANtr|A0A087X2D0|A0A087X2D0_HUMAN	0.9557	0.051	5|18	2	1347.51	1347.5	0.005709	2	5402.7	674.758	674.76	1	Acet N-term	LATE
MHRDSCPLDC	-.n[43.02]MHRDSC[160.03]PLDC[160.03].K	sp|P84103|SRSF3_HUMAN	sp|P84103|SRSF3_HUMANtr|A0A087X2D0|A0A087X2D0_HUMAN	0.9975	0.00194	10|18	2	1331.51	1331.51	0.004931	2	5403.6	666.76	666.763	1	Acet N-term	LATE
TTCSRQFTSSSSM	M.n[43.02]TTC[160.03]SRQFTSSSSM.K	sp|P02533|K1C14_HUMAN	sp|P02533|K1C14_HUMANsp|P08779|K1C16_HUMANtr|K7ENV3|K7ENV3_HUMAN	0.9902	0.00961	5|24	2	1520.63	1520.62	0.004265	2	5404.6	761.319	761.321	2	Acet N-term	LATE
AAVTMSVPGR	M.n[43.02]AAVTM[147.04]SVPGR.K	sp|Q7Z406|MYH14_HUMAN	sp|Q7Z406|MYH14_HUMANtr|M0QY43|M0QY43_HUMANtr|A0A2R8Y4C3|A0A2R8Y4C3_HUMANtr|A0A2R8Y454|A0A2R8Y454_HUMAN	0.9996	0.000241	10|18	2	1045.53	1045.52	0.002672	2	5409	523.769	523.77	2	Acet N-term	LATE
TNQESAVHV	M.n[43.02]TNQESAVHV.K	tr|B9A035|B9A035_HUMAN	tr|B9A035|B9A035_HUMAN	0.9999	2.93e-05	11|16	2	1025.48	1025.48	0.002982	2	5410.1	513.746	513.748	2	Acet N-term	LATE
TTCSRQFTSSSSM	M.n[43.02]TTC[160.03]SRQFTSSSSM[147.04].K	sp|P02533|K1C14_HUMAN	sp|P02533|K1C14_HUMANsp|P08779|K1C16_HUMANtr|K7ENV3|K7ENV3_HUMAN	1	7.36e-09	13|24	2	1536.62	1536.62	0.003685	2	5411.3	769.317	769.318	2	Acet N-term	LATE
LECYSCVQ	A.n[35]LEC[160.03]YSC[160.03]VQ.K	sp|O95274|LYPD3_HUMAN	sp|O95274|LYPD3_HUMAN	0.9867	0.0118	6|14	2	1091.49	1091.48	0.002195	1	5412.9	546.749	546.75	31	neo DiMet	LATE
AAETRNVAGAEAPPPQ	M.n[43.02]AAETRNVAGAEAPPPQ.K	sp|Q9UBP6|TRMB_HUMAN	sp|Q9UBP6|TRMB_HUMANtr|F8VSD9|F8VSD9_HUMAN	0.9981	0.00106	10|30	2	1619.79	1619.79	0.002802	2	5413.6	810.902	810.904	2	Acet N-term	LATE
AGSSSLEAVRR	M.n[43.02]AGSSSLEAVRR.K	tr|H0YK48|H0YK48_HUMAN	tr|H0YK48|H0YK48_HUMANtr|H0YN06|H0YN06_HUMANtr|B7Z596|B7Z596_HUMANtr|F5H7S3|F5H7S3_HUMANtr|H7BYY1|H7BYY1_HUMANtr|H0YKJ4|H0YKJ4_HUMAN	0.9077	0.057	6|20	2	1173.61	1173.61	0.001302	2	5418.5	587.812	587.813	2	Acet N-term	LATE
LRSQLNQYH	R.n[35]LRSQLNQYH.K	sp|Q8WVV4|POF1B_HUMAN	sp|Q8WVV4|POF1B_HUMAN	0.9646	0.0225	10|32	3	1191.66	1191.66	0.003882	1	5419	398.226	398.228	478	neo DiMet	LATE
AAASGRFESA	M.n[43.02]AAASGRFESA.K	sp|Q2TBE0|C19L2_HUMAN	sp|Q2TBE0|C19L2_HUMAN	0.9979	0.00143	12|18	2	1007.47	1007.47	0.002046	1	5421.3	504.741	504.742	6	neo Acet	LATE
MHRDSCPLDC	-.n[43.02]MHRDSC[160.03]PLDC[160.03].K	sp|P84103|SRSF3_HUMAN	sp|P84103|SRSF3_HUMANtr|A0A087X2D0|A0A087X2D0_HUMAN	0.9855	0.00477	11|18	2	1331.51	1331.51	0.000955	2	5424.1	666.76	666.761	1	Acet N-term	LATE
AAVTMSVPGR	M.n[43.02]AAVTM[147.04]SVPGR.K	sp|Q7Z406|MYH14_HUMAN	sp|Q7Z406|MYH14_HUMANtr|M0QY43|M0QY43_HUMANtr|A0A2R8Y4C3|A0A2R8Y4C3_HUMANtr|A0A2R8Y454|A0A2R8Y454_HUMAN	0.9999	3.03e-05	12|18	2	1045.52	1045.52	0.001709	2	5429.7	523.769	523.769	2	Acet N-term	LATE
KEVSTNTAMIQTS	N.n[35]K[162.16]EVSTNTAMIQTS.K	sp|P13646|K1C13_HUMAN	sp|P13646|K1C13_HUMANtr|K7ERE3|K7ERE3_HUMAN	0.9944	0.000899	8|24	2	1476.81	1476.81	0.000177	2	5432.9	739.414	739.414	305	Internal LysN	LATE
TTCSRQFTSSSSM	M.n[43.02]TTC[160.03]SRQFTSSSSM[147.04].K	sp|P02533|K1C14_HUMAN	sp|P02533|K1C14_HUMANsp|P08779|K1C16_HUMANtr|K7ENV3|K7ENV3_HUMAN	0.9999	4.72e-06	11|24	2	1536.62	1536.62	0.000148	2	5434.9	769.317	769.317	2	Acet N-term	LATE
SETAPAETATPAPVE	M.n[43.02]SETAPAETATPAPVE.K	sp|P16401|H15_HUMAN	sp|P16401|H15_HUMAN	0.9902	0.000159	11|28	2	1512.7	1511.7	1.00332	2	5438.2	756.857	757.359	2	Acet N-term	LATE
SETAPAETATPAPVE	M.n[43.02]SETAPAETATPAPVE.K	sp|P16401|H15_HUMAN	sp|P16401|H15_HUMAN	0.9993	9.47e-05	10|28	2	1511.7	1511.7	0.000512	2	5438.6	756.857	756.857	2	Acet N-term	LATE
AGSSSLEAVRR	M.n[43.02]AGSSSLEAVRR.K	tr|H0YK48|H0YK48_HUMAN	tr|H0YK48|H0YK48_HUMANtr|H0YN06|H0YN06_HUMANtr|B7Z596|B7Z596_HUMANtr|F5H7S3|F5H7S3_HUMANtr|H7BYY1|H7BYY1_HUMANtr|H0YKJ4|H0YKJ4_HUMAN	0.9397	0.0331	7|20	2	1173.61	1173.61	0.001251	2	5439	587.812	587.813	2	Acet N-term	LATE
MHRDSCPLDC	-.n[43.02]MHRDSC[160.03]PLDC[160.03].K	sp|P84103|SRSF3_HUMAN	sp|P84103|SRSF3_HUMANtr|A0A087X2D0|A0A087X2D0_HUMAN	0.9865	0.00891	13|18	2	1331.51	1331.51	0.002091	2	5444.3	666.76	666.761	1	Acet N-term	LATE
AAVTMSVPGR	M.n[43.02]AAVTM[147.04]SVPGR.K	sp|Q7Z406|MYH14_HUMAN	sp|Q7Z406|MYH14_HUMANtr|M0QY43|M0QY43_HUMANtr|A0A2R8Y4C3|A0A2R8Y4C3_HUMANtr|A0A2R8Y454|A0A2R8Y454_HUMAN	0.9878	0.0123	12|18	2	1045.53	1045.52	0.002689	2	5449.9	523.769	523.77	2	Acet N-term	LATE
MHRDSCPLDC	-.n[43.02]MHRDSC[160.03]PLDC[160.03].K	sp|P84103|SRSF3_HUMAN	sp|P84103|SRSF3_HUMANtr|A0A087X2D0|A0A087X2D0_HUMAN	0.9401	0.0726	9|18	2	1331.51	1331.51	0.005248	2	5464.9	666.76	666.763	1	Acet N-term	LATE
TTCSRQFTSSSSM	M.n[43.02]TTC[160.03]SRQFTSSSSM[147.04].K	sp|P02533|K1C14_HUMAN	sp|P02533|K1C14_HUMANsp|P08779|K1C16_HUMANtr|K7ENV3|K7ENV3_HUMAN	1	6.62e-07	12|24	2	1536.62	1536.62	0.00226	2	5466.2	769.317	769.318	2	Acet N-term	LATE
SSSMADFR	P.n[35]SSSMADFR.K	sp|Q9NXA8|SIR5_HUMAN	sp|Q9NXA8|SIR5_HUMAN	0.9826	0.00158	10|14	2	934.449	933.444	1.00499	1	5466.7	467.729	468.232	37	neo DiMet	LATE
LRSQLNQYH	R.n[35]LRSQLNQYH.K	sp|Q8WVV4|POF1B_HUMAN	sp|Q8WVV4|POF1B_HUMAN	0.9683	0.0191	10|32	3	1191.66	1191.66	0.004706	1	5469.6	398.226	398.228	478	neo DiMet	LATE
SRPSSVSPRQPAPGGGGGGGPSPCGPGGGGRA	M.n[43.02]SRPSSVSPRQPAPGGGGGGGPSPC[160.03]GPGGGGRA.K	sp|Q9H6S0|YTDC2_HUMAN	sp|Q9H6S0|YTDC2_HUMANtr|D6RF50|D6RF50_HUMANtr|D6RA70|D6RA70_HUMAN	0.9393	0.00551	13|186	4	2857.35	2856.34	1.00174	2	5475.2	715.093	715.344	2	Acet N-term	LATE
GQYGNPLN	G.n[35]GQYGNPLN.K	sp|O14672|ADA10_HUMAN	sp|O14672|ADA10_HUMANtr|H0YK87|H0YK87_HUMANtr|C9J9B4|C9J9B4_HUMAN	0.9235	0.0949	5|14	2	895.465	895.461	0.004244	1	5476.9	448.738	448.74	19	neo DiMet	LATE
KQPTPLPPPCQ	M.n[35]K[162.16]QPTPLPPPC[160.03]Q.K	sp|P07476|INVO_HUMAN	sp|P07476|INVO_HUMAN	0.9999	2.78e-05	7|20	2	1329.78	1329.78	0.008089	2	5479.3	665.895	665.899	35	Internal LysN	LATE
SDAAVDTSSEITT	M.n[43.02]SDAAVDTSSEITT.K	sp|P06454|PTMA_HUMAN	sp|P06454|PTMA_HUMANtr|B8ZZQ6|B8ZZQ6_HUMAN	0.9636	0.0188	5|24	2	1337.59	1337.58	0.010009	2	5485.9	669.799	669.804	2	Acet N-term	LATE
AMTGSTPCSSMSNHT	M.n[43.02]AMTGSTPC[160.03]SSMSNHT.K	sp|Q15208|STK38_HUMAN	sp|Q15208|STK38_HUMAN	1	8.11e-07	10|28	2	1609.62	1609.62	0.007317	2	5487.3	805.816	805.819	2	Acet N-term	LATE
TTCSRQFTSSSSM	M.n[43.02]TTC[160.03]SRQFTSSSSM[147.04].K	sp|P02533|K1C14_HUMAN	sp|P02533|K1C14_HUMANsp|P08779|K1C16_HUMANtr|K7ENV3|K7ENV3_HUMAN	1	4.44e-07	12|24	2	1537.63	1536.62	1.01162	2	5488.9	769.317	769.822	2	Acet N-term	LATE
SSSMADFR	P.n[35]SSSMADFR.K	sp|Q9NXA8|SIR5_HUMAN	sp|Q9NXA8|SIR5_HUMAN	0.9527	0.0468	5|14	2	933.449	933.444	0.005542	1	5491.7	467.729	467.732	37	neo DiMet	LATE
LQCYNCPNPTADC	S.n[35]LQC[160.03]YNC[160.03]PNPTADC[160.03].K	sp|P13987|CD59_HUMAN	sp|P13987|CD59_HUMANtr|A0A2U3TZL5|A0A2U3TZL5_HUMANtr|E9PR17|E9PR17_HUMANtr|E9PNW4|E9PNW4_HUMANtr|E9PI80|E9PI80_HUMAN	0.9978	0.00165	5|24	2	1645.68	1645.67	0.006532	1	5491.9	823.845	823.848	26	neo DiMet	LATE
SQAVQTNGTQPLS	M.n[43.02]SQAVQTNGTQPLS.K	sp|Q99496|RING2_HUMAN	sp|Q99496|RING2_HUMANtr|X6RFN3|X6RFN3_HUMAN	0.986	0.0138	5|24	2	1371.67	1371.66	0.005402	2	5496.1	686.839	686.842	2	Acet N-term	LATE
SETAPAAPAAAPPAE	M.n[43.02]SETAPAAPAAAPPAE.K	sp|P16403|H12_HUMAN	sp|P16403|H12_HUMAN	0.9151	0.0852	6|28	2	1391.67	1391.66	0.008713	2	5497.4	696.836	696.84	2	Acet N-term	LATE
TTCSRQFTSSSSM	M.n[43.02]TTC[160.03]SRQFTSSSSM[147.04].K	sp|P02533|K1C14_HUMAN	sp|P02533|K1C14_HUMANsp|P08779|K1C16_HUMANtr|K7ENV3|K7ENV3_HUMAN	0.9194	0.102	6|24	2	1536.63	1536.62	0.006739	2	5498.7	769.317	769.32	2	Acet N-term	LATE
KQPTPLPPPCQ	M.n[35]K[162.16]QPTPLPPPC[160.03]Q.K	sp|P07476|INVO_HUMAN	sp|P07476|INVO_HUMAN	0.9965	0.00295	5|20	2	1329.78	1329.78	0.004369	2	5500	665.895	665.897	35	Internal LysN	LATE
SDAAVDTSSEITT	M.n[43.02]SDAAVDTSSEITT.K	sp|P06454|PTMA_HUMAN	sp|P06454|PTMA_HUMANtr|B8ZZQ6|B8ZZQ6_HUMAN	0.988	0.0109	8|24	2	1337.59	1337.58	0.007242	2	5506.3	669.799	669.803	2	Acet N-term	LATE
ALANSLACQG	R.n[35]ALANSLAC[160.03]QG.K	sp|P04075|ALDOA_HUMAN	sp|P04075|ALDOA_HUMANtr|H3BR68|H3BR68_HUMANtr|J3KPS3|J3KPS3_HUMANsp|ALDOA_RABIT|	0.9996	0.000185	9|18	2	1037.54	1037.54	0.004097	1	5506.9	519.777	519.779	332	neo DiMet	LATE
LQCYNCPNPTADC	S.n[35]LQC[160.03]YNC[160.03]PNPTADC[160.03].K	sp|P13987|CD59_HUMAN	sp|P13987|CD59_HUMANtr|A0A2U3TZL5|A0A2U3TZL5_HUMANtr|E9PR17|E9PR17_HUMANtr|E9PNW4|E9PNW4_HUMANtr|E9PI80|E9PI80_HUMAN	1	3.48e-08	14|24	2	1645.68	1645.67	0.006979	1	5513	823.845	823.848	26	neo DiMet	LATE
SETAPAAPAAAPPAE	M.n[43.02]SETAPAAPAAAPPAE.K	sp|P16403|H12_HUMAN	sp|P16403|H12_HUMAN	1	2.18e-08	16|28	2	1391.66	1391.66	0.006763	2	5517.9	696.836	696.839	2	Acet N-term	LATE
TTCSRQFTSSSSM	M.n[43.02]TTC[160.03]SRQFTSSSSM[147.04].K	sp|P02533|K1C14_HUMAN	sp|P02533|K1C14_HUMANsp|P08779|K1C16_HUMANtr|K7ENV3|K7ENV3_HUMAN	1	1.85e-06	9|24	2	1536.62	1536.62	0.001747	2	5519.3	769.317	769.317	2	Acet N-term	LATE
SDAAVDTSSEITT	M.n[43.02]SDAAVDTSSEITT.K	sp|P06454|PTMA_HUMAN	sp|P06454|PTMA_HUMANtr|B8ZZQ6|B8ZZQ6_HUMAN	0.999	0.00066	7|24	2	1337.59	1337.58	0.004272	2	5526.5	669.799	669.801	2	Acet N-term	LATE
ALANSLACQG	R.n[35]ALANSLAC[160.03]QG.K	sp|P04075|ALDOA_HUMAN	sp|P04075|ALDOA_HUMANtr|H3BR68|H3BR68_HUMANtr|J3KPS3|J3KPS3_HUMANsp|ALDOA_RABIT|	0.9996	0.000193	9|18	2	1037.54	1037.54	0.004263	1	5527.4	519.777	519.779	332	neo DiMet	LATE
LQCYNCPNPTADC	S.n[35]LQC[160.03]YNC[160.03]PNPTADC[160.03].K	sp|P13987|CD59_HUMAN	sp|P13987|CD59_HUMANtr|A0A2U3TZL5|A0A2U3TZL5_HUMANtr|E9PR17|E9PR17_HUMANtr|E9PNW4|E9PNW4_HUMANtr|E9PI80|E9PI80_HUMAN	1	6.02e-09	14|24	2	1645.68	1645.67	0.005314	1	5533.4	823.845	823.847	26	neo DiMet	LATE
MEAARPPPTAG	-.n[43.02]MEAARPPPTAG.K	sp|Q8WU10|PYRD1_HUMAN	sp|Q8WU10|PYRD1_HUMANtr|B4DEW4|B4DEW4_HUMANtr|B5MDP1|B5MDP1_HUMAN	0.9998	7.53e-05	8|20	2	1138.55	1138.54	0.006629	2	5536	570.279	570.283	1	Acet N-term	LATE
SETAPAAPAAAPPAE	M.n[43.02]SETAPAAPAAAPPAE.K	sp|P16403|H12_HUMAN	sp|P16403|H12_HUMAN	1	3.84e-08	16|28	2	1391.66	1391.66	0.004527	2	5538.5	696.836	696.838	2	Acet N-term	LATE
TTCSRQFTSSSSM	M.n[43.02]TTC[160.03]SRQFTSSSSM[147.04].K	sp|P02533|K1C14_HUMAN	sp|P02533|K1C14_HUMANsp|P08779|K1C16_HUMANtr|K7ENV3|K7ENV3_HUMAN	1	9.95e-08	13|24	2	1536.61	1536.62	-0.004528	2	5540.2	769.317	769.314	2	Acet N-term	LATE
ALANSLACQG	R.n[35]ALANSLAC[160.03]QG.K	sp|P04075|ALDOA_HUMAN	sp|P04075|ALDOA_HUMANtr|H3BR68|H3BR68_HUMANtr|J3KPS3|J3KPS3_HUMANsp|ALDOA_RABIT|	0.9996	0.00022	8|18	2	1037.54	1037.54	0.004124	1	5547.8	519.777	519.779	332	neo DiMet	LATE
AQTAAATAPRI	G.n[35]AQTAAATAPRI.K	sp|P21912|SDHB_HUMAN	sp|P21912|SDHB_HUMANtr|A0A087WWT1|A0A087WWT1_HUMAN	0.9998	7.61e-05	10|20	2	1103.66	1103.65	0.004103	1	5548.1	552.833	552.835	29	neo DiMet	LATE
TTCSRQFTSSSSM	M.n[43.02]TTC[160.03]SRQFTSSSSM.K	sp|P02533|K1C14_HUMAN	sp|P02533|K1C14_HUMANsp|P08779|K1C16_HUMANtr|K7ENV3|K7ENV3_HUMAN	0.983	0.017	6|24	2	1520.63	1520.62	0.003348	2	5550.4	761.319	761.321	2	Acet N-term	LATE
LQCYNCPNPTADC	S.n[35]LQC[160.03]YNC[160.03]PNPTADC[160.03].K	sp|P13987|CD59_HUMAN	sp|P13987|CD59_HUMANtr|A0A2U3TZL5|A0A2U3TZL5_HUMANtr|E9PR17|E9PR17_HUMANtr|E9PNW4|E9PNW4_HUMANtr|E9PI80|E9PI80_HUMAN	0.9985	0.000109	6|24	2	1646.68	1645.67	1.00946	1	5554	823.845	824.349	26	neo DiMet	LATE
MEAARPPPTAG	-.n[43.02]MEAARPPPTAG.K	sp|Q8WU10|PYRD1_HUMAN	sp|Q8WU10|PYRD1_HUMANtr|B4DEW4|B4DEW4_HUMANtr|B5MDP1|B5MDP1_HUMAN	0.9999	5.23e-05	12|20	2	1138.55	1138.54	0.005161	2	5557.2	570.279	570.282	1	Acet N-term	LATE
ARQIPQATASM	L.n[35]ARQIPQATASM.K	sp|O43175|SERA_HUMAN	sp|O43175|SERA_HUMANtr|A0A286YF22|A0A286YF22_HUMANtr|A0A286YFA2|A0A286YFA2_HUMANtr|A0A286YFE1|A0A286YFE1_HUMANtr|A0A286YF78|A0A286YF78_HUMANtr|A0A2C9F2M7|A0A2C9F2M7_HUMANtr|A0A286YFL2|A0A286YFL2_HUMAN	0.9809	0.019	5|20	2	1206.67	1206.66	0.006119	1	5558.7	604.337	604.34	118	neo DiMet	LATE
SETAPAAPAAAPPAE	M.n[43.02]SETAPAAPAAAPPAE.K	sp|P16403|H12_HUMAN	sp|P16403|H12_HUMAN	1	5.5e-08	19|28	2	1391.66	1391.66	0.007745	2	5559.2	696.836	696.84	2	Acet N-term	LATE
TTCSRQFTSSSSM	M.n[43.02]TTC[160.03]SRQFTSSSSM[147.04].K	sp|P02533|K1C14_HUMAN	sp|P02533|K1C14_HUMANsp|P08779|K1C16_HUMANtr|K7ENV3|K7ENV3_HUMAN	1	1.29e-06	13|24	2	1536.62	1536.62	0.006076	2	5560.4	769.317	769.32	2	Acet N-term	LATE
MNGDSRAAVVTSPPPTTAPH	-.n[43.02]M[147.04]NGDSRAAVVTSPPPTTAPH.K	sp|P35611|ADDA_HUMAN	sp|P35611|ADDA_HUMANtr|A0A0A0MSR2|A0A0A0MSR2_HUMANtr|E7EV99|E7EV99_HUMANtr|D6RJE2|D6RJE2_HUMANtr|E7ENY0|E7ENY0_HUMANtr|D6RF25|D6RF25_HUMANtr|D6RAH3|D6RAH3_HUMAN	1	9.09e-07	12|76	3	2063.99	2062.97	1.01328	2	5560.5	688.665	689.003	1	Acet N-term	LATE
MVDREQLVQ	-.n[35]M[147.04]VDREQLVQ.K	sp|P61981|1433G_HUMAN	sp|P61981|1433G_HUMAN	0.9872	0.0118	8|16	2	1166.62	1166.62	0.002452	2	5564.1	584.316	584.317	1	DiMet N-term	LATE
SRHEGVSCDACL	M.n[43.02]SRHEGVSC[160.03]DAC[160.03]L.K	sp|Q9P0J7|KCMF1_HUMAN	sp|Q9P0J7|KCMF1_HUMAN	1	8.11e-06	13|22	2	1431.59	1431.59	0.006953	2	5565.8	716.801	716.804	2	Acet N-term	LATE
AQTAAATAPRI	G.n[35]AQTAAATAPRI.K	sp|P21912|SDHB_HUMAN	sp|P21912|SDHB_HUMANtr|A0A087WWT1|A0A087WWT1_HUMAN	0.9998	0.000117	11|20	2	1103.66	1103.65	0.004812	1	5568.4	552.833	552.835	29	neo DiMet	LATE
TTCSRQFTSSSSM	M.n[43.02]TTC[160.03]SRQFTSSSSM.K	sp|P02533|K1C14_HUMAN	sp|P02533|K1C14_HUMANsp|P08779|K1C16_HUMANtr|K7ENV3|K7ENV3_HUMAN	1	2.32e-06	11|24	2	1520.63	1520.62	0.00395	2	5570.8	761.319	761.321	2	Acet N-term	LATE
SETAPAAPAAPAPAE	M.n[43.02]SETAPAAPAAPAPAE.K	sp|P10412|H14_HUMAN	sp|P10412|H14_HUMAN	1	1.68e-09	17|28	2	1391.66	1391.66	0.004866	2	5579.8	696.836	696.838	2	Acet N-term	LATE
ARQIPQATASM	L.n[35]ARQIPQATASM.K	sp|O43175|SERA_HUMAN	sp|O43175|SERA_HUMANtr|A0A286YF22|A0A286YF22_HUMANtr|A0A286YFA2|A0A286YFA2_HUMANtr|A0A286YFE1|A0A286YFE1_HUMANtr|A0A286YF78|A0A286YF78_HUMANtr|A0A2C9F2M7|A0A2C9F2M7_HUMANtr|A0A286YFL2|A0A286YFL2_HUMAN	0.9998	8.29e-05	12|20	2	1206.66	1206.66	0.00334	1	5579.9	604.337	604.339	118	neo DiMet	LATE
TTCSRQFTSSSSM	M.n[43.02]TTC[160.03]SRQFTSSSSM[147.04].K	sp|P02533|K1C14_HUMAN	sp|P02533|K1C14_HUMANsp|P08779|K1C16_HUMANtr|K7ENV3|K7ENV3_HUMAN	0.9998	1.69e-05	10|24	2	1536.62	1536.62	0.000329	2	5580.5	769.317	769.317	2	Acet N-term	LATE
MNGDSRAAVVTSPPPTTAPH	-.n[43.02]M[147.04]NGDSRAAVVTSPPPTTAPH.K	sp|P35611|ADDA_HUMAN	sp|P35611|ADDA_HUMANtr|A0A0A0MSR2|A0A0A0MSR2_HUMANtr|E7EV99|E7EV99_HUMANtr|D6RJE2|D6RJE2_HUMANtr|E7ENY0|E7ENY0_HUMANtr|D6RF25|D6RF25_HUMANtr|D6RAH3|D6RAH3_HUMAN	0.9998	3.95e-06	13|76	3	2063.98	2062.97	1.00486	2	5587.1	688.665	689	1	Acet N-term	LATE
AQTAAATAPRI	G.n[35]AQTAAATAPRI.K	sp|P21912|SDHB_HUMAN	sp|P21912|SDHB_HUMANtr|A0A087WWT1|A0A087WWT1_HUMAN	0.9996	0.000229	10|20	2	1103.65	1103.65	0.002407	1	5588.8	552.833	552.834	29	neo DiMet	LATE
DITDGNSEHL	A.n[35]DITDGNSEHL.K	sp|Q12907|LMAN2_HUMAN	sp|Q12907|LMAN2_HUMANtr|D6RBV2|D6RBV2_HUMANtr|D6RDX1|D6RDX1_HUMANtr|D6RBH1|D6RBH1_HUMAN	0.9981	0.00148	7|18	2	1133.55	1133.54	0.003718	1	5590.6	567.778	567.78	45	neo DiMet	LATE
TTCSRQFTSSSSM	M.n[43.02]TTC[160.03]SRQFTSSSSM.K	sp|P02533|K1C14_HUMAN	sp|P02533|K1C14_HUMANsp|P08779|K1C16_HUMANtr|K7ENV3|K7ENV3_HUMAN	1	1.51e-06	11|24	2	1520.63	1520.62	0.002734	2	5591.1	761.319	761.32	2	Acet N-term	LATE
SETAPAAPAAPAPAE	M.n[43.02]SETAPAAPAAPAPAE.K	sp|P10412|H14_HUMAN	sp|P10412|H14_HUMAN	1	1.4e-09	16|28	2	1391.66	1391.66	0.004613	2	5600.3	696.836	696.838	2	Acet N-term	LATE
ARQIPQATASM	L.n[35]ARQIPQATASM.K	sp|O43175|SERA_HUMAN	sp|O43175|SERA_HUMANtr|A0A286YF22|A0A286YF22_HUMANtr|A0A286YFA2|A0A286YFA2_HUMANtr|A0A286YFE1|A0A286YFE1_HUMANtr|A0A286YF78|A0A286YF78_HUMANtr|A0A2C9F2M7|A0A2C9F2M7_HUMANtr|A0A286YFL2|A0A286YFL2_HUMAN	0.9996	0.000197	14|20	2	1206.66	1206.66	0.003749	1	5601.1	604.337	604.339	118	neo DiMet	LATE
TTCSRQFTSSSSM	M.n[43.02]TTC[160.03]SRQFTSSSSM[147.04].K	sp|P02533|K1C14_HUMAN	sp|P02533|K1C14_HUMANsp|P08779|K1C16_HUMANtr|K7ENV3|K7ENV3_HUMAN	0.9982	0.000343	8|24	2	1536.62	1536.62	0.00088	2	5601.2	769.317	769.317	2	Acet N-term	LATE
ATDTSQGELVHP	M.n[43.02]ATDTSQGELVHP.K	sp|Q5SSJ5|HP1B3_HUMAN	sp|Q5SSJ5|HP1B3_HUMANtr|X6RGJ2|X6RGJ2_HUMANtr|B0QZK8|B0QZK8_HUMANtr|B0QZK9|B0QZK9_HUMAN	0.9811	0.02	7|22	2	1295.6	1295.6	0.004338	2	5607.8	648.807	648.809	2	Acet N-term	LATE
MNGDSRAAVVTSPPPTTAPH	-.n[43.02]M[147.04]NGDSRAAVVTSPPPTTAPH.K	sp|P35611|ADDA_HUMAN	sp|P35611|ADDA_HUMANtr|A0A0A0MSR2|A0A0A0MSR2_HUMANtr|E7EV99|E7EV99_HUMANtr|D6RJE2|D6RJE2_HUMANtr|E7ENY0|E7ENY0_HUMANtr|D6RF25|D6RF25_HUMANtr|D6RAH3|D6RAH3_HUMAN	0.995	0.000538	8|76	3	2062.99	2062.97	0.01829	2	5608.5	688.665	688.671	1	Acet N-term	LATE
AQTAAATAPRI	G.n[35]AQTAAATAPRI.K	sp|P21912|SDHB_HUMAN	sp|P21912|SDHB_HUMANtr|A0A087WWT1|A0A087WWT1_HUMAN	0.9999	2.16e-05	12|20	2	1103.65	1103.65	0.003551	1	5609	552.833	552.835	29	neo DiMet	LATE
DITDGNSEHL	A.n[35]DITDGNSEHL.K	sp|Q12907|LMAN2_HUMAN	sp|Q12907|LMAN2_HUMANtr|D6RBV2|D6RBV2_HUMANtr|D6RDX1|D6RDX1_HUMANtr|D6RBH1|D6RBH1_HUMAN	0.9977	0.00178	11|18	2	1133.55	1133.54	0.004366	1	5611.2	567.778	567.78	45	neo DiMet	LATE
TTCSRQFTSSSSM	M.n[43.02]TTC[160.03]SRQFTSSSSM.K	sp|P02533|K1C14_HUMAN	sp|P02533|K1C14_HUMANsp|P08779|K1C16_HUMANtr|K7ENV3|K7ENV3_HUMAN	1	3.62e-07	12|24	2	1520.63	1520.62	0.004748	2	5611.7	761.319	761.321	2	Acet N-term	LATE
SETAPAAPAAPAPAE	M.n[43.02]SETAPAAPAAPAPAE.K	sp|P10412|H14_HUMAN	sp|P10412|H14_HUMAN	1	6e-09	17|28	2	1391.66	1391.66	0.005571	2	5620.7	696.836	696.839	2	Acet N-term	LATE
NRAAPGAEFAPN	F.n[35]NRAAPGAEFAPN.K	sp|Q15233|NONO_HUMAN	sp|Q15233|NONO_HUMAN	0.9719	0.0302	7|22	2	1247.65	1247.65	0.005679	1	5620.8	624.831	624.834	455	neo DiMet	LATE
ARQIPQATASM	L.n[35]ARQIPQATASM.K	sp|O43175|SERA_HUMAN	sp|O43175|SERA_HUMANtr|A0A286YF22|A0A286YF22_HUMANtr|A0A286YFA2|A0A286YFA2_HUMANtr|A0A286YFE1|A0A286YFE1_HUMANtr|A0A286YF78|A0A286YF78_HUMANtr|A0A2C9F2M7|A0A2C9F2M7_HUMANtr|A0A286YFL2|A0A286YFL2_HUMAN	0.9966	0.00273	10|20	2	1206.67	1206.66	0.005275	1	5621.5	604.337	604.34	118	neo DiMet	LATE
TTCSRQFTSSSSM	M.n[43.02]TTC[160.03]SRQFTSSSSM[147.04].K	sp|P02533|K1C14_HUMAN	sp|P02533|K1C14_HUMANsp|P08779|K1C16_HUMANtr|K7ENV3|K7ENV3_HUMAN	0.9997	0.000171	10|24	2	1536.62	1536.62	0.005604	2	5622	769.317	769.319	2	Acet N-term	LATE
MVDREQLVQ	-.n[35]M[147.04]VDREQLVQ.K	sp|P61981|1433G_HUMAN	sp|P61981|1433G_HUMAN	0.9208	0.0981	6|16	2	1166.62	1166.62	0.005748	2	5626.3	584.316	584.319	1	DiMet N-term	LATE
RVAAASGHCGAFSGSDSSRTS	F.n[35]RVAAASGHC[160.03]GAFSGSDSSRTS.K	sp|Q9NZB2|F120A_HUMAN	sp|Q9NZB2|F120A_HUMAN	0.9995	4.33e-05	8|80	3	2101.99	2100.98	1.01296	1	5626.5	701.335	701.672	911	neo DiMet	LATE
ATDTSQGELVHP	M.n[43.02]ATDTSQGELVHP.K	sp|Q5SSJ5|HP1B3_HUMAN	sp|Q5SSJ5|HP1B3_HUMANtr|X6RGJ2|X6RGJ2_HUMANtr|B0QZK8|B0QZK8_HUMANtr|B0QZK9|B0QZK9_HUMAN	0.9967	0.00268	7|22	2	1295.6	1295.6	0.005338	2	5628.3	648.807	648.81	2	Acet N-term	LATE
AQTAAATAPRI	G.n[35]AQTAAATAPRI.K	sp|P21912|SDHB_HUMAN	sp|P21912|SDHB_HUMANtr|A0A087WWT1|A0A087WWT1_HUMAN	0.9999	1.77e-05	11|20	2	1103.66	1103.65	0.005471	1	5629.1	552.833	552.836	29	neo DiMet	LATE
DITDGNSEHL	A.n[35]DITDGNSEHL.K	sp|Q12907|LMAN2_HUMAN	sp|Q12907|LMAN2_HUMANtr|D6RBV2|D6RBV2_HUMANtr|D6RDX1|D6RDX1_HUMANtr|D6RBH1|D6RBH1_HUMAN	0.9975	0.00186	9|18	2	1133.55	1133.54	0.005626	1	5631.8	567.778	567.781	45	neo DiMet	LATE
TTCSRQFTSSSSM	M.n[43.02]TTC[160.03]SRQFTSSSSM.K	sp|P02533|K1C14_HUMAN	sp|P02533|K1C14_HUMANsp|P08779|K1C16_HUMANtr|K7ENV3|K7ENV3_HUMAN	0.9357	0.0785	6|24	2	1520.63	1520.62	0.006431	2	5632.3	761.319	761.322	2	Acet N-term	LATE
GDREQLLQR	M.n[43.02]GDREQLLQR.A	sp|Q04917|1433F_HUMAN	sp|Q04917|1433F_HUMANtr|F8WEB6|F8WEB6_HUMANtr|A2IDB1|A2IDB1_HUMAN	0.9507	0.0572	9|16	2	1155.6	1155.6	0.005311	1	5636.6	578.807	578.81	2	Acet N-term	LATE
ESAGADTRPTVRPRNDVAH	R.n[35]ESAGADTRPTVRPRNDVAH.K	sp|O75489|NDUS3_HUMAN	sp|O75489|NDUS3_HUMANtr|G3V194|G3V194_HUMANtr|E9PS48|E9PS48_HUMAN	0.9973	0.00327	16|144	5	2083.09	2082.08	1.01303	1	5639.3	417.423	417.625	37	neo DiMet	LATE
NRAAPGAEFAPN	F.n[35]NRAAPGAEFAPN.K	sp|Q15233|NONO_HUMAN	sp|Q15233|NONO_HUMAN	0.9832	0.0152	8|22	2	1247.65	1247.65	0.007064	1	5641.5	624.831	624.834	455	neo DiMet	LATE
TTCSRQFTSSSSM	M.n[43.02]TTC[160.03]SRQFTSSSSM[147.04].K	sp|P02533|K1C14_HUMAN	sp|P02533|K1C14_HUMANsp|P08779|K1C16_HUMANtr|K7ENV3|K7ENV3_HUMAN	1	5.89e-07	11|24	2	1536.63	1536.62	0.0069	2	5642.4	769.317	769.32	2	Acet N-term	LATE
SETAPAAPAAAPPAE	M.n[43.02]SETAPAAPAAAPPAE.K	sp|P16403|H12_HUMAN	sp|P16403|H12_HUMAN	1	3.78e-07	11|28	2	1391.66	1391.66	0.007568	2	5642.5	696.836	696.84	2	Acet N-term	LATE
RVAAASGHCGAFSGSDSSRTS	F.n[35]RVAAASGHC[160.03]GAFSGSDSSRTS.K	sp|Q9NZB2|F120A_HUMAN	sp|Q9NZB2|F120A_HUMAN	0.9976	0.000282	8|80	3	2101.99	2100.98	1.01132	1	5647.9	701.335	701.672	911	neo DiMet	LATE
ATDTSQGELVHP	M.n[43.02]ATDTSQGELVHP.K	sp|Q5SSJ5|HP1B3_HUMAN	sp|Q5SSJ5|HP1B3_HUMANtr|X6RGJ2|X6RGJ2_HUMANtr|B0QZK8|B0QZK8_HUMANtr|B0QZK9|B0QZK9_HUMAN	1	7.36e-06	8|22	2	1295.61	1295.6	0.008	2	5648.6	648.807	648.811	2	Acet N-term	LATE
AQTAAATAPRI	G.n[35]AQTAAATAPRI.K	sp|P21912|SDHB_HUMAN	sp|P21912|SDHB_HUMANtr|A0A087WWT1|A0A087WWT1_HUMAN	0.9999	4.46e-05	12|20	2	1103.66	1103.65	0.005746	1	5649.6	552.833	552.836	29	neo DiMet	LATE
ESAGADTRPTVRPRNDVAH	R.n[35]ESAGADTRPTVRPRNDVAH.K	sp|O75489|NDUS3_HUMAN	sp|O75489|NDUS3_HUMANtr|G3V194|G3V194_HUMANtr|E9PS48|E9PS48_HUMAN	0.9997	0.000376	14|108	4	2082.09	2082.08	0.011378	1	5651.9	521.527	521.53	37	neo DiMet	LATE
DITDGNSEHL	A.n[35]DITDGNSEHL.K	sp|Q12907|LMAN2_HUMAN	sp|Q12907|LMAN2_HUMANtr|D6RBV2|D6RBV2_HUMANtr|D6RDX1|D6RDX1_HUMANtr|D6RBH1|D6RBH1_HUMAN	0.9985	0.00103	9|18	2	1133.55	1133.54	0.005348	1	5652.2	567.778	567.781	45	neo DiMet	LATE
TTCSRQFTSSSSM	M.n[43.02]TTC[160.03]SRQFTSSSSM.K	sp|P02533|K1C14_HUMAN	sp|P02533|K1C14_HUMANsp|P08779|K1C16_HUMANtr|K7ENV3|K7ENV3_HUMAN	1	1.29e-05	12|24	2	1520.63	1520.62	0.006305	2	5652.7	761.319	761.322	2	Acet N-term	LATE
ADIQTERAYQ	M.n[43.02]ADIQTERAYQ.K	sp|P62280|RS11_HUMAN	sp|P62280|RS11_HUMANtr|M0QZC5|M0QZC5_HUMANtr|M0R1H6|M0R1H6_HUMAN	0.9979	0.00157	16|18	2	1235.58	1235.58	0.005525	2	5653.4	618.796	618.799	2	Acet N-term	LATE
MVSHSELR	-.n[43.02]MVSHSELR.K	sp|P78330|SERB_HUMAN	sp|P78330|SERB_HUMANtr|C9JBI3|C9JBI3_HUMANtr|A0A1D5RMN5|A0A1D5RMN5_HUMANtr|F8WD74|F8WD74_HUMANtr|C9JEJ7|C9JEJ7_HUMAN	0.9955	0.00376	11|14	2	999.483	999.481	0.002266	2	5661.3	500.748	500.749	1	Acet N-term	LATE
ESAGADTRPTVRPRNDVAH	R.n[35]ESAGADTRPTVRPRNDVAH.K	sp|O75489|NDUS3_HUMAN	sp|O75489|NDUS3_HUMANtr|G3V194|G3V194_HUMANtr|E9PS48|E9PS48_HUMAN	0.9969	0.0053	16|144	5	2082.08	2082.08	0.00666	1	5662.5	417.423	417.424	37	neo DiMet	LATE
TTCSRQFTSSSSM	M.n[43.02]TTC[160.03]SRQFTSSSSM[147.04].K	sp|P02533|K1C14_HUMAN	sp|P02533|K1C14_HUMANsp|P08779|K1C16_HUMANtr|K7ENV3|K7ENV3_HUMAN	1	6.38e-07	12|24	2	1536.62	1536.62	0.003823	2	5663.4	769.317	769.318	2	Acet N-term	LATE
NRAAPGAEFAPN	F.n[35]NRAAPGAEFAPN.K	sp|Q15233|NONO_HUMAN	sp|Q15233|NONO_HUMAN	0.9517	0.0555	7|22	2	1247.65	1247.65	0.005948	1	5666.1	624.831	624.834	455	neo DiMet	LATE
ESAGADTRPTVRPRNDVAH	R.n[35]ESAGADTRPTVRPRNDVAH.K	sp|O75489|NDUS3_HUMAN	sp|O75489|NDUS3_HUMANtr|G3V194|G3V194_HUMANtr|E9PS48|E9PS48_HUMAN	1	2.14e-07	19|108	4	2082.08	2082.08	0.006279	1	5672.4	521.527	521.528	37	neo DiMet	LATE
ATETVELH	M.n[43.02]ATETVELH.K	sp|P82979|SARNP_HUMAN	sp|P82979|SARNP_HUMANtr|F8VZQ9|F8VZQ9_HUMANtr|F8VS12|F8VS12_HUMAN	0.9908	0.00101	9|14	2	940.45	940.45	-0.000356	2	5672.5	471.232	471.232	2	Acet N-term	LATE
TTCSRQFTSSSSM	M.n[43.02]TTC[160.03]SRQFTSSSSM.K	sp|P02533|K1C14_HUMAN	sp|P02533|K1C14_HUMANsp|P08779|K1C16_HUMANtr|K7ENV3|K7ENV3_HUMAN	1	6.27e-06	12|24	2	1520.63	1520.62	0.003248	2	5673.1	761.319	761.321	2	Acet N-term	LATE
DITDGNSEHL	A.n[35]DITDGNSEHL.K	sp|Q12907|LMAN2_HUMAN	sp|Q12907|LMAN2_HUMANtr|D6RBV2|D6RBV2_HUMANtr|D6RDX1|D6RDX1_HUMANtr|D6RBH1|D6RBH1_HUMAN	0.9878	0.0106	7|18	2	1133.54	1133.54	0.002274	1	5673.2	567.778	567.779	45	neo DiMet	LATE
ADIQTERAYQ	M.n[43.02]ADIQTERAYQ.K	sp|P62280|RS11_HUMAN	sp|P62280|RS11_HUMANtr|M0QZC5|M0QZC5_HUMANtr|M0R1H6|M0R1H6_HUMAN	1	1.49e-05	14|18	2	1235.58	1235.58	0.003356	2	5673.6	618.796	618.798	2	Acet N-term	LATE
KAEAEALYQT	S.n[35]K[162.16]AEAEALYQT.K	sp|Q8N1N4|K2C78_HUMAN	sp|Q8N1N4|K2C78_HUMANsp|P19013|K2C4_HUMANsp|P12035|K2C3_HUMANsp|Q3SY84|K2C71_HUMANsp|Q86Y46|K2C73_HUMANsp|Q7RTS7|K2C74_HUMANtr|F8W1S1|F8W1S1_HUMANtr|H0YIC5|H0YIC5_HUMAN	0.9764	0.0143	6|18	2	1190.68	1190.68	0.001629	2	5674.8	596.348	596.349	297	Internal LysN	LATE
RVAAASGHCGAFSGSDSSRTS	F.n[35]RVAAASGHC[160.03]GAFSGSDSSRTS.K	sp|Q9NZB2|F120A_HUMAN	sp|Q9NZB2|F120A_HUMAN	0.9983	0.000525	9|80	3	2100.99	2100.98	0.003869	1	5675.7	701.335	701.336	911	neo DiMet	LATE
MVSHSELR	-.n[43.02]MVSHSELR.K	sp|P78330|SERB_HUMAN	sp|P78330|SERB_HUMANtr|C9JBI3|C9JBI3_HUMANtr|A0A1D5RMN5|A0A1D5RMN5_HUMANtr|F8WD74|F8WD74_HUMANtr|C9JEJ7|C9JEJ7_HUMAN	0.9965	0.00282	11|14	2	999.483	999.481	0.002282	2	5681.6	500.748	500.749	1	Acet N-term	LATE
ESAGADTRPTVRPRNDVAH	R.n[35]ESAGADTRPTVRPRNDVAH.K	sp|O75489|NDUS3_HUMAN	sp|O75489|NDUS3_HUMANtr|G3V194|G3V194_HUMANtr|E9PS48|E9PS48_HUMAN	0.9681	0.0432	17|144	5	2082.08	2082.08	0.005336	1	5683.2	417.423	417.424	37	neo DiMet	LATE
TTCSRQFTSSSSM	M.n[43.02]TTC[160.03]SRQFTSSSSM[147.04].K	sp|P02533|K1C14_HUMAN	sp|P02533|K1C14_HUMANsp|P08779|K1C16_HUMANtr|K7ENV3|K7ENV3_HUMAN	1	1.31e-05	11|24	2	1536.62	1536.62	0.003099	2	5683.8	769.317	769.318	2	Acet N-term	LATE
EEGARLLAS	A.n[35]EEGARLLAS.K	sp|P43308|SSRB_HUMAN	sp|P43308|SSRB_HUMANtr|E9PQI4|E9PQI4_HUMANtr|E9PQ05|E9PQ05_HUMANtr|E9PQJ7|E9PQJ7_HUMANtr|E9PLP2|E9PLP2_HUMANtr|E9PN13|E9PN13_HUMANtr|E9PNP2|E9PNP2_HUMANtr|E9PJ35|E9PJ35_HUMAN	0.955	0.0534	6|16	2	978.559	978.556	0.003376	1	5688.5	490.285	490.287	18	neo DiMet	LATE
KALAPEYA	C.n[35]K[162.16]ALAPEYA.K	sp|P07237|PDIA1_HUMAN	sp|P07237|PDIA1_HUMANtr|I3L0S0|I3L0S0_HUMANtr|H7BZ94|H7BZ94_HUMANtr|I3NI03|I3NI03_HUMANtr|I3L514|I3L514_HUMANtr|I3L3U6|I3L3U6_HUMAN	0.9661	0.0395	7|14	2	929.588	929.586	0.002613	2	5689.9	465.8	465.802	57	Internal LysN	LATE
LVVDNGSGMC	A.n[35]LVVDNGSGMC[160.03].K	sp|P60709|ACTB_HUMAN	sp|P60709|ACTB_HUMANsp|Q562R1|ACTBL_HUMANtr|C9JZR7|C9JZR7_HUMANtr|C9JTX5|C9JTX5_HUMANtr|C9JUM1|C9JUM1_HUMANtr|A0A2R8YGF8|A0A2R8YGF8_HUMANtr|A0A2R8Y793|A0A2R8Y793_HUMANtr|E7EVS6|E7EVS6_HUMANtr|G5E9R0|G5E9R0_HUMAN	0.9999	5.49e-05	11|18	2	1084.51	1084.51	0.003432	1	5690.9	543.263	543.264	8	neo DiMet	LATE
ESAGADTRPTVRPRNDVAH	R.n[35]ESAGADTRPTVRPRNDVAH.K	sp|O75489|NDUS3_HUMAN	sp|O75489|NDUS3_HUMANtr|G3V194|G3V194_HUMANtr|E9PS48|E9PS48_HUMAN	0.9999	0.000118	17|108	4	2082.08	2082.08	0.006784	1	5692.8	521.527	521.528	37	neo DiMet	LATE
ATETVELH	M.n[43.02]ATETVELH.K	sp|P82979|SARNP_HUMAN	sp|P82979|SARNP_HUMANtr|F8VZQ9|F8VZQ9_HUMANtr|F8VS12|F8VS12_HUMAN	0.9998	8.86e-05	10|14	2	940.453	940.45	0.003085	2	5693.3	471.232	471.234	2	Acet N-term	LATE
TTCSRQFTSSSSM	M.n[43.02]TTC[160.03]SRQFTSSSSM.K	sp|P02533|K1C14_HUMAN	sp|P02533|K1C14_HUMANsp|P08779|K1C16_HUMANtr|K7ENV3|K7ENV3_HUMAN	0.9967	0.00282	13|24	2	1520.63	1520.62	0.004241	2	5693.3	761.319	761.321	2	Acet N-term	LATE
ADIQTERAYQ	M.n[43.02]ADIQTERAYQ.K	sp|P62280|RS11_HUMAN	sp|P62280|RS11_HUMANtr|M0QZC5|M0QZC5_HUMANtr|M0R1H6|M0R1H6_HUMAN	0.9996	0.000209	15|18	2	1235.58	1235.58	0.003622	2	5693.7	618.796	618.798	2	Acet N-term	LATE
SMAYGPAQHAISTE	Y.n[35]SM[147.04]AYGPAQHAISTE.K	sp|Q9NRX4|PHP14_HUMAN	sp|Q9NRX4|PHP14_HUMAN	0.9998	6.58e-05	6|26	2	1511.72	1511.71	0.002558	1	5699.4	756.864	756.865	94	neo DiMet	LATE
MVSHSELR	-.n[43.02]MVSHSELR.K	sp|P78330|SERB_HUMAN	sp|P78330|SERB_HUMANtr|C9JBI3|C9JBI3_HUMANtr|A0A1D5RMN5|A0A1D5RMN5_HUMANtr|F8WD74|F8WD74_HUMANtr|C9JEJ7|C9JEJ7_HUMAN	0.9982	0.00136	10|14	2	999.484	999.481	0.002852	2	5702	500.748	500.749	1	Acet N-term	LATE
ESAGADTRPTVRPRNDVAH	R.n[35]ESAGADTRPTVRPRNDVAH.K	sp|O75489|NDUS3_HUMAN	sp|O75489|NDUS3_HUMANtr|G3V194|G3V194_HUMANtr|E9PS48|E9PS48_HUMAN	0.9955	0.00739	15|144	5	2082.08	2082.08	0.006611	1	5704	417.423	417.424	37	neo DiMet	LATE
TTCSRQFTSSSSM	M.n[43.02]TTC[160.03]SRQFTSSSSM[147.04].K	sp|P02533|K1C14_HUMAN	sp|P02533|K1C14_HUMANsp|P08779|K1C16_HUMANtr|K7ENV3|K7ENV3_HUMAN	0.9991	0.000597	8|24	2	1536.62	1536.62	0.006007	2	5704.1	769.317	769.32	2	Acet N-term	LATE
MVDREQLVQ	-.n[35]M[147.04]VDREQLVQ.K	sp|P61981|1433G_HUMAN	sp|P61981|1433G_HUMAN	0.963	0.0415	7|16	2	1166.62	1166.62	0.004894	2	5706.8	584.316	584.319	1	DiMet N-term	LATE
DGGFCEVC	K.n[35]DGGFC[160.03]EVC[160.03].K	sp|P07602|SAP_HUMAN	sp|P07602|SAP_HUMANtr|C9JIZ6|C9JIZ6_HUMANtr|Q5BJH1|Q5BJH1_HUMAN	0.9867	0.0131	7|14	2	976.388	976.384	0.003821	1	5706.9	489.199	489.201	405	neo DiMet	LATE
RVAAASGHCGAFSGSDSSRTS	F.n[35]RVAAASGHC[160.03]GAFSGSDSSRTS.K	sp|Q9NZB2|F120A_HUMAN	sp|Q9NZB2|F120A_HUMAN	0.9934	0.00308	5|80	3	2100.99	2100.98	0.008996	1	5707	701.335	701.338	911	neo DiMet	LATE
AGYVPGQQPANRSQE	M.n[43.02]AGYVPGQQPANRSQE.K	tr|E9PLY5|E9PLY5_HUMAN	tr|E9PLY5|E9PLY5_HUMAN	0.9998	0.000115	11|28	2	1642.78	1642.77	0.005931	2	5707.6	822.392	822.395	2	Acet N-term	LATE
KALAPEYA	C.n[35]K[162.16]ALAPEYA.K	sp|P07237|PDIA1_HUMAN	sp|P07237|PDIA1_HUMANtr|I3L0S0|I3L0S0_HUMANtr|H7BZ94|H7BZ94_HUMANtr|I3NI03|I3NI03_HUMANtr|I3L514|I3L514_HUMANtr|I3L3U6|I3L3U6_HUMAN	0.9154	0.109	7|14	2	929.589	929.586	0.003567	2	5710.6	465.8	465.802	57	Internal LysN	LATE
LVVDNGSGMC	A.n[35]LVVDNGSGMC[160.03].K	sp|P60709|ACTB_HUMAN	sp|P60709|ACTB_HUMANsp|Q562R1|ACTBL_HUMANtr|C9JZR7|C9JZR7_HUMANtr|C9JTX5|C9JTX5_HUMANtr|C9JUM1|C9JUM1_HUMANtr|A0A2R8YGF8|A0A2R8YGF8_HUMANtr|A0A2R8Y793|A0A2R8Y793_HUMANtr|E7EVS6|E7EVS6_HUMANtr|G5E9R0|G5E9R0_HUMAN	0.9984	0.00113	12|18	2	1084.51	1084.51	0.004227	1	5711	543.263	543.265	8	neo DiMet	LATE
ESAGADTRPTVRPRNDVAH	R.n[35]ESAGADTRPTVRPRNDVAH.K	sp|O75489|NDUS3_HUMAN	sp|O75489|NDUS3_HUMANtr|G3V194|G3V194_HUMANtr|E9PS48|E9PS48_HUMAN	1	2.04e-05	17|108	4	2082.09	2082.08	0.008211	1	5712.9	521.527	521.529	37	neo DiMet	LATE
ATETVELH	M.n[43.02]ATETVELH.K	sp|P82979|SARNP_HUMAN	sp|P82979|SARNP_HUMANtr|F8VZQ9|F8VZQ9_HUMANtr|F8VS12|F8VS12_HUMAN	0.9997	0.000126	10|14	2	940.454	940.45	0.003674	2	5713.6	471.232	471.234	2	Acet N-term	LATE
TTCSRQFTSSSSM	M.n[43.02]TTC[160.03]SRQFTSSSSM.K	sp|P02533|K1C14_HUMAN	sp|P02533|K1C14_HUMANsp|P08779|K1C16_HUMANtr|K7ENV3|K7ENV3_HUMAN	1	1.82e-09	13|24	2	1520.63	1520.62	0.005258	2	5714.2	761.319	761.322	2	Acet N-term	LATE
ADIQTERAYQ	M.n[43.02]ADIQTERAYQ.K	sp|P62280|RS11_HUMAN	sp|P62280|RS11_HUMANtr|M0QZC5|M0QZC5_HUMANtr|M0R1H6|M0R1H6_HUMAN	0.999	0.00068	12|18	2	1235.58	1235.58	0.004692	2	5714.2	618.796	618.799	2	Acet N-term	LATE
AMVASGSELG	R.n[35]AMVASGSELG.K	sp|P54819|KAD2_HUMAN	sp|P54819|KAD2_HUMANtr|F8W1A4|F8W1A4_HUMANtr|F8VZG5|F8VZG5_HUMANtr|G3V213|G3V213_HUMAN	0.9632	0.0413	7|18	2	954.494	954.49	0.004008	1	5721.8	478.253	478.255	52	neo DiMet	LATE
ESAGADTRPTVRPRNDVAH	R.n[35]ESAGADTRPTVRPRNDVAH.K	sp|O75489|NDUS3_HUMAN	sp|O75489|NDUS3_HUMANtr|G3V194|G3V194_HUMANtr|E9PS48|E9PS48_HUMAN	0.9974	0.00424	16|144	5	2082.09	2082.08	0.009458	1	5724.4	417.423	417.425	37	neo DiMet	LATE
TTCSRQFTSSSSM	M.n[43.02]TTC[160.03]SRQFTSSSSM[147.04].K	sp|P02533|K1C14_HUMAN	sp|P02533|K1C14_HUMANsp|P08779|K1C16_HUMANtr|K7ENV3|K7ENV3_HUMAN	0.9996	0.00021	7|24	2	1536.62	1536.62	0.005398	2	5724.5	769.317	769.319	2	Acet N-term	LATE
MFQYDSTHG	Y.n[35]MFQYDSTHG.K	sp|P04406|G3P_HUMAN	sp|P04406|G3P_HUMAN	1	1.57e-05	9|16	2	1118.5	1118.49	0.004067	1	5725.4	560.253	560.255	46	neo DiMet	LATE
DGGFCEVC	K.n[35]DGGFC[160.03]EVC[160.03].K	sp|P07602|SAP_HUMAN	sp|P07602|SAP_HUMANtr|C9JIZ6|C9JIZ6_HUMANtr|Q5BJH1|Q5BJH1_HUMAN	0.99	0.00929	6|14	2	976.389	976.384	0.004663	1	5727.4	489.199	489.202	405	neo DiMet	LATE
SGGASATGPRRGPPGLEDTTS	M.n[43.02]SGGASATGPRRGPPGLEDTTS.K	sp|O94966|UBP19_HUMAN	sp|O94966|UBP19_HUMANtr|B5MEG5|B5MEG5_HUMANtr|E7EST9|E7EST9_HUMANtr|A0A0A0MR08|A0A0A0MR08_HUMAN	0.9998	3.95e-05	11|80	3	2011.97	2011.96	0.01075	2	5727.9	671.659	671.663	2	Acet N-term	LATE
ATETVELH	M.n[43.02]ATETVELH.K	sp|P82979|SARNP_HUMAN	sp|P82979|SARNP_HUMANtr|F8VZQ9|F8VZQ9_HUMANtr|F8VS12|F8VS12_HUMAN	0.999	0.000635	11|14	2	940.454	940.45	0.004258	2	5734.2	471.232	471.235	2	Acet N-term	LATE
ADIQTERAYQ	M.n[43.02]ADIQTERAYQ.K	sp|P62280|RS11_HUMAN	sp|P62280|RS11_HUMANtr|M0QZC5|M0QZC5_HUMANtr|M0R1H6|M0R1H6_HUMAN	0.9976	0.00156	13|18	2	1235.59	1235.58	0.007307	2	5735	618.796	618.8	2	Acet N-term	LATE
TTCSRQFTSSSSM	M.n[43.02]TTC[160.03]SRQFTSSSSM.K	sp|P02533|K1C14_HUMAN	sp|P02533|K1C14_HUMANsp|P08779|K1C16_HUMANtr|K7ENV3|K7ENV3_HUMAN	1	5.88e-06	9|24	2	1520.63	1520.62	0.008351	2	5735	761.319	761.323	2	Acet N-term	LATE
AAPEERDLTQEQTE	M.n[43.02]AAPEERDLTQEQTE.K	sp|Q96CS3|FAF2_HUMAN	sp|Q96CS3|FAF2_HUMAN	0.9916	0.00767	8|26	2	1657.75	1657.74	0.007059	2	5739	829.879	829.882	2	Acet N-term	LATE
AMVASGSELG	R.n[35]AMVASGSELG.K	sp|P54819|KAD2_HUMAN	sp|P54819|KAD2_HUMANtr|F8W1A4|F8W1A4_HUMANtr|F8VZG5|F8VZG5_HUMANtr|G3V213|G3V213_HUMAN	0.9964	0.00262	8|18	2	954.496	954.49	0.005377	1	5742.1	478.253	478.255	52	neo DiMet	LATE
ESAGADTRPTVRPRNDVAH	R.n[35]ESAGADTRPTVRPRNDVAH.K	sp|O75489|NDUS3_HUMAN	sp|O75489|NDUS3_HUMANtr|G3V194|G3V194_HUMANtr|E9PS48|E9PS48_HUMAN	0.9996	0.00062	17|144	5	2082.09	2082.08	0.011276	1	5744.9	417.423	417.425	37	neo DiMet	LATE
MFQYDSTHG	Y.n[35]MFQYDSTHG.K	sp|P04406|G3P_HUMAN	sp|P04406|G3P_HUMAN	0.9998	9.02e-05	10|16	2	1118.5	1118.49	0.00658	1	5746	560.253	560.256	46	neo DiMet	LATE
TSVGTNRARGNWEQPQNQNQTQH	M.n[43.02]TSVGTNRARGNWEQPQNQNQTQH.K	sp|Q14157|UBP2L_HUMAN	sp|Q14157|UBP2L_HUMANtr|Q5VU77|Q5VU77_HUMANtr|Q5VU81|Q5VU81_HUMANtr|Q5VU78|Q5VU78_HUMANtr|Q5VU79|Q5VU79_HUMANtr|Q5VU80|Q5VU80_HUMANtr|F8W726|F8W726_HUMAN	0.9996	0.000215	10|132	4	2692.27	2692.25	0.021951	1	5746.4	674.069	674.074	3	neo Acet	LATE
MVDREQLVQ	-.n[35]M[147.04]VDREQLVQ.K	sp|P61981|1433G_HUMAN	sp|P61981|1433G_HUMAN	0.937	0.0619	8|16	2	1166.62	1166.62	0.007163	2	5748.1	584.316	584.32	1	DiMet N-term	LATE
ATDTSQGELVHP	M.n[43.02]ATDTSQGELVHP.K	sp|Q5SSJ5|HP1B3_HUMAN	sp|Q5SSJ5|HP1B3_HUMANtr|X6RGJ2|X6RGJ2_HUMANtr|B0QZK8|B0QZK8_HUMANtr|B0QZK9|B0QZK9_HUMAN	0.9993	0.000331	6|22	2	1295.61	1295.6	0.008122	2	5748.4	648.807	648.811	2	Acet N-term	LATE
ESAGADTRPTVRPRNDVAH	R.n[35]ESAGADTRPTVRPRNDVAH.K	sp|O75489|NDUS3_HUMAN	sp|O75489|NDUS3_HUMANtr|G3V194|G3V194_HUMANtr|E9PS48|E9PS48_HUMAN	0.9271	0.0664	12|108	4	2082.09	2082.08	0.012556	1	5755.1	521.527	521.53	37	neo DiMet	LATE
ADIQTERAYQ	M.n[43.02]ADIQTERAYQ.K	sp|P62280|RS11_HUMAN	sp|P62280|RS11_HUMANtr|M0QZC5|M0QZC5_HUMANtr|M0R1H6|M0R1H6_HUMAN	0.9999	4.7e-05	11|18	2	1235.58	1235.58	0.004012	2	5755.7	618.796	618.798	2	Acet N-term	LATE
AAPEERDLTQEQTE	M.n[43.02]AAPEERDLTQEQTE.K	sp|Q96CS3|FAF2_HUMAN	sp|Q96CS3|FAF2_HUMAN	0.9995	0.000302	10|26	2	1657.75	1657.74	0.004983	2	5759.3	829.879	829.881	2	Acet N-term	LATE
SETAPAETATPAPVE	M.n[43.02]SETAPAETATPAPVE.K	sp|P16401|H15_HUMAN	sp|P16401|H15_HUMAN	0.9102	0.114	10|28	2	1511.71	1511.7	0.007408	2	5760.8	756.857	756.861	2	Acet N-term	LATE
ESAGADTRPTVRPRNDVAH	R.n[35]ESAGADTRPTVRPRNDVAH.K	sp|O75489|NDUS3_HUMAN	sp|O75489|NDUS3_HUMANtr|G3V194|G3V194_HUMANtr|E9PS48|E9PS48_HUMAN	0.9992	0.000987	17|144	5	2083.09	2082.08	1.01287	1	5765.2	417.423	417.625	37	neo DiMet	LATE
TTCSRQFTSSSSM	M.n[43.02]TTC[160.03]SRQFTSSSSM[147.04].K	sp|P02533|K1C14_HUMAN	sp|P02533|K1C14_HUMANsp|P08779|K1C16_HUMANtr|K7ENV3|K7ENV3_HUMAN	0.9995	0.000276	9|24	2	1536.62	1536.62	0.005031	2	5765.7	769.317	769.319	2	Acet N-term	LATE
TSVGTNRARGNWEQPQNQNQTQH	M.n[43.02]TSVGTNRARGNWEQPQNQNQTQH.K	sp|Q14157|UBP2L_HUMAN	sp|Q14157|UBP2L_HUMANtr|Q5VU77|Q5VU77_HUMANtr|Q5VU81|Q5VU81_HUMANtr|Q5VU78|Q5VU78_HUMANtr|Q5VU79|Q5VU79_HUMANtr|Q5VU80|Q5VU80_HUMANtr|F8W726|F8W726_HUMAN	0.9354	0.0633	7|132	4	2692.26	2692.25	0.015211	1	5766.8	674.069	674.072	3	neo Acet	LATE
MVDREQLVQ	-.n[35]M[147.04]VDREQLVQ.K	sp|P61981|1433G_HUMAN	sp|P61981|1433G_HUMAN	0.9289	0.0845	7|16	2	1166.62	1166.62	0.006103	2	5768.5	584.316	584.319	1	DiMet N-term	LATE
ATDTSQGELVHP	M.n[43.02]ATDTSQGELVHP.K	sp|Q5SSJ5|HP1B3_HUMAN	sp|Q5SSJ5|HP1B3_HUMANtr|X6RGJ2|X6RGJ2_HUMANtr|B0QZK8|B0QZK8_HUMANtr|B0QZK9|B0QZK9_HUMAN	0.9993	0.000408	12|22	2	1295.61	1295.6	0.006604	2	5768.9	648.807	648.81	2	Acet N-term	LATE
RVAAASGHCGAFSGSDSSRTS	F.n[35]RVAAASGHC[160.03]GAFSGSDSSRTS.K	sp|Q9NZB2|F120A_HUMAN	sp|Q9NZB2|F120A_HUMAN	0.9995	0.000117	7|80	3	2101	2100.98	0.013403	1	5772.8	701.335	701.339	911	neo DiMet	LATE
ESAGADTRPTVRPRNDVAH	R.n[35]ESAGADTRPTVRPRNDVAH.K	sp|O75489|NDUS3_HUMAN	sp|O75489|NDUS3_HUMANtr|G3V194|G3V194_HUMANtr|E9PS48|E9PS48_HUMAN	0.9999	9.95e-05	19|108	4	2082.09	2082.08	0.01329	1	5775.6	521.527	521.53	37	neo DiMet	LATE
AAAMDVDTPSGTNSGAG	M.n[43.02]AAAMDVDTPSGTNSGAG.K	sp|P62877|RBX1_HUMAN	sp|P62877|RBX1_HUMAN	0.986	0.00657	5|32	2	1562.66	1562.65	0.011525	2	5777.5	782.333	782.339	2	Acet N-term	LATE
AAPEERDLTQEQTE	M.n[43.02]AAPEERDLTQEQTE.K	sp|Q96CS3|FAF2_HUMAN	sp|Q96CS3|FAF2_HUMAN	0.9981	0.00125	8|26	2	1657.75	1657.74	0.009504	2	5779.7	829.879	829.884	2	Acet N-term	LATE
SDAAVDTSSEITT	M.n[43.02]SDAAVDTSSEITT.K	sp|P06454|PTMA_HUMAN	sp|P06454|PTMA_HUMANtr|B8ZZQ6|B8ZZQ6_HUMAN	0.9961	0.000359	6|24	2	1338.59	1337.58	1.00708	2	5784	669.799	670.303	2	Acet N-term	LATE
ESAGADTRPTVRPRNDVAH	R.n[35]ESAGADTRPTVRPRNDVAH.K	sp|O75489|NDUS3_HUMAN	sp|O75489|NDUS3_HUMANtr|G3V194|G3V194_HUMANtr|E9PS48|E9PS48_HUMAN	0.9973	0.00375	17|144	5	2082.09	2082.08	0.012621	1	5785.7	417.423	417.425	37	neo DiMet	LATE
TTCSRQFTSSSSM	M.n[43.02]TTC[160.03]SRQFTSSSSM[147.04].K	sp|P02533|K1C14_HUMAN	sp|P02533|K1C14_HUMANsp|P08779|K1C16_HUMANtr|K7ENV3|K7ENV3_HUMAN	1	1.58e-06	13|24	2	1536.62	1536.62	0.006007	2	5786.2	769.317	769.32	2	Acet N-term	LATE
ATDTSQGELVHP	M.n[43.02]ATDTSQGELVHP.K	sp|Q5SSJ5|HP1B3_HUMAN	sp|Q5SSJ5|HP1B3_HUMANtr|X6RGJ2|X6RGJ2_HUMANtr|B0QZK8|B0QZK8_HUMANtr|B0QZK9|B0QZK9_HUMAN	1	3.7e-07	13|22	2	1295.61	1295.6	0.00783	2	5789.6	648.807	648.811	2	Acet N-term	LATE
TTCSRQFTSSSSM	M.n[43.02]TTC[160.03]SRQFTSSSSM.K	sp|P02533|K1C14_HUMAN	sp|P02533|K1C14_HUMANsp|P08779|K1C16_HUMANtr|K7ENV3|K7ENV3_HUMAN	0.9526	0.0537	5|24	2	1520.63	1520.62	0.007657	2	5791	761.319	761.323	2	Acet N-term	LATE
ESAGADTRPTVRPRNDVAH	R.n[35]ESAGADTRPTVRPRNDVAH.K	sp|O75489|NDUS3_HUMAN	sp|O75489|NDUS3_HUMANtr|G3V194|G3V194_HUMANtr|E9PS48|E9PS48_HUMAN	0.9998	0.000251	17|108	4	2082.09	2082.08	0.013301	1	5796.6	521.527	521.53	37	neo DiMet	LATE
AAPEERDLTQEQTE	M.n[43.02]AAPEERDLTQEQTE.K	sp|Q96CS3|FAF2_HUMAN	sp|Q96CS3|FAF2_HUMAN	0.9973	0.00143	9|26	2	1657.75	1657.74	0.010855	2	5800.2	829.879	829.884	2	Acet N-term	LATE
ESAGADTRPTVRPRNDVAH	R.n[35]ESAGADTRPTVRPRNDVAH.K	sp|O75489|NDUS3_HUMAN	sp|O75489|NDUS3_HUMANtr|G3V194|G3V194_HUMANtr|E9PS48|E9PS48_HUMAN	0.9992	0.00142	17|144	5	2082.09	2082.08	0.011201	1	5806.3	417.423	417.425	37	neo DiMet	LATE
TTCSRQFTSSSSM	M.n[43.02]TTC[160.03]SRQFTSSSSM[147.04].K	sp|P02533|K1C14_HUMAN	sp|P02533|K1C14_HUMANsp|P08779|K1C16_HUMANtr|K7ENV3|K7ENV3_HUMAN	1	1.21e-07	11|24	2	1536.63	1536.62	0.007866	2	5806.4	769.317	769.32	2	Acet N-term	LATE
ATDTSQGELVHP	M.n[43.02]ATDTSQGELVHP.K	sp|Q5SSJ5|HP1B3_HUMAN	sp|Q5SSJ5|HP1B3_HUMANtr|X6RGJ2|X6RGJ2_HUMANtr|B0QZK8|B0QZK8_HUMANtr|B0QZK9|B0QZK9_HUMAN	0.9996	0.000213	11|22	2	1295.61	1295.6	0.007509	2	5809.9	648.807	648.811	2	Acet N-term	LATE
MDGPVAEHA	-.n[43.02]MDGPVAEHA.K	sp|Q96GA7|SDSL_HUMAN	sp|Q96GA7|SDSL_HUMANtr|F8VZ97|F8VZ97_HUMAN	1	2.92e-06	9|16	2	967.412	967.407	0.005124	2	5810	484.711	484.713	1	Acet N-term	LATE
MVDREQLVQ	-.n[35]MVDREQLVQ.K	sp|P61981|1433G_HUMAN	sp|P61981|1433G_HUMAN	0.9697	0.0318	10|16	2	1150.63	1150.62	0.005973	2	5819.5	576.319	576.322	1	DiMet N-term	LATE
AAPEERDLTQEQTE	M.n[43.02]AAPEERDLTQEQTE.K	sp|Q96CS3|FAF2_HUMAN	sp|Q96CS3|FAF2_HUMAN	0.9977	0.0016	13|26	2	1657.75	1657.74	0.009031	2	5820.5	829.879	829.883	2	Acet N-term	LATE
TTCSRQFTSSSSM	M.n[43.02]TTC[160.03]SRQFTSSSSM[147.04].K	sp|P02533|K1C14_HUMAN	sp|P02533|K1C14_HUMANsp|P08779|K1C16_HUMANtr|K7ENV3|K7ENV3_HUMAN	1	5.11e-10	12|24	2	1536.62	1536.62	0.00602	2	5827	769.317	769.32	2	Acet N-term	LATE
ESAGADTRPTVRPRNDVAH	R.n[35]ESAGADTRPTVRPRNDVAH.K	sp|O75489|NDUS3_HUMAN	sp|O75489|NDUS3_HUMANtr|G3V194|G3V194_HUMANtr|E9PS48|E9PS48_HUMAN	0.9725	0.0365	16|144	5	2082.09	2082.08	0.008799	1	5828.1	417.423	417.425	37	neo DiMet	LATE
ATDTSQGELVHP	M.n[43.02]ATDTSQGELVHP.K	sp|Q5SSJ5|HP1B3_HUMAN	sp|Q5SSJ5|HP1B3_HUMANtr|X6RGJ2|X6RGJ2_HUMANtr|B0QZK8|B0QZK8_HUMANtr|B0QZK9|B0QZK9_HUMAN	0.9999	4.8e-05	13|22	2	1295.61	1295.6	0.005847	2	5830.8	648.807	648.81	2	Acet N-term	LATE
MDGPVAEHA	-.n[43.02]MDGPVAEHA.K	sp|Q96GA7|SDSL_HUMAN	sp|Q96GA7|SDSL_HUMANtr|F8VZ97|F8VZ97_HUMAN	0.9999	2.07e-05	10|16	2	967.411	967.407	0.004098	2	5830.9	484.711	484.713	1	Acet N-term	LATE
MENSQLC	-.n[43.02]MENSQLC[160.03].K	sp|Q13151|ROA0_HUMAN	sp|Q13151|ROA0_HUMAN	0.9254	0.0949	6|12	2	922.356	922.352	0.003382	2	5834	462.184	462.185	1	Acet N-term	LATE
MVDREQLVQ	-.n[35]MVDREQLVQ.K	sp|P61981|1433G_HUMAN	sp|P61981|1433G_HUMAN	0.969	0.0356	8|16	2	1150.63	1150.62	0.003252	2	5839.7	576.319	576.32	1	DiMet N-term	LATE
AAPEERDLTQEQTE	M.n[43.02]AAPEERDLTQEQTE.K	sp|Q96CS3|FAF2_HUMAN	sp|Q96CS3|FAF2_HUMAN	1	9.4e-06	13|26	2	1657.75	1657.74	0.002846	2	5841	829.879	829.88	2	Acet N-term	LATE
TTCSRQFTSSSSM	M.n[43.02]TTC[160.03]SRQFTSSSSM[147.04].K	sp|P02533|K1C14_HUMAN	sp|P02533|K1C14_HUMANsp|P08779|K1C16_HUMANtr|K7ENV3|K7ENV3_HUMAN	1	4.92e-07	14|24	2	1536.62	1536.62	0.002179	2	5847.3	769.317	769.318	2	Acet N-term	LATE
ATDTSQGELVHP	M.n[43.02]ATDTSQGELVHP.K	sp|Q5SSJ5|HP1B3_HUMAN	sp|Q5SSJ5|HP1B3_HUMANtr|X6RGJ2|X6RGJ2_HUMANtr|B0QZK8|B0QZK8_HUMANtr|B0QZK9|B0QZK9_HUMAN	0.9996	5.49e-05	11|22	2	1295.6	1295.6	0.000554	2	5852.2	648.807	648.807	2	Acet N-term	LATE
SETAPAETATPAPVE	M.n[43.02]SETAPAETATPAPVE.K	sp|P16401|H15_HUMAN	sp|P16401|H15_HUMAN	0.9999	8.7e-06	17|28	2	1511.7	1511.7	0.001965	2	5852.8	756.857	756.858	2	Acet N-term	LATE
MVDREQLVQ	-.n[35]MVDREQLVQ.K	sp|P61981|1433G_HUMAN	sp|P61981|1433G_HUMAN	0.9849	0.00507	8|16	2	1150.62	1150.62	0.000838	2	5860.4	576.319	576.319	1	DiMet N-term	LATE
AAPEERDLTQEQTE	M.n[43.02]AAPEERDLTQEQTE.K	sp|Q96CS3|FAF2_HUMAN	sp|Q96CS3|FAF2_HUMAN	0.993	0.000166	9|26	2	1657.74	1657.74	-0.003195	2	5861.4	829.879	829.877	2	Acet N-term	LATE
TTCSRQFTSSSSM	M.n[43.02]TTC[160.03]SRQFTSSSSM.K	sp|P02533|K1C14_HUMAN	sp|P02533|K1C14_HUMANsp|P08779|K1C16_HUMANtr|K7ENV3|K7ENV3_HUMAN	1	3.12e-07	18|24	2	1520.62	1520.62	0.00112	2	5861.7	761.319	761.32	2	Acet N-term	LATE
ESAGADTRPTVRPRNDVAH	R.n[35]ESAGADTRPTVRPRNDVAH.K	sp|O75489|NDUS3_HUMAN	sp|O75489|NDUS3_HUMANtr|G3V194|G3V194_HUMANtr|E9PS48|E9PS48_HUMAN	0.9225	0.0322	12|144	5	2083.08	2082.08	1.00509	1	5862	417.423	417.624	37	neo DiMet	LATE
KYIDQEELN	E.n[35]K[162.16]YIDQEELN.K	sp|P08238|HS90B_HUMAN	sp|P08238|HS90B_HUMANsp|P07900|HS90A_HUMANsp|Q14568|HS902_HUMANsp|Q58FF8|H90B2_HUMAN	0.9176	0.034	8|16	2	1218.68	1218.68	0.000787	2	5869.3	610.346	610.346	275	Internal LysN	LATE
TTCSRQFTSSSSM	M.n[43.02]TTC[160.03]SRQFTSSSSM[147.04].K	sp|P02533|K1C14_HUMAN	sp|P02533|K1C14_HUMANsp|P08779|K1C16_HUMANtr|K7ENV3|K7ENV3_HUMAN	1	8.67e-08	13|24	2	1537.65	1536.62	1.03363	2	5869.5	769.317	769.833	2	Acet N-term	LATE
AADTQVSETL	M.n[35]AADTQVSETL.K	sp|Q92616|GCN1_HUMAN	sp|Q92616|GCN1_HUMAN	0.9062	0.0719	6|18	2	1067.56	1067.56	0.001477	2	5870.3	534.785	534.786	2	DiMet N-term	LATE
SETAPAETATPAPVE	M.n[43.02]SETAPAETATPAPVE.K	sp|P16401|H15_HUMAN	sp|P16401|H15_HUMAN	1	5.07e-07	15|28	2	1511.7	1511.7	0.002116	2	5873.5	756.857	756.858	2	Acet N-term	LATE
TVEQNVLQQSAAQ	M.n[35]TVEQNVLQQSAAQ.K	sp|Q9UHP3|UBP25_HUMAN	sp|Q9UHP3|UBP25_HUMANtr|Q96B65|Q96B65_HUMAN	1	8.39e-06	11|24	2	1448.77	1448.77	0.005194	2	5879.8	725.391	725.394	2	DiMet N-term	LATE
MVDREQLVQ	-.n[35]MVDREQLVQ.K	sp|P61981|1433G_HUMAN	sp|P61981|1433G_HUMAN	0.9265	0.0582	8|16	2	1150.62	1150.62	0.001703	2	5880.6	576.319	576.32	1	DiMet N-term	LATE
MVDREQLVQ	-.n[35]M[147.04]VDREQLVQ.K	sp|P61981|1433G_HUMAN	sp|P61981|1433G_HUMAN	0.9222	0.103	6|16	2	1166.62	1166.62	0.003307	2	5880.9	584.316	584.318	1	DiMet N-term	LATE
TTCSRQFTSSSSM	M.n[43.02]TTC[160.03]SRQFTSSSSM.K	sp|P02533|K1C14_HUMAN	sp|P02533|K1C14_HUMANsp|P08779|K1C16_HUMANtr|K7ENV3|K7ENV3_HUMAN	1	2.46e-07	15|24	2	1520.63	1520.62	0.00317	2	5882	761.319	761.321	2	Acet N-term	LATE
AAAAAAGPSPGSGPGDSPEGPEGEAPERRR	M.n[43.02]AAAAAAGPSPGSGPGDSPEGPEGEAPERRR.K	sp|Q9UID3|VPS51_HUMAN	sp|Q9UID3|VPS51_HUMANtr|A0A1W2PQZ2|A0A1W2PQZ2_HUMANtr|E9PKX7|E9PKX7_HUMANtr|E9PQN6|E9PQN6_HUMANtr|E9PKE5|E9PKE5_HUMANtr|E9PRV0|E9PRV0_HUMANtr|E9PQD5|E9PQD5_HUMAN	1	1.53e-07	18|174	4	2843.33	2842.32	1.00696	2	5882.5	711.588	711.84	2	Acet N-term	LATE
MVDREQLVQ	-.n[43.02]M[147.04]VDREQLVQ.K	sp|P61981|1433G_HUMAN	sp|P61981|1433G_HUMAN	0.9241	0.0817	8|16	2	1174.57	1174.57	0.002235	2	5884.4	588.29	588.291	1	Acet N-term	LATE
SDAAVDTSSEITT	M.n[43.02]SDAAVDTSSEITT.K	sp|P06454|PTMA_HUMAN	sp|P06454|PTMA_HUMANtr|B8ZZQ6|B8ZZQ6_HUMAN	0.9432	0.0467	6|24	2	1337.59	1337.58	0.002111	2	5892.6	669.799	669.8	2	Acet N-term	LATE
GVQVETISPGDGR	M.n[35]GVQVETISPGDGR.T	sp|P62942|FKB1A_HUMAN	sp|P62942|FKB1A_HUMANtr|A0A087WV48|A0A087WV48_HUMANtr|A0A087WZM5|A0A087WZM5_HUMANtr|A0A087WTS4|A0A087WTS4_HUMANtr|Q1JUQ3|Q1JUQ3_HUMAN	0.999	0.000689	11|24	2	1347.72	1347.72	0.003312	1	5893.6	674.868	674.869	2	DiMet N-term	LATE
SETAPAETATPAPVE	M.n[43.02]SETAPAETATPAPVE.K	sp|P16401|H15_HUMAN	sp|P16401|H15_HUMAN	1	1.04e-08	15|28	2	1511.7	1511.7	0.005369	2	5894	756.857	756.86	2	Acet N-term	LATE
ADAAPQLG	M.n[43.02]ADAAPQLG.K	sp|Q96C86|DCPS_HUMAN	sp|Q96C86|DCPS_HUMAN	0.9978	0.00164	7|14	2	783.378	783.376	0.001801	2	5895.6	392.695	392.696	2	Acet N-term	LATE
KYIDQEELN	E.n[35]K[162.16]YIDQEELN.K	sp|P08238|HS90B_HUMAN	sp|P08238|HS90B_HUMANsp|P07900|HS90A_HUMANsp|Q14568|HS902_HUMANsp|Q58FF8|H90B2_HUMAN	0.9817	0.0193	8|16	2	1218.68	1218.68	0.004101	2	5900.3	610.346	610.348	275	Internal LysN	LATE
MVDREQLVQ	-.n[35]MVDREQLVQ.K	sp|P61981|1433G_HUMAN	sp|P61981|1433G_HUMAN	0.9266	0.0946	6|16	2	1150.63	1150.62	0.003894	2	5900.9	576.319	576.321	1	DiMet N-term	LATE
TVEQNVLQQSAAQ	M.n[35]TVEQNVLQQSAAQ.K	sp|Q9UHP3|UBP25_HUMAN	sp|Q9UHP3|UBP25_HUMANtr|Q96B65|Q96B65_HUMAN	0.9998	8.04e-05	8|24	2	1448.77	1448.77	0.002506	2	5901.9	725.391	725.393	2	DiMet N-term	LATE
TTCSRQFTSSSSM	M.n[43.02]TTC[160.03]SRQFTSSSSM.K	sp|P02533|K1C14_HUMAN	sp|P02533|K1C14_HUMANsp|P08779|K1C16_HUMANtr|K7ENV3|K7ENV3_HUMAN	1	2.08e-07	17|24	2	1520.63	1520.62	0.00501	2	5902.4	761.319	761.322	2	Acet N-term	LATE
GVQVETISPGDGR	M.n[35]GVQVETISPGDGR.T	sp|P62942|FKB1A_HUMAN	sp|P62942|FKB1A_HUMANtr|A0A087WV48|A0A087WV48_HUMANtr|A0A087WZM5|A0A087WZM5_HUMANtr|A0A087WTS4|A0A087WTS4_HUMANtr|Q1JUQ3|Q1JUQ3_HUMAN	0.9997	0.000153	13|24	2	1347.73	1347.72	0.005723	1	5914.3	674.868	674.87	2	DiMet N-term	LATE
SETAPAETATPAPVE	M.n[43.02]SETAPAETATPAPVE.K	sp|P16401|H15_HUMAN	sp|P16401|H15_HUMAN	0.9998	9.6e-05	11|28	2	1511.71	1511.7	0.006493	2	5914.8	756.857	756.86	2	Acet N-term	LATE
AAAAAAGPSPGSGPGDSPEGPEGEAPERRR	M.n[43.02]AAAAAAGPSPGSGPGDSPEGPEGEAPERRR.K	sp|Q9UID3|VPS51_HUMAN	sp|Q9UID3|VPS51_HUMANtr|A0A1W2PQZ2|A0A1W2PQZ2_HUMANtr|E9PKX7|E9PKX7_HUMANtr|E9PQN6|E9PQN6_HUMANtr|E9PKE5|E9PKE5_HUMANtr|E9PRV0|E9PRV0_HUMANtr|E9PQD5|E9PQD5_HUMAN	0.9803	0.0109	8|116	3	2842.34	2842.32	0.012201	2	5916.3	948.448	948.452	2	Acet N-term	LATE
KYIDQEELN	E.n[35]K[162.16]YIDQEELN.K	sp|P08238|HS90B_HUMAN	sp|P08238|HS90B_HUMANsp|P07900|HS90A_HUMANsp|Q14568|HS902_HUMANsp|Q58FF8|H90B2_HUMAN	0.9653	0.0377	8|16	2	1218.68	1218.68	0.006056	2	5920.9	610.346	610.349	275	Internal LysN	LATE
MVDREQLVQ	-.n[35]MVDREQLVQ.K	sp|P61981|1433G_HUMAN	sp|P61981|1433G_HUMAN	0.9776	0.0229	8|16	2	1150.63	1150.62	0.005763	2	5921.5	576.319	576.322	1	DiMet N-term	LATE
TTCSRQFTSSSSM	M.n[43.02]TTC[160.03]SRQFTSSSSM.K	sp|P02533|K1C14_HUMAN	sp|P02533|K1C14_HUMANsp|P08779|K1C16_HUMANtr|K7ENV3|K7ENV3_HUMAN	1	4.02e-08	17|24	2	1520.63	1520.62	0.00566	2	5922.9	761.319	761.322	2	Acet N-term	LATE
AAAAAAGPSPGSGPGDSPEGPEGEAPERRR	M.n[43.02]AAAAAAGPSPGSGPGDSPEGPEGEAPERRR.K	sp|Q9UID3|VPS51_HUMAN	sp|Q9UID3|VPS51_HUMANtr|A0A1W2PQZ2|A0A1W2PQZ2_HUMANtr|E9PKX7|E9PKX7_HUMANtr|E9PQN6|E9PQN6_HUMANtr|E9PKE5|E9PKE5_HUMANtr|E9PRV0|E9PRV0_HUMANtr|E9PQD5|E9PQD5_HUMAN	0.9897	0.00663	24|174	4	2843.34	2842.32	1.01453	2	5924.1	711.588	711.842	2	Acet N-term	LATE
AQALTDQQQFG	Y.n[35]AQALTDQQQFG.K	sp|O94826|TOM70_HUMAN	sp|O94826|TOM70_HUMAN	1	2.78e-06	9|20	2	1239.64	1239.63	0.005773	1	5926	620.823	620.826	483	neo DiMet	LATE
MTTVHAITATQ	L.n[35]MTTVHAITATQ.K	sp|P04406|G3P_HUMAN	sp|P04406|G3P_HUMANtr|E7EUT5|E7EUT5_HUMAN	0.9968	0.00152	6|20	2	1206.66	1206.65	0.008211	1	5927.7	604.332	604.336	175	neo DiMet	LATE
GVQVETISPGDGR	M.n[35]GVQVETISPGDGR.T	sp|P62942|FKB1A_HUMAN	sp|P62942|FKB1A_HUMANtr|A0A087WV48|A0A087WV48_HUMANtr|A0A087WZM5|A0A087WZM5_HUMANtr|A0A087WTS4|A0A087WTS4_HUMANtr|Q1JUQ3|Q1JUQ3_HUMAN	0.9996	0.000183	11|24	2	1347.73	1347.72	0.005753	1	5934.8	674.868	674.87	2	DiMet N-term	LATE
SETAPAETATPAPVE	M.n[43.02]SETAPAETATPAPVE.K	sp|P16401|H15_HUMAN	sp|P16401|H15_HUMAN	0.9972	0.00206	9|28	2	1511.71	1511.7	0.007992	2	5935.1	756.857	756.861	2	Acet N-term	LATE
SQSGAVSCCPGATNGSLGRSDGVA	M.n[43.02]SQSGAVSC[160.03]C[160.03]PGATNGSLGRSDGVA.K	sp|Q9H6S3|ES8L2_HUMAN	sp|Q9H6S3|ES8L2_HUMANtr|E9PNT0|E9PNT0_HUMANtr|E9PN68|E9PN68_HUMANtr|E9PNY4|E9PNY4_HUMANtr|E9PM34|E9PM34_HUMANtr|E9PLH1|E9PLH1_HUMANtr|E9PLN2|E9PLN2_HUMAN	1	7.26e-09	16|92	3	2336.02	2336.01	0.005625	2	5936.4	779.678	779.68	2	Acet N-term	LATE
AAAAAAGPSPGSGPGDSPEGPEGEAPERRR	M.n[43.02]AAAAAAGPSPGSGPGDSPEGPEGEAPERRR.K	sp|Q9UID3|VPS51_HUMAN	sp|Q9UID3|VPS51_HUMANtr|A0A1W2PQZ2|A0A1W2PQZ2_HUMANtr|E9PKX7|E9PKX7_HUMANtr|E9PQN6|E9PQN6_HUMANtr|E9PKE5|E9PKE5_HUMANtr|E9PRV0|E9PRV0_HUMANtr|E9PQD5|E9PQD5_HUMAN	0.9908	0.00142	8|116	3	2843.33	2842.32	1.01168	2	5937	948.448	948.786	2	Acet N-term	LATE
SVVEASEAAY	N.n[35]SVVEASEAAY.K	sp|Q04917|1433F_HUMAN	sp|Q04917|1433F_HUMANtr|A2IDB2|A2IDB2_HUMAN	0.9925	0.000176	8|18	2	1058.55	1058.53	0.011937	1	5938.9	530.274	530.28	145	neo DiMet	LATE
MVDREQLVQ	-.n[35]MVDREQLVQ.K	sp|P61981|1433G_HUMAN	sp|P61981|1433G_HUMAN	0.9396	0.0733	8|16	2	1150.63	1150.62	0.004492	2	5942.4	576.319	576.321	1	DiMet N-term	LATE
TTCSRQFTSSSSM	M.n[43.02]TTC[160.03]SRQFTSSSSM.K	sp|P02533|K1C14_HUMAN	sp|P02533|K1C14_HUMANsp|P08779|K1C16_HUMANtr|K7ENV3|K7ENV3_HUMAN	1	3.09e-08	12|24	2	1520.64	1520.62	0.012034	2	5943.3	761.319	761.325	2	Acet N-term	LATE
AAAAAAGPSPGSGPGDSPEGPEGEAPERRR	M.n[43.02]AAAAAAGPSPGSGPGDSPEGPEGEAPERRR.K	sp|Q9UID3|VPS51_HUMAN	sp|Q9UID3|VPS51_HUMANtr|A0A1W2PQZ2|A0A1W2PQZ2_HUMANtr|E9PKX7|E9PKX7_HUMANtr|E9PQN6|E9PQN6_HUMANtr|E9PKE5|E9PKE5_HUMANtr|E9PRV0|E9PRV0_HUMANtr|E9PQD5|E9PQD5_HUMAN	1	2.1e-08	24|174	4	2843.34	2842.32	1.01453	2	5944.2	711.588	711.842	2	Acet N-term	LATE
GTYAPPEVPRS	F.n[35]GTYAPPEVPRS.K	sp|P42330|AK1C3_HUMAN	sp|P42330|AK1C3_HUMANtr|A0A0A0MSS8|A0A0A0MSS8_HUMAN	0.9351	0.0414	9|20	2	1206.65	1206.65	0.008685	1	5950.1	604.33	604.334	22	neo DiMet	LATE
GVQVETISPGDGR	M.n[35]GVQVETISPGDGR.T	sp|P62942|FKB1A_HUMAN	sp|P62942|FKB1A_HUMANtr|A0A087WV48|A0A087WV48_HUMANtr|A0A087WZM5|A0A087WZM5_HUMANtr|A0A087WTS4|A0A087WTS4_HUMANtr|Q1JUQ3|Q1JUQ3_HUMAN	0.9967	0.00247	13|24	2	1347.73	1347.72	0.007105	1	5955.1	674.868	674.871	2	DiMet N-term	LATE
SQSGAVSCCPGATNGSLGRSDGVA	M.n[43.02]SQSGAVSC[160.03]C[160.03]PGATNGSLGRSDGVA.K	sp|Q9H6S3|ES8L2_HUMAN	sp|Q9H6S3|ES8L2_HUMANtr|E9PNT0|E9PNT0_HUMANtr|E9PN68|E9PN68_HUMANtr|E9PNY4|E9PNY4_HUMANtr|E9PM34|E9PM34_HUMANtr|E9PLH1|E9PLH1_HUMANtr|E9PLN2|E9PLN2_HUMAN	1	6.65e-18	29|92	3	2336.02	2336.01	0.010228	2	5957	779.678	779.681	2	Acet N-term	LATE
MNSSMSSGSGSLRTSE	M.n[43.02]MNSSMSSGSGSLRTSE.K	sp|Q92796|DLG3_HUMAN	sp|Q92796|DLG3_HUMANtr|Q5JUW8|Q5JUW8_HUMAN	1	2.38e-06	9|30	2	1658.7	1658.69	0.007529	1	5957.2	830.351	830.355	485	neo Acet	LATE
SVVEASEAAY	N.n[35]SVVEASEAAY.K	sp|Q04917|1433F_HUMAN	sp|Q04917|1433F_HUMANtr|A2IDB2|A2IDB2_HUMAN	0.9696	6.39e-05	8|18	2	1058.55	1058.53	0.016088	1	5959.7	530.274	530.283	145	neo DiMet	LATE
SQSGAVSCCPGATNGSLGRSDGVA	M.n[43.02]SQSGAVSC[160.03]C[160.03]PGATNGSLGRSDGVA.K	sp|Q9H6S3|ES8L2_HUMAN	sp|Q9H6S3|ES8L2_HUMANtr|E9PNT0|E9PNT0_HUMANtr|E9PN68|E9PN68_HUMANtr|E9PNY4|E9PNY4_HUMANtr|E9PM34|E9PM34_HUMANtr|E9PLH1|E9PLH1_HUMANtr|E9PLN2|E9PLN2_HUMAN	0.9984	0.000118	5|46	2	2337.03	2336.01	1.01357	2	5960.9	1169.01	1169.52	2	Acet N-term	LATE
TTCSRQFTSSSSM	M.n[43.02]TTC[160.03]SRQFTSSSSM.K	sp|P02533|K1C14_HUMAN	sp|P02533|K1C14_HUMANsp|P08779|K1C16_HUMANtr|K7ENV3|K7ENV3_HUMAN	0.9999	1.84e-05	14|24	2	1520.63	1520.62	0.005472	2	5963.7	761.319	761.322	2	Acet N-term	LATE
AAAAAAGPSPGSGPGDSPEGPEGEAPERRR	M.n[43.02]AAAAAAGPSPGSGPGDSPEGPEGEAPERRR.K	sp|Q9UID3|VPS51_HUMAN	sp|Q9UID3|VPS51_HUMANtr|A0A1W2PQZ2|A0A1W2PQZ2_HUMANtr|E9PKX7|E9PKX7_HUMANtr|E9PQN6|E9PQN6_HUMANtr|E9PKE5|E9PKE5_HUMANtr|E9PRV0|E9PRV0_HUMANtr|E9PQD5|E9PQD5_HUMAN	1	4e-06	20|174	4	2842.33	2842.32	0.008637	2	5964.9	711.588	711.59	2	Acet N-term	LATE
GTYAPPEVPRS	F.n[35]GTYAPPEVPRS.K	sp|P42330|AK1C3_HUMAN	sp|P42330|AK1C3_HUMANtr|A0A0A0MSS8|A0A0A0MSS8_HUMAN	0.9956	0.00275	10|20	2	1206.65	1206.65	0.007629	1	5971.6	604.33	604.334	22	neo DiMet	LATE
ASSGMTRRDPLAN	M.n[43.02]ASSGMTRRDPLAN.K	sp|Q9BTZ2|DHRS4_HUMAN	sp|Q9BTZ2|DHRS4_HUMANtr|F5GWZ1|F5GWZ1_HUMAN	0.9838	0.0166	6|24	2	1416.68	1416.68	0.005125	1	5975.1	709.346	709.349	20	neo Acet	LATE
MDADDSRAP	-.n[43.02]MDADDSRAP.K	sp|Q01813|PFKAP_HUMAN	sp|Q01813|PFKAP_HUMAN	0.9883	0.00339	7|16	2	1018.4	1018.4	0.000623	2	5978.6	510.209	510.209	1	Acet N-term	LATE
VLADLGR	M.n[35]VLADLGR.K	sp|P61011|SRP54_HUMAN	sp|P61011|SRP54_HUMANtr|G3V3L9|G3V3L9_HUMANtr|G3V346|G3V346_HUMANtr|A0A0D9SFN7|A0A0D9SFN7_HUMANtr|G3V480|G3V480_HUMAN	0.9875	0.0121	7|12	2	776.5	776.497	0.003431	2	5979.6	389.256	389.257	2	DiMet N-term	LATE
TTCSRQFTSSSSM	M.n[43.02]TTC[160.03]SRQFTSSSSM.K	sp|P02533|K1C14_HUMAN	sp|P02533|K1C14_HUMANsp|P08779|K1C16_HUMANtr|K7ENV3|K7ENV3_HUMAN	1	6.83e-08	17|24	2	1520.63	1520.62	0.007444	2	5983.9	761.319	761.323	2	Acet N-term	LATE
MVDREQLVQ	-.n[35]MVDREQLVQ.K	sp|P61981|1433G_HUMAN	sp|P61981|1433G_HUMAN	0.9252	0.085	5|16	2	1150.63	1150.62	0.006478	2	5984	576.319	576.322	1	DiMet N-term	LATE
DREDLVYQA	D.DREDLVYQA.K	sp|P62258|1433E_HUMAN	sp|P62258|1433E_HUMANtr|B4DJF2|B4DJF2_HUMANtr|I3L0W5|I3L0W5_HUMANtr|I3L3T1|I3L3T1_HUMAN	0.9344	0.0638	6|16	2	1107.53	1107.52	0.006875	1	5989.9	554.767	554.771	3	Not Labelled	LATE
VLADLGR	M.n[35]VLADLGR.K	sp|P61011|SRP54_HUMAN	sp|P61011|SRP54_HUMANtr|G3V3L9|G3V3L9_HUMANtr|G3V346|G3V346_HUMANtr|A0A0D9SFN7|A0A0D9SFN7_HUMANtr|G3V480|G3V480_HUMAN	0.977	0.0236	6|12	2	776.501	776.497	0.003897	2	6000.3	389.256	389.258	2	DiMet N-term	LATE
KTVPPPVNTHQEQM	L.n[35]K[162.16]TVPPPVNTHQEQM.K	sp|P07476|INVO_HUMAN	sp|P07476|INVO_HUMAN	0.9998	5.88e-05	9|52	3	1672.93	1672.92	0.00906	2	6000.4	558.649	558.652	21	Internal LysN	LATE
TTCSRQFTSSSSM	M.n[43.02]TTC[160.03]SRQFTSSSSM.K	sp|P02533|K1C14_HUMAN	sp|P02533|K1C14_HUMANsp|P08779|K1C16_HUMANtr|K7ENV3|K7ENV3_HUMAN	1	7.98e-06	10|24	2	1520.63	1520.62	0.005039	2	6004.5	761.319	761.322	2	Acet N-term	LATE
ASSGMTRRDPLAN	M.n[43.02]ASSGMTRRDPLAN.K	sp|Q9BTZ2|DHRS4_HUMAN	sp|Q9BTZ2|DHRS4_HUMANtr|F5GWZ1|F5GWZ1_HUMAN	0.9884	0.00285	5|24	2	1416.68	1416.68	0.000592	1	6015.8	709.346	709.347	20	neo Acet	LATE
KTVPPPVNTHQEQM	L.n[35]K[162.16]TVPPPVNTHQEQM.K	sp|P07476|INVO_HUMAN	sp|P07476|INVO_HUMAN	0.9997	4.77e-05	7|52	3	1672.93	1672.92	0.002469	2	6028	558.649	558.65	21	Internal LysN	LATE
ATDTSQGELVHP	M.n[43.02]ATDTSQGELVHP.K	sp|Q5SSJ5|HP1B3_HUMAN	sp|Q5SSJ5|HP1B3_HUMANtr|X6RGJ2|X6RGJ2_HUMANtr|B0QZK8|B0QZK8_HUMANtr|B0QZK9|B0QZK9_HUMAN	1	7.66e-06	8|22	2	1295.6	1295.6	0.003362	2	6033.3	648.807	648.809	2	Acet N-term	LATE
AHSGAQGLLAAQ	K.n[35]AHSGAQGLLAAQ.K	sp|Q9Y2Z4|SYYM_HUMAN	sp|Q9Y2Z4|SYYM_HUMANtr|H0YHS6|H0YHS6_HUMAN	0.9747	0.0278	7|22	2	1156.64	1156.64	0.002854	1	6040.3	579.328	579.329	31	neo DiMet	LATE
MEEDQELER	-.n[43.02]MEEDQELER.K	sp|P0DPB5|RPC22_HUMAN	sp|P0DPB5|RPC22_HUMANsp|P0DPB6|RPAC2_HUMANtr|A0A1B0GUZ5|A0A1B0GUZ5_HUMANtr|Q7Z776|Q7Z776_HUMANtr|A0A087X0U2|A0A087X0U2_HUMAN	0.9533	0.0471	10|16	2	1219.51	1219.5	0.002351	2	6041.3	610.759	610.76	1	Acet N-term	LATE
KIAVAAQNCY	P.n[35]K[162.16]IAVAAQNC[160.03]Y.K	sp|P60174|TPIS_HUMAN	sp|P60174|TPIS_HUMAN	1	7.02e-07	6|18	2	1204.69	1204.69	0.003002	2	6042.6	603.353	603.354	96	Internal LysN	LATE
GVQVETISPGD	M.n[35]GVQVETISPGD.G	sp|P62942|FKB1A_HUMAN	sp|P62942|FKB1A_HUMANtr|A0A087WV48|A0A087WV48_HUMANtr|A0A087WZM5|A0A087WZM5_HUMANtr|A0A087WTS4|A0A087WTS4_HUMANtr|Q1JUQ5|Q1JUQ5_HUMANtr|Q1JUQ3|Q1JUQ3_HUMAN	0.9788	0.00957	8|20	2	1134.6	1134.6	0.00117	1	6044.7	568.306	568.307	2	DiMet N-term	LATE
SAVYEGHVSCV	L.n[35]SAVYEGHVSC[160.03]V.K	sp|P58546|MTPN_HUMAN	sp|P58546|MTPN_HUMAN	0.9972	5.82e-05	12|20	2	1240.59	1240.6	-0.002218	1	6053.5	621.306	621.305	74	neo DiMet	LATE
ATDTSQGELVHP	M.n[43.02]ATDTSQGELVHP.K	sp|Q5SSJ5|HP1B3_HUMAN	sp|Q5SSJ5|HP1B3_HUMANtr|X6RGJ2|X6RGJ2_HUMANtr|B0QZK8|B0QZK8_HUMANtr|B0QZK9|B0QZK9_HUMAN	1	3.36e-08	13|22	2	1295.6	1295.6	0.002684	2	6053.9	648.807	648.808	2	Acet N-term	LATE
ASASTQPAALSAEQA	M.n[43.02]ASASTQPAALSAEQA.K	sp|Q99622|C10_HUMAN	sp|Q99622|C10_HUMANtr|U3KQ07|U3KQ07_HUMANtr|F5GXW5|F5GXW5_HUMAN	0.9345	0.00998	5|28	2	1444.69	1443.68	1.00878	2	6055.5	722.849	723.354	2	Acet N-term	LATE
AHSGAQGLLAAQ	K.n[35]AHSGAQGLLAAQ.K	sp|Q9Y2Z4|SYYM_HUMAN	sp|Q9Y2Z4|SYYM_HUMANtr|H0YHS6|H0YHS6_HUMAN	0.977	0.00853	12|22	2	1156.64	1156.64	0.00089	1	6060.9	579.328	579.328	31	neo DiMet	LATE
MEEDQELER	-.n[43.02]MEEDQELER.K	sp|P0DPB5|RPC22_HUMAN	sp|P0DPB5|RPC22_HUMANsp|P0DPB6|RPAC2_HUMANtr|A0A1B0GUZ5|A0A1B0GUZ5_HUMANtr|Q7Z776|Q7Z776_HUMANtr|A0A087X0U2|A0A087X0U2_HUMAN	0.916	0.11	9|16	2	1219.51	1219.5	0.00432	2	6062.1	610.759	610.761	1	Acet N-term	LATE
KIAVAAQNCY	P.n[35]K[162.16]IAVAAQNC[160.03]Y.K	sp|P60174|TPIS_HUMAN	sp|P60174|TPIS_HUMAN	1	3.46e-06	6|18	2	1204.69	1204.69	0.001537	2	6063.5	603.353	603.354	96	Internal LysN	LATE
MESGAYGAA	-.n[43.02]MESGAYGAA.K	sp|O43760|SNG2_HUMAN	sp|O43760|SNG2_HUMANtr|K7ENG9|K7ENG9_HUMANtr|K7ELD9|K7ELD9_HUMAN	0.9857	0.00424	10|16	2	897.354	897.354	0.000542	2	6063.9	449.684	449.684	1	Acet N-term	LATE
GVQVETISPGD	M.n[35]GVQVETISPGD.G	sp|P62942|FKB1A_HUMAN	sp|P62942|FKB1A_HUMANtr|A0A087WV48|A0A087WV48_HUMANtr|A0A087WZM5|A0A087WZM5_HUMANtr|A0A087WTS4|A0A087WTS4_HUMANtr|Q1JUQ5|Q1JUQ5_HUMANtr|Q1JUQ3|Q1JUQ3_HUMAN	0.9824	0.00568	8|20	2	1134.6	1134.6	0.000753	1	6065.1	568.306	568.307	2	DiMet N-term	LATE
KTVPPPVNTHQEQM	L.n[35]K[162.16]TVPPPVNTHQEQM.K	sp|P07476|INVO_HUMAN	sp|P07476|INVO_HUMAN	1	8.7e-06	8|52	3	1672.93	1672.92	0.004483	2	6065.8	558.649	558.65	21	Internal LysN	LATE
SAVYEGHVSCV	L.n[35]SAVYEGHVSC[160.03]V.K	sp|P58546|MTPN_HUMAN	sp|P58546|MTPN_HUMAN	1	1.72e-08	17|20	2	1240.6	1240.6	0.00199	1	6073.8	621.306	621.307	74	neo DiMet	LATE
ATDTSQGELVHP	M.n[43.02]ATDTSQGELVHP.K	sp|Q5SSJ5|HP1B3_HUMAN	sp|Q5SSJ5|HP1B3_HUMANtr|X6RGJ2|X6RGJ2_HUMANtr|B0QZK8|B0QZK8_HUMANtr|B0QZK9|B0QZK9_HUMAN	1	8.77e-08	16|22	2	1295.6	1295.6	0.001806	2	6074.3	648.807	648.808	2	Acet N-term	LATE
ASASTQPAALSAEQA	M.n[43.02]ASASTQPAALSAEQA.K	sp|Q99622|C10_HUMAN	sp|Q99622|C10_HUMANtr|U3KQ07|U3KQ07_HUMANtr|F5GXW5|F5GXW5_HUMAN	1	5.42e-06	17|28	2	1443.69	1443.68	0.002004	2	6075.9	722.849	722.85	2	Acet N-term	LATE
SDAAVDTSSEITT	M.n[43.02]SDAAVDTSSEITT.K	sp|P06454|PTMA_HUMAN	sp|P06454|PTMA_HUMANtr|B8ZZQ6|B8ZZQ6_HUMAN	0.9992	0.000174	11|24	2	1337.58	1337.58	0.001124	2	6079.3	669.799	669.8	2	Acet N-term	LATE
AVVSCASIGSGEPPTGN	L.n[35]AVVSC[160.03]ASIGSGEPPTGN.-	tr|A0A0U1RQV1|A0A0U1RQV1_HUMAN	tr|A0A0U1RQV1|A0A0U1RQV1_HUMANtr|B3KNS4|B3KNS4_HUMANtr|Q96A10|Q96A10_HUMAN	1	9.23e-07	11|32	2	1635.8	1635.8	-0.000462	1	6079.5	818.907	818.906	100	neo DiMet	LATE
AHSGAQGLLAAQ	K.n[35]AHSGAQGLLAAQ.K	sp|Q9Y2Z4|SYYM_HUMAN	sp|Q9Y2Z4|SYYM_HUMANtr|H0YHS6|H0YHS6_HUMAN	0.9616	0.0141	9|22	2	1156.64	1156.64	0.000771	1	6081.9	579.328	579.328	31	neo DiMet	LATE
KTVPPPVNTHQEQM	L.n[35]K[162.16]TVPPPVNTHQEQM.K	sp|P07476|INVO_HUMAN	sp|P07476|INVO_HUMAN	0.9989	0.000391	9|52	3	1672.93	1672.92	0.00502	2	6086.9	558.649	558.65	21	Internal LysN	LATE
AASAAAASAAAASAASGSPGPGEGSAGGE	M.n[43.02]AASAAAASAAAASAASGSPGPGEGSAGGE.K	sp|Q13263|TIF1B_HUMAN	sp|Q13263|TIF1B_HUMAN	0.9803	0.000341	7|112	3	2300.01	2300.02	-0.004121	2	6090.3	767.679	767.678	2	Acet N-term	LATE
SAVYEGHVSCV	L.n[35]SAVYEGHVSC[160.03]V.K	sp|P58546|MTPN_HUMAN	sp|P58546|MTPN_HUMAN	1	4.46e-07	14|20	2	1240.6	1240.6	0.001664	1	6094.2	621.306	621.307	74	neo DiMet	LATE
ATDTSQGELVHP	M.n[43.02]ATDTSQGELVHP.K	sp|Q5SSJ5|HP1B3_HUMAN	sp|Q5SSJ5|HP1B3_HUMANtr|X6RGJ2|X6RGJ2_HUMANtr|B0QZK8|B0QZK8_HUMANtr|B0QZK9|B0QZK9_HUMAN	1	1.66e-08	15|22	2	1295.6	1295.6	0.002089	2	6094.6	648.807	648.808	2	Acet N-term	LATE
SSSHSRAGQSAAGAAPGGGVDTRDAEMPATE	M.n[43.02]SSSHSRAGQSAAGAAPGGGVDTRDAEMPATE.K	sp|P21333|FLNA_HUMAN	sp|P21333|FLNA_HUMAN	0.9615	0.00288	10|120	3	2970.32	2969.32	1.00615	2	6096.4	990.78	991.115	2	Acet N-term	LATE
SDAAVDTSSEITT	M.n[43.02]SDAAVDTSSEITT.K	sp|P06454|PTMA_HUMAN	sp|P06454|PTMA_HUMANtr|B8ZZQ6|B8ZZQ6_HUMAN	0.9999	1.27e-05	10|24	2	1337.59	1337.58	0.002059	2	6099.7	669.799	669.8	2	Acet N-term	LATE
AVVSCASIGSGEPPTGN	L.n[35]AVVSC[160.03]ASIGSGEPPTGN.-	tr|A0A0U1RQV1|A0A0U1RQV1_HUMAN	tr|A0A0U1RQV1|A0A0U1RQV1_HUMANtr|B3KNS4|B3KNS4_HUMANtr|Q96A10|Q96A10_HUMAN	0.9965	0.00122	6|32	2	1635.8	1635.8	0.001735	1	6100.5	818.907	818.907	100	neo DiMet	LATE
AHSGAQGLLAAQ	K.n[35]AHSGAQGLLAAQ.K	sp|Q9Y2Z4|SYYM_HUMAN	sp|Q9Y2Z4|SYYM_HUMANtr|H0YHS6|H0YHS6_HUMAN	0.9912	0.00325	12|22	2	1156.64	1156.64	0.001102	1	6102.4	579.328	579.328	31	neo DiMet	LATE
MEEDQELER	-.n[43.02]MEEDQELER.K	sp|P0DPB5|RPC22_HUMAN	sp|P0DPB5|RPC22_HUMANsp|P0DPB6|RPAC2_HUMANtr|A0A1B0GUZ5|A0A1B0GUZ5_HUMANtr|Q7Z776|Q7Z776_HUMANtr|A0A087X0U2|A0A087X0U2_HUMAN	0.9695	0.000401	9|16	2	1220.51	1219.5	1.00275	2	6107.1	610.759	611.26	1	Acet N-term	LATE
RIAPAFSSMSN	L.n[35]RIAPAFSSM[147.04]SN.K	sp|O43396|TXNL1_HUMAN	sp|O43396|TXNL1_HUMANtr|K7EML9|K7EML9_HUMANtr|K7EPB7|K7EPB7_HUMANtr|K7ER96|K7ER96_HUMAN	0.9998	3.91e-05	11|20	2	1229.63	1229.63	0.001075	1	6109.5	615.822	615.822	39	neo DiMet	LATE
SAVYEGHVSCV	L.n[35]SAVYEGHVSC[160.03]V.K	sp|P58546|MTPN_HUMAN	sp|P58546|MTPN_HUMAN	1	2.51e-07	15|20	2	1240.6	1240.6	0.002306	1	6114.4	621.306	621.307	74	neo DiMet	LATE
ATDTSQGELVHP	M.n[43.02]ATDTSQGELVHP.K	sp|Q5SSJ5|HP1B3_HUMAN	sp|Q5SSJ5|HP1B3_HUMANtr|X6RGJ2|X6RGJ2_HUMANtr|B0QZK8|B0QZK8_HUMANtr|B0QZK9|B0QZK9_HUMAN	1	1.22e-09	16|22	2	1295.6	1295.6	0.002175	2	6114.7	648.807	648.808	2	Acet N-term	LATE
VMCPDARSRCPDGSTCCELPSG	S.n[35]VM[147.04]C[160.03]PDARSRC[160.03]PDGSTC[160.03]C[160.03]ELPSG.K	sp|P28799|GRN_HUMAN	sp|P28799|GRN_HUMANtr|K7EMR1|K7EMR1_HUMANtr|K7EKL3|K7EKL3_HUMAN	0.9997	4.17e-05	10|84	3	2561.07	2561.06	0.003149	1	6115.3	854.696	854.697	206	neo DiMet	LATE
KEITALAPSTM	Q.n[35]K[162.16]EITALAPSTM[147.04].K	sp|P68133|ACTS_HUMAN	sp|P68133|ACTS_HUMANsp|P60709|ACTB_HUMANsp|P68032|ACTC_HUMANsp|P63261|ACTG_HUMANsp|P63267|ACTH_HUMANsp|P62736|ACTA_HUMANtr|A0A2R8YFE2|A0A2R8YFE2_HUMANtr|A0A2R8Y793|A0A2R8Y793_HUMANtr|A6NL76|A6NL76_HUMAN	0.9681	0.0342	9|20	2	1244.74	1244.73	0.006207	2	6116.8	623.373	623.377	317	Internal LysN	LATE
SDAAVDTSSEITT	M.n[43.02]SDAAVDTSSEITT.K	sp|P06454|PTMA_HUMAN	sp|P06454|PTMA_HUMANtr|B8ZZQ6|B8ZZQ6_HUMAN	0.9999	1.86e-05	10|24	2	1337.59	1337.58	0.003118	2	6120.4	669.799	669.801	2	Acet N-term	LATE
TDNSNNQLVVRA	M.n[43.02]TDNSNNQLVVRA.K	sp|Q14155|ARHG7_HUMAN	sp|Q14155|ARHG7_HUMANtr|B1ANY6|B1ANY6_HUMANtr|C9JDI6|C9JDI6_HUMANtr|E7EUY6|E7EUY6_HUMANtr|E7ENL8|E7ENL8_HUMANtr|A0A2R8YG42|A0A2R8YG42_HUMANtr|C9JAD7|C9JAD7_HUMANtr|B1ALK7|B1ALK7_HUMANtr|E7EU80|E7EU80_HUMAN	0.9947	0.000484	6|22	2	1372.68	1371.67	1.01013	1	6121.5	686.844	687.349	180	neo Acet	LATE
AHSGAQGLLAAQ	K.n[35]AHSGAQGLLAAQ.K	sp|Q9Y2Z4|SYYM_HUMAN	sp|Q9Y2Z4|SYYM_HUMANtr|H0YHS6|H0YHS6_HUMAN	0.9897	0.00398	11|22	2	1156.64	1156.64	0.001137	1	6123.2	579.328	579.328	31	neo DiMet	LATE
GVYGDVQRV	F.n[35]GVYGDVQRV.K	sp|Q9UKA9|PTBP2_HUMAN	sp|Q9UKA9|PTBP2_HUMANsp|P26599|PTBP1_HUMANtr|A0A0U1RRM4|A0A0U1RRM4_HUMANtr|A0A0D9SF20|A0A0D9SF20_HUMANtr|A6NLN1|A6NLN1_HUMAN	0.9353	0.0799	7|16	2	1025.58	1025.57	0.003846	1	6128.8	513.793	513.795	360	neo DiMet	LATE
RIAPAFSSMSN	L.n[35]RIAPAFSSM[147.04]SN.K	sp|O43396|TXNL1_HUMAN	sp|O43396|TXNL1_HUMANtr|K7EML9|K7EML9_HUMANtr|K7EPB7|K7EPB7_HUMANtr|K7ER96|K7ER96_HUMAN	0.9999	2.12e-05	13|20	2	1229.63	1229.63	0.001866	1	6129.6	615.822	615.823	39	neo DiMet	LATE
AAVETRVCETDGCSSEA	M.n[43.02]AAVETRVC[160.03]ETDGC[160.03]SSEA.K	sp|P53582|MAP11_HUMAN	sp|P53582|MAP11_HUMANtr|D6RF24|D6RF24_HUMAN	1	2.69e-11	24|32	2	1882.77	1882.77	0.004647	2	6131.4	942.391	942.393	2	Acet N-term	LATE
SAVYEGHVSCV	L.n[35]SAVYEGHVSC[160.03]V.K	sp|P58546|MTPN_HUMAN	sp|P58546|MTPN_HUMAN	1	8.62e-08	17|20	2	1240.6	1240.6	0.003993	1	6134.8	621.306	621.308	74	neo DiMet	LATE
ATDTSQGELVHP	M.n[43.02]ATDTSQGELVHP.K	sp|Q5SSJ5|HP1B3_HUMAN	sp|Q5SSJ5|HP1B3_HUMANtr|X6RGJ2|X6RGJ2_HUMANtr|B0QZK8|B0QZK8_HUMANtr|B0QZK9|B0QZK9_HUMAN	1	4.18e-10	15|22	2	1295.6	1295.6	0.004163	2	6135.1	648.807	648.809	2	Acet N-term	LATE
MNDTVTIRTR	-.n[43.02]MNDTVTIRTR.K	sp|P62847|RS24_HUMAN	sp|P62847|RS24_HUMANtr|A0A2R8YD14|A0A2R8YD14_HUMANtr|A0A087WUS0|A0A087WUS0_HUMANtr|E7ETK0|E7ETK0_HUMANtr|A0A2R8Y849|A0A2R8Y849_HUMAN	0.9469	0.0639	9|18	2	1247.63	1247.63	0.004541	2	6136.1	624.822	624.824	1	Acet N-term	LATE
KTVPPPVNTHQEQM	L.n[35]K[162.16]TVPPPVNTHQEQM.K	sp|P07476|INVO_HUMAN	sp|P07476|INVO_HUMAN	0.9998	1.58e-05	13|52	3	1673.93	1672.92	1.00863	2	6136.8	558.649	558.985	21	Internal LysN	LATE
SDAAVDTSSEITT	M.n[43.02]SDAAVDTSSEITT.K	sp|P06454|PTMA_HUMAN	sp|P06454|PTMA_HUMANtr|B8ZZQ6|B8ZZQ6_HUMAN	0.9998	9.31e-05	10|24	2	1337.59	1337.58	0.005149	2	6140.7	669.799	669.802	2	Acet N-term	LATE
AAVETRVCETDGCSSEA	M.n[43.02]AAVETRVC[160.03]ETDGC[160.03]SSEA.K	sp|P53582|MAP11_HUMAN	sp|P53582|MAP11_HUMANtr|D6RF24|D6RF24_HUMAN	0.9987	0.000484	12|64	3	1882.77	1882.77	0.006248	2	6141	628.596	628.598	2	Acet N-term	LATE
TDNSNNQLVVRA	M.n[43.02]TDNSNNQLVVRA.K	sp|Q14155|ARHG7_HUMAN	sp|Q14155|ARHG7_HUMANtr|B1ANY6|B1ANY6_HUMANtr|C9JDI6|C9JDI6_HUMANtr|E7EUY6|E7EUY6_HUMANtr|E7ENL8|E7ENL8_HUMANtr|A0A2R8YG42|A0A2R8YG42_HUMANtr|C9JAD7|C9JAD7_HUMANtr|B1ALK7|B1ALK7_HUMANtr|E7EU80|E7EU80_HUMAN	1	2.38e-10	15|22	2	1371.68	1371.67	0.004902	1	6142.2	686.844	686.847	180	neo Acet	LATE
KEITALAPSTM	Q.n[35]K[162.16]EITALAPSTM[147.04].K	sp|P68133|ACTS_HUMAN	sp|P68133|ACTS_HUMANsp|P60709|ACTB_HUMANsp|P68032|ACTC_HUMANsp|P63261|ACTG_HUMANsp|P63267|ACTH_HUMANsp|P62736|ACTA_HUMANtr|A0A2R8YFE2|A0A2R8YFE2_HUMANtr|A0A2R8Y793|A0A2R8Y793_HUMANtr|A6NL76|A6NL76_HUMAN	0.9661	0.0392	9|20	2	1244.74	1244.73	0.003921	2	6143.4	623.373	623.375	317	Internal LysN	LATE
AHSGAQGLLAAQ	K.n[35]AHSGAQGLLAAQ.K	sp|Q9Y2Z4|SYYM_HUMAN	sp|Q9Y2Z4|SYYM_HUMANtr|H0YHS6|H0YHS6_HUMAN	0.9993	0.000454	12|22	2	1156.64	1156.64	0.003161	1	6144	579.328	579.33	31	neo DiMet	LATE
RIAPAFSSMSN	L.n[35]RIAPAFSSM[147.04]SN.K	sp|O43396|TXNL1_HUMAN	sp|O43396|TXNL1_HUMANtr|K7EML9|K7EML9_HUMANtr|K7EPB7|K7EPB7_HUMANtr|K7ER96|K7ER96_HUMAN	1	1.67e-06	13|20	2	1229.63	1229.63	0.005598	1	6150	615.822	615.824	39	neo DiMet	LATE
AAVETRVCETDGCSSEA	M.n[43.02]AAVETRVC[160.03]ETDGC[160.03]SSEA.K	sp|P53582|MAP11_HUMAN	sp|P53582|MAP11_HUMANtr|D6RF24|D6RF24_HUMAN	1	3.91e-12	24|32	2	1882.77	1882.77	0.00677	2	6151.7	942.391	942.394	2	Acet N-term	LATE
SDAAVDTSSEITT	M.n[43.02]SDAAVDTSSEITT.K	sp|P06454|PTMA_HUMAN	sp|P06454|PTMA_HUMANtr|B8ZZQ6|B8ZZQ6_HUMAN	1	1.19e-05	10|24	2	1337.59	1337.58	0.005942	2	6161	669.799	669.802	2	Acet N-term	LATE
MNSSSANITYASR	-.n[43.02]MNSSSANITYASR.K	sp|P35869|AHR_HUMAN	sp|P35869|AHR_HUMAN	1	1.68e-07	10|24	2	1442.65	1442.65	0.003035	2	6161.1	722.33	722.332	1	Acet N-term	LATE
AAVETRVCETDGCSSEA	M.n[43.02]AAVETRVC[160.03]ETDGC[160.03]SSEA.K	sp|P53582|MAP11_HUMAN	sp|P53582|MAP11_HUMANtr|D6RF24|D6RF24_HUMAN	1	1.24e-06	12|64	3	1882.78	1882.77	0.009058	2	6161.6	628.596	628.599	2	Acet N-term	LATE
AAATGAVAASAASGQAEG	M.n[43.02]AAATGAVAASAASGQAEG.K	sp|Q9NWH9|SLTM_HUMAN	sp|Q9NWH9|SLTM_HUMANtr|H0YL55|H0YL55_HUMANtr|H0YNF3|H0YNF3_HUMANtr|H7BXE3|H7BXE3_HUMANtr|H0YLE6|H0YLE6_HUMANtr|H0YMW8|H0YMW8_HUMANtr|H0YLW7|H0YLW7_HUMANtr|H0YMR6|H0YMR6_HUMAN	1	6.78e-07	19|34	2	1501.71	1501.7	0.005954	2	6162.1	751.858	751.861	2	Acet N-term	LATE
SEREVSTAPAGTDMPAA	M.n[43.02]SEREVSTAPAGTDMPAA.K	sp|O75530|EED_HUMAN	sp|O75530|EED_HUMANtr|E9PJK2|E9PJK2_HUMAN	1	5.85e-06	11|32	2	1730.78	1730.78	0.004755	2	6162.2	866.396	866.399	2	Acet N-term	LATE
TDNSNNQLVVRA	M.n[43.02]TDNSNNQLVVRA.K	sp|Q14155|ARHG7_HUMAN	sp|Q14155|ARHG7_HUMANtr|B1ANY6|B1ANY6_HUMANtr|C9JDI6|C9JDI6_HUMANtr|E7EUY6|E7EUY6_HUMANtr|E7ENL8|E7ENL8_HUMANtr|A0A2R8YG42|A0A2R8YG42_HUMANtr|C9JAD7|C9JAD7_HUMANtr|B1ALK7|B1ALK7_HUMANtr|E7EU80|E7EU80_HUMAN	1	1.56e-08	12|22	2	1371.68	1371.67	0.00659	1	6162.8	686.844	686.848	180	neo Acet	LATE
KEITALAPSTM	Q.n[35]K[162.16]EITALAPSTM[147.04].K	sp|P68133|ACTS_HUMAN	sp|P68133|ACTS_HUMANsp|P60709|ACTB_HUMANsp|P68032|ACTC_HUMANsp|P63261|ACTG_HUMANsp|P63267|ACTH_HUMANsp|P62736|ACTA_HUMANtr|A0A2R8YFE2|A0A2R8YFE2_HUMANtr|A0A2R8Y793|A0A2R8Y793_HUMANtr|A6NL76|A6NL76_HUMAN	0.9963	0.003	12|20	2	1244.74	1244.73	0.004898	2	6163.7	623.373	623.376	317	Internal LysN	LATE
AHSGAQGLLAAQ	K.n[35]AHSGAQGLLAAQ.K	sp|Q9Y2Z4|SYYM_HUMAN	sp|Q9Y2Z4|SYYM_HUMANtr|H0YHS6|H0YHS6_HUMAN	0.998	0.00152	13|22	2	1156.65	1156.64	0.004043	1	6164.7	579.328	579.33	31	neo DiMet	LATE
KSTVPTDFSSA	N.n[35]K[162.16]STVPTDFSSA.K	sp|Q08722|CD47_HUMAN	sp|Q08722|CD47_HUMANtr|A0A2R8Y484|A0A2R8Y484_HUMAN	0.973	0.0291	7|20	2	1206.68	1206.68	0.004643	2	6165.4	604.346	604.348	74	Internal LysN	LATE
RIAPAFSSMSN	L.n[35]RIAPAFSSM[147.04]SN.K	sp|O43396|TXNL1_HUMAN	sp|O43396|TXNL1_HUMANtr|K7EML9|K7EML9_HUMANtr|K7EPB7|K7EPB7_HUMANtr|K7ER96|K7ER96_HUMAN	0.9999	5.7e-05	11|20	2	1229.63	1229.63	0.005622	1	6170.4	615.822	615.824	39	neo DiMet	LATE
AAVETRVCETDGCSSEA	M.n[43.02]AAVETRVC[160.03]ETDGC[160.03]SSEA.K	sp|P53582|MAP11_HUMAN	sp|P53582|MAP11_HUMANtr|D6RF24|D6RF24_HUMAN	1	2.75e-10	16|32	2	1882.77	1882.77	0.00521	2	6172.1	942.391	942.394	2	Acet N-term	LATE
RQAYTGNNSSQIQAAM	Y.n[35]RQAYTGNNSSQIQAAM.K	sp|O94826|TOM70_HUMAN	sp|O94826|TOM70_HUMAN	1	1.59e-08	13|30	2	1772.87	1772.87	0.005826	1	6176	887.442	887.445	447	neo DiMet	LATE
RQAYTGNNSSQIQAAM	Y.n[35]RQAYTGNNSSQIQAAM.K	sp|O94826|TOM70_HUMAN	sp|O94826|TOM70_HUMAN	0.9152	0.00559	7|60	3	1772.87	1772.87	-0.001223	1	6177	591.964	591.963	447	neo DiMet	LATE
MNSSSANITYASR	-.n[43.02]MNSSSANITYASR.K	sp|P35869|AHR_HUMAN	sp|P35869|AHR_HUMAN	1	1.02e-08	15|24	2	1442.65	1442.65	0.002904	2	6181.5	722.33	722.332	1	Acet N-term	LATE
AALTRDPQFQ	M.n[35]AALTRDPQFQ.K	sp|P06744|G6PI_HUMAN	sp|P06744|G6PI_HUMANtr|K7ERK8|K7ERK8_HUMANtr|K7EIL4|K7EIL4_HUMANtr|A0A0J9YYH3|A0A0J9YYH3_HUMANtr|A0A0A0MTS2|A0A0A0MTS2_HUMANtr|A0A2U3TZU2|A0A2U3TZU2_HUMANtr|K7ERC6|K7ERC6_HUMANtr|A0A2R8YF08|A0A2R8YF08_HUMANtr|A0A0J9YXH9|A0A0J9YXH9_HUMANtr|A0A2R8Y6C7|A0A2R8Y6C7_HUMANtr|K7ENA0|K7ENA0_HUMANtr|A0A0J9YYI8|A0A0J9YYI8_HUMANtr|K7EPY4|K7EPY4_HUMANtr|K7ELR7|K7ELR7_HUMANtr|A0A0J9YXM3|A0A0J9YXM3_HUMANtr|A0A0…	0.999	0.000647	7|18	2	1179.65	1179.65	0.002895	2	6181.9	590.83	590.832	2	DiMet N-term	LATE
AAATGAVAASAASGQAEG	M.n[43.02]AAATGAVAASAASGQAEG.K	sp|Q9NWH9|SLTM_HUMAN	sp|Q9NWH9|SLTM_HUMANtr|H0YL55|H0YL55_HUMANtr|H0YNF3|H0YNF3_HUMANtr|H7BXE3|H7BXE3_HUMANtr|H0YLE6|H0YLE6_HUMANtr|H0YMW8|H0YMW8_HUMANtr|H0YLW7|H0YLW7_HUMANtr|H0YMR6|H0YMR6_HUMAN	1	1.11e-08	17|34	2	1501.71	1501.7	0.00518	2	6182.3	751.858	751.86	2	Acet N-term	LATE
SDAAVDTSSEITT	M.n[43.02]SDAAVDTSSEITT.K	sp|P06454|PTMA_HUMAN	sp|P06454|PTMA_HUMANtr|B8ZZQ6|B8ZZQ6_HUMAN	0.998	0.000837	8|24	2	1337.59	1337.58	0.009238	2	6182.4	669.799	669.804	2	Acet N-term	LATE
KEITALAPSTM	Q.n[35]K[162.16]EITALAPSTM[147.04].K	sp|P68133|ACTS_HUMAN	sp|P68133|ACTS_HUMANsp|P60709|ACTB_HUMANsp|P68032|ACTC_HUMANsp|P63261|ACTG_HUMANsp|P63267|ACTH_HUMANsp|P62736|ACTA_HUMANtr|A0A2R8YFE2|A0A2R8YFE2_HUMANtr|A0A2R8Y793|A0A2R8Y793_HUMANtr|A6NL76|A6NL76_HUMAN	0.9967	0.00274	12|20	2	1244.74	1244.73	0.003999	2	6184.1	623.373	623.375	317	Internal LysN	LATE
AHSGAQGLLAAQ	K.n[35]AHSGAQGLLAAQ.K	sp|Q9Y2Z4|SYYM_HUMAN	sp|Q9Y2Z4|SYYM_HUMANtr|H0YHS6|H0YHS6_HUMAN	0.9994	0.000343	12|22	2	1156.64	1156.64	0.003584	1	6184.9	579.328	579.33	31	neo DiMet	LATE
RIAPAFSSMSN	L.n[35]RIAPAFSSM[147.04]SN.K	sp|O43396|TXNL1_HUMAN	sp|O43396|TXNL1_HUMANtr|K7EML9|K7EML9_HUMANtr|K7EPB7|K7EPB7_HUMANtr|K7ER96|K7ER96_HUMAN	0.9989	0.000774	9|20	2	1229.63	1229.63	0.004173	1	6193.7	615.822	615.824	39	neo DiMet	LATE
RQAYTGNNSSQIQAAM	Y.n[35]RQAYTGNNSSQIQAAM.K	sp|O94826|TOM70_HUMAN	sp|O94826|TOM70_HUMAN	0.9995	0.000217	11|30	2	1772.87	1772.87	0.003002	1	6196.6	887.442	887.443	447	neo DiMet	LATE
AAATGAVAASAASGQAEG	M.n[43.02]AAATGAVAASAASGQAEG.K	sp|Q9NWH9|SLTM_HUMAN	sp|Q9NWH9|SLTM_HUMANtr|H0YL55|H0YL55_HUMANtr|H0YNF3|H0YNF3_HUMANtr|H7BXE3|H7BXE3_HUMANtr|H0YLE6|H0YLE6_HUMANtr|H0YMW8|H0YMW8_HUMANtr|H0YLW7|H0YLW7_HUMANtr|H0YMR6|H0YMR6_HUMAN	1	4.64e-06	9|34	2	1501.7	1501.7	0.004042	2	6202.9	751.858	751.86	2	Acet N-term	LATE
SDAAVDTSSEITT	M.n[43.02]SDAAVDTSSEITT.K	sp|P06454|PTMA_HUMAN	sp|P06454|PTMA_HUMANtr|B8ZZQ6|B8ZZQ6_HUMAN	0.9997	0.000177	9|24	2	1337.59	1337.58	0.003539	2	6204.2	669.799	669.801	2	Acet N-term	LATE
KEITALAPSTM	Q.n[35]K[162.16]EITALAPSTM[147.04].K	sp|P68133|ACTS_HUMAN	sp|P68133|ACTS_HUMANsp|P60709|ACTB_HUMANsp|P68032|ACTC_HUMANsp|P63261|ACTG_HUMANsp|P63267|ACTH_HUMANsp|P62736|ACTA_HUMANtr|A0A2R8YFE2|A0A2R8YFE2_HUMANtr|A0A2R8Y793|A0A2R8Y793_HUMANtr|A6NL76|A6NL76_HUMAN	0.9685	0.019	11|20	2	1244.73	1244.73	0.001627	2	6204.6	623.373	623.374	317	Internal LysN	LATE
MDTSSVTHTEHY	P.n[43.02]MDTSSVTHTEHY.K	sp|O43390|HNRPR_HUMAN	sp|O43390|HNRPR_HUMAN	0.9999	1.35e-06	11|22	2	1448.59	1448.59	-0.002177	1	6219.5	725.301	725.3	19	neo Acet	LATE
KEITALAPSTM	Q.n[35]K[162.16]EITALAPSTM[147.04].K	sp|P68133|ACTS_HUMAN	sp|P68133|ACTS_HUMANsp|P60709|ACTB_HUMANsp|P68032|ACTC_HUMANsp|P63261|ACTG_HUMANsp|P63267|ACTH_HUMANsp|P62736|ACTA_HUMANtr|A0A2R8YFE2|A0A2R8YFE2_HUMANtr|A0A2R8Y793|A0A2R8Y793_HUMANtr|A6NL76|A6NL76_HUMAN	0.9867	0.00678	12|20	2	1244.73	1244.73	0.001556	2	6224.9	623.373	623.374	317	Internal LysN	LATE
MDTSSVTHTEHY	P.n[43.02]MDTSSVTHTEHY.K	sp|O43390|HNRPR_HUMAN	sp|O43390|HNRPR_HUMAN	0.9999	2.47e-06	15|22	2	1448.59	1448.59	-0.001567	1	6240.1	725.301	725.3	19	neo Acet	LATE
MDPNCSCSPVGSCACAGSC	-.n[43.02]MDPNC[160.03]SC[160.03]SPVGSC[160.03]AC[160.03]AGSC[160.03].K	sp|P80297|MT1X_HUMAN	sp|P80297|MT1X_HUMANtr|U3KQD7|U3KQD7_HUMAN	0.9987	1.27e-05	7|36	2	2118.71	2117.7	1.0034	2	6241.4	1059.86	1060.36	1	Acet N-term	LATE
MDPNCSCSPVGSCACAGSC	-.n[43.02]MDPNC[160.03]SC[160.03]SPVGSC[160.03]AC[160.03]AGSC[160.03].K	sp|P80297|MT1X_HUMAN	sp|P80297|MT1X_HUMANtr|U3KQD7|U3KQD7_HUMAN	1	2.71e-06	8|36	2	2117.71	2117.7	0.001201	2	6244.5	1059.86	1059.86	1	Acet N-term	LATE
AAAMDVDTPSGTNSGAG	M.n[43.02]AAAMDVDTPSGTNSGAG.K	sp|P62877|RBX1_HUMAN	sp|P62877|RBX1_HUMAN	0.9999	4.17e-07	6|32	2	1562.65	1562.65	-0.004467	2	6244.6	782.333	782.331	2	Acet N-term	LATE
MESPASSQPASMPQS	-.n[43.02]MESPASSQPASMPQS.K	sp|P46734|MP2K3_HUMAN	sp|P46734|MP2K3_HUMANtr|J3QR49|J3QR49_HUMANtr|X6RB39|X6RB39_HUMANtr|E9PMA8|E9PMA8_HUMANtr|J3QL77|J3QL77_HUMAN	0.9996	0.000143	6|28	2	1575.66	1575.65	0.00229	2	6245.9	788.835	788.836	1	Acet N-term	LATE
AASAARGAAAL	M.n[43.02]AASAARGAAAL.R	sp|Q9GZT3|SLIRP_HUMAN	sp|Q9GZT3|SLIRP_HUMANtr|G3V2S9|G3V2S9_HUMANtr|G3V4X6|G3V4X6_HUMANtr|H0YJI1|H0YJI1_HUMANtr|A0A087WUN7|A0A087WUN7_HUMAN	0.9256	0.0958	9|20	2	970.522	970.52	0.002379	1	6247.1	486.267	486.268	2	Acet N-term	LATE
AASAARGAAAL	M.n[43.02]AASAARGAAAL.R	sp|Q9GZT3|SLIRP_HUMAN	sp|Q9GZT3|SLIRP_HUMANtr|G3V2S9|G3V2S9_HUMANtr|G3V4X6|G3V4X6_HUMANtr|H0YJI1|H0YJI1_HUMANtr|A0A087WUN7|A0A087WUN7_HUMAN	0.9934	8.03e-05	14|20	2	971.523	970.52	1.00317	1	6253.9	486.267	486.769	2	Acet N-term	LATE
NIIPASTGAA	Q.n[35]NIIPASTGAA.K	sp|O14556|G3PT_HUMAN	sp|O14556|G3PT_HUMANsp|P04406|G3P_HUMANtr|E7EUT5|E7EUT5_HUMAN	0.9742	0.0155	9|18	2	947.551	947.55	0.001272	1	6255.3	474.782	474.783	277	neo DiMet	LATE
AMLRVQPEAQA	M.n[43.02]AM[147.04]LRVQPEAQA.K	sp|Q06323|PSME1_HUMAN	sp|Q06323|PSME1_HUMAN	0.9521	0.0377	15|20	2	1270.64	1270.63	0.001981	2	6260.5	636.324	636.325	2	Acet N-term	LATE
MDTSSVTHTEHY	P.n[43.02]MDTSSVTHTEHY.K	sp|O43390|HNRPR_HUMAN	sp|O43390|HNRPR_HUMAN	0.9989	8.4e-06	8|22	2	1449.59	1448.59	1.00319	1	6263.7	725.301	725.803	19	neo Acet	LATE
AAAMDVDTPSGTNSGAG	M.n[43.02]AAAMDVDTPSGTNSGAG.K	sp|P62877|RBX1_HUMAN	sp|P62877|RBX1_HUMAN	0.917	0.0164	12|32	2	1562.65	1562.65	-0.000279	2	6265.4	782.333	782.333	2	Acet N-term	LATE
SVMCPDARSRCPDGSTCCELPSG	S.n[35]SVM[147.04]C[160.03]PDARSRC[160.03]PDGSTC[160.03]C[160.03]ELPSG.K	sp|P28799|GRN_HUMAN	sp|P28799|GRN_HUMANtr|K7EMR1|K7EMR1_HUMANtr|K7EKL3|K7EKL3_HUMAN	0.9988	0.000142	10|88	3	2648.1	2648.1	0.002116	1	6265.5	883.706	883.707	205	neo DiMet	LATE
MESPASSQPASMPQS	-.n[43.02]MESPASSQPASMPQS.K	sp|P46734|MP2K3_HUMAN	sp|P46734|MP2K3_HUMANtr|J3QR49|J3QR49_HUMANtr|X6RB39|X6RB39_HUMANtr|E9PMA8|E9PMA8_HUMANtr|J3QL77|J3QL77_HUMAN	1	5.22e-06	12|28	2	1575.66	1575.65	0.001664	2	6266.4	788.835	788.835	1	Acet N-term	LATE
GAVTDDEVIR	M.n[43.02]GAVTDDEVIR.K	sp|Q6I9Y2|THOC7_HUMAN	sp|Q6I9Y2|THOC7_HUMAN	0.9135	0.0788	8|18	2	1115.55	1115.55	0.0018	2	6266.8	558.78	558.781	2	Acet N-term	LATE
MDPNCSCSPVGSCACAGSC	-.n[43.02]MDPNC[160.03]SC[160.03]SPVGSC[160.03]AC[160.03]AGSC[160.03].K	sp|P80297|MT1X_HUMAN	sp|P80297|MT1X_HUMANtr|U3KQD7|U3KQD7_HUMAN	1	5.11e-07	7|36	2	2117.7	2117.7	0.000224	2	6267.7	1059.86	1059.86	1	Acet N-term	LATE
AASAARGAAAL	M.n[43.02]AASAARGAAAL.R	sp|Q9GZT3|SLIRP_HUMAN	sp|Q9GZT3|SLIRP_HUMANtr|G3V2S9|G3V2S9_HUMANtr|G3V4X6|G3V4X6_HUMANtr|H0YJI1|H0YJI1_HUMANtr|A0A087WUN7|A0A087WUN7_HUMAN	0.9999	2.47e-05	16|20	2	970.522	970.52	0.002211	1	6274.4	486.267	486.268	2	Acet N-term	LATE
NIIPASTGAA	Q.n[35]NIIPASTGAA.K	sp|O14556|G3PT_HUMAN	sp|O14556|G3PT_HUMANsp|P04406|G3P_HUMANtr|E7EUT5|E7EUT5_HUMAN	0.9986	0.000694	9|18	2	947.552	947.55	0.00161	1	6276	474.782	474.783	277	neo DiMet	LATE
LLSSAYVDSH	Y.n[35]LLSSAYVDSH.K	sp|Q92552|RT27_HUMAN	sp|Q92552|RT27_HUMANtr|E5RJ73|E5RJ73_HUMAN	0.9624	0.0156	7|18	2	1124.59	1124.59	0.000912	1	6278	563.304	563.304	29	neo DiMet	LATE
AMLRVQPEAQA	M.n[43.02]AM[147.04]LRVQPEAQA.K	sp|Q06323|PSME1_HUMAN	sp|Q06323|PSME1_HUMAN	0.968	0.0309	13|20	2	1270.64	1270.63	0.002479	2	6280.9	636.324	636.326	2	Acet N-term	LATE
AAAMDVDTPSGTNSGAG	M.n[43.02]AAAMDVDTPSGTNSGAG.K	sp|P62877|RBX1_HUMAN	sp|P62877|RBX1_HUMAN	0.9881	0.00613	11|32	2	1562.65	1562.65	0.002013	2	6285.5	782.333	782.334	2	Acet N-term	LATE
SVMCPDARSRCPDGSTCCELPSG	S.n[35]SVM[147.04]C[160.03]PDARSRC[160.03]PDGSTC[160.03]C[160.03]ELPSG.K	sp|P28799|GRN_HUMAN	sp|P28799|GRN_HUMANtr|K7EMR1|K7EMR1_HUMANtr|K7EKL3|K7EKL3_HUMAN	0.9987	0.000472	12|88	3	2648.1	2648.1	0.00799	1	6285.9	883.706	883.709	205	neo DiMet	LATE
GAVTDDEVIR	M.n[43.02]GAVTDDEVIR.K	sp|Q6I9Y2|THOC7_HUMAN	sp|Q6I9Y2|THOC7_HUMAN	0.9946	0.00482	11|18	2	1115.55	1115.55	0.002797	2	6287	558.78	558.782	2	Acet N-term	LATE
GGAAQLALD	A.n[35]GGAAQLALD.K	sp|P49748|ACADV_HUMAN	sp|P49748|ACADV_HUMANtr|J3QKU9|J3QKU9_HUMANtr|K7EJW8|K7EJW8_HUMANtr|K7EQP4|K7EQP4_HUMAN	0.9094	0.118	7|16	2	848.485	848.482	0.003435	1	6291	425.248	425.25	42	neo DiMet	LATE
AATEGVGEAAQGGEPGQPAQPPPQPHPPPPQQQH	M.n[43.02]AATEGVGEAAQGGEPGQPAQPPPQPHPPPPQQQH.K	sp|P49354|FNTA_HUMAN	sp|P49354|FNTA_HUMANtr|E9PK84|E9PK84_HUMANtr|E9PN85|E9PN85_HUMAN	1	6.2e-10	23|198	4	3429.62	3428.61	1.01152	2	6293	858.161	858.414	2	Acet N-term	LATE
NIIPASTGAA	Q.n[35]NIIPASTGAA.K	sp|O14556|G3PT_HUMAN	sp|O14556|G3PT_HUMANsp|P04406|G3P_HUMANtr|E7EUT5|E7EUT5_HUMAN	0.9887	0.0112	9|18	2	947.553	947.55	0.003231	1	6296.7	474.782	474.784	277	neo DiMet	LATE
SRIYHDGALRN	M.n[43.02]SRIYHDGALRN.K	sp|Q7Z6K5|ARPIN_HUMAN	sp|Q7Z6K5|ARPIN_HUMANtr|A0A0A6YYH1|A0A0A6YYH1_HUMAN	0.9937	0.00302	15|40	3	1342.68	1342.67	0.004253	2	6297.8	448.565	448.567	2	Acet N-term	LATE
LLSSAYVDSH	Y.n[35]LLSSAYVDSH.K	sp|Q92552|RT27_HUMAN	sp|Q92552|RT27_HUMANtr|E5RJ73|E5RJ73_HUMAN	0.9999	1.69e-05	10|18	2	1124.59	1124.59	0.001279	1	6298.2	563.304	563.304	29	neo DiMet	LATE
AAAMDVDTPSGTNSGAG	M.n[43.02]AAAMDVDTPSGTNSGAG.K	sp|P62877|RBX1_HUMAN	sp|P62877|RBX1_HUMAN	0.9956	0.0039	8|32	2	1562.66	1562.65	0.004236	2	6305.9	782.333	782.335	2	Acet N-term	LATE
GAVTDDEVIR	M.n[43.02]GAVTDDEVIR.K	sp|Q6I9Y2|THOC7_HUMAN	sp|Q6I9Y2|THOC7_HUMAN	0.9953	0.00411	11|18	2	1115.55	1115.55	0.003864	2	6307.4	558.78	558.782	2	Acet N-term	LATE
SRIYHDGALRN	M.n[43.02]SRIYHDGALRN.K	sp|Q7Z6K5|ARPIN_HUMAN	sp|Q7Z6K5|ARPIN_HUMANtr|A0A0A6YYH1|A0A0A6YYH1_HUMAN	0.9909	0.00447	17|40	3	1342.68	1342.67	0.005891	2	6318.1	448.565	448.567	2	Acet N-term	LATE
LLSSAYVDSH	Y.n[35]LLSSAYVDSH.K	sp|Q92552|RT27_HUMAN	sp|Q92552|RT27_HUMANtr|E5RJ73|E5RJ73_HUMAN	1	1e-06	11|18	2	1124.6	1124.59	0.003523	1	6318.5	563.304	563.305	29	neo DiMet	LATE
MEDSASASLSSAAATGTSTSTPAAPTAR	-.n[43.02]MEDSASASLSSAAATGTSTSTPAAPTAR.K	sp|O76021|RL1D1_HUMAN	sp|O76021|RL1D1_HUMANtr|J3KPU7|J3KPU7_HUMANtr|I3L4T8|I3L4T8_HUMANtr|J3QSV6|J3QSV6_HUMANtr|I3L1Y4|I3L1Y4_HUMANtr|I3L2F2|I3L2F2_HUMANtr|I3L3U9|I3L3U9_HUMAN	0.9978	0.000244	7|108	3	2639.22	2638.2	1.01396	2	6322.1	880.408	880.746	1	Acet N-term	LATE
AAAMDVDTPSGTNSGAG	M.n[43.02]AAAMDVDTPSGTNSGAG.K	sp|P62877|RBX1_HUMAN	sp|P62877|RBX1_HUMAN	1	9.35e-06	10|32	2	1562.66	1562.65	0.007606	2	6326.4	782.333	782.337	2	Acet N-term	LATE
SVMCPDARSRCPDGSTCCELPSG	S.n[35]SVM[147.04]C[160.03]PDARSRC[160.03]PDGSTC[160.03]C[160.03]ELPSG.K	sp|P28799|GRN_HUMAN	sp|P28799|GRN_HUMANtr|K7EMR1|K7EMR1_HUMANtr|K7EKL3|K7EKL3_HUMAN	0.9997	6.42e-05	13|88	3	2648.11	2648.1	0.013134	1	6326.9	883.706	883.711	205	neo DiMet	LATE
GAVTDDEVIR	M.n[43.02]GAVTDDEVIR.K	sp|Q6I9Y2|THOC7_HUMAN	sp|Q6I9Y2|THOC7_HUMAN	0.9952	0.00353	10|18	2	1115.55	1115.55	0.00647	2	6327.9	558.78	558.783	2	Acet N-term	LATE
KIVGPSGAAVPC	S.n[35]K[162.16]IVGPSGAAVPC[160.03].K	sp|P21333|FLNA_HUMAN	sp|P21333|FLNA_HUMANtr|A0A087WWY3|A0A087WWY3_HUMANtr|Q60FE5|Q60FE5_HUMAN	0.9626	0.0387	7|22	2	1222.74	1222.74	0.006798	2	6328.8	612.376	612.38	1007	Internal LysN	LATE
KIIAPPER	L.n[35]K[162.16]IIAPPER.K	sp|P68133|ACTS_HUMAN	sp|P68133|ACTS_HUMANsp|P60709|ACTB_HUMANsp|P68032|ACTC_HUMANsp|Q562R1|ACTBL_HUMANsp|P63261|ACTG_HUMANsp|P63267|ACTH_HUMANsp|P62736|ACTA_HUMANtr|A0A2R8YFE2|A0A2R8YFE2_HUMANtr|A6NL76|A6NL76_HUMAN	0.9978	0.000676	14|28	3	990.692	990.686	0.006152	2	6330.1	331.236	331.238	330	Internal LysN	LATE
AATEGVGEAAQGGEPGQPAQPPPQPHPPPPQQQH	M.n[43.02]AATEGVGEAAQGGEPGQPAQPPPQPHPPPPQQQH.K	sp|P49354|FNTA_HUMAN	sp|P49354|FNTA_HUMANtr|E9PK84|E9PK84_HUMANtr|E9PN85|E9PN85_HUMAN	0.9949	0.00334	9|198	4	3429.63	3428.61	1.01738	2	6333.6	858.161	858.415	2	Acet N-term	LATE
SRIYHDGALRN	M.n[43.02]SRIYHDGALRN.K	sp|Q7Z6K5|ARPIN_HUMAN	sp|Q7Z6K5|ARPIN_HUMANtr|A0A0A6YYH1|A0A0A6YYH1_HUMAN	0.9997	6.25e-05	15|40	3	1342.68	1342.67	0.007588	2	6338.4	448.565	448.568	2	Acet N-term	LATE
LLSSAYVDSH	Y.n[35]LLSSAYVDSH.K	sp|Q92552|RT27_HUMAN	sp|Q92552|RT27_HUMANtr|E5RJ73|E5RJ73_HUMAN	1	2.16e-06	9|18	2	1124.6	1124.59	0.005796	1	6338.9	563.304	563.306	29	neo DiMet	LATE
ATAATSPAL	M.n[43.02]ATAATSPAL.K	sp|Q8WTW3|COG1_HUMAN	sp|Q8WTW3|COG1_HUMANtr|E9PBL8|E9PBL8_HUMANtr|A0A087WVI0|A0A087WVI0_HUMAN	0.9533	0.0502	8|16	2	843.438	843.434	0.004654	2	6339.6	422.724	422.727	2	Acet N-term	LATE
SIASPPSYENVRH	F.n[35]SIASPPSYENVRH.K	sp|P84095|RHOG_HUMAN	sp|P84095|RHOG_HUMAN	0.9983	0.000513	21|48	3	1489.78	1489.77	0.008829	1	6348.9	497.599	497.601	83	neo DiMet	LATE
KIVGPSGAAVPC	S.n[35]K[162.16]IVGPSGAAVPC[160.03].K	sp|P21333|FLNA_HUMAN	sp|P21333|FLNA_HUMANtr|A0A087WWY3|A0A087WWY3_HUMANtr|Q60FE5|Q60FE5_HUMAN	0.9931	0.00589	8|22	2	1222.74	1222.74	0.006389	2	6349.4	612.376	612.379	1007	Internal LysN	LATE
KIIAPPER	L.n[35]K[162.16]IIAPPER.K	sp|P68133|ACTS_HUMAN	sp|P68133|ACTS_HUMANsp|P60709|ACTB_HUMANsp|P68032|ACTC_HUMANsp|Q562R1|ACTBL_HUMANsp|P63261|ACTG_HUMANsp|P63267|ACTH_HUMANsp|P62736|ACTA_HUMANtr|A0A2R8YFE2|A0A2R8YFE2_HUMANtr|A6NL76|A6NL76_HUMAN	0.9949	0.00225	12|28	3	990.691	990.686	0.004361	2	6351	331.236	331.237	330	Internal LysN	LATE
SRIYHDGALRN	M.n[43.02]SRIYHDGALRN.K	sp|Q7Z6K5|ARPIN_HUMAN	sp|Q7Z6K5|ARPIN_HUMANtr|A0A0A6YYH1|A0A0A6YYH1_HUMAN	0.9987	0.000414	15|40	3	1342.68	1342.67	0.007313	2	6358.8	448.565	448.568	2	Acet N-term	LATE
LLSSAYVDSH	Y.n[35]LLSSAYVDSH.K	sp|Q92552|RT27_HUMAN	sp|Q92552|RT27_HUMANtr|E5RJ73|E5RJ73_HUMAN	0.999	0.000654	7|18	2	1124.6	1124.59	0.004512	1	6359.3	563.304	563.306	29	neo DiMet	LATE
ANDSGGPGGPSPSERDRQYCELCG	M.n[43.02]ANDSGGPGGPSPSERDRQYC[160.03]ELC[160.03]G.K	sp|Q9GZT9|EGLN1_HUMAN	sp|Q9GZT9|EGLN1_HUMAN	0.9881	0.00186	8|92	3	2608.08	2607.07	1.01285	2	6365.8	870.031	870.369	2	Acet N-term	LATE
AAAMDVDTPSGTNSGAG	M.n[43.02]AAAMDVDTPSGTNSGAG.K	sp|P62877|RBX1_HUMAN	sp|P62877|RBX1_HUMAN	0.9998	7.8e-05	7|32	2	1562.66	1562.65	0.007618	2	6367.4	782.333	782.337	2	Acet N-term	LATE
SIASPPSYENVRH	F.n[35]SIASPPSYENVRH.K	sp|P84095|RHOG_HUMAN	sp|P84095|RHOG_HUMAN	1	6.96e-08	24|48	3	1489.78	1489.77	0.006993	1	6369.2	497.599	497.601	83	neo DiMet	LATE
KIVGPSGAAVPC	S.n[35]K[162.16]IVGPSGAAVPC[160.03].K	sp|P21333|FLNA_HUMAN	sp|P21333|FLNA_HUMANtr|A0A087WWY3|A0A087WWY3_HUMANtr|Q60FE5|Q60FE5_HUMAN	0.9876	0.0111	8|22	2	1222.74	1222.74	0.006751	2	6369.5	612.376	612.38	1007	Internal LysN	LATE
AMLAAQDVAQRC	A.n[35]AMLAAQDVAQRC[160.03].K	sp|P62263|RS14_HUMAN	sp|P62263|RS14_HUMANtr|E5RH77|E5RH77_HUMANtr|A0A2R8Y811|A0A2R8Y811_HUMAN	0.9999	1.91e-05	15|22	2	1366.7	1366.69	0.007323	1	6373.1	684.353	684.356	74	neo DiMet	LATE
SVPAAEPEYP	P.n[35]SVPAAEPEYP.K	sp|P54819|KAD2_HUMAN	sp|P54819|KAD2_HUMANtr|F8VY04|F8VY04_HUMANtr|F8VPP1|F8VPP1_HUMANtr|F8W1A4|F8W1A4_HUMANtr|F8VZG5|F8VZG5_HUMANtr|G3V213|G3V213_HUMAN	0.9702	0.0318	6|18	2	1092.56	1092.56	0.00536	1	6374.1	547.285	547.288	4	neo DiMet	LATE
SRIYHDGALRN	M.n[43.02]SRIYHDGALRN.K	sp|Q7Z6K5|ARPIN_HUMAN	sp|Q7Z6K5|ARPIN_HUMANtr|A0A0A6YYH1|A0A0A6YYH1_HUMAN	0.9838	0.00836	15|40	3	1342.68	1342.67	0.006926	2	6379	448.565	448.568	2	Acet N-term	LATE
AGGAAQLALD	Y.n[35]AGGAAQLALD.K	sp|P49748|ACADV_HUMAN	sp|P49748|ACADV_HUMANtr|J3QKU9|J3QKU9_HUMANtr|K7EJW8|K7EJW8_HUMANtr|K7EQP4|K7EQP4_HUMAN	0.9661	0.0365	7|18	2	919.523	919.519	0.004636	1	6380.6	460.767	460.769	41	neo DiMet	LATE
MNDTVTIRTR	-.n[43.02]MNDTVTIRTR.K	sp|P62847|RS24_HUMAN	sp|P62847|RS24_HUMANtr|A0A2R8YD14|A0A2R8YD14_HUMANtr|A0A087WUS0|A0A087WUS0_HUMANtr|E7ETK0|E7ETK0_HUMANtr|A0A2R8Y849|A0A2R8Y849_HUMAN	0.957	0.0259	10|36	3	1247.64	1247.63	0.006556	2	6383.6	416.884	416.886	1	Acet N-term	LATE
MNDTVTIRTR	-.n[43.02]MNDTVTIRTR.K	sp|P62847|RS24_HUMAN	sp|P62847|RS24_HUMANtr|A0A2R8YD14|A0A2R8YD14_HUMANtr|A0A087WUS0|A0A087WUS0_HUMANtr|E7ETK0|E7ETK0_HUMANtr|A0A2R8Y849|A0A2R8Y849_HUMAN	0.9663	0.0194	8|36	3	1247.64	1247.63	0.006615	2	6384	416.884	416.886	1	Acet N-term	LATE
AAASGYTDLRE	M.n[43.02]AAASGYTDLRE.K	sp|Q6P6C2|ALKB5_HUMAN	sp|Q6P6C2|ALKB5_HUMAN	1	1.24e-06	14|20	2	1194.56	1194.55	0.006821	2	6385.8	598.283	598.287	2	Acet N-term	LATE
YYPTEDVPR	R.n[35]YYPTEDVPR.K	sp|Q02878|RL6_HUMAN	sp|Q02878|RL6_HUMANtr|U3KQR5|U3KQR5_HUMANtr|F8VZ45|F8VZ45_HUMANtr|F8VR69|F8VR69_HUMAN	0.9903	0.00745	5|16	2	1172.6	1172.59	0.007099	1	6386.7	587.304	587.307	115	neo DiMet	LATE
ANDSGGPGGPSPSERDRQYCELCG	M.n[43.02]ANDSGGPGGPSPSERDRQYC[160.03]ELC[160.03]G.K	sp|Q9GZT9|EGLN1_HUMAN	sp|Q9GZT9|EGLN1_HUMAN	0.9999	1.51e-05	10|92	3	2607.08	2607.07	0.005951	2	6387.2	870.031	870.033	2	Acet N-term	LATE
AAAMDVDTPSGTNSGAG	M.n[43.02]AAAMDVDTPSGTNSGAG.K	sp|P62877|RBX1_HUMAN	sp|P62877|RBX1_HUMAN	0.999	0.000668	6|32	2	1562.66	1562.65	0.004689	2	6387.9	782.333	782.336	2	Acet N-term	LATE
SIASPPSYENVRH	F.n[35]SIASPPSYENVRH.K	sp|P84095|RHOG_HUMAN	sp|P84095|RHOG_HUMAN	1	2.37e-07	25|48	3	1489.78	1489.77	0.008793	1	6389.5	497.599	497.601	83	neo DiMet	LATE
AMLAAQDVAQRC	A.n[35]AMLAAQDVAQRC[160.03].K	sp|P62263|RS14_HUMAN	sp|P62263|RS14_HUMANtr|E5RH77|E5RH77_HUMANtr|A0A2R8Y811|A0A2R8Y811_HUMAN	0.9999	4.63e-05	16|22	2	1366.7	1366.69	0.007935	1	6393.6	684.353	684.357	74	neo DiMet	LATE
SVPAAEPEYP	P.n[35]SVPAAEPEYP.K	sp|P54819|KAD2_HUMAN	sp|P54819|KAD2_HUMANtr|F8VY04|F8VY04_HUMANtr|F8VPP1|F8VPP1_HUMANtr|F8W1A4|F8W1A4_HUMANtr|F8VZG5|F8VZG5_HUMANtr|G3V213|G3V213_HUMAN	0.9869	0.0112	8|18	2	1092.56	1092.56	0.006302	1	6394.5	547.285	547.288	4	neo DiMet	LATE
SRIYHDGALRN	M.n[43.02]SRIYHDGALRN.K	sp|Q7Z6K5|ARPIN_HUMAN	sp|Q7Z6K5|ARPIN_HUMANtr|A0A0A6YYH1|A0A0A6YYH1_HUMAN	0.9987	0.000371	16|40	3	1342.68	1342.67	0.007972	2	6399.6	448.565	448.568	2	Acet N-term	LATE
AGGAAQLALD	Y.n[35]AGGAAQLALD.K	sp|P49748|ACADV_HUMAN	sp|P49748|ACADV_HUMANtr|J3QKU9|J3QKU9_HUMANtr|K7EJW8|K7EJW8_HUMANtr|K7EQP4|K7EQP4_HUMAN	0.9538	0.0438	7|18	2	919.524	919.519	0.005595	1	6401.3	460.767	460.769	41	neo DiMet	LATE
MNDTVTIRTR	-.n[43.02]MNDTVTIRTR.K	sp|P62847|RS24_HUMAN	sp|P62847|RS24_HUMANtr|A0A2R8YD14|A0A2R8YD14_HUMANtr|A0A087WUS0|A0A087WUS0_HUMANtr|E7ETK0|E7ETK0_HUMANtr|A0A2R8Y849|A0A2R8Y849_HUMAN	0.9449	0.0348	8|36	3	1247.64	1247.63	0.006555	2	6404.5	416.884	416.886	1	Acet N-term	LATE
AAASGYTDLRE	M.n[43.02]AAASGYTDLRE.K	sp|Q6P6C2|ALKB5_HUMAN	sp|Q6P6C2|ALKB5_HUMAN	0.9989	0.000659	17|20	2	1194.56	1194.55	0.006948	2	6406.1	598.283	598.287	2	Acet N-term	LATE
ANDSGGPGGPSPSERDRQYCELCG	M.n[43.02]ANDSGGPGGPSPSERDRQYC[160.03]ELC[160.03]G.K	sp|Q9GZT9|EGLN1_HUMAN	sp|Q9GZT9|EGLN1_HUMAN	1	1.25e-06	10|92	3	2607.08	2607.07	0.012363	2	6407.6	870.031	870.035	2	Acet N-term	LATE
SIASPPSYENVRH	F.n[35]SIASPPSYENVRH.K	sp|P84095|RHOG_HUMAN	sp|P84095|RHOG_HUMAN	0.9575	0.0203	26|48	3	1489.78	1489.77	0.009422	1	6409.8	497.599	497.602	83	neo DiMet	LATE
AAAMDVDTPSGTNSGAG	M.n[43.02]AAAMDVDTPSGTNSGAG.K	sp|P62877|RBX1_HUMAN	sp|P62877|RBX1_HUMAN	0.9946	0.000451	6|32	2	1563.66	1562.65	1.01226	2	6412.2	782.333	782.839	2	Acet N-term	LATE
SVPAAEPEYP	P.n[35]SVPAAEPEYP.K	sp|P54819|KAD2_HUMAN	sp|P54819|KAD2_HUMANtr|F8VY04|F8VY04_HUMANtr|F8VPP1|F8VPP1_HUMANtr|F8W1A4|F8W1A4_HUMANtr|F8VZG5|F8VZG5_HUMANtr|G3V213|G3V213_HUMAN	0.9583	0.0451	8|18	2	1092.56	1092.56	0.005835	1	6414.9	547.285	547.288	4	neo DiMet	LATE
AMLAAQDVAQRC	A.n[35]AMLAAQDVAQRC[160.03].K	sp|P62263|RS14_HUMAN	sp|P62263|RS14_HUMANtr|E5RH77|E5RH77_HUMANtr|A0A2R8Y811|A0A2R8Y811_HUMAN	0.9967	0.00063	13|22	2	1366.7	1366.69	0.0121	1	6418.3	684.353	684.359	74	neo DiMet	LATE
SRIYHDGALRN	M.n[43.02]SRIYHDGALRN.K	sp|Q7Z6K5|ARPIN_HUMAN	sp|Q7Z6K5|ARPIN_HUMANtr|A0A0A6YYH1|A0A0A6YYH1_HUMAN	0.9887	0.005	14|40	3	1342.68	1342.67	0.007762	2	6420	448.565	448.568	2	Acet N-term	LATE
MEDSASASLSSAAATGTSTSTPAAPTAR	-.n[43.02]M[147.04]EDSASASLSSAAATGTSTSTPAAPTAR.K	sp|O76021|RL1D1_HUMAN	sp|O76021|RL1D1_HUMANtr|J3KPU7|J3KPU7_HUMANtr|I3L4T8|I3L4T8_HUMANtr|J3QSV6|J3QSV6_HUMANtr|I3L1Y4|I3L1Y4_HUMANtr|I3L2F2|I3L2F2_HUMANtr|I3L3U9|I3L3U9_HUMAN	1	3.29e-19	24|108	3	2654.21	2654.2	0.013388	2	6421.3	885.74	885.744	1	Acet N-term	LATE
AGGAAQLALD	Y.n[35]AGGAAQLALD.K	sp|P49748|ACADV_HUMAN	sp|P49748|ACADV_HUMANtr|J3QKU9|J3QKU9_HUMANtr|K7EJW8|K7EJW8_HUMANtr|K7EQP4|K7EQP4_HUMAN	0.9637	0.0353	8|18	2	919.524	919.519	0.005367	1	6422.1	460.767	460.769	41	neo DiMet	LATE
AAAAPDSRVSEEENL	M.n[43.02]AAAAPDSRVSEEENL.K	sp|Q9Y3B9|RRP15_HUMAN	sp|Q9Y3B9|RRP15_HUMAN	1	2.52e-08	17|28	2	1599.75	1599.74	0.007739	2	6423.2	800.876	800.88	2	Acet N-term	LATE
MEDVNSNVNADQEVR	-.n[43.02]MEDVNSNVNADQEVR.K	sp|Q9P270|SLAI2_HUMAN	sp|Q9P270|SLAI2_HUMAN	1	8.73e-10	16|28	2	1760.77	1760.76	0.007468	2	6424.8	881.389	881.393	1	Acet N-term	LATE
MNDTVTIRTR	-.n[43.02]MNDTVTIRTR.K	sp|P62847|RS24_HUMAN	sp|P62847|RS24_HUMANtr|A0A2R8YD14|A0A2R8YD14_HUMANtr|A0A087WUS0|A0A087WUS0_HUMANtr|E7ETK0|E7ETK0_HUMANtr|A0A2R8Y849|A0A2R8Y849_HUMAN	0.9989	0.000688	10|18	2	1247.64	1247.63	0.006724	2	6426.6	624.822	624.825	1	Acet N-term	LATE
AAASGYTDLRE	M.n[43.02]AAASGYTDLRE.K	sp|Q6P6C2|ALKB5_HUMAN	sp|Q6P6C2|ALKB5_HUMAN	0.9999	2.64e-05	13|20	2	1194.56	1194.55	0.005921	2	6426.8	598.283	598.286	2	Acet N-term	LATE
ANDSGGPGGPSPSERDRQYCELCG	M.n[43.02]ANDSGGPGGPSPSERDRQYC[160.03]ELC[160.03]G.K	sp|Q9GZT9|EGLN1_HUMAN	sp|Q9GZT9|EGLN1_HUMAN	1	4.62e-06	8|92	3	2607.08	2607.07	0.013458	2	6432	870.031	870.036	2	Acet N-term	LATE
SVPAAEPEYP	P.n[35]SVPAAEPEYP.K	sp|P54819|KAD2_HUMAN	sp|P54819|KAD2_HUMANtr|F8VY04|F8VY04_HUMANtr|F8VPP1|F8VPP1_HUMANtr|F8W1A4|F8W1A4_HUMANtr|F8VZG5|F8VZG5_HUMANtr|G3V213|G3V213_HUMAN	0.9211	0.0983	9|18	2	1092.56	1092.56	0.005223	1	6435.3	547.285	547.287	4	neo DiMet	LATE
AENVVEPGPPSA	M.n[43.02]AENVVEPGPPSA.K	sp|Q09472|EP300_HUMAN	sp|Q09472|EP300_HUMAN	1	1.28e-06	11|22	2	1207.58	1207.57	0.004371	2	6437.9	604.793	604.796	2	Acet N-term	LATE
MQGEDARYL	-.n[43.02]M[147.04]QGEDARYL.K	sp|Q92845|KIFA3_HUMAN	sp|Q92845|KIFA3_HUMAN	0.9985	0.0011	10|16	2	1139.5	1139.49	0.003567	2	6441.2	570.753	570.755	1	Acet N-term	LATE
MEDSASASLSSAAATGTSTSTPAAPTAR	-.n[43.02]M[147.04]EDSASASLSSAAATGTSTSTPAAPTAR.K	sp|O76021|RL1D1_HUMAN	sp|O76021|RL1D1_HUMANtr|J3KPU7|J3KPU7_HUMANtr|I3L4T8|I3L4T8_HUMANtr|J3QSV6|J3QSV6_HUMANtr|I3L1Y4|I3L1Y4_HUMANtr|I3L2F2|I3L2F2_HUMANtr|I3L3U9|I3L3U9_HUMAN	1	1.37e-21	30|108	3	2654.21	2654.2	0.010172	2	6441.8	885.74	885.743	1	Acet N-term	LATE
MEDSASASLSSAAATGTSTSTPAAPTAR	-.n[43.02]M[147.04]EDSASASLSSAAATGTSTSTPAAPTAR.K	sp|O76021|RL1D1_HUMAN	sp|O76021|RL1D1_HUMANtr|J3KPU7|J3KPU7_HUMANtr|I3L4T8|I3L4T8_HUMANtr|J3QSV6|J3QSV6_HUMANtr|I3L1Y4|I3L1Y4_HUMANtr|I3L2F2|I3L2F2_HUMANtr|I3L3U9|I3L3U9_HUMAN	1	8.68e-09	9|54	2	2655.21	2654.2	1.01206	2	6442.8	1328.11	1328.61	1	Acet N-term	LATE
AAAAPDSRVSEEENL	M.n[43.02]AAAAPDSRVSEEENL.K	sp|Q9Y3B9|RRP15_HUMAN	sp|Q9Y3B9|RRP15_HUMAN	1	4.64e-07	14|28	2	1599.74	1599.74	0.005223	2	6443.9	800.876	800.879	2	Acet N-term	LATE
MEDVNSNVNADQEVR	-.n[43.02]MEDVNSNVNADQEVR.K	sp|Q9P270|SLAI2_HUMAN	sp|Q9P270|SLAI2_HUMAN	1	7.2e-10	17|28	2	1760.77	1760.76	0.008322	2	6445.3	881.389	881.393	1	Acet N-term	LATE
MNDTVTIRTR	-.n[43.02]MNDTVTIRTR.K	sp|P62847|RS24_HUMAN	sp|P62847|RS24_HUMANtr|A0A2R8YD14|A0A2R8YD14_HUMANtr|A0A087WUS0|A0A087WUS0_HUMANtr|E7ETK0|E7ETK0_HUMANtr|A0A2R8Y849|A0A2R8Y849_HUMAN	0.9954	0.00385	11|18	2	1247.63	1247.63	0.005224	2	6447	624.822	624.825	1	Acet N-term	LATE
EDTNLCAIHA	F.n[35]EDTNLC[160.03]AIHA.K	sp|Q71DI3|H32_HUMAN	sp|Q71DI3|H32_HUMANsp|Q6NXT2|H3C_HUMANsp|P84243|H33_HUMANsp|P68431|H31_HUMANtr|A0A2R8Y7G9|A0A2R8Y7G9_HUMANtr|K7EK07|K7EK07_HUMANtr|Q5TEC6|Q5TEC6_HUMAN	0.9991	0.000539	8|18	2	1176.57	1176.57	0.002471	1	6447.2	589.29	589.291	106	neo DiMet	LATE
LVIDNGSGMC	V.n[35]LVIDNGSGMC[160.03].K	sp|P0CG38|POTEI_HUMAN	sp|P0CG38|POTEI_HUMANsp|P0CG39|POTEJ_HUMANsp|Q6S8J3|POTEE_HUMANsp|A5A3E0|POTEF_HUMANsp|Q9BYX7|ACTBM_HUMANsp|P63261|ACTG_HUMANtr|J3KT65|J3KT65_HUMANtr|I3L4N8|I3L4N8_HUMANtr|K7EM38|K7EM38_HUMANtr|I3L1U9|I3L1U9_HUMANtr|I3L3I0|I3L3I0_HUMANtr|I3L3R2|I3L3R2_HUMAN	0.9997	0.000178	10|18	2	1098.53	1098.53	0.004995	1	6448.1	550.27	550.273	708	neo DiMet	LATE
SIASPPSYENVRH	F.n[35]SIASPPSYENVRH.K	sp|P84095|RHOG_HUMAN	sp|P84095|RHOG_HUMAN	0.9178	0.0593	25|48	3	1489.78	1489.77	0.006057	1	6450.8	497.599	497.601	83	neo DiMet	LATE
AASQAVEEMR	M.n[43.02]AASQAVEEMR.S	sp|O15160|RPAC1_HUMAN	sp|O15160|RPAC1_HUMANtr|A0A2R8Y8D6|A0A2R8Y8D6_HUMANtr|H0Y723|H0Y723_HUMANtr|A0A2R8Y5D3|A0A2R8Y5D3_HUMANtr|E7EQB9|E7EQB9_HUMANtr|A0A2R8YEZ4|A0A2R8YEZ4_HUMAN	0.9835	0.00256	7|18	2	1132.52	1132.52	-0.000146	1	6451.9	567.266	567.266	2	Acet N-term	LATE
KEVDEQMLNVQN	M.n[35]K[162.16]EVDEQMLNVQN.K	sp|Q13885|TBB2A_HUMAN	sp|Q13885|TBB2A_HUMANsp|P07437|TBB5_HUMANsp|Q9BVA1|TBB2B_HUMANsp|P68371|TBB4B_HUMANtr|Q5ST81|Q5ST81_HUMANtr|Q5JP53|Q5JP53_HUMAN	0.9547	0.00524	5|22	2	1514.81	1513.81	1.00615	2	6452	757.911	758.414	324	Internal LysN	LATE
MDGLLNPRESS	-.n[43.02]M[147.04]DGLLNPRESS.K	sp|Q5T6V5|QSPP_HUMAN	sp|Q5T6V5|QSPP_HUMAN	0.9944	0.00503	9|20	2	1275.58	1275.58	0.004247	2	6458.3	638.796	638.798	1	Acet N-term	LATE
MEDSASASLSSAAATGTSTSTPAAPTAR	-.n[43.02]M[147.04]EDSASASLSSAAATGTSTSTPAAPTAR.K	sp|O76021|RL1D1_HUMAN	sp|O76021|RL1D1_HUMANtr|J3KPU7|J3KPU7_HUMANtr|I3L4T8|I3L4T8_HUMANtr|J3QSV6|J3QSV6_HUMANtr|I3L1Y4|I3L1Y4_HUMANtr|I3L2F2|I3L2F2_HUMANtr|I3L3U9|I3L3U9_HUMAN	0.9999	2.89e-05	7|108	3	2654.2	2654.2	0.007204	2	6462.2	885.74	885.742	1	Acet N-term	LATE
AAAAPDSRVSEEENL	M.n[43.02]AAAAPDSRVSEEENL.K	sp|Q9Y3B9|RRP15_HUMAN	sp|Q9Y3B9|RRP15_HUMAN	1	1.01e-06	13|28	2	1599.74	1599.74	0.004603	2	6464.2	800.876	800.878	2	Acet N-term	LATE
MNDTVTIRTR	-.n[43.02]MNDTVTIRTR.K	sp|P62847|RS24_HUMAN	sp|P62847|RS24_HUMANtr|A0A2R8YD14|A0A2R8YD14_HUMANtr|A0A087WUS0|A0A087WUS0_HUMANtr|E7ETK0|E7ETK0_HUMANtr|A0A2R8Y849|A0A2R8Y849_HUMAN	0.9596	0.0258	9|36	3	1247.63	1247.63	0.004451	2	6465.6	416.884	416.885	1	Acet N-term	LATE
MNDTVTIRTR	-.n[43.02]MNDTVTIRTR.K	sp|P62847|RS24_HUMAN	sp|P62847|RS24_HUMANtr|A0A2R8YD14|A0A2R8YD14_HUMANtr|A0A087WUS0|A0A087WUS0_HUMANtr|E7ETK0|E7ETK0_HUMANtr|A0A2R8Y849|A0A2R8Y849_HUMAN	0.9951	0.00379	12|18	2	1247.64	1247.63	0.006906	2	6467.4	624.822	624.825	1	Acet N-term	LATE
LVIDNGSGMC	V.n[35]LVIDNGSGMC[160.03].K	sp|P0CG38|POTEI_HUMAN	sp|P0CG38|POTEI_HUMANsp|P0CG39|POTEJ_HUMANsp|Q6S8J3|POTEE_HUMANsp|A5A3E0|POTEF_HUMANsp|Q9BYX7|ACTBM_HUMANsp|P63261|ACTG_HUMANtr|J3KT65|J3KT65_HUMANtr|I3L4N8|I3L4N8_HUMANtr|K7EM38|K7EM38_HUMANtr|I3L1U9|I3L1U9_HUMANtr|I3L3I0|I3L3I0_HUMANtr|I3L3R2|I3L3R2_HUMAN	1	2.78e-06	12|18	2	1098.53	1098.53	0.005847	1	6468.3	550.27	550.273	708	neo DiMet	LATE
EDTNLCAIHA	F.n[35]EDTNLC[160.03]AIHA.K	sp|Q71DI3|H32_HUMAN	sp|Q71DI3|H32_HUMANsp|Q6NXT2|H3C_HUMANsp|P84243|H33_HUMANsp|P68431|H31_HUMANtr|A0A2R8Y7G9|A0A2R8Y7G9_HUMANtr|K7EK07|K7EK07_HUMANtr|Q5TEC6|Q5TEC6_HUMAN	1	1.55e-07	14|18	2	1176.57	1176.57	0.004524	1	6468.4	589.29	589.292	106	neo DiMet	LATE
SIASPPSYENVRH	F.n[35]SIASPPSYENVRH.K	sp|P84095|RHOG_HUMAN	sp|P84095|RHOG_HUMAN	0.9747	0.0146	26|48	3	1489.78	1489.77	0.006432	1	6471.5	497.599	497.601	83	neo DiMet	LATE
AASQAVEEMR	M.n[43.02]AASQAVEEMR.S	sp|O15160|RPAC1_HUMAN	sp|O15160|RPAC1_HUMANtr|A0A2R8Y8D6|A0A2R8Y8D6_HUMANtr|H0Y723|H0Y723_HUMANtr|A0A2R8Y5D3|A0A2R8Y5D3_HUMANtr|E7EQB9|E7EQB9_HUMANtr|A0A2R8YEZ4|A0A2R8YEZ4_HUMAN	0.9999	3.68e-05	12|18	2	1132.52	1132.52	0.004126	1	6472.5	567.266	567.268	2	Acet N-term	LATE
KEVDEQMLNVQN	M.n[35]K[162.16]EVDEQMLNVQN.K	sp|Q13885|TBB2A_HUMAN	sp|Q13885|TBB2A_HUMANsp|P07437|TBB5_HUMANsp|Q9BVA1|TBB2B_HUMANsp|P68371|TBB4B_HUMANtr|Q5ST81|Q5ST81_HUMANtr|Q5JP53|Q5JP53_HUMAN	0.9947	0.00465	10|22	2	1513.81	1513.81	0.005172	2	6472.9	757.911	757.914	324	Internal LysN	LATE
MEDSASASLSSAAATGTSTSTPAAPTAR	-.n[43.02]M[147.04]EDSASASLSSAAATGTSTSTPAAPTAR.K	sp|O76021|RL1D1_HUMAN	sp|O76021|RL1D1_HUMANtr|J3KPU7|J3KPU7_HUMANtr|I3L4T8|I3L4T8_HUMANtr|J3QSV6|J3QSV6_HUMANtr|I3L1Y4|I3L1Y4_HUMANtr|I3L2F2|I3L2F2_HUMANtr|I3L3U9|I3L3U9_HUMAN	1	4.08e-10	12|108	3	2655.21	2654.2	1.0104	2	6483.1	885.74	886.077	1	Acet N-term	LATE
MNDTVTIRTR	-.n[43.02]MNDTVTIRTR.K	sp|P62847|RS24_HUMAN	sp|P62847|RS24_HUMANtr|A0A2R8YD14|A0A2R8YD14_HUMANtr|A0A087WUS0|A0A087WUS0_HUMANtr|E7ETK0|E7ETK0_HUMANtr|A0A2R8Y849|A0A2R8Y849_HUMAN	0.9792	0.0186	11|18	2	1247.64	1247.63	0.007338	2	6488.4	624.822	624.826	1	Acet N-term	LATE
EDTNLCAIHA	F.n[35]EDTNLC[160.03]AIHA.K	sp|Q71DI3|H32_HUMAN	sp|Q71DI3|H32_HUMANsp|Q6NXT2|H3C_HUMANsp|P84243|H33_HUMANsp|P68431|H31_HUMANtr|A0A2R8Y7G9|A0A2R8Y7G9_HUMANtr|K7EK07|K7EK07_HUMANtr|Q5TEC6|Q5TEC6_HUMAN	1	1.02e-07	13|18	2	1176.57	1176.57	0.004911	1	6488.8	589.29	589.293	106	neo DiMet	LATE
KEVDEQMLNVQN	M.n[35]K[162.16]EVDEQMLNVQN.K	sp|Q13885|TBB2A_HUMAN	sp|Q13885|TBB2A_HUMANsp|P07437|TBB5_HUMANsp|Q9BVA1|TBB2B_HUMANsp|P68371|TBB4B_HUMANtr|Q5ST81|Q5ST81_HUMANtr|Q5JP53|Q5JP53_HUMAN	0.9982	0.00122	11|22	2	1513.82	1513.81	0.008363	2	6493.3	757.911	757.916	324	Internal LysN	LATE
IAALVVDNGSGMC	D.IAALVVDNGSGM[147.04]C[160.03].K	sp|P60709|ACTB_HUMAN	sp|P60709|ACTB_HUMANtr|C9JZR7|C9JZR7_HUMANtr|C9JTX5|C9JTX5_HUMANtr|C9JUM1|C9JUM1_HUMANtr|A0A2R8YGF8|A0A2R8YGF8_HUMANtr|A0A2R8Y793|A0A2R8Y793_HUMANtr|E7EVS6|E7EVS6_HUMANtr|G5E9R0|G5E9R0_HUMAN	1	1.86e-13	14|24	2	1321.61	1321.6	0.005103	1	6494.5	661.808	661.81	5	Not Labelled	LATE
SIASPPSYENVRH	F.n[35]SIASPPSYENVRH.K	sp|P84095|RHOG_HUMAN	sp|P84095|RHOG_HUMAN	0.993	0.00289	9|48	3	1489.78	1489.77	0.00855	1	6497.8	497.599	497.601	83	neo DiMet	LATE
AVTNPNNTFYAT	Q.n[35]AVTNPNNTFYAT.K	sp|P38646|GRP75_HUMAN	sp|P38646|GRP75_HUMANtr|D6RA73|D6RA73_HUMANtr|D6RJI2|D6RJI2_HUMAN	0.998	0.00145	9|22	2	1345.68	1345.67	0.00504	1	6497.9	673.844	673.846	109	neo DiMet	LATE
MEDSASASLSSAAATGTSTSTPAAPTAR	-.n[43.02]M[147.04]EDSASASLSSAAATGTSTSTPAAPTAR.K	sp|O76021|RL1D1_HUMAN	sp|O76021|RL1D1_HUMANtr|J3KPU7|J3KPU7_HUMANtr|I3L4T8|I3L4T8_HUMANtr|J3QSV6|J3QSV6_HUMANtr|I3L1Y4|I3L1Y4_HUMANtr|I3L2F2|I3L2F2_HUMANtr|I3L3U9|I3L3U9_HUMAN	1	2.75e-16	18|108	3	2654.21	2654.2	0.009005	2	6503.5	885.74	885.743	1	Acet N-term	LATE
MNDTVTIRTR	-.n[43.02]MNDTVTIRTR.K	sp|P62847|RS24_HUMAN	sp|P62847|RS24_HUMANtr|A0A2R8YD14|A0A2R8YD14_HUMANtr|A0A087WUS0|A0A087WUS0_HUMANtr|E7ETK0|E7ETK0_HUMANtr|A0A2R8Y849|A0A2R8Y849_HUMAN	0.9721	0.0192	8|18	2	1247.63	1247.63	0.001865	2	6509	624.822	624.823	1	Acet N-term	LATE
KEVDEQMLNVQN	M.n[35]K[162.16]EVDEQMLNVQN.K	sp|Q13885|TBB2A_HUMAN	sp|Q13885|TBB2A_HUMANsp|P07437|TBB5_HUMANsp|Q9BVA1|TBB2B_HUMANsp|P68371|TBB4B_HUMANtr|Q5ST81|Q5ST81_HUMANtr|Q5JP53|Q5JP53_HUMAN	0.9531	0.00677	10|22	2	1514.82	1513.81	1.007	2	6513.6	757.911	758.415	324	Internal LysN	LATE
IAALVVDNGSGMC	D.IAALVVDNGSGM[147.04]C[160.03].K	sp|P60709|ACTB_HUMAN	sp|P60709|ACTB_HUMANtr|C9JZR7|C9JZR7_HUMANtr|C9JTX5|C9JTX5_HUMANtr|C9JUM1|C9JUM1_HUMANtr|A0A2R8YGF8|A0A2R8YGF8_HUMANtr|A0A2R8Y793|A0A2R8Y793_HUMANtr|E7EVS6|E7EVS6_HUMANtr|G5E9R0|G5E9R0_HUMAN	1	4.62e-08	9|24	2	1321.6	1321.6	-0.003466	1	6514.9	661.808	661.806	5	Not Labelled	LATE
MEDSASASLSSAAATGTSTSTPAAPTAR	-.n[43.02]M[147.04]EDSASASLSSAAATGTSTSTPAAPTAR.K	sp|O76021|RL1D1_HUMAN	sp|O76021|RL1D1_HUMANtr|J3KPU7|J3KPU7_HUMANtr|I3L4T8|I3L4T8_HUMANtr|J3QSV6|J3QSV6_HUMANtr|I3L1Y4|I3L1Y4_HUMANtr|I3L2F2|I3L2F2_HUMANtr|I3L3U9|I3L3U9_HUMAN	0.9906	0.000323	7|108	3	2655.2	2654.2	1.00435	2	6524.1	885.74	886.075	1	Acet N-term	LATE
MNDTVTIRTR	-.n[43.02]MNDTVTIRTR.K	sp|P62847|RS24_HUMAN	sp|P62847|RS24_HUMANtr|A0A2R8YD14|A0A2R8YD14_HUMANtr|A0A087WUS0|A0A087WUS0_HUMANtr|E7ETK0|E7ETK0_HUMANtr|A0A2R8Y849|A0A2R8Y849_HUMAN	0.9989	0.00031	11|18	2	1247.63	1247.63	0.001352	2	6529.4	624.822	624.823	1	Acet N-term	LATE
EDLDCTPGFQQ	A.n[35]EDLDC[160.03]TPGFQQ.K	sp|P55290|CAD13_HUMAN	sp|P55290|CAD13_HUMANtr|F5H7W7|F5H7W7_HUMANtr|H3BRL7|H3BRL7_HUMANtr|H3BV21|H3BV21_HUMAN	0.9908	0.00875	7|20	2	1342.6	1342.59	0.004671	1	6530	672.303	672.306	23	neo DiMet	LATE
EDTNLCAIHA	F.n[35]EDTNLC[160.03]AIHA.K	sp|Q71DI3|H32_HUMAN	sp|Q71DI3|H32_HUMANsp|Q6NXT2|H3C_HUMANsp|P84243|H33_HUMANsp|P68431|H31_HUMANtr|A0A2R8Y7G9|A0A2R8Y7G9_HUMANtr|K7EK07|K7EK07_HUMANtr|Q5TEC6|Q5TEC6_HUMAN	0.9999	1.98e-06	11|18	2	1177.57	1176.57	1.00601	1	6533.3	589.29	589.793	106	neo DiMet	LATE
TCPAACHCPLEAP	S.n[35]TC[160.03]PAAC[160.03]HC[160.03]PLEAP.K	sp|O00622|CYR61_HUMAN	sp|O00622|CYR61_HUMAN	0.9834	0.0172	5|24	2	1516.67	1516.67	0.003707	1	6534.6	759.342	759.343	25	neo DiMet	LATE
MTNQESAVHV	-.n[43.02]MTNQESAVHV.K	tr|B9A035|B9A035_HUMAN	tr|B9A035|B9A035_HUMAN	1	1.36e-07	10|18	2	1156.52	1156.52	-0.002587	2	6547.8	579.266	579.265	1	Acet N-term	LATE
MEDSASASLSSAAATGTSTSTPAAPTAR	-.n[43.02]M[147.04]EDSASASLSSAAATGTSTSTPAAPTAR.K	sp|O76021|RL1D1_HUMAN	sp|O76021|RL1D1_HUMANtr|J3KPU7|J3KPU7_HUMANtr|I3L4T8|I3L4T8_HUMANtr|J3QSV6|J3QSV6_HUMANtr|I3L1Y4|I3L1Y4_HUMANtr|I3L2F2|I3L2F2_HUMANtr|I3L3U9|I3L3U9_HUMAN	0.9329	0.00186	6|108	3	2654.19	2654.2	-0.00419	2	6553.7	885.74	885.738	1	Acet N-term	LATE
TCPAACHCPLEAP	S.n[35]TC[160.03]PAAC[160.03]HC[160.03]PLEAP.K	sp|O00622|CYR61_HUMAN	sp|O00622|CYR61_HUMAN	0.9979	0.00161	10|24	2	1516.67	1516.67	0.005332	1	6558.2	759.342	759.344	25	neo DiMet	LATE
AAAGAAATHLEVARG	M.n[35]AAAGAAATHLEVARG.K	sp|Q96S52|PIGS_HUMAN	sp|Q96S52|PIGS_HUMANtr|K7EN97|K7EN97_HUMAN	1	4.21e-11	22|56	3	1398.78	1398.78	0.005308	2	6562.2	467.267	467.269	2	DiMet N-term	LATE
MTNQESAVHV	-.n[43.02]MTNQESAVHV.K	tr|B9A035|B9A035_HUMAN	tr|B9A035|B9A035_HUMAN	0.9985	1.7e-05	8|18	2	1156.52	1156.52	-0.002683	2	6568.3	579.266	579.265	1	Acet N-term	LATE
EDLDCTPGFQQ	A.n[35]EDLDC[160.03]TPGFQQ.K	sp|P55290|CAD13_HUMAN	sp|P55290|CAD13_HUMANtr|F5H7W7|F5H7W7_HUMANtr|H3BRL7|H3BRL7_HUMANtr|H3BV21|H3BV21_HUMAN	0.948	0.0584	8|20	2	1342.6	1342.59	0.007112	1	6574.1	672.303	672.307	23	neo DiMet	LATE
AENPSLENHRI	M.n[43.02]AENPSLENHRI.K	sp|O00505|IMA4_HUMAN	sp|O00505|IMA4_HUMAN	0.996	0.00333	7|20	2	1320.65	1320.64	0.005538	2	6574.2	661.328	661.331	2	Acet N-term	LATE
TCPAACHCPLEAP	S.n[35]TC[160.03]PAAC[160.03]HC[160.03]PLEAP.K	sp|O00622|CYR61_HUMAN	sp|O00622|CYR61_HUMAN	0.9891	0.0109	10|24	2	1516.67	1516.67	0.00448	1	6578.4	759.342	759.344	25	neo DiMet	LATE
SVSARSAAAEERSVNSSTMVAQQ	M.n[43.02]SVSARSAAAEERSVNSSTMVAQQ.K	sp|Q16181|SEPT7_HUMAN	sp|Q16181|SEPT7_HUMANtr|A0A0U1RRD1|A0A0U1RRD1_HUMAN	1	4.73e-06	14|88	3	2407.15	2407.14	0.007316	2	6578.5	803.387	803.39	2	Acet N-term	LATE
AAAGAAATHLEVARG	M.n[35]AAAGAAATHLEVARG.K	sp|Q96S52|PIGS_HUMAN	sp|Q96S52|PIGS_HUMANtr|K7EN97|K7EN97_HUMAN	1	8.03e-12	24|56	3	1398.78	1398.78	0.00507	2	6583.1	467.267	467.269	2	DiMet N-term	LATE
CQVGEDYGEPAPEEPPPAPRPSREQ	M.n[43.02]C[160.03]QVGEDYGEPAPEEPPPAPRPSREQ.K	sp|Q2VPK5|CTU2_HUMAN	sp|Q2VPK5|CTU2_HUMANtr|H3BSW6|H3BSW6_HUMANtr|H3BNM3|H3BNM3_HUMAN	0.9998	3.41e-05	5|96	3	2833.27	2833.26	0.006044	2	6586.6	945.428	945.43	2	Acet N-term	LATE
AENPSLENHRI	M.n[43.02]AENPSLENHRI.K	sp|O00505|IMA4_HUMAN	sp|O00505|IMA4_HUMAN	1	1.1e-05	11|20	2	1320.65	1320.64	0.005533	2	6595	661.328	661.331	2	Acet N-term	LATE
EDLDCTPGFQQ	A.n[35]EDLDC[160.03]TPGFQQ.K	sp|P55290|CAD13_HUMAN	sp|P55290|CAD13_HUMANtr|F5H7W7|F5H7W7_HUMANtr|H3BRL7|H3BRL7_HUMANtr|H3BV21|H3BV21_HUMAN	0.9926	0.00649	8|20	2	1342.6	1342.59	0.006746	1	6595.7	672.303	672.307	23	neo DiMet	LATE
MDDREDLVYQA	-.n[43.02]M[147.04]DDREDLVYQA.K	sp|P62258|1433E_HUMAN	sp|P62258|1433E_HUMANtr|B4DJF2|B4DJF2_HUMANtr|I3L0W5|I3L0W5_HUMANtr|I3L3T1|I3L3T1_HUMAN	0.9834	0.0174	5|20	2	1411.6	1411.59	0.004561	2	6598.1	706.804	706.806	1	Acet N-term	LATE
SVSARSAAAEERSVNSSTMVAQQ	M.n[43.02]SVSARSAAAEERSVNSSTMVAQQ.K	sp|Q16181|SEPT7_HUMAN	sp|Q16181|SEPT7_HUMANtr|A0A0U1RRD1|A0A0U1RRD1_HUMAN	0.9999	1.03e-05	15|88	3	2407.15	2407.14	0.008027	2	6599.1	803.387	803.39	2	Acet N-term	LATE
TCPAACHCPLEAP	S.n[35]TC[160.03]PAAC[160.03]HC[160.03]PLEAP.K	sp|O00622|CYR61_HUMAN	sp|O00622|CYR61_HUMAN	0.9762	0.0253	10|24	2	1516.67	1516.67	0.003466	1	6599.2	759.342	759.343	25	neo DiMet	LATE
GTCQDAAIVGY	D.GTC[160.03]QDAAIVGY.K	sp|P07737|PROF1_HUMAN	sp|P07737|PROF1_HUMANtr|I3L3D5|I3L3D5_HUMAN	0.9893	0.00897	6|20	2	1153.51	1153.51	0.006638	1	6600.1	577.761	577.764	15	Not Labelled	LATE
AAAGAAATHLEVARG	M.n[35]AAAGAAATHLEVARG.K	sp|Q96S52|PIGS_HUMAN	sp|Q96S52|PIGS_HUMANtr|K7EN97|K7EN97_HUMAN	1	1.14e-09	27|56	3	1398.78	1398.78	0.004662	2	6603.4	467.267	467.269	2	DiMet N-term	LATE
GYSMAYGPAQHAISTE	Y.n[35]GYSM[147.04]AYGPAQHAISTE.K	sp|Q9NRX4|PHP14_HUMAN	sp|Q9NRX4|PHP14_HUMAN	0.9714	0.00189	7|30	2	1732.8	1731.8	1.00553	1	6606.1	866.907	867.409	92	neo DiMet	LATE
AENPSLENHRI	M.n[43.02]AENPSLENHRI.K	sp|O00505|IMA4_HUMAN	sp|O00505|IMA4_HUMAN	0.9999	3.86e-05	11|20	2	1320.65	1320.64	0.003793	2	6615.1	661.328	661.33	2	Acet N-term	LATE
SSSSPPAGAASAAISASE	M.n[43.02]SSSSPPAGAASAAISASE.K	sp|Q15172|2A5A_HUMAN	sp|Q15172|2A5A_HUMAN	0.9873	0.00912	10|34	2	1588.72	1588.72	0.00268	2	6616.1	795.368	795.369	2	Acet N-term	LATE
TCPAACHCPLEAP	S.n[35]TC[160.03]PAAC[160.03]HC[160.03]PLEAP.K	sp|O00622|CYR61_HUMAN	sp|O00622|CYR61_HUMAN	0.9749	0.0281	9|24	2	1516.67	1516.67	0.004317	1	6619.6	759.342	759.344	25	neo DiMet	LATE
AAAGAAATHLEVARG	M.n[35]AAAGAAATHLEVARG.K	sp|Q96S52|PIGS_HUMAN	sp|Q96S52|PIGS_HUMANtr|K7EN97|K7EN97_HUMAN	1	1.81e-13	27|56	3	1398.78	1398.78	0.004507	2	6623.8	467.267	467.269	2	DiMet N-term	LATE
ASSEVARHL	M.n[43.02]ASSEVARHL.L	sp|Q9P0V9|SEP10_HUMAN	sp|Q9P0V9|SEP10_HUMANtr|B5ME97|B5ME97_HUMANtr|F8WC85|F8WC85_HUMANtr|C9JEQ7|C9JEQ7_HUMANtr|E7EW69|E7EW69_HUMANtr|F5H1W3|F5H1W3_HUMAN	0.9533	0.0285	13|16	2	1010.52	1010.51	0.001257	1	6626.9	506.265	506.265	2	Acet N-term	LATE
EDLDCTPGFQQ	A.n[35]EDLDC[160.03]TPGFQQ.K	sp|P55290|CAD13_HUMAN	sp|P55290|CAD13_HUMANtr|F5H7W7|F5H7W7_HUMANtr|H3BRL7|H3BRL7_HUMANtr|H3BV21|H3BV21_HUMAN	0.9964	0.00296	6|20	2	1342.6	1342.59	0.005647	1	6627.2	672.303	672.306	23	neo DiMet	LATE
AEAVTADSEVLEERQ	A.n[35]AEAVTADSEVLEERQ.K	sp|Q9NPL8|TIDC1_HUMAN	sp|Q9NPL8|TIDC1_HUMANtr|C9JR82|C9JR82_HUMANtr|F8WC42|F8WC42_HUMANtr|F8WAU6|F8WAU6_HUMANtr|C9JU35|C9JU35_HUMANtr|F8WB00|F8WB00_HUMANtr|G3XA94|G3XA94_HUMAN	0.9999	1.33e-06	13|28	2	1680.85	1679.84	1.00525	1	6628	840.929	841.431	25	neo DiMet	LATE
AHQTGIHATEEL	M.n[43.02]AHQTGIHATEEL.K	sp|Q6IBS0|TWF2_HUMAN	sp|Q6IBS0|TWF2_HUMANtr|D6RG15|D6RG15_HUMAN	0.9999	2.43e-05	8|22	2	1347.65	1347.64	0.004773	2	6632.9	674.828	674.831	2	Acet N-term	LATE
ASVTLSEAE	M.n[43.02]ASVTLSEAE.K	sp|Q15024|EXOS7_HUMAN	sp|Q15024|EXOS7_HUMAN	0.9361	0.078	8|16	2	947.449	947.445	0.00391	2	6634.6	474.73	474.732	2	Acet N-term	LATE
AENPSLENHRI	M.n[43.02]AENPSLENHRI.K	sp|O00505|IMA4_HUMAN	sp|O00505|IMA4_HUMAN	0.9984	0.00073	11|20	2	1320.64	1320.64	0.002012	2	6635.2	661.328	661.329	2	Acet N-term	LATE
SSSSPPAGAASAAISASE	M.n[43.02]SSSSPPAGAASAAISASE.K	sp|Q15172|2A5A_HUMAN	sp|Q15172|2A5A_HUMAN	0.9984	0.00103	10|34	2	1588.73	1588.72	0.008761	2	6636.6	795.368	795.373	2	Acet N-term	LATE
AAAAVQGGRSGGSGGCSGAGGASNCGTGSGRSGLLD	M.n[43.02]AAAAVQGGRSGGSGGC[160.03]SGAGGASNC[160.03]GTGSGRSGLLD.K	sp|Q15005|SPCS2_HUMAN	sp|Q15005|SPCS2_HUMANtr|E9PL01|E9PL01_HUMANtr|A0A087WUC6|A0A087WUC6_HUMANtr|E9PI68|E9PI68_HUMAN	1	5.03e-20	36|210	4	3166.41	3165.39	1.01447	2	6636.7	792.355	792.609	2	Acet N-term	LATE
AAAAVQGGRSGGSGGCSGAGGASNCGTGSGRSGLLD	M.n[43.02]AAAAVQGGRSGGSGGC[160.03]SGAGGASNC[160.03]GTGSGRSGLLD.K	sp|Q15005|SPCS2_HUMAN	sp|Q15005|SPCS2_HUMANtr|E9PL01|E9PL01_HUMANtr|A0A087WUC6|A0A087WUC6_HUMANtr|E9PI68|E9PI68_HUMAN	1	4.48e-17	21|140	3	3165.41	3165.39	0.016809	2	6642.1	1056.14	1056.14	2	Acet N-term	LATE
ASSEVARHL	M.n[43.02]ASSEVARHL.L	sp|Q9P0V9|SEP10_HUMAN	sp|Q9P0V9|SEP10_HUMANtr|B5ME97|B5ME97_HUMANtr|F8WC85|F8WC85_HUMANtr|C9JEQ7|C9JEQ7_HUMANtr|E7EW69|E7EW69_HUMANtr|F5H1W3|F5H1W3_HUMAN	0.9995	0.000244	13|16	2	1010.52	1010.51	0.005748	1	6648.2	506.265	506.267	2	Acet N-term	LATE
AEAVTADSEVLEERQ	A.n[35]AEAVTADSEVLEERQ.K	sp|Q9NPL8|TIDC1_HUMAN	sp|Q9NPL8|TIDC1_HUMANtr|C9JR82|C9JR82_HUMANtr|F8WC42|F8WC42_HUMANtr|F8WAU6|F8WAU6_HUMANtr|C9JU35|C9JU35_HUMANtr|F8WB00|F8WB00_HUMANtr|G3XA94|G3XA94_HUMAN	1	1.49e-08	14|28	2	1679.85	1679.84	0.005126	1	6648.9	840.929	840.931	25	neo DiMet	LATE
MEAAVAPGRDAPAPAASQPSGCG	-.n[43.02]MEAAVAPGRDAPAPAASQPSGC[160.03]G.K	sp|Q96I15|SCLY_HUMAN	sp|Q96I15|SCLY_HUMANtr|F8WCL3|F8WCL3_HUMANtr|C9JNL5|C9JNL5_HUMANtr|H7C4A1|H7C4A1_HUMANtr|A0A0A0MQU4|A0A0A0MQU4_HUMANtr|F8WBU3|F8WBU3_HUMAN	0.9957	0.00181	5|88	3	2209	2208.99	0.011029	2	6649.4	737.337	737.341	1	Acet N-term	LATE
EDLDCTPGFQQ	A.n[35]EDLDC[160.03]TPGFQQ.K	sp|P55290|CAD13_HUMAN	sp|P55290|CAD13_HUMANtr|F5H7W7|F5H7W7_HUMANtr|H3BRL7|H3BRL7_HUMANtr|H3BV21|H3BV21_HUMAN	0.9907	0.00894	6|20	2	1342.6	1342.59	0.004549	1	6649.8	672.303	672.306	23	neo DiMet	LATE
MEDSASASLSSAAATGTSTSTPAAPTAR	-.n[43.02]M[147.04]EDSASASLSSAAATGTSTSTPAAPTAR.K	sp|O76021|RL1D1_HUMAN	sp|O76021|RL1D1_HUMANtr|J3KPU7|J3KPU7_HUMANtr|I3L4T8|I3L4T8_HUMANtr|J3QSV6|J3QSV6_HUMANtr|I3L1Y4|I3L1Y4_HUMANtr|I3L2F2|I3L2F2_HUMANtr|I3L3U9|I3L3U9_HUMAN	0.9106	0.0184	5|108	3	2655.22	2654.2	1.01827	2	6655.2	885.74	886.079	1	Acet N-term	LATE
AENPSLENHRI	M.n[43.02]AENPSLENHRI.K	sp|O00505|IMA4_HUMAN	sp|O00505|IMA4_HUMAN	0.9999	1.83e-05	11|20	2	1320.65	1320.64	0.003402	2	6655.8	661.328	661.33	2	Acet N-term	LATE
AAAAVQGGRSGGSGGCSGAGGASNCGTGSGRSGLLD	M.n[43.02]AAAAVQGGRSGGSGGC[160.03]SGAGGASNC[160.03]GTGSGRSGLLD.K	sp|Q15005|SPCS2_HUMAN	sp|Q15005|SPCS2_HUMANtr|E9PL01|E9PL01_HUMANtr|A0A087WUC6|A0A087WUC6_HUMANtr|E9PI68|E9PI68_HUMAN	1	6.05e-22	42|210	4	3165.41	3165.39	0.014491	2	6657.3	792.355	792.359	2	Acet N-term	LATE
AAAAVQGGRSGGSGGCSGAGGASNCGTGSGRSGLLD	M.n[43.02]AAAAVQGGRSGGSGGC[160.03]SGAGGASNC[160.03]GTGSGRSGLLD.K	sp|Q15005|SPCS2_HUMAN	sp|Q15005|SPCS2_HUMANtr|E9PL01|E9PL01_HUMANtr|A0A087WUC6|A0A087WUC6_HUMANtr|E9PI68|E9PI68_HUMAN	1	9.82e-28	60|140	3	3165.4	3165.39	0.010488	2	6662.9	1056.14	1056.14	2	Acet N-term	LATE
SGADLTEICQRAC	F.n[35]SGADLTEIC[160.03]QRAC[160.03].K	sp|P55072|TERA_HUMAN	sp|P55072|TERA_HUMAN	1	5.42e-06	11|24	2	1513.71	1513.71	0.006477	1	6665.1	757.861	757.864	683	neo DiMet	LATE
AGAIIENMST	M.n[35]AGAIIENMST.K	sp|Q5T9L3|WLS_HUMAN	sp|Q5T9L3|WLS_HUMANtr|E9PM23|E9PM23_HUMANtr|Q7Z430|Q7Z430_HUMAN	0.9999	1.85e-05	8|18	2	1039.55	1039.54	0.006114	2	6668.1	520.779	520.782	2	DiMet N-term	LATE
ASSEVARHL	M.n[43.02]ASSEVARHL.L	sp|Q9P0V9|SEP10_HUMAN	sp|Q9P0V9|SEP10_HUMANtr|B5ME97|B5ME97_HUMANtr|F8WC85|F8WC85_HUMANtr|C9JEQ7|C9JEQ7_HUMANtr|E7EW69|E7EW69_HUMANtr|F5H1W3|F5H1W3_HUMAN	0.9905	0.00881	13|16	2	1010.52	1010.51	0.004415	1	6668.8	506.265	506.267	2	Acet N-term	LATE
AEAVTADSEVLEERQ	A.n[35]AEAVTADSEVLEERQ.K	sp|Q9NPL8|TIDC1_HUMAN	sp|Q9NPL8|TIDC1_HUMANtr|C9JR82|C9JR82_HUMANtr|F8WC42|F8WC42_HUMANtr|F8WAU6|F8WAU6_HUMANtr|C9JU35|C9JU35_HUMANtr|F8WB00|F8WB00_HUMANtr|G3XA94|G3XA94_HUMAN	0.9998	0.0001	11|28	2	1679.85	1679.84	0.007784	1	6669.7	840.929	840.932	25	neo DiMet	LATE
MEAAVAPGRDAPAPAASQPSGCG	-.n[43.02]MEAAVAPGRDAPAPAASQPSGC[160.03]G.K	sp|Q96I15|SCLY_HUMAN	sp|Q96I15|SCLY_HUMANtr|F8WCL3|F8WCL3_HUMANtr|C9JNL5|C9JNL5_HUMANtr|H7C4A1|H7C4A1_HUMANtr|A0A0A0MQU4|A0A0A0MQU4_HUMANtr|F8WBU3|F8WBU3_HUMAN	0.9673	0.0197	9|88	3	2209	2208.99	0.009564	2	6669.8	737.337	737.34	1	Acet N-term	LATE
MDDREDLVYQA	-.n[43.02]M[147.04]DDREDLVYQA.K	sp|P62258|1433E_HUMAN	sp|P62258|1433E_HUMANtr|B4DJF2|B4DJF2_HUMANtr|I3L0W5|I3L0W5_HUMANtr|I3L3T1|I3L3T1_HUMAN	0.9998	7.2e-05	7|20	2	1411.6	1411.59	0.004039	2	6672.4	706.804	706.806	1	Acet N-term	LATE
AENPSLENHRI	M.n[43.02]AENPSLENHRI.K	sp|O00505|IMA4_HUMAN	sp|O00505|IMA4_HUMAN	0.9998	8.25e-05	10|20	2	1320.65	1320.64	0.006966	2	6676.3	661.328	661.332	2	Acet N-term	LATE
AAAAVQGGRSGGSGGCSGAGGASNCGTGSGRSGLLD	M.n[43.02]AAAAVQGGRSGGSGGC[160.03]SGAGGASNC[160.03]GTGSGRSGLLD.K	sp|Q15005|SPCS2_HUMAN	sp|Q15005|SPCS2_HUMANtr|E9PL01|E9PL01_HUMANtr|A0A087WUC6|A0A087WUC6_HUMANtr|E9PI68|E9PI68_HUMAN	1	1.14e-20	44|210	4	3166.41	3165.39	1.0157	2	6678	792.355	792.609	2	Acet N-term	LATE
AHQTGIHATEEL	M.n[43.02]AHQTGIHATEEL.K	sp|Q6IBS0|TWF2_HUMAN	sp|Q6IBS0|TWF2_HUMANtr|D6RG15|D6RG15_HUMAN	0.9982	0.00125	7|22	2	1347.65	1347.64	0.005994	2	6682.4	674.828	674.831	2	Acet N-term	LATE
SHGPSPRLAESPQLS	M.n[43.02]SHGPSPRLAESPQLS.K	sp|Q96A19|C102A_HUMAN	sp|Q96A19|C102A_HUMAN	0.9202	0.106	7|28	2	1603.8	1603.8	0.004797	2	6682.5	802.905	802.907	2	Acet N-term	LATE
AAAAVQGGRSGGSGGCSGAGGASNCGTGSGRSGLLD	M.n[43.02]AAAAVQGGRSGGSGGC[160.03]SGAGGASNC[160.03]GTGSGRSGLLD.K	sp|Q15005|SPCS2_HUMAN	sp|Q15005|SPCS2_HUMANtr|E9PL01|E9PL01_HUMANtr|A0A087WUC6|A0A087WUC6_HUMANtr|E9PI68|E9PI68_HUMAN	1	1.4e-35	59|140	3	3165.41	3165.39	0.015745	2	6683.1	1056.14	1056.14	2	Acet N-term	LATE
SGADLTEICQRAC	F.n[35]SGADLTEIC[160.03]QRAC[160.03].K	sp|P55072|TERA_HUMAN	sp|P55072|TERA_HUMAN	0.985	0.0117	6|24	2	1513.72	1513.71	0.009407	1	6685.8	757.861	757.866	683	neo DiMet	LATE
ADHSFSDGVPSDSVEAA	M.n[43.02]ADHSFSDGVPSDSVEAA.K	sp|Q99733|NP1L4_HUMAN	sp|Q99733|NP1L4_HUMANtr|C9J6D1|C9J6D1_HUMANtr|E9PKT8|E9PKT8_HUMANtr|E9PNW0|E9PNW0_HUMANtr|E9PKI2|E9PKI2_HUMANtr|E9PNJ7|E9PNJ7_HUMANtr|C9J1B1|C9J1B1_HUMANtr|E9PJJ2|E9PJJ2_HUMANtr|E9PP22|E9PP22_HUMANtr|E9PS34|E9PS34_HUMANtr|C9JZI7|C9JZI7_HUMAN	1	6.09e-06	11|32	2	1731.73	1731.72	0.011813	2	6686.7	866.868	866.874	2	Acet N-term	LATE
ASSEVARHL	M.n[43.02]ASSEVARHL.L	sp|Q9P0V9|SEP10_HUMAN	sp|Q9P0V9|SEP10_HUMANtr|B5ME97|B5ME97_HUMANtr|F8WC85|F8WC85_HUMANtr|C9JEQ7|C9JEQ7_HUMANtr|E7EW69|E7EW69_HUMANtr|F5H1W3|F5H1W3_HUMAN	0.9837	0.0129	14|16	2	1010.52	1010.51	0.006282	1	6689.8	506.265	506.268	2	Acet N-term	LATE
AEAVTADSEVLEERQ	A.n[35]AEAVTADSEVLEERQ.K	sp|Q9NPL8|TIDC1_HUMAN	sp|Q9NPL8|TIDC1_HUMANtr|C9JR82|C9JR82_HUMANtr|F8WC42|F8WC42_HUMANtr|F8WAU6|F8WAU6_HUMANtr|C9JU35|C9JU35_HUMANtr|F8WB00|F8WB00_HUMANtr|G3XA94|G3XA94_HUMAN	1	1.97e-07	13|28	2	1679.85	1679.84	0.00886	1	6690.2	840.929	840.933	25	neo DiMet	LATE
AAAGAAATHLEVARG	M.n[35]AAAGAAATHLEVARG.K	sp|Q96S52|PIGS_HUMAN	sp|Q96S52|PIGS_HUMANtr|K7EN97|K7EN97_HUMAN	1	3.55e-09	20|56	3	1398.79	1398.78	0.012921	2	6692.5	467.267	467.271	2	DiMet N-term	LATE
MDDREDLVYQA	-.n[43.02]M[147.04]DDREDLVYQA.K	sp|P62258|1433E_HUMAN	sp|P62258|1433E_HUMANtr|B4DJF2|B4DJF2_HUMANtr|I3L0W5|I3L0W5_HUMANtr|I3L3T1|I3L3T1_HUMAN	0.9999	4.02e-05	9|20	2	1411.6	1411.59	0.008997	2	6692.9	706.804	706.808	1	Acet N-term	LATE
MEEVVIAGMSG	-.n[43.02]M[147.04]EEVVIAGM[147.04]SG.K	sp|P49327|FAS_HUMAN	sp|P49327|FAS_HUMANtr|A0A1B0GTR5|A0A1B0GTR5_HUMANtr|A0A0U1RQF0|A0A0U1RQF0_HUMANtr|A0A0U1RRG3|A0A0U1RRG3_HUMAN	0.953	0.0549	6|20	2	1195.51	1195.51	0.004662	2	6693.5	598.762	598.765	1	Acet N-term	LATE
AEAVTADSEVLEERQ	A.n[35]AEAVTADSEVLEERQ.K	sp|Q9NPL8|TIDC1_HUMAN	sp|Q9NPL8|TIDC1_HUMANtr|C9JR82|C9JR82_HUMANtr|F8WC42|F8WC42_HUMANtr|F8WAU6|F8WAU6_HUMANtr|C9JU35|C9JU35_HUMANtr|F8WB00|F8WB00_HUMANtr|G3XA94|G3XA94_HUMAN	0.9932	0.00262	15|56	3	1679.85	1679.84	0.010117	1	6697.7	560.955	560.958	25	neo DiMet	LATE
AAAAVQGGRSGGSGGCSGAGGASNCGTGSGRSGLLD	M.n[43.02]AAAAVQGGRSGGSGGC[160.03]SGAGGASNC[160.03]GTGSGRSGLLD.K	sp|Q15005|SPCS2_HUMAN	sp|Q15005|SPCS2_HUMANtr|E9PL01|E9PL01_HUMANtr|A0A087WUC6|A0A087WUC6_HUMANtr|E9PI68|E9PI68_HUMAN	1	1.4e-10	16|210	4	3166.41	3165.39	1.02155	2	6698.7	792.355	792.61	2	Acet N-term	LATE
AHQTGIHATEEL	M.n[43.02]AHQTGIHATEEL.K	sp|Q6IBS0|TWF2_HUMAN	sp|Q6IBS0|TWF2_HUMANtr|D6RG15|D6RG15_HUMAN	0.9956	0.00261	7|22	2	1347.65	1347.64	0.00868	2	6703	674.828	674.833	2	Acet N-term	LATE
AAAAVQGGRSGGSGGCSGAGGASNCGTGSGRSGLLD	M.n[43.02]AAAAVQGGRSGGSGGC[160.03]SGAGGASNC[160.03]GTGSGRSGLLD.K	sp|Q15005|SPCS2_HUMAN	sp|Q15005|SPCS2_HUMANtr|E9PL01|E9PL01_HUMANtr|A0A087WUC6|A0A087WUC6_HUMANtr|E9PI68|E9PI68_HUMAN	1	1.66e-20	31|140	3	3165.41	3165.39	0.015839	2	6703.8	1056.14	1056.14	2	Acet N-term	LATE
KQQSELQSQVRY	L.n[35]K[162.16]QQSELQSQVRY.K	sp|Q14847|LASP1_HUMAN	sp|Q14847|LASP1_HUMANtr|C9J9W2|C9J9W2_HUMAN	0.9265	0.00619	9|44	3	1561.91	1560.89	1.01572	2	6704.3	521.304	521.642	75	Internal LysN	LATE
ADHSFSDGVPSDSVEAA	M.n[43.02]ADHSFSDGVPSDSVEAA.K	sp|Q99733|NP1L4_HUMAN	sp|Q99733|NP1L4_HUMANtr|C9J6D1|C9J6D1_HUMANtr|E9PKT8|E9PKT8_HUMANtr|E9PNW0|E9PNW0_HUMANtr|E9PKI2|E9PKI2_HUMANtr|E9PNJ7|E9PNJ7_HUMANtr|C9J1B1|C9J1B1_HUMANtr|E9PJJ2|E9PJJ2_HUMANtr|E9PP22|E9PP22_HUMANtr|E9PS34|E9PS34_HUMANtr|C9JZI7|C9JZI7_HUMAN	1	1.88e-08	11|32	2	1731.73	1731.72	0.007366	2	6707	866.868	866.872	2	Acet N-term	LATE
MEESVNQMQPLNE	-.n[43.02]MEESVNQM[147.04]QPLNE.K	sp|P10155|RO60_HUMAN	sp|P10155|RO60_HUMANtr|D6RDN1|D6RDN1_HUMANtr|D6RE09|D6RE09_HUMAN	0.9999	1.41e-05	10|24	2	1605.68	1605.67	0.010013	2	6712.4	803.84	803.845	1	Acet N-term	LATE
MDDREDLVYQA	-.n[43.02]M[147.04]DDREDLVYQA.K	sp|P62258|1433E_HUMAN	sp|P62258|1433E_HUMANtr|B4DJF2|B4DJF2_HUMANtr|I3L0W5|I3L0W5_HUMANtr|I3L3T1|I3L3T1_HUMAN	1	2.12e-06	11|20	2	1411.6	1411.59	0.007333	2	6713.2	706.804	706.807	1	Acet N-term	LATE
AEAVTADSEVLEERQ	A.n[35]AEAVTADSEVLEERQ.K	sp|Q9NPL8|TIDC1_HUMAN	sp|Q9NPL8|TIDC1_HUMANtr|C9JR82|C9JR82_HUMANtr|F8WC42|F8WC42_HUMANtr|F8WAU6|F8WAU6_HUMANtr|C9JU35|C9JU35_HUMANtr|F8WB00|F8WB00_HUMANtr|G3XA94|G3XA94_HUMAN	0.9991	0.000264	11|56	3	1679.85	1679.84	0.009445	1	6718.6	560.955	560.958	25	neo DiMet	LATE
AAAAVQGGRSGGSGGCSGAGGASNCGTGSGRSGLLD	M.n[43.02]AAAAVQGGRSGGSGGC[160.03]SGAGGASNC[160.03]GTGSGRSGLLD.K	sp|Q15005|SPCS2_HUMAN	sp|Q15005|SPCS2_HUMANtr|E9PL01|E9PL01_HUMANtr|A0A087WUC6|A0A087WUC6_HUMANtr|E9PI68|E9PI68_HUMAN	1	3.46e-12	13|140	3	3166.4	3165.39	1.01369	2	6724.2	1056.14	1056.48	2	Acet N-term	LATE
ADHSFSDGVPSDSVEAA	M.n[43.02]ADHSFSDGVPSDSVEAA.K	sp|Q99733|NP1L4_HUMAN	sp|Q99733|NP1L4_HUMANtr|C9J6D1|C9J6D1_HUMANtr|E9PKT8|E9PKT8_HUMANtr|E9PNW0|E9PNW0_HUMANtr|E9PKI2|E9PKI2_HUMANtr|E9PNJ7|E9PNJ7_HUMANtr|C9J1B1|C9J1B1_HUMANtr|E9PJJ2|E9PJJ2_HUMANtr|E9PP22|E9PP22_HUMANtr|E9PS34|E9PS34_HUMANtr|C9JZI7|C9JZI7_HUMAN	1	1.71e-06	9|32	2	1731.73	1731.72	0.00692	2	6727.4	866.868	866.872	2	Acet N-term	LATE
MEDSASASLSSAAATGTSTSTPAAPTAR	-.n[43.02]MEDSASASLSSAAATGTSTSTPAAPTAR.K	sp|O76021|RL1D1_HUMAN	sp|O76021|RL1D1_HUMANtr|J3KPU7|J3KPU7_HUMANtr|I3L4T8|I3L4T8_HUMANtr|J3QSV6|J3QSV6_HUMANtr|I3L1Y4|I3L1Y4_HUMANtr|I3L2F2|I3L2F2_HUMANtr|I3L3U9|I3L3U9_HUMAN	1	1.94e-06	7|108	3	2638.21	2638.2	0.011278	2	6728.2	880.408	880.412	1	Acet N-term	LATE
MDDREDLVYQA	-.n[43.02]M[147.04]DDREDLVYQA.K	sp|P62258|1433E_HUMAN	sp|P62258|1433E_HUMANtr|B4DJF2|B4DJF2_HUMANtr|I3L0W5|I3L0W5_HUMANtr|I3L3T1|I3L3T1_HUMAN	1	6.42e-06	9|20	2	1411.6	1411.59	0.005781	2	6733.5	706.804	706.806	1	Acet N-term	LATE
AAENSLVAY	E.n[35]AAENSLVAY.K	sp|P62258|1433E_HUMAN	sp|P62258|1433E_HUMANtr|K7EM20|K7EM20_HUMAN	0.9743	0.0164	7|16	2	970.525	970.518	0.006671	1	6734.7	486.266	486.27	144	neo DiMet	LATE
KTPAQYDASEL	L.n[35]K[162.16]TPAQYDASEL.K	sp|A6NMY6|AXA2L_HUMAN	sp|A6NMY6|AXA2L_HUMANsp|P07355|ANXA2_HUMANtr|H0YLV6|H0YLV6_HUMANtr|H0YMM1|H0YMM1_HUMANtr|H0YMT9|H0YMT9_HUMANtr|H0YMU9|H0YMU9_HUMANtr|H0YN42|H0YN42_HUMANtr|H0YKX9|H0YKX9_HUMANtr|H0YNP5|H0YNP5_HUMANtr|H0YMW4|H0YMW4_HUMANtr|H0YKZ7|H0YKZ7_HUMANtr|H0YKS4|H0YKS4_HUMANtr|H0YMD0|H0YMD0_HUMANtr|H0YM50|H0YM50_HUMAN	0.9721	0.0303	10|20	2	1289.72	1289.71	0.004975	2	6736.3	645.864	645.867	104	Internal LysN	LATE
MEDSASASLSSAAATGTSTSTPAAPTAR	-.n[43.02]M[147.04]EDSASASLSSAAATGTSTSTPAAPTAR.K	sp|O76021|RL1D1_HUMAN	sp|O76021|RL1D1_HUMANtr|J3KPU7|J3KPU7_HUMANtr|I3L4T8|I3L4T8_HUMANtr|J3QSV6|J3QSV6_HUMANtr|I3L1Y4|I3L1Y4_HUMANtr|I3L2F2|I3L2F2_HUMANtr|I3L3U9|I3L3U9_HUMAN	1	2.72e-07	7|108	3	2655.22	2654.2	1.02303	2	6738.5	885.74	886.081	1	Acet N-term	LATE
AEAVTADSEVLEERQ	A.n[35]AEAVTADSEVLEERQ.K	sp|Q9NPL8|TIDC1_HUMAN	sp|Q9NPL8|TIDC1_HUMANtr|C9JR82|C9JR82_HUMANtr|F8WC42|F8WC42_HUMANtr|F8WAU6|F8WAU6_HUMANtr|C9JU35|C9JU35_HUMANtr|F8WB00|F8WB00_HUMANtr|G3XA94|G3XA94_HUMAN	0.9517	0.0328	12|56	3	1679.85	1679.84	0.004441	1	6739	560.955	560.956	25	neo DiMet	LATE
AAAAVQGGRSGGSGGCSGAGGASNCGTGSGRSGLLD	M.n[43.02]AAAAVQGGRSGGSGGC[160.03]SGAGGASNC[160.03]GTGSGRSGLLD.K	sp|Q15005|SPCS2_HUMAN	sp|Q15005|SPCS2_HUMANtr|E9PL01|E9PL01_HUMANtr|A0A087WUC6|A0A087WUC6_HUMANtr|E9PI68|E9PI68_HUMAN	0.9741	0.000443	6|140	3	3166.39	3165.39	1.00161	2	6744.9	1056.14	1056.47	2	Acet N-term	LATE
MEDSASASLSSAAATGTSTSTPAAPTAR	-.n[43.02]MEDSASASLSSAAATGTSTSTPAAPTAR.K	sp|O76021|RL1D1_HUMAN	sp|O76021|RL1D1_HUMANtr|J3KPU7|J3KPU7_HUMANtr|I3L4T8|I3L4T8_HUMANtr|J3QSV6|J3QSV6_HUMANtr|I3L1Y4|I3L1Y4_HUMANtr|I3L2F2|I3L2F2_HUMANtr|I3L3U9|I3L3U9_HUMAN	1	9.12e-08	9|108	3	2638.22	2638.2	0.016182	2	6746.6	880.408	880.414	1	Acet N-term	LATE
ADHSFSDGVPSDSVEAA	M.n[43.02]ADHSFSDGVPSDSVEAA.K	sp|Q99733|NP1L4_HUMAN	sp|Q99733|NP1L4_HUMANtr|C9J6D1|C9J6D1_HUMANtr|E9PKT8|E9PKT8_HUMANtr|E9PNW0|E9PNW0_HUMANtr|E9PKI2|E9PKI2_HUMANtr|E9PNJ7|E9PNJ7_HUMANtr|C9J1B1|C9J1B1_HUMANtr|E9PJJ2|E9PJJ2_HUMANtr|E9PP22|E9PP22_HUMANtr|E9PS34|E9PS34_HUMANtr|C9JZI7|C9JZI7_HUMAN	0.9907	0.0087	6|32	2	1731.73	1731.72	0.006554	2	6747.9	866.868	866.872	2	Acet N-term	LATE
ANRGPAYGLSREVQQ	M.n[43.02]ANRGPAYGLSREVQQ.K	sp|P37802|TAGL2_HUMAN	sp|P37802|TAGL2_HUMANtr|X6RJP6|X6RJP6_HUMAN	1	3.1e-06	13|56	3	1686.85	1686.84	0.009289	2	6749.2	563.289	563.292	2	Acet N-term	LATE
MDDREDLVYQA	-.n[43.02]M[147.04]DDREDLVYQA.K	sp|P62258|1433E_HUMAN	sp|P62258|1433E_HUMANtr|B4DJF2|B4DJF2_HUMANtr|I3L0W5|I3L0W5_HUMANtr|I3L3T1|I3L3T1_HUMAN	0.9999	2.25e-05	9|20	2	1411.6	1411.59	0.006435	2	6754	706.804	706.807	1	Acet N-term	LATE
KQQSELQSQVRY	L.n[35]K[162.16]QQSELQSQVRY.K	sp|Q14847|LASP1_HUMAN	sp|Q14847|LASP1_HUMANtr|C9J9W2|C9J9W2_HUMAN	0.9993	0.000139	17|44	3	1560.9	1560.89	0.010226	2	6754.4	521.304	521.307	75	Internal LysN	LATE
AAENSLVAY	E.n[35]AAENSLVAY.K	sp|P62258|1433E_HUMAN	sp|P62258|1433E_HUMANtr|K7EM20|K7EM20_HUMAN	0.9285	0.0361	5|16	2	970.526	970.518	0.00765	1	6755.4	486.266	486.27	144	neo DiMet	LATE
KTPAQYDASEL	L.n[35]K[162.16]TPAQYDASEL.K	sp|A6NMY6|AXA2L_HUMAN	sp|A6NMY6|AXA2L_HUMANsp|P07355|ANXA2_HUMANtr|H0YLV6|H0YLV6_HUMANtr|H0YMM1|H0YMM1_HUMANtr|H0YMT9|H0YMT9_HUMANtr|H0YMU9|H0YMU9_HUMANtr|H0YN42|H0YN42_HUMANtr|H0YKX9|H0YKX9_HUMANtr|H0YNP5|H0YNP5_HUMANtr|H0YMW4|H0YMW4_HUMANtr|H0YKZ7|H0YKZ7_HUMANtr|H0YKS4|H0YKS4_HUMANtr|H0YMD0|H0YMD0_HUMANtr|H0YM50|H0YM50_HUMAN	0.997	0.00212	10|20	2	1289.72	1289.71	0.00732	2	6756.8	645.864	645.868	104	Internal LysN	LATE
VMCPDARSRCPDGSTCCELPSG	S.n[35]VMC[160.03]PDARSRC[160.03]PDGSTC[160.03]C[160.03]ELPSG.K	sp|P28799|GRN_HUMAN	sp|P28799|GRN_HUMANtr|K7EMR1|K7EMR1_HUMANtr|K7EKL3|K7EKL3_HUMAN	0.989	0.00565	7|84	3	2545.08	2545.07	0.00933	1	6757.2	849.364	849.367	206	neo DiMet	LATE
KVIPELNG	G.n[35]K[162.16]VIPELNG.K	sp|P04406|G3P_HUMAN	sp|P04406|G3P_HUMANtr|E7EUT5|E7EUT5_HUMAN	0.9908	0.00814	6|14	2	936.633	936.628	0.004917	2	6759.2	469.321	469.324	219	Internal LysN	LATE
GSGSGSGFGFGGSVSGSSSS	F.n[35]GSGSGSGFGFGGSVSGSSSS.K	sp|P19013|K2C4_HUMAN	sp|P19013|K2C4_HUMAN	0.9984	0.00112	5|38	2	1684.75	1684.74	0.007788	1	6767.3	843.377	843.381	503	neo DiMet	LATE
ANRGPAYGLSREVQQ	M.n[43.02]ANRGPAYGLSREVQQ.K	sp|P37802|TAGL2_HUMAN	sp|P37802|TAGL2_HUMANtr|X6RJP6|X6RJP6_HUMAN	1	9.4e-09	19|56	3	1686.85	1686.84	0.007373	2	6769.8	563.289	563.291	2	Acet N-term	LATE
SMAYGPAQHAISTE	Y.n[35]SMAYGPAQHAISTE.K	sp|Q9NRX4|PHP14_HUMAN	sp|Q9NRX4|PHP14_HUMAN	0.9196	0.0117	5|26	2	1496.73	1495.72	1.01162	1	6772.2	748.867	749.373	94	neo DiMet	LATE
MDDREDLVYQA	-.n[43.02]M[147.04]DDREDLVYQA.K	sp|P62258|1433E_HUMAN	sp|P62258|1433E_HUMANtr|B4DJF2|B4DJF2_HUMANtr|I3L0W5|I3L0W5_HUMANtr|I3L3T1|I3L3T1_HUMAN	0.9927	0.00685	7|20	2	1411.6	1411.59	0.004539	2	6774.4	706.804	706.806	1	Acet N-term	LATE
KQQSELQSQVRY	L.n[35]K[162.16]QQSELQSQVRY.K	sp|Q14847|LASP1_HUMAN	sp|Q14847|LASP1_HUMANtr|C9J9W2|C9J9W2_HUMAN	0.9935	0.00314	16|44	3	1560.89	1560.89	0.004974	2	6774.9	521.304	521.305	75	Internal LysN	LATE
VMCPDARSRCPDGSTCCELPSG	S.n[35]VMC[160.03]PDARSRC[160.03]PDGSTC[160.03]C[160.03]ELPSG.K	sp|P28799|GRN_HUMAN	sp|P28799|GRN_HUMANtr|K7EMR1|K7EMR1_HUMANtr|K7EKL3|K7EKL3_HUMAN	0.999	0.000106	12|84	3	2546.08	2545.07	1.01037	1	6777.5	849.364	849.701	206	neo DiMet	LATE
KVIPELNG	G.n[35]K[162.16]VIPELNG.K	sp|P04406|G3P_HUMAN	sp|P04406|G3P_HUMANtr|E7EUT5|E7EUT5_HUMAN	0.9922	0.00718	7|14	2	936.632	936.628	0.003504	2	6779.6	469.321	469.323	219	Internal LysN	LATE
AAVTMSVPGR	M.n[43.02]AAVTMSVPGR.K	sp|Q7Z406|MYH14_HUMAN	sp|Q7Z406|MYH14_HUMANtr|M0QY43|M0QY43_HUMANtr|A0A2R8Y4C3|A0A2R8Y4C3_HUMANtr|A0A2R8Y454|A0A2R8Y454_HUMAN	0.9934	0.00607	6|18	2	1029.53	1029.53	0.003229	2	6780.1	515.771	515.773	2	Acet N-term	LATE
GSGSGSGFGFGGSVSGSSSS	F.n[35]GSGSGSGFGFGGSVSGSSSS.K	sp|P19013|K2C4_HUMAN	sp|P19013|K2C4_HUMAN	1	3.34e-13	22|38	2	1684.74	1684.74	0.002483	1	6787.7	843.377	843.378	503	neo DiMet	LATE
SDCYTELE	M.n[43.02]SDC[160.03]YTELE.K	sp|Q96FQ6|S10AG_HUMAN	sp|Q96FQ6|S10AG_HUMAN	0.99	0.00969	8|14	2	1057.39	1057.39	0.003518	2	6788.4	529.703	529.705	2	Acet N-term	LATE
ANRGPAYGLSREVQQ	M.n[43.02]ANRGPAYGLSREVQQ.K	sp|P37802|TAGL2_HUMAN	sp|P37802|TAGL2_HUMANtr|X6RJP6|X6RJP6_HUMAN	1	3.68e-09	20|56	3	1686.85	1686.84	0.003188	2	6790.5	563.289	563.29	2	Acet N-term	LATE
APSVPAAEPEYP	M.n[35]APSVPAAEPEYP.K	sp|P54819|KAD2_HUMAN	sp|P54819|KAD2_HUMANtr|F8VY04|F8VY04_HUMANtr|F8VPP1|F8VPP1_HUMANtr|F8W1A4|F8W1A4_HUMANtr|F8VZG5|F8VZG5_HUMANtr|G3V213|G3V213_HUMAN	0.9999	2.55e-05	12|22	2	1260.65	1260.65	0.003687	2	6790.9	631.33	631.332	2	DiMet N-term	LATE
SMAYGPAQHAISTE	Y.n[35]SMAYGPAQHAISTE.K	sp|Q9NRX4|PHP14_HUMAN	sp|Q9NRX4|PHP14_HUMAN	1	2.05e-08	13|26	2	1495.72	1495.72	0.004731	1	6792.7	748.867	748.869	94	neo DiMet	LATE
MDDREDLVYQA	-.n[43.02]M[147.04]DDREDLVYQA.K	sp|P62258|1433E_HUMAN	sp|P62258|1433E_HUMANtr|B4DJF2|B4DJF2_HUMANtr|I3L0W5|I3L0W5_HUMANtr|I3L3T1|I3L3T1_HUMAN	0.9997	0.000189	9|20	2	1411.6	1411.59	0.003969	2	6795.4	706.804	706.806	1	Acet N-term	LATE
AELVQGQSAPVGM	M.n[43.02]AELVQGQSAPVGM[147.04].K	sp|Q96I24|FUBP3_HUMAN	sp|Q96I24|FUBP3_HUMAN	0.9551	0.0535	5|24	2	1343.64	1343.64	0.004513	2	6797.4	672.827	672.829	2	Acet N-term	LATE
KVIPELNG	G.n[35]K[162.16]VIPELNG.K	sp|P04406|G3P_HUMAN	sp|P04406|G3P_HUMANtr|E7EUT5|E7EUT5_HUMAN	0.9955	0.00397	6|14	2	936.631	936.628	0.002872	2	6799.8	469.321	469.323	219	Internal LysN	LATE
AAVTMSVPGR	M.n[43.02]AAVTMSVPGR.K	sp|Q7Z406|MYH14_HUMAN	sp|Q7Z406|MYH14_HUMANtr|M0QY43|M0QY43_HUMANtr|A0A2R8Y4C3|A0A2R8Y4C3_HUMANtr|A0A2R8Y454|A0A2R8Y454_HUMAN	1	7.68e-06	11|18	2	1029.53	1029.53	0.003384	2	6800.7	515.771	515.773	2	Acet N-term	LATE
VHQSVATDGPSSTQPALP	G.n[35]VHQSVATDGPSSTQPALP.K	sp|O75251|NDUS7_HUMAN	sp|O75251|NDUS7_HUMANtr|A0A087WXF6|A0A087WXF6_HUMANtr|A0A087WTI3|A0A087WTI3_HUMANtr|F5H5N1|F5H5N1_HUMAN	0.9994	0.000128	10|68	3	1824.95	1824.94	0.003239	1	6807.9	609.322	609.323	30	neo DiMet	LATE
GSGSGSGFGFGGSVSGSSSS	F.n[35]GSGSGSGFGFGGSVSGSSSS.K	sp|P19013|K2C4_HUMAN	sp|P19013|K2C4_HUMAN	1	2.43e-14	19|38	2	1684.74	1684.74	0.003376	1	6808.6	843.377	843.378	503	neo DiMet	LATE
MENCLGESRHEVE	K.n[43.02]MENC[160.03]LGESRHEVE.K	sp|Q9UHB6|LIMA1_HUMAN	sp|Q9UHB6|LIMA1_HUMANtr|F8VQE1|F8VQE1_HUMANtr|F8VRN8|F8VRN8_HUMAN	1	4.43e-07	9|24	2	1630.67	1630.67	0.002577	1	6808.6	816.343	816.344	161	neo Acet	LATE
SDCYTELE	M.n[43.02]SDC[160.03]YTELE.K	sp|Q96FQ6|S10AG_HUMAN	sp|Q96FQ6|S10AG_HUMAN	0.9862	0.0142	7|14	2	1057.39	1057.39	0.003124	2	6809.3	529.703	529.704	2	Acet N-term	LATE
ANRGPAYGLSREVQQ	M.n[43.02]ANRGPAYGLSREVQQ.K	sp|P37802|TAGL2_HUMAN	sp|P37802|TAGL2_HUMANtr|X6RJP6|X6RJP6_HUMAN	1	2.27e-08	19|56	3	1686.85	1686.84	0.003299	2	6810.8	563.289	563.29	2	Acet N-term	LATE
APSVPAAEPEYP	M.n[35]APSVPAAEPEYP.K	sp|P54819|KAD2_HUMAN	sp|P54819|KAD2_HUMANtr|F8VY04|F8VY04_HUMANtr|F8VPP1|F8VPP1_HUMANtr|F8W1A4|F8W1A4_HUMANtr|F8VZG5|F8VZG5_HUMANtr|G3V213|G3V213_HUMAN	0.9995	0.000319	12|22	2	1260.65	1260.65	0.003776	2	6811.2	631.33	631.332	2	DiMet N-term	LATE
VHQSVATDGPSSTQPALP	G.n[35]VHQSVATDGPSSTQPALP.K	sp|O75251|NDUS7_HUMAN	sp|O75251|NDUS7_HUMANtr|A0A087WXF6|A0A087WXF6_HUMANtr|A0A087WTI3|A0A087WTI3_HUMANtr|F5H5N1|F5H5N1_HUMAN	1	3.03e-07	13|34	2	1824.95	1824.94	0.004374	1	6811.3	913.479	913.481	30	neo DiMet	LATE
AEAVTADSEVLEERQ	A.n[35]AEAVTADSEVLEERQ.K	sp|Q9NPL8|TIDC1_HUMAN	sp|Q9NPL8|TIDC1_HUMANtr|C9JR82|C9JR82_HUMANtr|F8WC42|F8WC42_HUMANtr|F8WAU6|F8WAU6_HUMANtr|C9JU35|C9JU35_HUMANtr|F8WB00|F8WB00_HUMANtr|G3XA94|G3XA94_HUMAN	0.9913	0.00445	12|56	3	1679.85	1679.84	0.005173	1	6811.5	560.955	560.957	25	neo DiMet	LATE
SMAYGPAQHAISTE	Y.n[35]SMAYGPAQHAISTE.K	sp|Q9NRX4|PHP14_HUMAN	sp|Q9NRX4|PHP14_HUMAN	1	5.49e-08	12|26	2	1495.72	1495.72	0.004142	1	6813.2	748.867	748.869	94	neo DiMet	LATE
ADHSFSDGVPSDSVEAA	M.n[43.02]ADHSFSDGVPSDSVEAA.K	sp|Q99733|NP1L4_HUMAN	sp|Q99733|NP1L4_HUMANtr|C9J6D1|C9J6D1_HUMANtr|E9PKT8|E9PKT8_HUMANtr|E9PNW0|E9PNW0_HUMANtr|E9PKI2|E9PKI2_HUMANtr|E9PNJ7|E9PNJ7_HUMANtr|C9J1B1|C9J1B1_HUMANtr|E9PJJ2|E9PJJ2_HUMANtr|E9PP22|E9PP22_HUMANtr|E9PS34|E9PS34_HUMANtr|C9JZI7|C9JZI7_HUMAN	1	2.56e-07	11|32	2	1731.73	1731.72	0.008214	2	6813.6	866.868	866.873	2	Acet N-term	LATE
AEAVTADSEVLEERQ	A.n[35]AEAVTADSEVLEERQ.K	sp|Q9NPL8|TIDC1_HUMAN	sp|Q9NPL8|TIDC1_HUMANtr|C9JR82|C9JR82_HUMANtr|F8WC42|F8WC42_HUMANtr|F8WAU6|F8WAU6_HUMANtr|C9JU35|C9JU35_HUMANtr|F8WB00|F8WB00_HUMANtr|G3XA94|G3XA94_HUMAN	1	5.9e-07	9|28	2	1679.85	1679.84	0.007831	1	6815.5	840.929	840.933	25	neo DiMet	LATE
MDDREDLVYQA	-.n[43.02]M[147.04]DDREDLVYQA.K	sp|P62258|1433E_HUMAN	sp|P62258|1433E_HUMANtr|B4DJF2|B4DJF2_HUMANtr|I3L0W5|I3L0W5_HUMANtr|I3L3T1|I3L3T1_HUMAN	0.9944	0.00506	7|20	2	1411.6	1411.59	0.003835	2	6815.9	706.804	706.805	1	Acet N-term	LATE
ARPDDEEGAAVAPGHPLA	M.n[35]ARPDDEEGAAVAPGHPLA.K	sp|Q9Y5Y0|FLVC1_HUMAN	sp|Q9Y5Y0|FLVC1_HUMAN	0.9997	1.66e-05	18|68	3	1806.92	1805.91	1.00711	2	6816.3	602.978	603.314	2	DiMet N-term	LATE
KLVPQQLAH	Y.n[35]K[162.16]LVPQQLAH.-	sp|P10606|COX5B_HUMAN	sp|P10606|COX5B_HUMAN	1	1.14e-05	9|16	2	1100.74	1100.73	0.00364	2	6818.3	551.374	551.376	121	Internal LysN	LATE
VMCPDARSRCPDGSTCCELPSG	S.n[35]VMC[160.03]PDARSRC[160.03]PDGSTC[160.03]C[160.03]ELPSG.K	sp|P28799|GRN_HUMAN	sp|P28799|GRN_HUMANtr|K7EMR1|K7EMR1_HUMANtr|K7EKL3|K7EKL3_HUMAN	0.9953	0.00216	10|84	3	2545.08	2545.07	0.006767	1	6818.9	849.364	849.366	206	neo DiMet	LATE
KVIPELNG	G.n[35]K[162.16]VIPELNG.K	sp|P04406|G3P_HUMAN	sp|P04406|G3P_HUMANtr|E7EUT5|E7EUT5_HUMAN	0.9957	0.00375	6|14	2	936.631	936.628	0.003058	2	6820.3	469.321	469.323	219	Internal LysN	LATE
AAVTMSVPGR	M.n[43.02]AAVTMSVPGR.K	sp|Q7Z406|MYH14_HUMAN	sp|Q7Z406|MYH14_HUMANtr|M0QY43|M0QY43_HUMANtr|A0A2R8Y4C3|A0A2R8Y4C3_HUMANtr|A0A2R8Y454|A0A2R8Y454_HUMAN	1	4.25e-06	11|18	2	1029.53	1029.53	0.003615	2	6821.2	515.771	515.773	2	Acet N-term	LATE
VHQSVATDGPSSTQPALP	G.n[35]VHQSVATDGPSSTQPALP.K	sp|O75251|NDUS7_HUMAN	sp|O75251|NDUS7_HUMANtr|A0A087WXF6|A0A087WXF6_HUMANtr|A0A087WTI3|A0A087WTI3_HUMANtr|F5H5N1|F5H5N1_HUMAN	1	1.05e-08	23|68	3	1824.96	1824.94	0.01232	1	6828.1	609.322	609.326	30	neo DiMet	LATE
MENCLGESRHEVE	K.n[43.02]MENC[160.03]LGESRHEVE.K	sp|Q9UHB6|LIMA1_HUMAN	sp|Q9UHB6|LIMA1_HUMANtr|F8VQE1|F8VQE1_HUMANtr|F8VRN8|F8VRN8_HUMAN	1	1.45e-05	16|24	2	1630.68	1630.67	0.004397	1	6829.1	816.343	816.345	161	neo Acet	LATE
GSGSGSGFGFGGSVSGSSSS	F.n[35]GSGSGSGFGFGGSVSGSSSS.K	sp|P19013|K2C4_HUMAN	sp|P19013|K2C4_HUMAN	1	9.11e-09	13|38	2	1684.75	1684.74	0.008145	1	6829.2	843.377	843.381	503	neo DiMet	LATE
TEQMTLRGTL	M.n[43.02]TEQM[147.04]TLRGTL.K	sp|P63244|RACK1_HUMAN	sp|P63244|RACK1_HUMANtr|D6REE5|D6REE5_HUMANtr|D6RDI0|D6RDI0_HUMANtr|D6RHH4|D6RHH4_HUMANtr|D6RAU2|D6RAU2_HUMANtr|J3KPE3|J3KPE3_HUMANtr|D6RHJ5|D6RHJ5_HUMANtr|D6RFZ9|D6RFZ9_HUMANtr|D6RBD0|D6RBD0_HUMANtr|D6RGK8|D6RGK8_HUMANtr|D6R909|D6R909_HUMANtr|D6RAC2|D6RAC2_HUMANtr|E9PD14|E9PD14_HUMAN	0.9998	4.33e-05	12|18	2	1206.59	1206.59	0.00124	2	6830.4	604.303	604.304	2	Acet N-term	LATE
ANRGPAYGLSREVQQ	M.n[43.02]ANRGPAYGLSREVQQ.K	sp|P37802|TAGL2_HUMAN	sp|P37802|TAGL2_HUMANtr|X6RJP6|X6RJP6_HUMAN	1	5.66e-10	19|56	3	1686.85	1686.84	0.004314	2	6831.2	563.289	563.29	2	Acet N-term	LATE
APSVPAAEPEYP	M.n[35]APSVPAAEPEYP.K	sp|P54819|KAD2_HUMAN	sp|P54819|KAD2_HUMANtr|F8VY04|F8VY04_HUMANtr|F8VPP1|F8VPP1_HUMANtr|F8W1A4|F8W1A4_HUMANtr|F8VZG5|F8VZG5_HUMANtr|G3V213|G3V213_HUMAN	0.9998	6.87e-05	12|22	2	1260.65	1260.65	0.003795	2	6831.9	631.33	631.332	2	DiMet N-term	LATE
VHQSVATDGPSSTQPALP	G.n[35]VHQSVATDGPSSTQPALP.K	sp|O75251|NDUS7_HUMAN	sp|O75251|NDUS7_HUMANtr|A0A087WXF6|A0A087WXF6_HUMANtr|A0A087WTI3|A0A087WTI3_HUMANtr|F5H5N1|F5H5N1_HUMAN	1	6.22e-11	17|34	2	1824.95	1824.94	0.004621	1	6832	913.479	913.481	30	neo DiMet	LATE
AEAVTADSEVLEERQ	A.n[35]AEAVTADSEVLEERQ.K	sp|Q9NPL8|TIDC1_HUMAN	sp|Q9NPL8|TIDC1_HUMANtr|C9JR82|C9JR82_HUMANtr|F8WC42|F8WC42_HUMANtr|F8WAU6|F8WAU6_HUMANtr|C9JU35|C9JU35_HUMANtr|F8WB00|F8WB00_HUMANtr|G3XA94|G3XA94_HUMAN	0.9607	0.0206	7|56	3	1679.85	1679.84	0.003159	1	6832	560.955	560.956	25	neo DiMet	LATE
SMAYGPAQHAISTE	Y.n[35]SMAYGPAQHAISTE.K	sp|Q9NRX4|PHP14_HUMAN	sp|Q9NRX4|PHP14_HUMAN	1	2.91e-08	13|26	2	1495.73	1495.72	0.007295	1	6833.9	748.867	748.87	94	neo DiMet	LATE
ADHSFSDGVPSDSVEAA	M.n[43.02]ADHSFSDGVPSDSVEAA.K	sp|Q99733|NP1L4_HUMAN	sp|Q99733|NP1L4_HUMANtr|C9J6D1|C9J6D1_HUMANtr|E9PKT8|E9PKT8_HUMANtr|E9PNW0|E9PNW0_HUMANtr|E9PKI2|E9PKI2_HUMANtr|E9PNJ7|E9PNJ7_HUMANtr|C9J1B1|C9J1B1_HUMANtr|E9PJJ2|E9PJJ2_HUMANtr|E9PP22|E9PP22_HUMANtr|E9PS34|E9PS34_HUMANtr|C9JZI7|C9JZI7_HUMAN	1	2.04e-07	10|32	2	1731.73	1731.72	0.006432	2	6833.9	866.868	866.872	2	Acet N-term	LATE
MDDREDLVYQA	-.n[43.02]M[147.04]DDREDLVYQA.K	sp|P62258|1433E_HUMAN	sp|P62258|1433E_HUMANtr|B4DJF2|B4DJF2_HUMANtr|I3L0W5|I3L0W5_HUMANtr|I3L3T1|I3L3T1_HUMAN	0.9999	2.96e-05	8|20	2	1411.6	1411.59	0.003918	2	6836.4	706.804	706.806	1	Acet N-term	LATE
KLVPQQLAH	Y.n[35]K[162.16]LVPQQLAH.-	sp|P10606|COX5B_HUMAN	sp|P10606|COX5B_HUMAN	0.981	0.0197	7|16	2	1100.74	1100.73	0.004134	2	6838.9	551.374	551.376	121	Internal LysN	LATE
VMCPDARSRCPDGSTCCELPSG	S.n[35]VMC[160.03]PDARSRC[160.03]PDGSTC[160.03]C[160.03]ELPSG.K	sp|P28799|GRN_HUMAN	sp|P28799|GRN_HUMANtr|K7EMR1|K7EMR1_HUMANtr|K7EKL3|K7EKL3_HUMAN	0.9988	0.00012	11|84	3	2546.08	2545.07	1.01019	1	6839.3	849.364	849.701	206	neo DiMet	LATE
KVIPELNG	G.n[35]K[162.16]VIPELNG.K	sp|P04406|G3P_HUMAN	sp|P04406|G3P_HUMANtr|E7EUT5|E7EUT5_HUMAN	0.9979	0.00162	6|14	2	936.631	936.628	0.002847	2	6840.7	469.321	469.323	219	Internal LysN	LATE
AAVTMSVPGR	M.n[43.02]AAVTMSVPGR.K	sp|Q7Z406|MYH14_HUMAN	sp|Q7Z406|MYH14_HUMANtr|M0QY43|M0QY43_HUMANtr|A0A2R8Y4C3|A0A2R8Y4C3_HUMANtr|A0A2R8Y454|A0A2R8Y454_HUMAN	0.9998	9.88e-05	11|18	2	1029.53	1029.53	0.004776	2	6841.5	515.771	515.774	2	Acet N-term	LATE
MEESVNQMQPLNE	-.n[43.02]M[147.04]EESVNQMQPLNE.K	sp|P10155|RO60_HUMAN	sp|P10155|RO60_HUMANtr|D6RDN1|D6RDN1_HUMANtr|D6RE09|D6RE09_HUMAN	0.9973	0.00218	5|24	2	1605.67	1605.67	0.004191	2	6842.8	803.84	803.842	1	Acet N-term	LATE
VHQSVATDGPSSTQPALP	G.n[35]VHQSVATDGPSSTQPALP.K	sp|O75251|NDUS7_HUMAN	sp|O75251|NDUS7_HUMANtr|A0A087WXF6|A0A087WXF6_HUMANtr|A0A087WTI3|A0A087WTI3_HUMANtr|F5H5N1|F5H5N1_HUMAN	1	1.05e-08	23|68	3	1825.95	1824.94	1.00794	1	6848.3	609.322	609.658	30	neo DiMet	LATE
IFSEQTIPPSA	N.n[35]IFSEQTIPPSA.K	sp|P51553|IDH3G_HUMAN	sp|P51553|IDH3G_HUMANtr|E9PF84|E9PF84_HUMANtr|E7EQB8|E7EQB8_HUMAN	0.9236	0.095	8|20	2	1222.67	1222.67	0.005748	1	6848.7	612.34	612.343	39	neo DiMet	LATE
TSSPVSRVVYNG	M.n[43.02]TSSPVSRVVYNG.K	sp|C9JLW8|MCRI1_HUMAN	sp|C9JLW8|MCRI1_HUMANtr|I3L317|I3L317_HUMANtr|I3L3A7|I3L3A7_HUMANtr|I3L4Q0|I3L4Q0_HUMAN	0.9987	0.000576	7|22	2	1306.66	1306.65	0.008609	2	6848.8	654.333	654.337	2	Acet N-term	LATE
EEPAASFSQPGSMGLD	A.n[35]EEPAASFSQPGSM[147.04]GLD.K	sp|Q8NI22|MCFD2_HUMAN	sp|Q8NI22|MCFD2_HUMANtr|C9JTR4|C9JTR4_HUMAN	1	1.34e-06	9|30	2	1671.76	1671.75	0.004174	1	6849.1	836.883	836.885	27	neo DiMet	LATE
MENCLGESRHEVE	K.n[43.02]MENC[160.03]LGESRHEVE.K	sp|Q9UHB6|LIMA1_HUMAN	sp|Q9UHB6|LIMA1_HUMANtr|F8VQE1|F8VQE1_HUMANtr|F8VRN8|F8VRN8_HUMAN	1	1.44e-06	11|24	2	1630.67	1630.67	0.003112	1	6849.5	816.343	816.345	161	neo Acet	LATE
TEQMTLRGTL	M.n[43.02]TEQM[147.04]TLRGTL.K	sp|P63244|RACK1_HUMAN	sp|P63244|RACK1_HUMANtr|D6REE5|D6REE5_HUMANtr|D6RDI0|D6RDI0_HUMANtr|D6RHH4|D6RHH4_HUMANtr|D6RAU2|D6RAU2_HUMANtr|J3KPE3|J3KPE3_HUMANtr|D6RHJ5|D6RHJ5_HUMANtr|D6RFZ9|D6RFZ9_HUMANtr|D6RBD0|D6RBD0_HUMANtr|D6RGK8|D6RGK8_HUMANtr|D6R909|D6R909_HUMANtr|D6RAC2|D6RAC2_HUMANtr|E9PD14|E9PD14_HUMAN	0.9999	1.93e-05	12|18	2	1206.59	1206.59	0.00341	2	6850.6	604.303	604.305	2	Acet N-term	LATE
APSVPAAEPEYP	M.n[35]APSVPAAEPEYP.K	sp|P54819|KAD2_HUMAN	sp|P54819|KAD2_HUMANtr|F8VY04|F8VY04_HUMANtr|F8VPP1|F8VPP1_HUMANtr|F8W1A4|F8W1A4_HUMANtr|F8VZG5|F8VZG5_HUMANtr|G3V213|G3V213_HUMAN	0.9994	0.000351	12|22	2	1260.65	1260.65	0.004182	2	6852.6	631.33	631.332	2	DiMet N-term	LATE
VHQSVATDGPSSTQPALP	G.n[35]VHQSVATDGPSSTQPALP.K	sp|O75251|NDUS7_HUMAN	sp|O75251|NDUS7_HUMANtr|A0A087WXF6|A0A087WXF6_HUMANtr|A0A087WTI3|A0A087WTI3_HUMANtr|F5H5N1|F5H5N1_HUMAN	1	1.22e-05	15|34	2	1824.95	1824.94	0.004901	1	6852.6	913.479	913.481	30	neo DiMet	LATE
AEAVTADSEVLEERQ	A.n[35]AEAVTADSEVLEERQ.K	sp|Q9NPL8|TIDC1_HUMAN	sp|Q9NPL8|TIDC1_HUMANtr|C9JR82|C9JR82_HUMANtr|F8WC42|F8WC42_HUMANtr|F8WAU6|F8WAU6_HUMANtr|C9JU35|C9JU35_HUMANtr|F8WB00|F8WB00_HUMANtr|G3XA94|G3XA94_HUMAN	0.9989	1.52e-05	7|28	2	1680.85	1679.84	1.00403	1	6856.5	840.929	841.431	25	neo DiMet	LATE
MDDREDLVYQA	-.n[43.02]M[147.04]DDREDLVYQA.K	sp|P62258|1433E_HUMAN	sp|P62258|1433E_HUMANtr|B4DJF2|B4DJF2_HUMANtr|I3L0W5|I3L0W5_HUMANtr|I3L3T1|I3L3T1_HUMAN	0.9999	4.58e-05	8|20	2	1411.6	1411.59	0.00444	2	6856.8	706.804	706.806	1	Acet N-term	LATE
KVIPELNG	G.n[35]K[162.16]VIPELNG.K	sp|P04406|G3P_HUMAN	sp|P04406|G3P_HUMANtr|E7EUT5|E7EUT5_HUMAN	0.9979	0.00158	6|14	2	936.631	936.628	0.003213	2	6860.9	469.321	469.323	219	Internal LysN	LATE
AEAVTADSEVLEERQ	A.n[35]AEAVTADSEVLEERQ.K	sp|Q9NPL8|TIDC1_HUMAN	sp|Q9NPL8|TIDC1_HUMANtr|C9JR82|C9JR82_HUMANtr|F8WC42|F8WC42_HUMANtr|F8WAU6|F8WAU6_HUMANtr|C9JU35|C9JU35_HUMANtr|F8WB00|F8WB00_HUMANtr|G3XA94|G3XA94_HUMAN	0.9156	0.0618	8|56	3	1679.85	1679.84	0.006272	1	6862.2	560.955	560.957	25	neo DiMet	LATE
MEESVNQMQPLNE	-.n[43.02]M[147.04]EESVNQMQPLNE.K	sp|P10155|RO60_HUMAN	sp|P10155|RO60_HUMANtr|D6RDN1|D6RDN1_HUMANtr|D6RE09|D6RE09_HUMAN	0.9993	0.000435	7|24	2	1605.67	1605.67	0.00468	2	6867.6	803.84	803.842	1	Acet N-term	LATE
IFSEQTIPPSA	N.n[35]IFSEQTIPPSA.K	sp|P51553|IDH3G_HUMAN	sp|P51553|IDH3G_HUMANtr|E9PF84|E9PF84_HUMANtr|E7EQB8|E7EQB8_HUMAN	0.9968	0.00258	9|20	2	1222.67	1222.67	0.004902	1	6868.9	612.34	612.343	39	neo DiMet	LATE
VHQSVATDGPSSTQPALP	G.n[35]VHQSVATDGPSSTQPALP.K	sp|O75251|NDUS7_HUMAN	sp|O75251|NDUS7_HUMANtr|A0A087WXF6|A0A087WXF6_HUMANtr|A0A087WTI3|A0A087WTI3_HUMANtr|F5H5N1|F5H5N1_HUMAN	1	8.32e-10	23|68	3	1824.95	1824.94	0.008642	1	6869.4	609.322	609.324	30	neo DiMet	LATE
EEPAASFSQPGSMGLD	A.n[35]EEPAASFSQPGSM[147.04]GLD.K	sp|Q8NI22|MCFD2_HUMAN	sp|Q8NI22|MCFD2_HUMANtr|C9JTR4|C9JTR4_HUMAN	1	1.32e-06	9|30	2	1671.76	1671.75	0.005053	1	6869.5	836.883	836.885	27	neo DiMet	LATE
TSSPVSRVVYNG	M.n[43.02]TSSPVSRVVYNG.K	sp|C9JLW8|MCRI1_HUMAN	sp|C9JLW8|MCRI1_HUMANtr|I3L317|I3L317_HUMANtr|I3L3A7|I3L3A7_HUMANtr|I3L4Q0|I3L4Q0_HUMAN	1	4.07e-06	11|22	2	1306.66	1306.65	0.006733	2	6869.8	654.333	654.337	2	Acet N-term	LATE
MENCLGESRHEVE	K.n[43.02]MENC[160.03]LGESRHEVE.K	sp|Q9UHB6|LIMA1_HUMAN	sp|Q9UHB6|LIMA1_HUMANtr|F8VQE1|F8VQE1_HUMANtr|F8VRN8|F8VRN8_HUMAN	0.9998	9.19e-05	7|24	2	1630.68	1630.67	0.005507	1	6869.9	816.343	816.346	161	neo Acet	LATE
TEQMTLRGTL	M.n[43.02]TEQM[147.04]TLRGTL.K	sp|P63244|RACK1_HUMAN	sp|P63244|RACK1_HUMANtr|D6REE5|D6REE5_HUMANtr|D6RDI0|D6RDI0_HUMANtr|D6RHH4|D6RHH4_HUMANtr|D6RAU2|D6RAU2_HUMANtr|J3KPE3|J3KPE3_HUMANtr|D6RHJ5|D6RHJ5_HUMANtr|D6RFZ9|D6RFZ9_HUMANtr|D6RBD0|D6RBD0_HUMANtr|D6RGK8|D6RGK8_HUMANtr|D6R909|D6R909_HUMANtr|D6RAC2|D6RAC2_HUMANtr|E9PD14|E9PD14_HUMAN	0.9999	2.72e-05	10|18	2	1206.6	1206.59	0.008585	2	6871.1	604.303	604.307	2	Acet N-term	LATE
APSVPAAEPEYP	M.n[35]APSVPAAEPEYP.K	sp|P54819|KAD2_HUMAN	sp|P54819|KAD2_HUMANtr|F8VY04|F8VY04_HUMANtr|F8VPP1|F8VPP1_HUMANtr|F8W1A4|F8W1A4_HUMANtr|F8VZG5|F8VZG5_HUMANtr|G3V213|G3V213_HUMAN	0.9995	0.000277	11|22	2	1260.65	1260.65	0.005496	2	6872.9	631.33	631.333	2	DiMet N-term	LATE
VHQSVATDGPSSTQPALP	G.n[35]VHQSVATDGPSSTQPALP.K	sp|O75251|NDUS7_HUMAN	sp|O75251|NDUS7_HUMANtr|A0A087WXF6|A0A087WXF6_HUMANtr|A0A087WTI3|A0A087WTI3_HUMANtr|F5H5N1|F5H5N1_HUMAN	0.9999	6.07e-05	8|34	2	1824.95	1824.94	0.006304	1	6873.8	913.479	913.482	30	neo DiMet	LATE
ANRGPAYGLSREVQQ	M.n[43.02]ANRGPAYGLSREVQQ.K	sp|P37802|TAGL2_HUMAN	sp|P37802|TAGL2_HUMANtr|X6RJP6|X6RJP6_HUMAN	1	8.4e-08	13|56	3	1686.85	1686.84	0.006671	2	6875.8	563.289	563.291	2	Acet N-term	LATE
MDDREDLVYQA	-.n[43.02]M[147.04]DDREDLVYQA.K	sp|P62258|1433E_HUMAN	sp|P62258|1433E_HUMANtr|B4DJF2|B4DJF2_HUMANtr|I3L0W5|I3L0W5_HUMANtr|I3L3T1|I3L3T1_HUMAN	0.9999	4.3e-05	9|20	2	1411.6	1411.59	0.00603	2	6877	706.804	706.807	1	Acet N-term	LATE
AEAVTADSEVLEERQ	A.n[35]AEAVTADSEVLEERQ.K	sp|Q9NPL8|TIDC1_HUMAN	sp|Q9NPL8|TIDC1_HUMANtr|C9JR82|C9JR82_HUMANtr|F8WC42|F8WC42_HUMANtr|F8WAU6|F8WAU6_HUMANtr|C9JU35|C9JU35_HUMANtr|F8WB00|F8WB00_HUMANtr|G3XA94|G3XA94_HUMAN	0.9998	4.36e-05	8|28	2	1679.85	1679.84	0.011717	1	6877.3	840.929	840.934	25	neo DiMet	LATE
KVIPELNG	G.n[35]K[162.16]VIPELNG.K	sp|P04406|G3P_HUMAN	sp|P04406|G3P_HUMANtr|E7EUT5|E7EUT5_HUMAN	0.9908	0.00856	6|14	2	936.632	936.628	0.003968	2	6881.3	469.321	469.323	219	Internal LysN	LATE
AEAVTADSEVLEERQ	A.n[35]AEAVTADSEVLEERQ.K	sp|Q9NPL8|TIDC1_HUMAN	sp|Q9NPL8|TIDC1_HUMANtr|C9JR82|C9JR82_HUMANtr|F8WC42|F8WC42_HUMANtr|F8WAU6|F8WAU6_HUMANtr|C9JU35|C9JU35_HUMANtr|F8WB00|F8WB00_HUMANtr|G3XA94|G3XA94_HUMAN	0.9987	0.00037	14|56	3	1679.85	1679.84	0.003159	1	6883	560.955	560.956	25	neo DiMet	LATE
IFSEQTIPPSA	N.n[35]IFSEQTIPPSA.K	sp|P51553|IDH3G_HUMAN	sp|P51553|IDH3G_HUMANtr|E9PF84|E9PF84_HUMANtr|E7EQB8|E7EQB8_HUMAN	0.9998	0.000105	9|20	2	1222.67	1222.67	0.005957	1	6889.2	612.34	612.343	39	neo DiMet	LATE
EEPAASFSQPGSMGLD	A.n[35]EEPAASFSQPGSM[147.04]GLD.K	sp|Q8NI22|MCFD2_HUMAN	sp|Q8NI22|MCFD2_HUMANtr|C9JTR4|C9JTR4_HUMAN	0.9995	0.000279	6|30	2	1671.75	1671.75	0.003783	1	6890.2	836.883	836.885	27	neo DiMet	LATE
VHQSVATDGPSSTQPALP	G.n[35]VHQSVATDGPSSTQPALP.K	sp|O75251|NDUS7_HUMAN	sp|O75251|NDUS7_HUMANtr|A0A087WXF6|A0A087WXF6_HUMANtr|A0A087WTI3|A0A087WTI3_HUMANtr|F5H5N1|F5H5N1_HUMAN	1	3.44e-08	21|68	3	1824.95	1824.94	0.010715	1	6890.6	609.322	609.325	30	neo DiMet	LATE
VHQSVATDGPSSTQPALP	G.n[35]VHQSVATDGPSSTQPALP.K	sp|O75251|NDUS7_HUMAN	sp|O75251|NDUS7_HUMANtr|A0A087WXF6|A0A087WXF6_HUMANtr|A0A087WTI3|A0A087WTI3_HUMANtr|F5H5N1|F5H5N1_HUMAN	1	3.31e-06	16|34	2	1824.95	1824.94	0.009426	1	6894.1	913.479	913.483	30	neo DiMet	LATE
SGDGATEQAAEYVPE	M.n[43.02]SGDGATEQAAEYVPE.K	sp|Q12996|CSTF3_HUMAN	sp|Q12996|CSTF3_HUMANtr|E9PJ06|E9PJ06_HUMAN	0.9999	3.84e-06	8|28	2	1564.65	1564.65	-0.000454	2	6896.7	783.334	783.334	2	Acet N-term	LATE
MDDREDLVYQA	-.n[43.02]M[147.04]DDREDLVYQA.K	sp|P62258|1433E_HUMAN	sp|P62258|1433E_HUMANtr|B4DJF2|B4DJF2_HUMANtr|I3L0W5|I3L0W5_HUMANtr|I3L3T1|I3L3T1_HUMAN	0.9983	0.000911	8|20	2	1411.6	1411.59	0.008936	2	6897.2	706.804	706.808	1	Acet N-term	LATE
ANRGPAYGLSREVQQ	M.n[43.02]ANRGPAYGLSREVQQ.K	sp|P37802|TAGL2_HUMAN	sp|P37802|TAGL2_HUMANtr|X6RJP6|X6RJP6_HUMAN	0.9999	1.66e-05	12|56	3	1686.85	1686.84	0.008838	2	6897.7	563.289	563.291	2	Acet N-term	LATE
ALNVAPVRDT	M.n[43.02]ALNVAPVRDT.K	sp|Q5VZF2|MBNL2_HUMAN	sp|Q5VZF2|MBNL2_HUMANtr|O95205|O95205_HUMAN	0.9872	0.00254	7|18	2	1096.6	1096.59	0.010044	2	6901.7	549.301	549.306	2	Acet N-term	LATE
ADHSFSDGVPSDSVEAA	M.n[43.02]ADHSFSDGVPSDSVEAA.K	sp|Q99733|NP1L4_HUMAN	sp|Q99733|NP1L4_HUMANtr|C9J6D1|C9J6D1_HUMANtr|E9PKT8|E9PKT8_HUMANtr|E9PNW0|E9PNW0_HUMANtr|E9PKI2|E9PKI2_HUMANtr|E9PNJ7|E9PNJ7_HUMANtr|C9J1B1|C9J1B1_HUMANtr|E9PJJ2|E9PJJ2_HUMANtr|E9PP22|E9PP22_HUMANtr|E9PS34|E9PS34_HUMANtr|C9JZI7|C9JZI7_HUMAN	1	1.5e-10	17|32	2	1731.73	1731.72	0.010081	2	6904.2	866.868	866.874	2	Acet N-term	LATE
KGEATVSFDDPPSA	P.n[35]K[162.16]GEATVSFDDPPSA.K	sp|Q92804|RBP56_HUMAN	sp|Q92804|RBP56_HUMANsp|P35637|FUS_HUMANtr|H3BPE7|H3BPE7_HUMANtr|A0A075B7D9|A0A075B7D9_HUMAN	0.9422	0.0694	5|26	2	1487.78	1487.78	0.00613	2	6906.6	744.896	744.899	283	Internal LysN	LATE
ADHSFSDGVPSDSVEAA	M.n[43.02]ADHSFSDGVPSDSVEAA.K	sp|Q99733|NP1L4_HUMAN	sp|Q99733|NP1L4_HUMANtr|C9J6D1|C9J6D1_HUMANtr|E9PKT8|E9PKT8_HUMANtr|E9PNW0|E9PNW0_HUMANtr|E9PKI2|E9PKI2_HUMANtr|E9PNJ7|E9PNJ7_HUMANtr|C9J1B1|C9J1B1_HUMANtr|E9PJJ2|E9PJJ2_HUMANtr|E9PP22|E9PP22_HUMANtr|E9PS34|E9PS34_HUMANtr|C9JZI7|C9JZI7_HUMAN	0.979	0.00436	6|64	3	1731.74	1731.72	0.013912	2	6909	578.248	578.253	2	Acet N-term	LATE
IFSEQTIPPSA	N.n[35]IFSEQTIPPSA.K	sp|P51553|IDH3G_HUMAN	sp|P51553|IDH3G_HUMANtr|E9PF84|E9PF84_HUMANtr|E7EQB8|E7EQB8_HUMAN	0.997	0.00117	9|20	2	1222.67	1222.67	0.008811	1	6909.5	612.34	612.345	39	neo DiMet	LATE
VHQSVATDGPSSTQPALP	G.n[35]VHQSVATDGPSSTQPALP.K	sp|O75251|NDUS7_HUMAN	sp|O75251|NDUS7_HUMANtr|A0A087WXF6|A0A087WXF6_HUMANtr|A0A087WTI3|A0A087WTI3_HUMANtr|F5H5N1|F5H5N1_HUMAN	1	3.76e-06	12|34	2	1824.95	1824.94	0.010434	1	6914.7	913.479	913.484	30	neo DiMet	LATE
GRRPARCYRYC	M.n[35]GRRPARC[160.03]YRYC[160.03].K	sp|P27635|RL10_HUMAN	sp|P27635|RL10_HUMANsp|Q96L21|RL10L_HUMANtr|A0A087WV22|A0A087WV22_HUMANtr|X1WI28|X1WI28_HUMANtr|A6QRI9|A6QRI9_HUMAN	0.973	0.0285	9|60	4	1547.79	1547.78	0.008091	2	6916.8	387.952	387.954	2	DiMet N-term	LATE
MDDREDLVYQA	-.n[43.02]M[147.04]DDREDLVYQA.K	sp|P62258|1433E_HUMAN	sp|P62258|1433E_HUMANtr|B4DJF2|B4DJF2_HUMANtr|I3L0W5|I3L0W5_HUMANtr|I3L3T1|I3L3T1_HUMAN	0.9954	0.00363	8|20	2	1411.6	1411.59	0.007504	2	6918	706.804	706.807	1	Acet N-term	LATE
ANRGPAYGLSREVQQ	M.n[43.02]ANRGPAYGLSREVQQ.K	sp|P37802|TAGL2_HUMAN	sp|P37802|TAGL2_HUMANtr|X6RJP6|X6RJP6_HUMAN	1	2.15e-08	15|56	3	1686.85	1686.84	0.008347	2	6918.3	563.289	563.291	2	Acet N-term	LATE
AEAVTADSEVLEERQ	A.n[35]AEAVTADSEVLEERQ.K	sp|Q9NPL8|TIDC1_HUMAN	sp|Q9NPL8|TIDC1_HUMANtr|C9JR82|C9JR82_HUMANtr|F8WC42|F8WC42_HUMANtr|F8WAU6|F8WAU6_HUMANtr|C9JU35|C9JU35_HUMANtr|F8WB00|F8WB00_HUMANtr|G3XA94|G3XA94_HUMAN	0.9999	2.01e-05	7|28	2	1679.85	1679.84	0.010619	1	6919	840.929	840.934	25	neo DiMet	LATE
AEAVTADSEVLEERQ	A.n[35]AEAVTADSEVLEERQ.K	sp|Q9NPL8|TIDC1_HUMAN	sp|Q9NPL8|TIDC1_HUMANtr|C9JR82|C9JR82_HUMANtr|F8WC42|F8WC42_HUMANtr|F8WAU6|F8WAU6_HUMANtr|C9JU35|C9JU35_HUMANtr|F8WB00|F8WB00_HUMANtr|G3XA94|G3XA94_HUMAN	0.9953	0.00107	11|56	3	1679.85	1679.84	0.011948	1	6920.2	560.955	560.959	25	neo DiMet	LATE
GSRSLYNLGGS	Y.n[35]GSRSLYNLGGS.K	sp|P13647|K2C5_HUMAN	sp|P13647|K2C5_HUMANsp|Q7Z794|K2C1B_HUMANtr|F8VV57|F8VV57_HUMANtr|F8VS61|F8VS61_HUMAN	0.9687	0.0328	13|20	2	1143.62	1143.61	0.006002	1	6922.2	572.812	572.815	61	neo DiMet	LATE
MEPAEQPSELVSAEGRNR	-.n[43.02]M[147.04]EPAEQPSELVSAEGRNR.K	sp|P47224|MSS4_HUMAN	sp|P47224|MSS4_HUMAN	0.9979	0.000639	10|68	3	2056.96	2056.95	0.012749	2	6922.9	686.657	686.661	1	Acet N-term	LATE
ADHSFSDGVPSDSVEAA	M.n[43.02]ADHSFSDGVPSDSVEAA.K	sp|Q99733|NP1L4_HUMAN	sp|Q99733|NP1L4_HUMANtr|C9J6D1|C9J6D1_HUMANtr|E9PKT8|E9PKT8_HUMANtr|E9PNW0|E9PNW0_HUMANtr|E9PKI2|E9PKI2_HUMANtr|E9PNJ7|E9PNJ7_HUMANtr|C9J1B1|C9J1B1_HUMANtr|E9PJJ2|E9PJJ2_HUMANtr|E9PP22|E9PP22_HUMANtr|E9PS34|E9PS34_HUMANtr|C9JZI7|C9JZI7_HUMAN	1	4.95e-08	12|32	2	1731.73	1731.72	0.006083	2	6924.6	866.868	866.872	2	Acet N-term	LATE
SSAAAEASAVL	Q.n[35]SSAAAEASAVL.K	sp|Q8TD30|ALAT2_HUMAN	sp|Q8TD30|ALAT2_HUMAN	0.9884	0.011	9|20	2	1009.56	1009.55	0.004688	1	6927.1	505.782	505.785	25	neo DiMet	LATE
KGEATVSFDDPPSA	P.n[35]K[162.16]GEATVSFDDPPSA.K	sp|Q92804|RBP56_HUMAN	sp|Q92804|RBP56_HUMANsp|P35637|FUS_HUMANtr|H3BPE7|H3BPE7_HUMANtr|A0A075B7D9|A0A075B7D9_HUMAN	0.9627	0.0441	9|26	2	1487.78	1487.78	0.003991	2	6927.3	744.896	744.898	283	Internal LysN	LATE
MDGSGEQPRGGGPTSSEQIM	-.n[43.02]MDGSGEQPRGGGPTSSEQIM.K	sp|Q07812|BAX_HUMAN	sp|Q07812|BAX_HUMAN	1	1.87e-07	15|38	2	2062.88	2061.87	1.00482	2	6929.8	1031.94	1032.45	1	Acet N-term	LATE
ADHSFSDGVPSDSVEAA	M.n[43.02]ADHSFSDGVPSDSVEAA.K	sp|Q99733|NP1L4_HUMAN	sp|Q99733|NP1L4_HUMANtr|C9J6D1|C9J6D1_HUMANtr|E9PKT8|E9PKT8_HUMANtr|E9PNW0|E9PNW0_HUMANtr|E9PKI2|E9PKI2_HUMANtr|E9PNJ7|E9PNJ7_HUMANtr|C9J1B1|C9J1B1_HUMANtr|E9PJJ2|E9PJJ2_HUMANtr|E9PP22|E9PP22_HUMANtr|E9PS34|E9PS34_HUMANtr|C9JZI7|C9JZI7_HUMAN	0.999	0.000211	8|64	3	1731.73	1731.72	0.002722	2	6930.3	578.248	578.249	2	Acet N-term	LATE
GRRPARCYRYC	M.n[35]GRRPARC[160.03]YRYC[160.03].K	sp|P27635|RL10_HUMAN	sp|P27635|RL10_HUMANsp|Q96L21|RL10L_HUMANtr|A0A087WV22|A0A087WV22_HUMANtr|X1WI28|X1WI28_HUMANtr|A6QRI9|A6QRI9_HUMAN	0.9867	0.00667	7|40	3	1547.78	1547.78	0.00332	2	6934.4	516.933	516.934	2	DiMet N-term	LATE
VHQSVATDGPSSTQPALP	G.n[35]VHQSVATDGPSSTQPALP.K	sp|O75251|NDUS7_HUMAN	sp|O75251|NDUS7_HUMANtr|A0A087WXF6|A0A087WXF6_HUMANtr|A0A087WTI3|A0A087WTI3_HUMANtr|F5H5N1|F5H5N1_HUMAN	0.9828	0.000548	9|34	2	1825.95	1824.94	1.00435	1	6935.3	913.479	913.981	30	neo DiMet	LATE
SVAFASARPRG	M.n[43.02]SVAFASARPRG.K	sp|O75177|CREST_HUMAN	sp|O75177|CREST_HUMAN	0.9976	0.00185	7|20	2	1159.61	1159.61	0.002765	2	6935.7	580.812	580.814	2	Acet N-term	LATE
ARPDDEEGAAVAPGHPLA	M.n[35]ARPDDEEGAAVAPGHPLA.K	sp|Q9Y5Y0|FLVC1_HUMAN	sp|Q9Y5Y0|FLVC1_HUMAN	1	4.56e-06	18|68	3	1805.92	1805.91	0.004842	2	6938.1	602.978	602.98	2	DiMet N-term	LATE
MDDREDLVYQA	-.n[43.02]M[147.04]DDREDLVYQA.K	sp|P62258|1433E_HUMAN	sp|P62258|1433E_HUMANtr|B4DJF2|B4DJF2_HUMANtr|I3L0W5|I3L0W5_HUMANtr|I3L3T1|I3L3T1_HUMAN	0.9998	5.16e-05	8|20	2	1411.59	1411.59	0.001926	2	6938.5	706.804	706.805	1	Acet N-term	LATE
ANRGPAYGLSREVQQ	M.n[43.02]ANRGPAYGLSREVQQ.K	sp|P37802|TAGL2_HUMAN	sp|P37802|TAGL2_HUMANtr|X6RJP6|X6RJP6_HUMAN	1	2.2e-08	21|56	3	1686.85	1686.84	0.003373	2	6938.6	563.289	563.29	2	Acet N-term	LATE
KICEPGYSPTY	S.n[35]K[162.16]IC[160.03]EPGYSPTY.K	sp|P07858|CATB_HUMAN	sp|P07858|CATB_HUMAN	0.9735	0.0284	9|20	2	1381.73	1381.72	0.005889	2	6940.2	691.868	691.871	209	Internal LysN	LATE
AEAVTADSEVLEERQ	A.n[35]AEAVTADSEVLEERQ.K	sp|Q9NPL8|TIDC1_HUMAN	sp|Q9NPL8|TIDC1_HUMANtr|C9JR82|C9JR82_HUMANtr|F8WC42|F8WC42_HUMANtr|F8WAU6|F8WAU6_HUMANtr|C9JU35|C9JU35_HUMANtr|F8WB00|F8WB00_HUMANtr|G3XA94|G3XA94_HUMAN	0.9887	0.00261	8|56	3	1679.86	1679.84	0.012498	1	6940.9	560.955	560.959	25	neo DiMet	LATE
GSRSLYNLGGS	Y.n[35]GSRSLYNLGGS.K	sp|P13647|K2C5_HUMAN	sp|P13647|K2C5_HUMANsp|Q7Z794|K2C1B_HUMANtr|F8VV57|F8VV57_HUMANtr|F8VS61|F8VS61_HUMAN	0.9978	0.00153	12|20	2	1143.61	1143.61	0.002419	1	6942.9	572.812	572.813	61	neo DiMet	LATE
MEPAEQPSELVSAEGRNR	-.n[43.02]M[147.04]EPAEQPSELVSAEGRNR.K	sp|P47224|MSS4_HUMAN	sp|P47224|MSS4_HUMAN	0.9879	0.0015	10|68	3	2057.96	2056.95	1.00706	2	6943.7	686.657	686.992	1	Acet N-term	LATE
ADHSFSDGVPSDSVEAA	M.n[43.02]ADHSFSDGVPSDSVEAA.K	sp|Q99733|NP1L4_HUMAN	sp|Q99733|NP1L4_HUMANtr|C9J6D1|C9J6D1_HUMANtr|E9PKT8|E9PKT8_HUMANtr|E9PNW0|E9PNW0_HUMANtr|E9PKI2|E9PKI2_HUMANtr|E9PNJ7|E9PNJ7_HUMANtr|C9J1B1|C9J1B1_HUMANtr|E9PJJ2|E9PJJ2_HUMANtr|E9PP22|E9PP22_HUMANtr|E9PS34|E9PS34_HUMANtr|C9JZI7|C9JZI7_HUMAN	1	1.7e-07	11|32	2	1731.73	1731.72	0.003242	2	6945.2	866.868	866.87	2	Acet N-term	LATE
SLFVRDGTSS	F.n[35]SLFVRDGTSS.K	sp|Q5K651|SAMD9_HUMAN	sp|Q5K651|SAMD9_HUMANtr|C9JKF1|C9JKF1_HUMAN	0.9722	0.0307	6|18	2	1101.59	1101.59	0.003911	1	6946.6	551.801	551.803	340	neo DiMet	LATE
LRLQAEEVAQQ	R.n[35]LRLQAEEVAQQ.K	sp|Q15149|PLEC_HUMAN	sp|Q15149|PLEC_HUMAN	0.9441	0.0692	13|20	2	1317.75	1317.75	0.004314	1	6950.1	659.881	659.883	1781	neo DiMet	LATE
GRRPARCYRYC	M.n[35]GRRPARC[160.03]YRYC[160.03].K	sp|P27635|RL10_HUMAN	sp|P27635|RL10_HUMANsp|Q96L21|RL10L_HUMANtr|A0A087WV22|A0A087WV22_HUMANtr|X1WI28|X1WI28_HUMANtr|A6QRI9|A6QRI9_HUMAN	0.9992	0.000259	7|40	3	1547.78	1547.78	0.005825	2	6954.8	516.933	516.935	2	DiMet N-term	LATE
ALAICSQCSDIST	F.n[35]ALAIC[160.03]SQC[160.03]SDIST.K	sp|P10155|RO60_HUMAN	sp|P10155|RO60_HUMANtr|H0Y9N5|H0Y9N5_HUMAN	0.9976	0.00181	5|24	2	1458.7	1458.69	0.007289	1	6955.1	730.353	730.356	95	neo DiMet	LATE
MTTCSRQFTSSSSM	-.n[43.02]MTTC[160.03]SRQFTSSSSM.K	sp|P02533|K1C14_HUMAN	sp|P02533|K1C14_HUMANsp|P08779|K1C16_HUMANtr|K7ENV3|K7ENV3_HUMAN	0.9994	0.00037	13|26	2	1651.67	1651.66	0.005134	2	6955.9	826.839	826.842	1	Acet N-term	LATE
AVEEYSCEFGSA	A.n[35]AVEEYSC[160.03]EFGSA.K	tr|F8VWQ0|F8VWQ0_HUMAN	tr|F8VWQ0|F8VWQ0_HUMANtr|F8VVM2|F8VVM2_HUMAN	0.9921	0.00741	8|22	2	1381.6	1381.59	0.004639	1	6956.2	691.803	691.806	50	neo DiMet	LATE
GSRSLYGLGGS	F.n[35]GSRSLYGLGGS.K	sp|P02538|K2C6A_HUMAN	sp|P02538|K2C6A_HUMANsp|P04259|K2C6B_HUMANsp|P48668|K2C6C_HUMAN	0.959	0.0461	12|20	2	1086.59	1086.59	0.005121	1	6957.5	544.301	544.304	57	neo DiMet	LATE
GRRPARCYRYC	M.n[35]GRRPARC[160.03]YRYC[160.03].K	sp|P27635|RL10_HUMAN	sp|P27635|RL10_HUMANsp|Q96L21|RL10L_HUMANtr|A0A087WV22|A0A087WV22_HUMANtr|X1WI28|X1WI28_HUMANtr|A6QRI9|A6QRI9_HUMAN	0.9937	0.00731	10|60	4	1547.78	1547.78	0.007023	2	6958.3	387.952	387.953	2	DiMet N-term	LATE
MDDREDLVYQA	-.n[43.02]M[147.04]DDREDLVYQA.K	sp|P62258|1433E_HUMAN	sp|P62258|1433E_HUMANtr|B4DJF2|B4DJF2_HUMANtr|I3L0W5|I3L0W5_HUMANtr|I3L3T1|I3L3T1_HUMAN	0.9998	6.5e-05	7|20	2	1411.6	1411.59	0.006063	2	6958.8	706.804	706.807	1	Acet N-term	LATE
AEAVTADSEVLEERQ	A.n[35]AEAVTADSEVLEERQ.K	sp|Q9NPL8|TIDC1_HUMAN	sp|Q9NPL8|TIDC1_HUMANtr|C9JR82|C9JR82_HUMANtr|F8WC42|F8WC42_HUMANtr|F8WAU6|F8WAU6_HUMANtr|C9JU35|C9JU35_HUMANtr|F8WB00|F8WB00_HUMANtr|G3XA94|G3XA94_HUMAN	0.9997	0.000186	6|28	2	1679.85	1679.84	0.005492	1	6959.1	840.929	840.931	25	neo DiMet	LATE
ANRGPAYGLSREVQQ	M.n[43.02]ANRGPAYGLSREVQQ.K	sp|P37802|TAGL2_HUMAN	sp|P37802|TAGL2_HUMANtr|X6RJP6|X6RJP6_HUMAN	1	6.86e-09	19|56	3	1686.85	1686.84	0.008026	2	6959.5	563.289	563.291	2	Acet N-term	LATE
AQDQTQDTQLITVDE	L.n[35]AQDQTQDTQLITVDE.K	sp|O43181|NDUS4_HUMAN	sp|O43181|NDUS4_HUMANtr|H0Y9M8|H0Y9M8_HUMANtr|D6R916|D6R916_HUMANtr|D6RI09|D6RI09_HUMAN	0.9998	0.000116	11|28	2	1737.85	1737.85	0.004132	1	6960.3	869.931	869.933	43	neo DiMet	LATE
AEAVTADSEVLEERQ	A.n[35]AEAVTADSEVLEERQ.K	sp|Q9NPL8|TIDC1_HUMAN	sp|Q9NPL8|TIDC1_HUMANtr|C9JR82|C9JR82_HUMANtr|F8WC42|F8WC42_HUMANtr|F8WAU6|F8WAU6_HUMANtr|C9JU35|C9JU35_HUMANtr|F8WB00|F8WB00_HUMANtr|G3XA94|G3XA94_HUMAN	0.9848	0.00134	10|56	3	1679.86	1679.84	0.015793	1	6962.2	560.955	560.96	25	neo DiMet	LATE
ANRGPAYGLSREVQQ	M.n[43.02]ANRGPAYGLSREVQQ.K	sp|P37802|TAGL2_HUMAN	sp|P37802|TAGL2_HUMANtr|X6RJP6|X6RJP6_HUMAN	0.9971	0.00224	7|28	2	1686.85	1686.84	0.00782	2	6963.4	844.429	844.433	2	Acet N-term	LATE
GSRSLYNLGGS	Y.n[35]GSRSLYNLGGS.K	sp|P13647|K2C5_HUMAN	sp|P13647|K2C5_HUMANsp|Q7Z794|K2C1B_HUMANtr|F8VV57|F8VV57_HUMANtr|F8VS61|F8VS61_HUMAN	0.9905	0.00745	12|20	2	1143.62	1143.61	0.006814	1	6963.5	572.812	572.816	61	neo DiMet	LATE
MEPAEQPSELVSAEGRNR	-.n[43.02]M[147.04]EPAEQPSELVSAEGRNR.K	sp|P47224|MSS4_HUMAN	sp|P47224|MSS4_HUMAN	0.9949	0.00221	8|68	3	2056.96	2056.95	0.01036	2	6964.7	686.657	686.66	1	Acet N-term	LATE
ADHSFSDGVPSDSVEAA	M.n[43.02]ADHSFSDGVPSDSVEAA.K	sp|Q99733|NP1L4_HUMAN	sp|Q99733|NP1L4_HUMANtr|C9J6D1|C9J6D1_HUMANtr|E9PKT8|E9PKT8_HUMANtr|E9PNW0|E9PNW0_HUMANtr|E9PKI2|E9PKI2_HUMANtr|E9PNJ7|E9PNJ7_HUMANtr|C9J1B1|C9J1B1_HUMANtr|E9PJJ2|E9PJJ2_HUMANtr|E9PP22|E9PP22_HUMANtr|E9PS34|E9PS34_HUMANtr|C9JZI7|C9JZI7_HUMAN	0.9999	2.61e-05	9|32	2	1731.73	1731.72	0.008165	2	6965.5	866.868	866.873	2	Acet N-term	LATE
AAESALQVVE	M.n[35]AAESALQVVE.K	sp|Q14241|ELOA1_HUMAN	sp|Q14241|ELOA1_HUMANtr|A0A024RAC6|A0A024RAC6_HUMAN	0.9955	0.00351	8|18	2	1049.59	1049.58	0.005776	1	6967.5	525.798	525.801	28	neo DiMet	LATE
LVASAYSIAQ	R.n[35]LVASAYSIAQ.K	sp|O95861|BPNT1_HUMAN	sp|O95861|BPNT1_HUMANtr|A6NF51|A6NF51_HUMANtr|F8VZG4|F8VZG4_HUMANtr|F8W1J0|F8W1J0_HUMANtr|F8VVW8|F8VVW8_HUMAN	0.9998	6.54e-05	8|18	2	1055.61	1055.61	0.005364	1	6969.9	528.811	528.814	11	neo DiMet	LATE
MEVRASLQ	-.n[43.02]MEVRASLQ.K	sp|Q5R372|RBG1L_HUMAN	sp|Q5R372|RBG1L_HUMANtr|A0A0U1RQY6|A0A0U1RQY6_HUMANtr|A0A0C4DG54|A0A0C4DG54_HUMAN	0.9841	0.016	9|14	2	974.489	974.486	0.003861	2	6971.6	488.25	488.252	1	Acet N-term	LATE
AAQGVGPGPGSAAPPGLEAARQ	M.n[43.02]AAQGVGPGPGSAAPPGLEAARQ.K	sp|Q6NZ67|MZT2B_HUMAN	sp|Q6NZ67|MZT2B_HUMANsp|Q6P582|MZT2A_HUMANtr|B8ZZ87|B8ZZ87_HUMAN	1	8.94e-09	18|84	3	2000.02	2000.01	0.011441	2	6972.7	667.676	667.68	2	Acet N-term	LATE
GRRPARCYRYC	M.n[35]GRRPARC[160.03]YRYC[160.03].K	sp|P27635|RL10_HUMAN	sp|P27635|RL10_HUMANsp|Q96L21|RL10L_HUMANtr|A0A087WV22|A0A087WV22_HUMANtr|X1WI28|X1WI28_HUMANtr|A6QRI9|A6QRI9_HUMAN	0.9917	0.00401	6|40	3	1547.78	1547.78	0.006307	2	6975.1	516.933	516.935	2	DiMet N-term	LATE
ALAICSQCSDIST	F.n[35]ALAIC[160.03]SQC[160.03]SDIST.K	sp|P10155|RO60_HUMAN	sp|P10155|RO60_HUMANtr|H0Y9N5|H0Y9N5_HUMAN	1	2.36e-07	13|24	2	1458.7	1458.69	0.005527	1	6975.8	730.353	730.355	95	neo DiMet	LATE
AVEEYSCEFGSA	A.n[35]AVEEYSC[160.03]EFGSA.K	tr|F8VWQ0|F8VWQ0_HUMAN	tr|F8VWQ0|F8VWQ0_HUMANtr|F8VVM2|F8VVM2_HUMAN	1	3.54e-06	10|22	2	1381.6	1381.59	0.00497	1	6976.8	691.803	691.806	50	neo DiMet	LATE
GRRPARCYRYC	M.n[35]GRRPARC[160.03]YRYC[160.03].K	sp|P27635|RL10_HUMAN	sp|P27635|RL10_HUMANsp|Q96L21|RL10L_HUMANtr|A0A087WV22|A0A087WV22_HUMANtr|X1WI28|X1WI28_HUMANtr|A6QRI9|A6QRI9_HUMAN	0.9963	0.00452	14|60	4	1547.78	1547.78	0.006353	2	6978.9	387.952	387.953	2	DiMet N-term	LATE
MDDREDLVYQA	-.n[43.02]M[147.04]DDREDLVYQA.K	sp|P62258|1433E_HUMAN	sp|P62258|1433E_HUMANtr|B4DJF2|B4DJF2_HUMANtr|I3L0W5|I3L0W5_HUMANtr|I3L3T1|I3L3T1_HUMAN	0.9934	0.00598	6|20	2	1411.6	1411.59	0.004984	2	6979	706.804	706.806	1	Acet N-term	LATE
ANRGPAYGLSREVQQ	M.n[43.02]ANRGPAYGLSREVQQ.K	sp|P37802|TAGL2_HUMAN	sp|P37802|TAGL2_HUMANtr|X6RJP6|X6RJP6_HUMAN	1	5.75e-11	22|56	3	1686.85	1686.84	0.008287	2	6979.8	563.289	563.291	2	Acet N-term	LATE
IFSEQTIPPSA	N.n[35]IFSEQTIPPSA.K	sp|P51553|IDH3G_HUMAN	sp|P51553|IDH3G_HUMANtr|E9PF84|E9PF84_HUMANtr|E7EQB8|E7EQB8_HUMAN	0.9986	0.000972	9|20	2	1222.67	1222.67	0.004426	1	6982.3	612.34	612.342	39	neo DiMet	LATE
MNDTVTIRTR	-.n[43.02]MNDTVTIRTR.K	sp|P62847|RS24_HUMAN	sp|P62847|RS24_HUMANtr|A0A2R8YD14|A0A2R8YD14_HUMANtr|A0A087WUS0|A0A087WUS0_HUMANtr|E7ETK0|E7ETK0_HUMANtr|A0A2R8Y849|A0A2R8Y849_HUMAN	0.9607	0.0253	10|36	3	1247.63	1247.63	0.004174	2	6983.7	416.884	416.885	1	Acet N-term	LATE
AAVATCGSVAASTGSAVATAS	M.n[43.02]AAVATC[160.03]GSVAASTGSAVATAS.K	sp|Q96EB1|ELP4_HUMAN	sp|Q96EB1|ELP4_HUMANtr|A0A1W2PRF0|A0A1W2PRF0_HUMANtr|A0A1W2PQ05|A0A1W2PQ05_HUMANtr|A0A1W2PPP6|A0A1W2PPP6_HUMANtr|A0A1W2PQZ6|A0A1W2PQZ6_HUMANtr|A0A1W2PR08|A0A1W2PR08_HUMANtr|A0A1W2PRF5|A0A1W2PRF5_HUMANtr|A0A1X7SBS0|A0A1X7SBS0_HUMANtr|A0A1W2PQA7|A0A1W2PQA7_HUMANtr|E9PPJ9|E9PPJ9_HUMANtr|A0A1W2PRJ0|A0A1W2PRJ0_HUMANtr|A0A1W2PNY5|A0A1W2PNY5_HUMANtr|A0A1W2PS93|A0A1W2PS93_HUMANtr|A0A1W2PPR3|A0A1W2PPR3_HU…	1	3.21e-08	11|40	2	1850.87	1850.87	0.004742	2	6986.3	926.441	926.444	2	Acet N-term	LATE
ADHSFSDGVPSDSVEAA	M.n[43.02]ADHSFSDGVPSDSVEAA.K	sp|Q99733|NP1L4_HUMAN	sp|Q99733|NP1L4_HUMANtr|C9J6D1|C9J6D1_HUMANtr|E9PKT8|E9PKT8_HUMANtr|E9PNW0|E9PNW0_HUMANtr|E9PKI2|E9PKI2_HUMANtr|E9PNJ7|E9PNJ7_HUMANtr|C9J1B1|C9J1B1_HUMANtr|E9PJJ2|E9PJJ2_HUMANtr|E9PP22|E9PP22_HUMANtr|E9PS34|E9PS34_HUMANtr|C9JZI7|C9JZI7_HUMAN	1	1e-07	10|32	2	1731.73	1731.72	0.00338	2	6986.4	866.868	866.87	2	Acet N-term	LATE
AAESALQVVE	M.n[35]AAESALQVVE.K	sp|Q14241|ELOA1_HUMAN	sp|Q14241|ELOA1_HUMANtr|A0A024RAC6|A0A024RAC6_HUMAN	0.983	0.0171	7|18	2	1049.59	1049.58	0.004682	1	6988.3	525.798	525.8	28	neo DiMet	LATE
AEAVTADSEVLEERQ	A.n[35]AEAVTADSEVLEERQ.K	sp|Q9NPL8|TIDC1_HUMAN	sp|Q9NPL8|TIDC1_HUMANtr|C9JR82|C9JR82_HUMANtr|F8WC42|F8WC42_HUMANtr|F8WAU6|F8WAU6_HUMANtr|C9JU35|C9JU35_HUMANtr|F8WB00|F8WB00_HUMANtr|G3XA94|G3XA94_HUMAN	0.998	0.000656	9|56	3	1679.85	1679.84	0.009568	1	6989.5	560.955	560.958	25	neo DiMet	LATE
VVGAFPMA	M.n[35]VVGAFPM[147.04]A.K	sp|Q9H6K4|OPA3_HUMAN	sp|Q9H6K4|OPA3_HUMAN	0.982	0.0179	6|14	2	840.465	840.463	0.001825	2	6990.3	421.239	421.24	2	DiMet N-term	LATE
MEVRASLQ	-.n[43.02]MEVRASLQ.K	sp|Q5R372|RBG1L_HUMAN	sp|Q5R372|RBG1L_HUMANtr|A0A0U1RQY6|A0A0U1RQY6_HUMANtr|A0A0C4DG54|A0A0C4DG54_HUMAN	0.9973	0.00219	10|14	2	974.488	974.486	0.002895	2	6992.1	488.25	488.251	1	Acet N-term	LATE
AELVQGQSAPVGM	M.n[43.02]AELVQGQSAPVGM[147.04].K	sp|Q96I24|FUBP3_HUMAN	sp|Q96I24|FUBP3_HUMAN	0.9999	1.78e-05	11|24	2	1343.64	1343.64	0.002838	2	6992.2	672.827	672.828	2	Acet N-term	LATE
LVASAYSIAQ	R.n[35]LVASAYSIAQ.K	sp|O95861|BPNT1_HUMAN	sp|O95861|BPNT1_HUMANtr|A6NF51|A6NF51_HUMANtr|F8VZG4|F8VZG4_HUMANtr|F8W1J0|F8W1J0_HUMANtr|F8VVW8|F8VVW8_HUMAN	0.9999	2.42e-05	8|18	2	1055.61	1055.61	0.003285	1	6992.5	528.811	528.813	11	neo DiMet	LATE
AEAVTADSEVLEERQ	A.n[35]AEAVTADSEVLEERQ.K	sp|Q9NPL8|TIDC1_HUMAN	sp|Q9NPL8|TIDC1_HUMANtr|C9JR82|C9JR82_HUMANtr|F8WC42|F8WC42_HUMANtr|F8WAU6|F8WAU6_HUMANtr|C9JU35|C9JU35_HUMANtr|F8WB00|F8WB00_HUMANtr|G3XA94|G3XA94_HUMAN	0.9955	0.000229	6|28	2	1680.85	1679.84	1.00574	1	6992.7	840.929	841.431	25	neo DiMet	LATE
AAQGVGPGPGSAAPPGLEAARQ	M.n[43.02]AAQGVGPGPGSAAPPGLEAARQ.K	sp|Q6NZ67|MZT2B_HUMAN	sp|Q6NZ67|MZT2B_HUMANsp|Q6P582|MZT2A_HUMANtr|B8ZZ87|B8ZZ87_HUMAN	1	6.61e-12	26|84	3	2000.01	2000.01	0.005776	2	6993.2	667.676	667.678	2	Acet N-term	LATE
GRRPARCYRYC	M.n[35]GRRPARC[160.03]YRYC[160.03].K	sp|P27635|RL10_HUMAN	sp|P27635|RL10_HUMANsp|Q96L21|RL10L_HUMANtr|A0A087WV22|A0A087WV22_HUMANtr|X1WI28|X1WI28_HUMANtr|A6QRI9|A6QRI9_HUMAN	0.9823	0.0101	6|40	3	1547.78	1547.78	0.004903	2	6995.4	516.933	516.935	2	DiMet N-term	LATE
ALAICSQCSDIST	F.n[35]ALAIC[160.03]SQC[160.03]SDIST.K	sp|P10155|RO60_HUMAN	sp|P10155|RO60_HUMANtr|H0Y9N5|H0Y9N5_HUMAN	1	2.63e-09	12|24	2	1458.69	1458.69	0.003808	1	6996.6	730.353	730.355	95	neo DiMet	LATE
SNTRFGIAA	N.n[35]SNTRFGIAA.K	sp|P21796|VDAC1_HUMAN	sp|P21796|VDAC1_HUMAN	0.9891	0.0108	7|16	2	969.549	969.546	0.003107	1	6996.7	485.78	485.782	215	neo DiMet	LATE
AVEEYSCEFGSA	A.n[35]AVEEYSC[160.03]EFGSA.K	tr|F8VWQ0|F8VWQ0_HUMAN	tr|F8VWQ0|F8VWQ0_HUMANtr|F8VVM2|F8VVM2_HUMAN	1	1.31e-05	11|22	2	1381.6	1381.59	0.00386	1	6997.1	691.803	691.805	50	neo DiMet	LATE
AAQGVGPGPGSAAPPGLEAARQ	M.n[43.02]AAQGVGPGPGSAAPPGLEAARQ.K	sp|Q6NZ67|MZT2B_HUMAN	sp|Q6NZ67|MZT2B_HUMANsp|Q6P582|MZT2A_HUMANtr|B8ZZ87|B8ZZ87_HUMAN	0.9999	1.81e-05	13|42	2	2000.01	2000.01	0.005589	2	6997.2	1001.01	1001.01	2	Acet N-term	LATE
MDDREDLVYQA	-.n[43.02]M[147.04]DDREDLVYQA.K	sp|P62258|1433E_HUMAN	sp|P62258|1433E_HUMANtr|B4DJF2|B4DJF2_HUMANtr|I3L0W5|I3L0W5_HUMANtr|I3L3T1|I3L3T1_HUMAN	1	1.31e-05	8|20	2	1411.6	1411.59	0.003227	2	6999.6	706.804	706.805	1	Acet N-term	LATE
ANRGPAYGLSREVQQ	M.n[43.02]ANRGPAYGLSREVQQ.K	sp|P37802|TAGL2_HUMAN	sp|P37802|TAGL2_HUMANtr|X6RJP6|X6RJP6_HUMAN	1	2.87e-10	20|56	3	1686.85	1686.84	0.008201	2	7000.3	563.289	563.291	2	Acet N-term	LATE
IFSEQTIPPSA	N.n[35]IFSEQTIPPSA.K	sp|P51553|IDH3G_HUMAN	sp|P51553|IDH3G_HUMANtr|E9PF84|E9PF84_HUMANtr|E7EQB8|E7EQB8_HUMAN	0.9995	0.00032	9|20	2	1222.67	1222.67	0.003443	1	7002.6	612.34	612.342	39	neo DiMet	LATE
MNDTVTIRTR	-.n[43.02]MNDTVTIRTR.K	sp|P62847|RS24_HUMAN	sp|P62847|RS24_HUMANtr|A0A2R8YD14|A0A2R8YD14_HUMANtr|A0A087WUS0|A0A087WUS0_HUMANtr|E7ETK0|E7ETK0_HUMANtr|A0A2R8Y849|A0A2R8Y849_HUMAN	0.9387	0.0436	9|36	3	1247.63	1247.63	0.003488	2	7004.2	416.884	416.885	1	Acet N-term	LATE
ADHSFSDGVPSDSVEAA	M.n[43.02]ADHSFSDGVPSDSVEAA.K	sp|Q99733|NP1L4_HUMAN	sp|Q99733|NP1L4_HUMANtr|C9J6D1|C9J6D1_HUMANtr|E9PKT8|E9PKT8_HUMANtr|E9PNW0|E9PNW0_HUMANtr|E9PKI2|E9PKI2_HUMANtr|E9PNJ7|E9PNJ7_HUMANtr|C9J1B1|C9J1B1_HUMANtr|E9PJJ2|E9PJJ2_HUMANtr|E9PP22|E9PP22_HUMANtr|E9PS34|E9PS34_HUMANtr|C9JZI7|C9JZI7_HUMAN	0.9998	7.35e-05	7|32	2	1731.73	1731.72	0.009835	2	7007	866.868	866.873	2	Acet N-term	LATE
AELVQGQSAPVGM	M.n[43.02]AELVQGQSAPVGM[147.04].K	sp|Q96I24|FUBP3_HUMAN	sp|Q96I24|FUBP3_HUMAN	1	2.95e-06	15|24	2	1343.64	1343.64	0.003754	2	7013.4	672.827	672.829	2	Acet N-term	LATE
MEVRASLQ	-.n[43.02]MEVRASLQ.K	sp|Q5R372|RBG1L_HUMAN	sp|Q5R372|RBG1L_HUMANtr|A0A0U1RQY6|A0A0U1RQY6_HUMANtr|A0A0C4DG54|A0A0C4DG54_HUMAN	0.9814	0.0194	8|14	2	974.488	974.486	0.002326	2	7013.5	488.25	488.251	1	Acet N-term	LATE
AAQGVGPGPGSAAPPGLEAARQ	M.n[43.02]AAQGVGPGPGSAAPPGLEAARQ.K	sp|Q6NZ67|MZT2B_HUMAN	sp|Q6NZ67|MZT2B_HUMANsp|Q6P582|MZT2A_HUMANtr|B8ZZ87|B8ZZ87_HUMAN	1	4.35e-14	27|84	3	2000.02	2000.01	0.007505	2	7014.1	667.676	667.679	2	Acet N-term	LATE
TTSIRQFTSSS	M.n[43.02]TTSIRQFTSSS.S	sp|Q04695|K1C17_HUMAN	sp|Q04695|K1C17_HUMAN	0.9935	0.00582	7|20	2	1255.61	1255.6	0.002915	1	7014.6	628.81	628.811	2	Acet N-term	LATE
GRRPARCYRYC	M.n[35]GRRPARC[160.03]YRYC[160.03].K	sp|P27635|RL10_HUMAN	sp|P27635|RL10_HUMANsp|Q96L21|RL10L_HUMANtr|A0A087WV22|A0A087WV22_HUMANtr|X1WI28|X1WI28_HUMANtr|A6QRI9|A6QRI9_HUMAN	0.9793	0.0121	9|40	3	1547.78	1547.78	0.004817	2	7016.1	516.933	516.935	2	DiMet N-term	LATE
SNTRFGIAA	N.n[35]SNTRFGIAA.K	sp|P21796|VDAC1_HUMAN	sp|P21796|VDAC1_HUMAN	0.9916	0.00806	7|16	2	969.548	969.546	0.002621	1	7017.1	485.78	485.781	215	neo DiMet	LATE
AVEEYSCEFGSA	A.n[35]AVEEYSC[160.03]EFGSA.K	tr|F8VWQ0|F8VWQ0_HUMAN	tr|F8VWQ0|F8VWQ0_HUMANtr|F8VVM2|F8VVM2_HUMAN	0.9999	2.06e-05	10|22	2	1381.6	1381.59	0.003862	1	7017.5	691.803	691.805	50	neo DiMet	LATE
AAQGVGPGPGSAAPPGLEAARQ	M.n[43.02]AAQGVGPGPGSAAPPGLEAARQ.K	sp|Q6NZ67|MZT2B_HUMAN	sp|Q6NZ67|MZT2B_HUMANsp|Q6P582|MZT2A_HUMANtr|B8ZZ87|B8ZZ87_HUMAN	0.997	1.3e-05	8|42	2	2001.01	2000.01	1.00142	2	7017.5	1001.01	1001.51	2	Acet N-term	LATE
GRRPARCYRYC	M.n[35]GRRPARC[160.03]YRYC[160.03].K	sp|P27635|RL10_HUMAN	sp|P27635|RL10_HUMANsp|Q96L21|RL10L_HUMANtr|A0A087WV22|A0A087WV22_HUMANtr|X1WI28|X1WI28_HUMANtr|A6QRI9|A6QRI9_HUMAN	0.9985	0.00193	13|60	4	1547.78	1547.78	0.004118	2	7020.3	387.952	387.953	2	DiMet N-term	LATE
MDDREDLVYQA	-.n[43.02]M[147.04]DDREDLVYQA.K	sp|P62258|1433E_HUMAN	sp|P62258|1433E_HUMANtr|B4DJF2|B4DJF2_HUMANtr|I3L0W5|I3L0W5_HUMANtr|I3L3T1|I3L3T1_HUMAN	0.9991	0.000586	7|20	2	1411.6	1411.59	0.004352	2	7020.5	706.804	706.806	1	Acet N-term	LATE
ANRGPAYGLSREVQQ	M.n[43.02]ANRGPAYGLSREVQQ.K	sp|P37802|TAGL2_HUMAN	sp|P37802|TAGL2_HUMANtr|X6RJP6|X6RJP6_HUMAN	1	3.13e-09	21|56	3	1686.85	1686.84	0.008263	2	7021	563.289	563.291	2	Acet N-term	LATE
IFSEQTIPPSA	N.n[35]IFSEQTIPPSA.K	sp|P51553|IDH3G_HUMAN	sp|P51553|IDH3G_HUMANtr|E9PF84|E9PF84_HUMANtr|E7EQB8|E7EQB8_HUMAN	0.9899	0.0094	8|20	2	1222.67	1222.67	0.005788	1	7023.1	612.34	612.343	39	neo DiMet	LATE
MNDTVTIRTR	-.n[43.02]MNDTVTIRTR.K	sp|P62847|RS24_HUMAN	sp|P62847|RS24_HUMANtr|A0A2R8YD14|A0A2R8YD14_HUMANtr|A0A087WUS0|A0A087WUS0_HUMANtr|E7ETK0|E7ETK0_HUMANtr|A0A2R8Y849|A0A2R8Y849_HUMAN	0.9801	0.0116	9|36	3	1247.63	1247.63	0.003465	2	7024.5	416.884	416.885	1	Acet N-term	LATE
VSTSSMGTLP	A.n[35]VSTSSMGTLP.K	sp|P35914|HMGCL_HUMAN	sp|P35914|HMGCL_HUMANtr|H0Y2L7|H0Y2L7_HUMAN	0.9834	0.0173	8|18	2	1012.54	1012.53	0.003344	1	7031.5	507.273	507.275	21	neo DiMet	LATE
AEAVTADSEVLEERQ	A.n[35]AEAVTADSEVLEERQ.K	sp|Q9NPL8|TIDC1_HUMAN	sp|Q9NPL8|TIDC1_HUMANtr|C9JR82|C9JR82_HUMANtr|F8WC42|F8WC42_HUMANtr|F8WAU6|F8WAU6_HUMANtr|C9JU35|C9JU35_HUMANtr|F8WB00|F8WB00_HUMANtr|G3XA94|G3XA94_HUMAN	0.9928	0.00264	10|56	3	1679.85	1679.84	0.010483	1	7033.1	560.955	560.958	25	neo DiMet	LATE
GRRPARCYRYC	M.n[35]GRRPARC[160.03]YRYC[160.03].K	sp|P27635|RL10_HUMAN	sp|P27635|RL10_HUMANsp|Q96L21|RL10L_HUMANtr|A0A087WV22|A0A087WV22_HUMANtr|X1WI28|X1WI28_HUMANtr|A6QRI9|A6QRI9_HUMAN	0.9996	0.000116	10|40	3	1547.78	1547.78	0.004717	2	7036.4	516.933	516.935	2	DiMet N-term	LATE
ARLHPRAVNCR	Y.n[35]ARLHPRAVNC[160.03]R.K	sp|P62987|RL40_HUMAN	sp|P62987|RL40_HUMANtr|M0R2S1|M0R2S1_HUMAN	0.9988	0.00158	19|60	4	1382.79	1382.79	0.003864	1	7036.4	346.705	346.705	101	neo DiMet	LATE
SNTRFGIAA	N.n[35]SNTRFGIAA.K	sp|P21796|VDAC1_HUMAN	sp|P21796|VDAC1_HUMAN	0.9943	0.00523	8|16	2	969.548	969.546	0.002882	1	7037.6	485.78	485.782	215	neo DiMet	LATE
AVEEYSCEFGSA	A.n[35]AVEEYSC[160.03]EFGSA.K	tr|F8VWQ0|F8VWQ0_HUMAN	tr|F8VWQ0|F8VWQ0_HUMANtr|F8VVM2|F8VVM2_HUMAN	0.9808	0.0207	9|22	2	1381.6	1381.59	0.003699	1	7037.7	691.803	691.805	50	neo DiMet	LATE
ANRGPAYGLSREVQQ	M.n[43.02]ANRGPAYGLSREVQQ.K	sp|P37802|TAGL2_HUMAN	sp|P37802|TAGL2_HUMANtr|X6RJP6|X6RJP6_HUMAN	1	2.63e-12	23|56	3	1686.85	1686.84	0.009222	2	7041.2	563.289	563.292	2	Acet N-term	LATE
MDDREDLVYQA	-.n[43.02]M[147.04]DDREDLVYQA.K	sp|P62258|1433E_HUMAN	sp|P62258|1433E_HUMANtr|B4DJF2|B4DJF2_HUMANtr|I3L0W5|I3L0W5_HUMANtr|I3L3T1|I3L3T1_HUMAN	0.9999	5.44e-05	8|20	2	1411.6	1411.59	0.004858	2	7041.5	706.804	706.806	1	Acet N-term	LATE
IFSEQTIPPSA	N.n[35]IFSEQTIPPSA.K	sp|P51553|IDH3G_HUMAN	sp|P51553|IDH3G_HUMANtr|E9PF84|E9PF84_HUMANtr|E7EQB8|E7EQB8_HUMAN	0.9995	0.000307	9|20	2	1222.67	1222.67	0.005297	1	7043.5	612.34	612.343	39	neo DiMet	LATE
ANRGPAYGLSREVQQ	M.n[43.02]ANRGPAYGLSREVQQ.K	sp|P37802|TAGL2_HUMAN	sp|P37802|TAGL2_HUMANtr|X6RJP6|X6RJP6_HUMAN	0.934	0.0824	6|28	2	1686.85	1686.84	0.003988	2	7044.4	844.429	844.431	2	Acet N-term	LATE
VSTSSMGTLP	A.n[35]VSTSSMGTLP.K	sp|P35914|HMGCL_HUMAN	sp|P35914|HMGCL_HUMANtr|H0Y2L7|H0Y2L7_HUMAN	0.9557	0.0536	8|18	2	1012.54	1012.53	0.002909	1	7052.1	507.273	507.275	21	neo DiMet	LATE
GRRPARCYRYC	M.n[35]GRRPARC[160.03]YRYC[160.03].K	sp|P27635|RL10_HUMAN	sp|P27635|RL10_HUMANsp|Q96L21|RL10L_HUMANtr|A0A087WV22|A0A087WV22_HUMANtr|X1WI28|X1WI28_HUMANtr|A6QRI9|A6QRI9_HUMAN	0.9895	0.00546	5|40	3	1547.78	1547.78	0.005019	2	7056.6	516.933	516.935	2	DiMet N-term	LATE
ARLHPRAVNCR	Y.n[35]ARLHPRAVNC[160.03]R.K	sp|P62987|RL40_HUMAN	sp|P62987|RL40_HUMANtr|M0R2S1|M0R2S1_HUMAN	1	8.19e-06	24|60	4	1382.79	1382.79	0.003501	1	7057.3	346.705	346.705	101	neo DiMet	LATE
SNTRFGIAA	N.n[35]SNTRFGIAA.K	sp|P21796|VDAC1_HUMAN	sp|P21796|VDAC1_HUMAN	0.9972	0.00189	9|16	2	969.548	969.546	0.001922	1	7058.1	485.78	485.781	215	neo DiMet	LATE
ANRGPAYGLSREVQQ	M.n[43.02]ANRGPAYGLSREVQQ.K	sp|P37802|TAGL2_HUMAN	sp|P37802|TAGL2_HUMANtr|X6RJP6|X6RJP6_HUMAN	1	5.46e-11	20|56	3	1686.85	1686.84	0.008123	2	7061.4	563.289	563.291	2	Acet N-term	LATE
MDDREDLVYQA	-.n[43.02]M[147.04]DDREDLVYQA.K	sp|P62258|1433E_HUMAN	sp|P62258|1433E_HUMANtr|B4DJF2|B4DJF2_HUMANtr|I3L0W5|I3L0W5_HUMANtr|I3L3T1|I3L3T1_HUMAN	0.9999	4.63e-05	8|20	2	1411.6	1411.59	0.003623	2	7062.3	706.804	706.805	1	Acet N-term	LATE
IFSEQTIPPSA	N.n[35]IFSEQTIPPSA.K	sp|P51553|IDH3G_HUMAN	sp|P51553|IDH3G_HUMANtr|E9PF84|E9PF84_HUMANtr|E7EQB8|E7EQB8_HUMAN	0.9998	9.87e-05	9|20	2	1222.67	1222.67	0.004089	1	7063.8	612.34	612.342	39	neo DiMet	LATE
ANRGPAYGLSREVQQ	M.n[43.02]ANRGPAYGLSREVQQ.K	sp|P37802|TAGL2_HUMAN	sp|P37802|TAGL2_HUMANtr|X6RJP6|X6RJP6_HUMAN	0.992	0.00755	7|28	2	1686.85	1686.84	0.004117	2	7064.8	844.429	844.431	2	Acet N-term	LATE
MNDTVTIRTR	-.n[43.02]MNDTVTIRTR.K	sp|P62847|RS24_HUMAN	sp|P62847|RS24_HUMANtr|A0A2R8YD14|A0A2R8YD14_HUMANtr|A0A087WUS0|A0A087WUS0_HUMANtr|E7ETK0|E7ETK0_HUMANtr|A0A2R8Y849|A0A2R8Y849_HUMAN	0.9356	0.046	7|36	3	1247.63	1247.63	0.003211	2	7065.3	416.884	416.885	1	Acet N-term	LATE
ANQVNGNAVQL	M.n[43.02]ANQVNGNAVQL.K	sp|O43390|HNRPR_HUMAN	sp|O43390|HNRPR_HUMAN	0.9997	0.000179	9|20	2	1168.59	1168.58	0.004941	2	7074.4	585.299	585.302	2	Acet N-term	LATE
ARLHPRAVNCR	Y.n[35]ARLHPRAVNC[160.03]R.K	sp|P62987|RL40_HUMAN	sp|P62987|RL40_HUMANtr|M0R2S1|M0R2S1_HUMAN	1	2.24e-06	24|60	4	1382.79	1382.79	0.002718	1	7077.6	346.705	346.705	101	neo DiMet	LATE
SNTRFGIAA	N.n[35]SNTRFGIAA.K	sp|P21796|VDAC1_HUMAN	sp|P21796|VDAC1_HUMAN	0.9901	0.00681	9|16	2	969.547	969.546	0.001626	1	7078.5	485.78	485.781	215	neo DiMet	LATE
ANRGPAYGLSREVQQ	M.n[43.02]ANRGPAYGLSREVQQ.K	sp|P37802|TAGL2_HUMAN	sp|P37802|TAGL2_HUMANtr|X6RJP6|X6RJP6_HUMAN	1	1.29e-08	20|56	3	1686.85	1686.84	0.008608	2	7081.7	563.289	563.291	2	Acet N-term	LATE
MDDREDLVYQA	-.n[43.02]M[147.04]DDREDLVYQA.K	sp|P62258|1433E_HUMAN	sp|P62258|1433E_HUMANtr|B4DJF2|B4DJF2_HUMANtr|I3L0W5|I3L0W5_HUMANtr|I3L3T1|I3L3T1_HUMAN	0.9993	0.000483	7|20	2	1411.6	1411.59	0.003987	2	7082.6	706.804	706.806	1	Acet N-term	LATE
MLQNVTPHN	-.n[43.02]MLQNVTPHN.K	sp|P25440|BRD2_HUMAN	sp|P25440|BRD2_HUMANtr|U3KQA6|U3KQA6_HUMANtr|A0A0G2JK44|A0A0G2JK44_HUMANtr|A0A0G2JHL0|A0A0G2JHL0_HUMANtr|A0A140T9V2|A0A140T9V2_HUMANtr|E9PKQ9|E9PKQ9_HUMANtr|E9PIQ3|E9PIQ3_HUMAN	0.9815	0.00228	7|16	2	1095.52	1094.52	1.00696	2	7082.8	548.266	548.77	1	Acet N-term	LATE
VIRDAVTYTEHA	N.n[35]VIRDAVTYTEHA.K	sp|P62805|H4_HUMAN	sp|P62805|H4_HUMAN	0.9794	0.0116	10|44	3	1407.76	1407.76	0.005365	1	7085.6	470.26	470.261	66	neo DiMet	LATE
SEAGEATTTTTTTLPQAPTEAAAAAPQD	M.n[43.02]SEAGEATTTTTTTLPQAPTEAAAAAPQD.P	sp|P16989|YBOX3_HUMAN	sp|P16989|YBOX3_HUMAN	0.9181	0.0142	5|108	3	2744.28	2743.27	1.00818	1	7085.8	915.43	915.766	2	Acet N-term	LATE
SYNYVVTAQ	M.n[43.02]SYNYVVTAQ.K	sp|Q16531|DDB1_HUMAN	sp|Q16531|DDB1_HUMANtr|F5GY55|F5GY55_HUMANtr|F5H198|F5H198_HUMANtr|F5GZY8|F5GZY8_HUMANtr|F5GYG8|F5GYG8_HUMAN	0.9994	0.000351	8|16	2	1085.51	1085.5	0.003409	2	7088.3	543.759	543.76	2	Acet N-term	LATE
GSDQSENVDRGAGSIREAGGAFG	F.n[35]GSDQSENVDRGAGSIREAGGAFG.K	sp|Q9UII2|ATIF1_HUMAN	sp|Q9UII2|ATIF1_HUMANtr|A0A0B4J230|A0A0B4J230_HUMAN	0.9991	9.09e-05	15|88	3	2271.08	2270.07	1.01042	1	7092.8	757.698	758.035	26	neo DiMet	LATE
ANQVNGNAVQL	M.n[43.02]ANQVNGNAVQL.K	sp|O43390|HNRPR_HUMAN	sp|O43390|HNRPR_HUMAN	0.9999	2.9e-05	11|20	2	1168.59	1168.58	0.003025	2	7094.9	585.299	585.301	2	Acet N-term	LATE
ARLHPRAVNCR	Y.n[35]ARLHPRAVNC[160.03]R.K	sp|P62987|RL40_HUMAN	sp|P62987|RL40_HUMANtr|M0R2S1|M0R2S1_HUMAN	1	2.77e-06	23|60	4	1382.79	1382.79	0.003994	1	7098.2	346.705	346.706	101	neo DiMet	LATE
SNTRFGIAA	N.n[35]SNTRFGIAA.K	sp|P21796|VDAC1_HUMAN	sp|P21796|VDAC1_HUMAN	0.9964	0.0024	8|16	2	969.547	969.546	0.0018	1	7099	485.78	485.781	215	neo DiMet	LATE
IFSEQTIPPSA	N.n[35]IFSEQTIPPSA.K	sp|P51553|IDH3G_HUMAN	sp|P51553|IDH3G_HUMANtr|E9PF84|E9PF84_HUMANtr|E7EQB8|E7EQB8_HUMAN	0.9777	0.0238	9|20	2	1222.67	1222.67	0.004454	1	7101.8	612.34	612.342	39	neo DiMet	LATE
ANRGPAYGLSREVQQ	M.n[43.02]ANRGPAYGLSREVQQ.K	sp|P37802|TAGL2_HUMAN	sp|P37802|TAGL2_HUMANtr|X6RJP6|X6RJP6_HUMAN	1	4.9e-10	21|56	3	1686.85	1686.84	0.008979	2	7102.4	563.289	563.292	2	Acet N-term	LATE
MDDREDLVYQA	-.n[43.02]M[147.04]DDREDLVYQA.K	sp|P62258|1433E_HUMAN	sp|P62258|1433E_HUMANtr|B4DJF2|B4DJF2_HUMANtr|I3L0W5|I3L0W5_HUMANtr|I3L3T1|I3L3T1_HUMAN	0.9999	3.02e-05	7|20	2	1411.6	1411.59	0.003512	2	7102.8	706.804	706.805	1	Acet N-term	LATE
AQVLRGTVTD	M.n[43.02]AQVLRGTVTD.F	sp|P08758|ANXA5_HUMAN	sp|P08758|ANXA5_HUMANtr|D6RCN3|D6RCN3_HUMANtr|D6RBE9|D6RBE9_HUMANtr|E9PHT9|E9PHT9_HUMANsp|ANXA5_HUMAN|	0.9998	7.59e-05	11|18	2	1100.59	1100.58	0.00553	1	7102.8	551.299	551.301	2	Acet N-term	LATE
MLQNVTPHN	-.n[43.02]MLQNVTPHN.K	sp|P25440|BRD2_HUMAN	sp|P25440|BRD2_HUMANtr|U3KQA6|U3KQA6_HUMANtr|A0A0G2JK44|A0A0G2JK44_HUMANtr|A0A0G2JHL0|A0A0G2JHL0_HUMANtr|A0A140T9V2|A0A140T9V2_HUMANtr|E9PKQ9|E9PKQ9_HUMANtr|E9PIQ3|E9PIQ3_HUMAN	0.9999	5.39e-05	13|16	2	1094.52	1094.52	0.003815	2	7103.8	548.266	548.268	1	Acet N-term	LATE
APPSTREPRVLSATSAT	M.n[35]APPSTREPRVLSATSAT.K	sp|Q01780|EXOSX_HUMAN	sp|Q01780|EXOSX_HUMANtr|K7EJ37|K7EJ37_HUMAN	0.9294	0.0517	7|64	3	1773.98	1773.98	0.004935	2	7106.2	592.334	592.335	2	DiMet N-term	LATE
AVEEYSCEFGSA	A.n[35]AVEEYSC[160.03]EFGSA.K	tr|F8VWQ0|F8VWQ0_HUMAN	tr|F8VWQ0|F8VWQ0_HUMANtr|F8VVM2|F8VVM2_HUMAN	0.9967	0.0025	6|22	2	1381.6	1381.59	0.007265	1	7110.7	691.803	691.807	50	neo DiMet	LATE
GSDQSENVDRGAGSIREAGGAFG	F.n[35]GSDQSENVDRGAGSIREAGGAFG.K	sp|Q9UII2|ATIF1_HUMAN	sp|Q9UII2|ATIF1_HUMANtr|A0A0B4J230|A0A0B4J230_HUMAN	1	6.88e-06	13|88	3	2270.08	2270.07	0.005357	1	7113.9	757.698	757.7	26	neo DiMet	LATE
SRATSTATSGFAGAIGQ	T.n[35]SRATSTATSGFAGAIGQ.K	sp|P51659|DHB4_HUMAN	sp|P51659|DHB4_HUMANtr|E7ER27|E7ER27_HUMANtr|E7EPL9|E7EPL9_HUMANtr|A0A2R8Y7L2|A0A2R8Y7L2_HUMANtr|E7ET17|E7ET17_HUMANtr|G5E9S2|G5E9S2_HUMANtr|A0A2R8YD50|A0A2R8YD50_HUMANtr|E7EWE5|E7EWE5_HUMAN	0.9836	0.0165	8|32	2	1615.84	1615.84	0.006396	1	7114.3	808.926	808.929	314	neo DiMet	LATE
ARLHPRAVNCR	Y.n[35]ARLHPRAVNC[160.03]R.K	sp|P62987|RL40_HUMAN	sp|P62987|RL40_HUMANtr|M0R2S1|M0R2S1_HUMAN	0.9965	0.00151	10|40	3	1382.79	1382.79	0.003193	1	7115	461.937	461.938	101	neo DiMet	LATE
ARLHPRAVNCR	Y.n[35]ARLHPRAVNC[160.03]R.K	sp|P62987|RL40_HUMAN	sp|P62987|RL40_HUMANtr|M0R2S1|M0R2S1_HUMAN	0.9998	0.000234	21|60	4	1382.79	1382.79	0.003458	1	7118.4	346.705	346.705	101	neo DiMet	LATE
SNTRFGIAA	N.n[35]SNTRFGIAA.K	sp|P21796|VDAC1_HUMAN	sp|P21796|VDAC1_HUMAN	0.9674	0.00761	7|16	2	969.546	969.546	0.000187	1	7120.3	485.78	485.78	215	neo DiMet	LATE
IFSEQTIPPSA	N.n[35]IFSEQTIPPSA.K	sp|P51553|IDH3G_HUMAN	sp|P51553|IDH3G_HUMANtr|E9PF84|E9PF84_HUMANtr|E7EQB8|E7EQB8_HUMAN	0.9726	0.0256	8|20	2	1222.67	1222.67	0.002363	1	7122.4	612.34	612.341	39	neo DiMet	LATE
ANRGPAYGLSREVQQ	M.n[43.02]ANRGPAYGLSREVQQ.K	sp|P37802|TAGL2_HUMAN	sp|P37802|TAGL2_HUMANtr|X6RJP6|X6RJP6_HUMAN	1	5.64e-12	22|56	3	1686.85	1686.84	0.004671	2	7122.8	563.289	563.29	2	Acet N-term	LATE
ARLHPRAVNCR	Y.n[35]ARLHPRAVNC[160.03]R.K	sp|P62987|RL40_HUMAN	sp|P62987|RL40_HUMANtr|M0R2S1|M0R2S1_HUMAN	0.9713	0.0173	14|40	3	1382.79	1382.79	0.004962	1	7135.9	461.937	461.939	101	neo DiMet	LATE
ARLHPRAVNCR	Y.n[35]ARLHPRAVNC[160.03]R.K	sp|P62987|RL40_HUMAN	sp|P62987|RL40_HUMANtr|M0R2S1|M0R2S1_HUMAN	0.9999	7.15e-05	27|60	4	1382.79	1382.79	0.003223	1	7140	346.705	346.705	101	neo DiMet	LATE
AETAAGVGRF	M.n[43.02]AETAAGVGRF.K	sp|Q12788|TBL3_HUMAN	sp|Q12788|TBL3_HUMANtr|H3BN88|H3BN88_HUMAN	0.9994	2.18e-05	11|18	2	1019.5	1019.5	-0.000802	2	7146	510.759	510.759	2	Acet N-term	LATE
AETAAGVGRF	M.n[43.02]AETAAGVGRF.K	sp|Q12788|TBL3_HUMAN	sp|Q12788|TBL3_HUMANtr|H3BN88|H3BN88_HUMAN	0.9969	1.64e-05	14|18	2	1020.51	1019.5	1.00256	2	7147	510.759	511.26	2	Acet N-term	LATE
ARLHPRAVNCR	Y.n[35]ARLHPRAVNC[160.03]R.K	sp|P62987|RL40_HUMAN	sp|P62987|RL40_HUMANtr|M0R2S1|M0R2S1_HUMAN	0.9509	0.0171	17|40	3	1382.79	1382.79	0.00179	1	7157.1	461.937	461.938	101	neo DiMet	LATE
ARLHPRAVNCR	Y.n[35]ARLHPRAVNC[160.03]R.K	sp|P62987|RL40_HUMAN	sp|P62987|RL40_HUMANtr|M0R2S1|M0R2S1_HUMAN	1	3.01e-07	26|60	4	1382.79	1382.79	0.002828	1	7161.3	346.705	346.705	101	neo DiMet	LATE
SRATSTATSGFAGAIGQ	T.n[35]SRATSTATSGFAGAIGQ.K	sp|P51659|DHB4_HUMAN	sp|P51659|DHB4_HUMANtr|E7ER27|E7ER27_HUMANtr|E7EPL9|E7EPL9_HUMANtr|A0A2R8Y7L2|A0A2R8Y7L2_HUMANtr|E7ET17|E7ET17_HUMANtr|G5E9S2|G5E9S2_HUMANtr|A0A2R8YD50|A0A2R8YD50_HUMANtr|E7EWE5|E7EWE5_HUMAN	0.9986	5.94e-05	16|32	2	1616.84	1615.84	1.00579	1	7164.5	808.926	809.429	314	neo DiMet	LATE
MEDSASASLSSAAATGTSTSTPAAPTAR	-.n[43.02]MEDSASASLSSAAATGTSTSTPAAPTAR.K	sp|O76021|RL1D1_HUMAN	sp|O76021|RL1D1_HUMANtr|J3KPU7|J3KPU7_HUMANtr|I3L4T8|I3L4T8_HUMANtr|J3QSV6|J3QSV6_HUMANtr|I3L1Y4|I3L1Y4_HUMANtr|I3L2F2|I3L2F2_HUMANtr|I3L3U9|I3L3U9_HUMAN	1	6.9e-21	25|54	2	2638.2	2638.2	0.000855	2	7167.3	1320.11	1320.11	1	Acet N-term	LATE
AETAAGVGRF	M.n[43.02]AETAAGVGRF.K	sp|Q12788|TBL3_HUMAN	sp|Q12788|TBL3_HUMANtr|H3BN88|H3BN88_HUMAN	0.9998	0.00011	12|18	2	1019.51	1019.5	0.00289	2	7168.2	510.759	510.761	2	Acet N-term	LATE
MEDSASASLSSAAATGTSTSTPAAPTAR	-.n[43.02]MEDSASASLSSAAATGTSTSTPAAPTAR.K	sp|O76021|RL1D1_HUMAN	sp|O76021|RL1D1_HUMANtr|J3KPU7|J3KPU7_HUMANtr|I3L4T8|I3L4T8_HUMANtr|J3QSV6|J3QSV6_HUMANtr|I3L1Y4|I3L1Y4_HUMANtr|I3L2F2|I3L2F2_HUMANtr|I3L3U9|I3L3U9_HUMAN	1	4.6e-19	23|108	3	2639.21	2638.2	1.01177	2	7168.5	880.408	880.745	1	Acet N-term	LATE
MLRQIIGQA	-.n[35]M[147.04]LRQIIGQA.K	sp|O00483|NDUA4_HUMAN	sp|O00483|NDUA4_HUMAN	0.908	0.00241	11|16	2	1078.64	1078.64	-0.002753	2	7172.2	540.326	540.325	1	DiMet N-term	LATE
SNTRFGIAA	N.n[35]SNTRFGIAA.K	sp|P21796|VDAC1_HUMAN	sp|P21796|VDAC1_HUMAN	0.9974	0.00101	10|16	2	969.547	969.546	0.001191	1	7177.4	485.78	485.781	215	neo DiMet	LATE
LRCTGGEVGATSALAP	Y.n[35]LRC[160.03]TGGEVGATSALAP.K	sp|P30050|RL12_HUMAN	sp|P30050|RL12_HUMAN	0.9845	0.0155	7|30	2	1592.85	1592.84	0.006683	1	7177.5	797.428	797.431	15	neo DiMet	LATE
ARLHPRAVNCR	Y.n[35]ARLHPRAVNC[160.03]R.K	sp|P62987|RL40_HUMAN	sp|P62987|RL40_HUMANtr|M0R2S1|M0R2S1_HUMAN	0.9812	0.00362	14|40	3	1382.79	1382.79	0.001093	1	7178.1	461.937	461.937	101	neo DiMet	LATE
RLVGEEEAGFGECD	G.n[35]RLVGEEEAGFGEC[160.03]D.K	sp|O94919|ENDD1_HUMAN	sp|O94919|ENDD1_HUMAN	0.9991	1.55e-05	16|26	2	1601.73	1600.73	1.00443	1	7180.1	801.37	801.872	22	neo DiMet	LATE
MEDSASASLSSAAATGTSTSTPAAPTAR	-.n[43.02]MEDSASASLSSAAATGTSTSTPAAPTAR.K	sp|O76021|RL1D1_HUMAN	sp|O76021|RL1D1_HUMANtr|J3KPU7|J3KPU7_HUMANtr|I3L4T8|I3L4T8_HUMANtr|J3QSV6|J3QSV6_HUMANtr|I3L1Y4|I3L1Y4_HUMANtr|I3L2F2|I3L2F2_HUMANtr|I3L3U9|I3L3U9_HUMAN	1	1.22e-07	13|162	4	2639.21	2638.2	1.00608	2	7180.3	660.558	660.81	1	Acet N-term	LATE
ARLHPRAVNCR	Y.n[35]ARLHPRAVNC[160.03]R.K	sp|P62987|RL40_HUMAN	sp|P62987|RL40_HUMANtr|M0R2S1|M0R2S1_HUMAN	0.9999	0.000147	20|60	4	1382.79	1382.79	0.002891	1	7181.7	346.705	346.705	101	neo DiMet	LATE
SYGRPPPDVEGMTSL	M.n[43.02]SYGRPPPDVEGM[147.04]TSL.K	sp|Q01130|SRSF2_HUMAN	sp|Q01130|SRSF2_HUMANtr|J3KP15|J3KP15_HUMANtr|J3QL05|J3QL05_HUMAN	0.9995	0.000312	7|28	2	1662.76	1662.76	0.00549	2	7182.2	832.385	832.388	2	Acet N-term	LATE
SRATSTATSGFAGAIGQ	T.n[35]SRATSTATSGFAGAIGQ.K	sp|P51659|DHB4_HUMAN	sp|P51659|DHB4_HUMANtr|E7ER27|E7ER27_HUMANtr|E7EPL9|E7EPL9_HUMANtr|A0A2R8Y7L2|A0A2R8Y7L2_HUMANtr|E7ET17|E7ET17_HUMANtr|G5E9S2|G5E9S2_HUMANtr|A0A2R8YD50|A0A2R8YD50_HUMANtr|E7EWE5|E7EWE5_HUMAN	1	4.07e-06	19|32	2	1615.84	1615.84	0.003955	1	7184.9	808.926	808.928	314	neo DiMet	LATE
MEDSASASLSSAAATGTSTSTPAAPTAR	-.n[43.02]MEDSASASLSSAAATGTSTSTPAAPTAR.K	sp|O76021|RL1D1_HUMAN	sp|O76021|RL1D1_HUMANtr|J3KPU7|J3KPU7_HUMANtr|I3L4T8|I3L4T8_HUMANtr|J3QSV6|J3QSV6_HUMANtr|I3L1Y4|I3L1Y4_HUMANtr|I3L2F2|I3L2F2_HUMANtr|I3L3U9|I3L3U9_HUMAN	1	1.84e-16	24|108	3	2638.21	2638.2	0.005053	2	7189.3	880.408	880.41	1	Acet N-term	LATE
MEDSASASLSSAAATGTSTSTPAAPTAR	-.n[43.02]MEDSASASLSSAAATGTSTSTPAAPTAR.K	sp|O76021|RL1D1_HUMAN	sp|O76021|RL1D1_HUMANtr|J3KPU7|J3KPU7_HUMANtr|I3L4T8|I3L4T8_HUMANtr|J3QSV6|J3QSV6_HUMANtr|I3L1Y4|I3L1Y4_HUMANtr|I3L2F2|I3L2F2_HUMANtr|I3L3U9|I3L3U9_HUMAN	1	2.41e-18	24|54	2	2639.21	2638.2	1.00305	2	7189.4	1320.11	1320.61	1	Acet N-term	LATE
MLRQIIGQA	-.n[35]M[147.04]LRQIIGQA.K	sp|O00483|NDUA4_HUMAN	sp|O00483|NDUA4_HUMAN	0.9619	0.0434	10|16	2	1078.64	1078.64	0.002477	2	7192.8	540.326	540.328	1	DiMet N-term	LATE
TSPAAAQSREIDCLSPEAQ	M.n[43.02]TSPAAAQSREIDC[160.03]LSPEAQ.K	sp|Q32MZ4|LRRF1_HUMAN	sp|Q32MZ4|LRRF1_HUMANtr|C9JTC6|C9JTC6_HUMAN	1	4.57e-09	18|36	2	2072.95	2071.95	1.00489	2	7193.9	1036.98	1037.48	2	Acet N-term	LATE
ARLHPRAVNCR	Y.n[35]ARLHPRAVNC[160.03]R.K	sp|P62987|RL40_HUMAN	sp|P62987|RL40_HUMANtr|M0R2S1|M0R2S1_HUMAN	0.9983	0.000319	11|40	3	1382.79	1382.79	0.001727	1	7198.5	461.937	461.938	101	neo DiMet	LATE
LLAALGGNSSPSA	Y.n[35]LLAALGGNSSPSA.K	sp|P05387|RLA2_HUMAN	sp|P05387|RLA2_HUMAN	0.9936	0.00063	7|24	2	1191.68	1190.67	1.00615	1	7200	596.343	596.846	8	neo DiMet	LATE
RELISNASDALD	L.n[35]RELISNASDALD.K	sp|P14625|ENPL_HUMAN	sp|P14625|ENPL_HUMANsp|P08238|HS90B_HUMANtr|F8W026|F8W026_HUMANtr|A0A1W2PRR1|A0A1W2PRR1_HUMANtr|Q96GW1|Q96GW1_HUMAN	0.9725	0.0215	7|22	2	1336.71	1336.7	0.002207	1	7200.1	669.36	669.361	102	neo DiMet	LATE
MEDSASASLSSAAATGTSTSTPAAPTAR	-.n[43.02]M[147.04]EDSASASLSSAAATGTSTSTPAAPTAR.K	sp|O76021|RL1D1_HUMAN	sp|O76021|RL1D1_HUMANtr|J3KPU7|J3KPU7_HUMANtr|I3L4T8|I3L4T8_HUMANtr|J3QSV6|J3QSV6_HUMANtr|I3L1Y4|I3L1Y4_HUMANtr|I3L2F2|I3L2F2_HUMANtr|I3L3U9|I3L3U9_HUMAN	0.9983	2.71e-06	8|108	3	2655.23	2654.2	1.03438	2	7201	885.74	886.085	1	Acet N-term	LATE
GSRSLYNLRGN	F.n[35]GSRSLYNLRGN.K	sp|P19013|K2C4_HUMAN	sp|P19013|K2C4_HUMANtr|F8VZR6|F8VZR6_HUMANtr|F8VX05|F8VX05_HUMAN	0.9887	0.00169	12|40	3	1270.71	1269.7	1.00612	1	7201.4	424.241	424.576	48	neo DiMet	LATE
RLVGEEEAGFGECD	G.n[35]RLVGEEEAGFGEC[160.03]D.K	sp|O94919|ENDD1_HUMAN	sp|O94919|ENDD1_HUMAN	0.9991	0.000473	14|26	2	1600.73	1600.73	0.002969	1	7201.8	801.37	801.371	22	neo DiMet	LATE
ARLHPRAVNCR	Y.n[35]ARLHPRAVNC[160.03]R.K	sp|P62987|RL40_HUMAN	sp|P62987|RL40_HUMANtr|M0R2S1|M0R2S1_HUMAN	0.9999	2.38e-05	21|60	4	1382.79	1382.79	-0.000535	1	7202.2	346.705	346.704	101	neo DiMet	LATE
SYGRPPPDVEGMTSL	M.n[43.02]SYGRPPPDVEGM[147.04]TSL.K	sp|Q01130|SRSF2_HUMAN	sp|Q01130|SRSF2_HUMANtr|J3KP15|J3KP15_HUMANtr|J3QL05|J3QL05_HUMAN	0.9999	8.18e-06	17|28	2	1662.76	1662.76	0.001446	2	7202.6	832.385	832.386	2	Acet N-term	LATE
SVMCPDARSRCPDGSTCCELPSG	S.n[35]SVMC[160.03]PDARSRC[160.03]PDGSTC[160.03]C[160.03]ELPSG.K	sp|P28799|GRN_HUMAN	sp|P28799|GRN_HUMANtr|K7EMR1|K7EMR1_HUMANtr|K7EKL3|K7EKL3_HUMAN	1	7.47e-07	12|88	3	2632.11	2632.1	0.003973	1	7203.5	878.375	878.376	205	neo DiMet	LATE
SRATSTATSGFAGAIGQ	T.n[35]SRATSTATSGFAGAIGQ.K	sp|P51659|DHB4_HUMAN	sp|P51659|DHB4_HUMANtr|E7ER27|E7ER27_HUMANtr|E7EPL9|E7EPL9_HUMANtr|A0A2R8Y7L2|A0A2R8Y7L2_HUMANtr|E7ET17|E7ET17_HUMANtr|G5E9S2|G5E9S2_HUMANtr|A0A2R8YD50|A0A2R8YD50_HUMANtr|E7EWE5|E7EWE5_HUMAN	0.9999	2.46e-05	13|32	2	1615.84	1615.84	0.0031	1	7205.4	808.926	808.928	314	neo DiMet	LATE
KITLDNAYME	L.n[35]K[162.16]ITLDNAYM[147.04]E.K	sp|P14618|KPYM_HUMAN	sp|P14618|KPYM_HUMANtr|H3BT25|H3BT25_HUMANtr|H3BUW1|H3BUW1_HUMANtr|H3BTJ2|H3BTJ2_HUMANtr|B4DNK4|B4DNK4_HUMANtr|H3BTN5|H3BTN5_HUMANtr|H3BQ34|H3BQ34_HUMAN	0.9705	0.00119	8|18	2	1280.69	1280.7	-0.00216	2	7208.6	641.355	641.354	141	Internal LysN	LATE
MDDREDLVYQA	-.n[43.02]M[147.04]DDREDLVYQA.K	sp|P62258|1433E_HUMAN	sp|P62258|1433E_HUMANtr|B4DJF2|B4DJF2_HUMANtr|I3L0W5|I3L0W5_HUMANtr|I3L3T1|I3L3T1_HUMAN	0.9903	0.00241	6|20	2	1411.59	1411.59	0.000655	2	7209.2	706.804	706.804	1	Acet N-term	LATE
MEDSASASLSSAAATGTSTSTPAAPTAR	-.n[43.02]MEDSASASLSSAAATGTSTSTPAAPTAR.K	sp|O76021|RL1D1_HUMAN	sp|O76021|RL1D1_HUMANtr|J3KPU7|J3KPU7_HUMANtr|I3L4T8|I3L4T8_HUMANtr|J3QSV6|J3QSV6_HUMANtr|I3L1Y4|I3L1Y4_HUMANtr|I3L2F2|I3L2F2_HUMANtr|I3L3U9|I3L3U9_HUMAN	1	1.82e-07	8|108	3	2638.21	2638.2	0.003597	2	7210.2	880.408	880.409	1	Acet N-term	LATE
MEDSASASLSSAAATGTSTSTPAAPTAR	-.n[43.02]MEDSASASLSSAAATGTSTSTPAAPTAR.K	sp|O76021|RL1D1_HUMAN	sp|O76021|RL1D1_HUMANtr|J3KPU7|J3KPU7_HUMANtr|I3L4T8|I3L4T8_HUMANtr|J3QSV6|J3QSV6_HUMANtr|I3L1Y4|I3L1Y4_HUMANtr|I3L2F2|I3L2F2_HUMANtr|I3L3U9|I3L3U9_HUMAN	1	1.06e-10	8|54	2	2639.2	2638.2	0.994751	2	7210.4	1320.11	1320.61	1	Acet N-term	LATE
IFSEQTIPPSA	N.n[35]IFSEQTIPPSA.K	sp|P51553|IDH3G_HUMAN	sp|P51553|IDH3G_HUMANtr|E9PF84|E9PF84_HUMANtr|E7EQB8|E7EQB8_HUMAN	0.9961	0.00225	9|20	2	1222.67	1222.67	0.001993	1	7212.4	612.34	612.341	39	neo DiMet	LATE
TSPAAAQSREIDCLSPEAQ	M.n[43.02]TSPAAAQSREIDC[160.03]LSPEAQ.K	sp|Q32MZ4|LRRF1_HUMAN	sp|Q32MZ4|LRRF1_HUMANtr|C9JTC6|C9JTC6_HUMAN	0.9999	8.17e-06	16|72	3	2071.95	2071.95	0.002288	2	7212.6	691.657	691.657	2	Acet N-term	LATE
LAVMSVDLGSESM	T.n[35]LAVM[147.04]SVDLGSESM[147.04].K	sp|Q9Y4L1|HYOU1_HUMAN	sp|Q9Y4L1|HYOU1_HUMANtr|J3QL06|J3QL06_HUMANtr|J3KTF1|J3KTF1_HUMANtr|A0A087WW13|A0A087WW13_HUMANtr|A0A087X214|A0A087X214_HUMANtr|E9PJ21|E9PJ21_HUMANtr|J3QLE9|J3QLE9_HUMANtr|K7EQK2|K7EQK2_HUMANtr|A0A087X054|A0A087X054_HUMANtr|J3QQH7|J3QQH7_HUMANtr|A0A087WWI4|A0A087WWI4_HUMANtr|Q9BST8|Q9BST8_HUMAN	1	5.87e-06	11|24	2	1403.68	1403.67	0.004346	1	7212.7	702.844	702.846	33	neo DiMet	LATE
SCRDRTQEFLSAC	M.n[43.02]SC[160.03]RDRTQEFLSAC[160.03].K	sp|Q13190|STX5_HUMAN	sp|Q13190|STX5_HUMANtr|E9PNU4|E9PNU4_HUMANtr|E9PRW9|E9PRW9_HUMANtr|E9PP18|E9PP18_HUMANtr|H0YEJ8|H0YEJ8_HUMAN	0.9875	0.00489	7|24	2	1670.72	1670.71	0.001602	1	7216.8	836.364	836.365	56	neo Acet	LATE
ARLHPRAVNCR	Y.n[35]ARLHPRAVNC[160.03]R.K	sp|P62987|RL40_HUMAN	sp|P62987|RL40_HUMANtr|M0R2S1|M0R2S1_HUMAN	0.9544	0.0146	11|40	3	1382.79	1382.79	0.001667	1	7218.9	461.937	461.937	101	neo DiMet	LATE
SSNCTSTTAVAVAPLSAS	M.n[43.02]SSNC[160.03]TSTTAVAVAPLSAS.K	sp|P78356|PI42B_HUMAN	sp|P78356|PI42B_HUMAN	1	4.27e-06	11|34	2	1764.82	1764.82	0.004773	2	7219.8	883.417	883.42	2	Acet N-term	LATE
TSPAAAQSREIDCLSPEAQ	M.n[43.02]TSPAAAQSREIDC[160.03]LSPEAQ.K	sp|Q32MZ4|LRRF1_HUMAN	sp|Q32MZ4|LRRF1_HUMANtr|C9JTC6|C9JTC6_HUMAN	1	2.99e-09	25|36	2	2071.95	2071.95	0.001488	2	7220.6	1036.98	1036.98	2	Acet N-term	LATE
ARLHPRAVNCR	Y.n[35]ARLHPRAVNC[160.03]R.K	sp|P62987|RL40_HUMAN	sp|P62987|RL40_HUMANtr|M0R2S1|M0R2S1_HUMAN	1	1.88e-06	23|60	4	1382.79	1382.79	-0.001304	1	7222.6	346.705	346.704	101	neo DiMet	LATE
SYGRPPPDVEGMTSL	M.n[43.02]SYGRPPPDVEGM[147.04]TSL.K	sp|Q01130|SRSF2_HUMAN	sp|Q01130|SRSF2_HUMANtr|J3KP15|J3KP15_HUMANtr|J3QL05|J3QL05_HUMAN	0.9998	5.2e-05	20|28	2	1662.76	1662.76	0.002331	2	7222.9	832.385	832.386	2	Acet N-term	LATE
SVMCPDARSRCPDGSTCCELPSG	S.n[35]SVMC[160.03]PDARSRC[160.03]PDGSTC[160.03]C[160.03]ELPSG.K	sp|P28799|GRN_HUMAN	sp|P28799|GRN_HUMANtr|K7EMR1|K7EMR1_HUMANtr|K7EKL3|K7EKL3_HUMAN	1	4.33e-07	15|88	3	2633.11	2632.1	1.01112	1	7223.9	878.375	878.712	205	neo DiMet	LATE
AGPGSTGGQIGAAALAGGARS	M.n[43.02]AGPGSTGGQIGAAALAGGARS.K	sp|Q8N653|LZTR1_HUMAN	sp|Q8N653|LZTR1_HUMANtr|A0A2R8YCD2|A0A2R8YCD2_HUMANtr|F8WCB6|F8WCB6_HUMANtr|F8WB67|F8WB67_HUMAN	1	7.71e-08	13|80	3	1768.89	1767.89	1.00851	2	7224.8	590.303	590.639	2	Acet N-term	LATE
MDDREDLVYQA	-.n[43.02]M[147.04]DDREDLVYQA.K	sp|P62258|1433E_HUMAN	sp|P62258|1433E_HUMANtr|B4DJF2|B4DJF2_HUMANtr|I3L0W5|I3L0W5_HUMANtr|I3L3T1|I3L3T1_HUMAN	0.9979	0.000845	6|20	2	1411.59	1411.59	0.001875	2	7230.1	706.804	706.805	1	Acet N-term	LATE
IFSEQTIPPSA	N.n[35]IFSEQTIPPSA.K	sp|P51553|IDH3G_HUMAN	sp|P51553|IDH3G_HUMANtr|E9PF84|E9PF84_HUMANtr|E7EQB8|E7EQB8_HUMAN	0.997	0.000785	9|20	2	1222.67	1222.67	0.000911	1	7233.1	612.34	612.341	39	neo DiMet	LATE
TSPAAAQSREIDCLSPEAQ	M.n[43.02]TSPAAAQSREIDC[160.03]LSPEAQ.K	sp|Q32MZ4|LRRF1_HUMAN	sp|Q32MZ4|LRRF1_HUMANtr|C9JTC6|C9JTC6_HUMAN	0.9997	3.83e-05	23|72	3	2071.95	2071.95	0.002499	2	7233.2	691.657	691.657	2	Acet N-term	LATE
LAVMSVDLGSESM	T.n[35]LAVM[147.04]SVDLGSESM[147.04].K	sp|Q9Y4L1|HYOU1_HUMAN	sp|Q9Y4L1|HYOU1_HUMANtr|J3QL06|J3QL06_HUMANtr|J3KTF1|J3KTF1_HUMANtr|A0A087WW13|A0A087WW13_HUMANtr|A0A087X214|A0A087X214_HUMANtr|E9PJ21|E9PJ21_HUMANtr|J3QLE9|J3QLE9_HUMANtr|K7EQK2|K7EQK2_HUMANtr|A0A087X054|A0A087X054_HUMANtr|J3QQH7|J3QQH7_HUMANtr|A0A087WWI4|A0A087WWI4_HUMANtr|Q9BST8|Q9BST8_HUMAN	1	1.69e-07	14|24	2	1403.68	1403.67	0.003736	1	7234	702.844	702.846	33	neo DiMet	LATE
SCRDRTQEFLSAC	M.n[43.02]SC[160.03]RDRTQEFLSAC[160.03].K	sp|Q13190|STX5_HUMAN	sp|Q13190|STX5_HUMANtr|E9PNU4|E9PNU4_HUMANtr|E9PRW9|E9PRW9_HUMANtr|E9PP18|E9PP18_HUMANtr|H0YEJ8|H0YEJ8_HUMAN	0.9493	0.00244	6|24	2	1671.72	1670.71	1.0046	1	7237.3	836.364	836.867	56	neo Acet	LATE
MEDSASASLSSAAATGTSTSTPAAPTAR	-.n[43.02]MEDSASASLSSAAATGTSTSTPAAPTAR.K	sp|O76021|RL1D1_HUMAN	sp|O76021|RL1D1_HUMANtr|J3KPU7|J3KPU7_HUMANtr|I3L4T8|I3L4T8_HUMANtr|J3QSV6|J3QSV6_HUMANtr|I3L1Y4|I3L1Y4_HUMANtr|I3L2F2|I3L2F2_HUMANtr|I3L3U9|I3L3U9_HUMAN	0.9934	0.000962	6|108	3	2639.21	2638.2	1.0103	2	7238.3	880.408	880.745	1	Acet N-term	LATE
ARLHPRAVNCR	Y.n[35]ARLHPRAVNC[160.03]R.K	sp|P62987|RL40_HUMAN	sp|P62987|RL40_HUMANtr|M0R2S1|M0R2S1_HUMAN	0.9974	0.00106	10|40	3	1382.79	1382.79	0.003216	1	7239.3	461.937	461.938	101	neo DiMet	LATE
AGPGSTGGQIGAAALAGGARS	M.n[43.02]AGPGSTGGQIGAAALAGGARS.K	sp|Q8N653|LZTR1_HUMAN	sp|Q8N653|LZTR1_HUMANtr|A0A2R8YCD2|A0A2R8YCD2_HUMANtr|F8WCB6|F8WCB6_HUMANtr|F8WB67|F8WB67_HUMAN	1	1.67e-10	18|40	2	1768.89	1767.89	1.00285	2	7240.1	884.95	885.452	2	Acet N-term	LATE
TSPAAAQSREIDCLSPEAQ	M.n[43.02]TSPAAAQSREIDC[160.03]LSPEAQ.K	sp|Q32MZ4|LRRF1_HUMAN	sp|Q32MZ4|LRRF1_HUMANtr|C9JTC6|C9JTC6_HUMAN	1	7.21e-08	21|36	2	2071.95	2071.95	0.000742	2	7240.8	1036.98	1036.98	2	Acet N-term	LATE
ARLHPRAVNCR	Y.n[35]ARLHPRAVNC[160.03]R.K	sp|P62987|RL40_HUMAN	sp|P62987|RL40_HUMANtr|M0R2S1|M0R2S1_HUMAN	1	4.54e-07	24|60	4	1382.79	1382.79	-0.000571	1	7243	346.705	346.704	101	neo DiMet	LATE
SYGRPPPDVEGMTSL	M.n[43.02]SYGRPPPDVEGM[147.04]TSL.K	sp|Q01130|SRSF2_HUMAN	sp|Q01130|SRSF2_HUMANtr|J3KP15|J3KP15_HUMANtr|J3QL05|J3QL05_HUMAN	0.9997	8.65e-05	20|28	2	1662.76	1662.76	0.00236	2	7243.7	832.385	832.386	2	Acet N-term	LATE
MLRQIIGQA	-.n[35]M[147.04]LRQIIGQA.K	sp|O00483|NDUA4_HUMAN	sp|O00483|NDUA4_HUMAN	0.9273	0.0859	11|16	2	1078.64	1078.64	0.00227	2	7244.7	540.326	540.327	1	DiMet N-term	LATE
SSFSRTVVAPSAVAG	E.n[35]SSFSRTVVAPSAVAG.K	sp|Q9NX14|NDUBB_HUMAN	sp|Q9NX14|NDUBB_HUMAN	0.9909	0.000973	10|28	2	1469.82	1468.81	1.00694	1	7245.2	735.412	735.916	31	neo DiMet	LATE
IFSEQTIPPSA	N.n[35]IFSEQTIPPSA.K	sp|P51553|IDH3G_HUMAN	sp|P51553|IDH3G_HUMANtr|E9PF84|E9PF84_HUMANtr|E7EQB8|E7EQB8_HUMAN	0.9985	0.000829	9|20	2	1222.67	1222.67	0.002171	1	7253.4	612.34	612.341	39	neo DiMet	LATE
LAVMSVDLGSESM	T.n[35]LAVM[147.04]SVDLGSESM[147.04].K	sp|Q9Y4L1|HYOU1_HUMAN	sp|Q9Y4L1|HYOU1_HUMANtr|J3QL06|J3QL06_HUMANtr|J3KTF1|J3KTF1_HUMANtr|A0A087WW13|A0A087WW13_HUMANtr|A0A087X214|A0A087X214_HUMANtr|E9PJ21|E9PJ21_HUMANtr|J3QLE9|J3QLE9_HUMANtr|K7EQK2|K7EQK2_HUMANtr|A0A087X054|A0A087X054_HUMANtr|J3QQH7|J3QQH7_HUMANtr|A0A087WWI4|A0A087WWI4_HUMANtr|Q9BST8|Q9BST8_HUMAN	1	2.63e-06	11|24	2	1403.68	1403.67	0.003338	1	7254.4	702.844	702.846	33	neo DiMet	LATE
MDDREDLVYQA	-.n[43.02]M[147.04]DDREDLVYQA.K	sp|P62258|1433E_HUMAN	sp|P62258|1433E_HUMANtr|B4DJF2|B4DJF2_HUMANtr|I3L0W5|I3L0W5_HUMANtr|I3L3T1|I3L3T1_HUMAN	0.9991	0.00058	7|20	2	1411.6	1411.59	0.003706	2	7255.3	706.804	706.805	1	Acet N-term	LATE
RLVGEEEAGFGECD	G.n[35]RLVGEEEAGFGEC[160.03]D.K	sp|O94919|ENDD1_HUMAN	sp|O94919|ENDD1_HUMAN	0.9999	1.57e-06	9|26	2	1601.73	1600.73	1.00504	1	7256.6	801.37	801.872	22	neo DiMet	LATE
STVHEILC	M.n[43.02]STVHEILC[160.03].K	sp|A6NMY6|AXA2L_HUMAN	sp|A6NMY6|AXA2L_HUMANsp|P07355|ANXA2_HUMANtr|H0YLV6|H0YLV6_HUMANtr|H0YMM1|H0YMM1_HUMANtr|H0YKN4|H0YKN4_HUMANtr|H0YMT9|H0YMT9_HUMANtr|H0YMU9|H0YMU9_HUMANtr|H0YN42|H0YN42_HUMANtr|H0YMD9|H0YMD9_HUMANtr|H0YKX9|H0YKX9_HUMANtr|H0YNP5|H0YNP5_HUMANtr|H0YKV8|H0YKV8_HUMANtr|H0YMW4|H0YMW4_HUMANtr|H0YKL9|H0YKL9_HUMANtr|H0YNB8|H0YNB8_HUMANtr|H0YKZ7|H0YKZ7_HUMANtr|H0YKS4|H0YKS4_HUMANtr|H0YMD0|H0YMD0_HUMAN	0.9192	0.107	8|14	2	999.472	999.47	0.002557	2	7259.1	500.742	500.743	2	Acet N-term	LATE
ARLHPRAVNCR	Y.n[35]ARLHPRAVNC[160.03]R.K	sp|P62987|RL40_HUMAN	sp|P62987|RL40_HUMANtr|M0R2S1|M0R2S1_HUMAN	0.9987	0.000502	12|40	3	1382.79	1382.79	0.003955	1	7259.6	461.937	461.938	101	neo DiMet	LATE
KITLDNAYME	L.n[35]K[162.16]ITLDNAYM[147.04]E.K	sp|P14618|KPYM_HUMAN	sp|P14618|KPYM_HUMANtr|H3BT25|H3BT25_HUMANtr|H3BUW1|H3BUW1_HUMANtr|H3BTJ2|H3BTJ2_HUMANtr|B4DNK4|B4DNK4_HUMANtr|H3BTN5|H3BTN5_HUMANtr|H3BQ34|H3BQ34_HUMAN	0.9408	0.0518	7|18	2	1280.7	1280.7	0.002113	2	7263.1	641.355	641.356	141	Internal LysN	LATE
ARLHPRAVNCR	Y.n[35]ARLHPRAVNC[160.03]R.K	sp|P62987|RL40_HUMAN	sp|P62987|RL40_HUMANtr|M0R2S1|M0R2S1_HUMAN	1	4.1e-06	21|60	4	1382.79	1382.79	-0.000922	1	7263.7	346.705	346.704	101	neo DiMet	LATE
SYGRPPPDVEGMTSL	M.n[43.02]SYGRPPPDVEGM[147.04]TSL.K	sp|Q01130|SRSF2_HUMAN	sp|Q01130|SRSF2_HUMANtr|J3KP15|J3KP15_HUMANtr|J3QL05|J3QL05_HUMAN	0.9999	2.65e-05	17|28	2	1662.76	1662.76	0.002972	2	7264.6	832.385	832.387	2	Acet N-term	LATE
MLRQIIGQA	-.n[35]M[147.04]LRQIIGQA.K	sp|O00483|NDUA4_HUMAN	sp|O00483|NDUA4_HUMAN	0.9684	0.0346	12|16	2	1078.64	1078.64	0.002393	2	7265.1	540.326	540.328	1	DiMet N-term	LATE
MEDSASASLSSAAATGTSTSTPAAPTAR	-.n[43.02]MEDSASASLSSAAATGTSTSTPAAPTAR.K	sp|O76021|RL1D1_HUMAN	sp|O76021|RL1D1_HUMANtr|J3KPU7|J3KPU7_HUMANtr|I3L4T8|I3L4T8_HUMANtr|J3QSV6|J3QSV6_HUMANtr|I3L1Y4|I3L1Y4_HUMANtr|I3L2F2|I3L2F2_HUMANtr|I3L3U9|I3L3U9_HUMAN	1	1.25e-10	19|108	3	2638.21	2638.2	0.002672	2	7267.3	880.408	880.409	1	Acet N-term	LATE
ESSFSRTVVAPSAVAG	W.n[35]ESSFSRTVVAPSAVAG.K	sp|Q9NX14|NDUBB_HUMAN	sp|Q9NX14|NDUBB_HUMAN	0.9986	0.000561	8|30	2	1597.85	1597.85	0.002307	1	7271.4	799.933	799.935	30	neo DiMet	LATE
IFSEQTIPPSA	N.n[35]IFSEQTIPPSA.K	sp|P51553|IDH3G_HUMAN	sp|P51553|IDH3G_HUMANtr|E9PF84|E9PF84_HUMANtr|E7EQB8|E7EQB8_HUMAN	0.9986	0.000983	9|20	2	1222.67	1222.67	0.002694	1	7273.6	612.34	612.342	39	neo DiMet	LATE
AALTRDPQFQ	M.n[43.02]AALTRDPQFQ.K	sp|P06744|G6PI_HUMAN	sp|P06744|G6PI_HUMANtr|K7ERK8|K7ERK8_HUMANtr|K7EIL4|K7EIL4_HUMANtr|A0A0J9YYH3|A0A0J9YYH3_HUMANtr|A0A0A0MTS2|A0A0A0MTS2_HUMANtr|A0A2U3TZU2|A0A2U3TZU2_HUMANtr|K7ERC6|K7ERC6_HUMANtr|A0A2R8YF08|A0A2R8YF08_HUMANtr|A0A0J9YXH9|A0A0J9YXH9_HUMANtr|A0A2R8Y6C7|A0A2R8Y6C7_HUMANtr|K7ENA0|K7ENA0_HUMANtr|A0A0J9YYI8|A0A0J9YYI8_HUMANtr|K7EPY4|K7EPY4_HUMANtr|K7ELR7|K7ELR7_HUMANtr|A0A0J9YXM3|A0A0J9YXM3_HUMANtr|A0A0…	0.9991	0.000469	14|18	2	1187.6	1187.59	0.002277	2	7274.7	594.804	594.805	2	Acet N-term	LATE
LAVMSVDLGSESM	T.n[35]LAVM[147.04]SVDLGSESM[147.04].K	sp|Q9Y4L1|HYOU1_HUMAN	sp|Q9Y4L1|HYOU1_HUMANtr|J3QL06|J3QL06_HUMANtr|J3KTF1|J3KTF1_HUMANtr|A0A087WW13|A0A087WW13_HUMANtr|A0A087X214|A0A087X214_HUMANtr|E9PJ21|E9PJ21_HUMANtr|J3QLE9|J3QLE9_HUMANtr|K7EQK2|K7EQK2_HUMANtr|A0A087X054|A0A087X054_HUMANtr|J3QQH7|J3QQH7_HUMANtr|A0A087WWI4|A0A087WWI4_HUMANtr|Q9BST8|Q9BST8_HUMAN	1	1.9e-07	10|24	2	1403.68	1403.67	0.002637	1	7275.2	702.844	702.845	33	neo DiMet	LATE
STDTGVSLPSYEEDQGS	M.n[43.02]STDTGVSLPSYEEDQGS.K	sp|Q9Y241|HIG1A_HUMAN	sp|Q9Y241|HIG1A_HUMANtr|C9JAW5|C9JAW5_HUMANtr|C9JNU6|C9JNU6_HUMAN	0.9902	0.00326	5|32	2	1812.76	1812.75	0.001439	2	7277.8	907.384	907.385	2	Acet N-term	LATE
AERGELDLTGA	M.n[43.02]AERGELDLTGA.K	sp|P13984|T2FB_HUMAN	sp|P13984|T2FB_HUMAN	0.9208	0.101	7|20	2	1172.57	1172.57	0.002675	2	7278.8	587.291	587.292	2	Acet N-term	LATE
AASALYACT	M.n[43.02]AASALYAC[160.03]T.K	sp|Q5HYJ3|FA76B_HUMAN	sp|Q5HYJ3|FA76B_HUMANtr|F5H5F4|F5H5F4_HUMANtr|F5GX09|F5GX09_HUMAN	0.9994	0.000367	9|16	2	968.431	968.427	0.003767	2	7279.8	485.221	485.223	2	Acet N-term	LATE
MDDREDLVYQA	-.n[43.02]M[147.04]DDREDLVYQA.K	sp|P62258|1433E_HUMAN	sp|P62258|1433E_HUMANtr|B4DJF2|B4DJF2_HUMANtr|I3L0W5|I3L0W5_HUMANtr|I3L3T1|I3L3T1_HUMAN	0.9818	0.0154	5|20	2	1411.6	1411.59	0.002608	2	7282	706.804	706.805	1	Acet N-term	LATE
AAAGGGGGGAAAAGRAYSF	M.n[43.02]AAAGGGGGGAAAAGRAYSF.K	sp|Q9UL25|RAB21_HUMAN	sp|Q9UL25|RAB21_HUMAN	1	2.23e-17	26|36	2	1580.73	1580.73	0.000146	2	7283.2	791.374	791.374	2	Acet N-term	LATE
LTPTHYLT	A.n[35]LTPTHYLT.K	sp|P04844|RPN2_HUMAN	sp|P04844|RPN2_HUMANtr|Q5JYR7|Q5JYR7_HUMAN	0.997	0.00248	9|14	2	978.563	978.56	0.00301	1	7283.7	490.287	490.289	23	neo DiMet	LATE
SYGRPPPDVEGMTSL	M.n[43.02]SYGRPPPDVEGM[147.04]TSL.K	sp|Q01130|SRSF2_HUMAN	sp|Q01130|SRSF2_HUMANtr|J3KP15|J3KP15_HUMANtr|J3QL05|J3QL05_HUMAN	1	2.67e-06	13|28	2	1662.76	1662.76	0.001958	2	7285.3	832.385	832.386	2	Acet N-term	LATE
ARLHPRAVNCR	Y.n[35]ARLHPRAVNC[160.03]R.K	sp|P62987|RL40_HUMAN	sp|P62987|RL40_HUMANtr|M0R2S1|M0R2S1_HUMAN	0.9999	2.37e-05	21|60	4	1382.79	1382.79	-0.00047	1	7285.7	346.705	346.704	101	neo DiMet	LATE
MEDSASASLSSAAATGTSTSTPAAPTAR	-.n[43.02]MEDSASASLSSAAATGTSTSTPAAPTAR.K	sp|O76021|RL1D1_HUMAN	sp|O76021|RL1D1_HUMANtr|J3KPU7|J3KPU7_HUMANtr|I3L4T8|I3L4T8_HUMANtr|J3QSV6|J3QSV6_HUMANtr|I3L1Y4|I3L1Y4_HUMANtr|I3L2F2|I3L2F2_HUMANtr|I3L3U9|I3L3U9_HUMAN	1	6.7e-14	19|108	3	2639.21	2638.2	1.00847	2	7287.8	880.408	880.744	1	Acet N-term	LATE
KYHTINGHNAEVR	Q.n[35]K[162.16]YHTINGHNAEVR.K	sp|P22626|ROA2_HUMAN	sp|P22626|ROA2_HUMANtr|A0A087WUI2|A0A087WUI2_HUMAN	1	1.39e-07	16|72	4	1606.9	1605.9	1.00255	2	7288.1	402.483	402.733	173	Internal LysN	LATE
ESSFSRTVVAPSAVAG	W.n[35]ESSFSRTVVAPSAVAG.K	sp|Q9NX14|NDUBB_HUMAN	sp|Q9NX14|NDUBB_HUMAN	0.9999	6.71e-06	11|30	2	1597.85	1597.85	0.001758	1	7291.9	799.933	799.934	30	neo DiMet	LATE
IFSEQTIPPSA	N.n[35]IFSEQTIPPSA.K	sp|P51553|IDH3G_HUMAN	sp|P51553|IDH3G_HUMANtr|E9PF84|E9PF84_HUMANtr|E7EQB8|E7EQB8_HUMAN	0.9994	0.000292	9|20	2	1222.67	1222.67	0.002455	1	7294.4	612.34	612.341	39	neo DiMet	LATE
AALTRDPQFQ	M.n[43.02]AALTRDPQFQ.K	sp|P06744|G6PI_HUMAN	sp|P06744|G6PI_HUMANtr|K7ERK8|K7ERK8_HUMANtr|K7EIL4|K7EIL4_HUMANtr|A0A0J9YYH3|A0A0J9YYH3_HUMANtr|A0A0A0MTS2|A0A0A0MTS2_HUMANtr|A0A2U3TZU2|A0A2U3TZU2_HUMANtr|K7ERC6|K7ERC6_HUMANtr|A0A2R8YF08|A0A2R8YF08_HUMANtr|A0A0J9YXH9|A0A0J9YXH9_HUMANtr|A0A2R8Y6C7|A0A2R8Y6C7_HUMANtr|K7ENA0|K7ENA0_HUMANtr|A0A0J9YYI8|A0A0J9YYI8_HUMANtr|K7EPY4|K7EPY4_HUMANtr|K7ELR7|K7ELR7_HUMANtr|A0A0J9YXM3|A0A0J9YXM3_HUMANtr|A0A0…	0.9999	2.05e-05	15|18	2	1187.6	1187.59	0.002035	2	7295.4	594.804	594.805	2	Acet N-term	LATE
ARLHPRAVNCR	Y.n[35]ARLHPRAVNC[160.03]R.K	sp|P62987|RL40_HUMAN	sp|P62987|RL40_HUMANtr|M0R2S1|M0R2S1_HUMAN	0.9949	0.00242	14|40	3	1382.79	1382.79	0.004197	1	7300.3	461.937	461.938	101	neo DiMet	LATE
ESSFSRTVVAPSAVAG	W.n[35]ESSFSRTVVAPSAVAG.K	sp|Q9NX14|NDUBB_HUMAN	sp|Q9NX14|NDUBB_HUMAN	0.9953	0.000144	13|60	3	1598.86	1597.85	1.004	1	7301.2	533.625	533.959	30	neo DiMet	LATE
AAAAAGAGSGPWAAQE	M.n[43.02]AAAAAGAGSGPWAAQE.K	sp|P86791|CCZ1_HUMAN	sp|P86791|CCZ1_HUMANsp|P86790|CCZ1B_HUMANtr|F8WD66|F8WD66_HUMAN	0.9149	0.0225	12|30	2	1426.65	1426.65	0.00018	2	7302	714.331	714.331	2	Acet N-term	LATE
AAAGAAATHLEVARG	M.n[43.02]AAAGAAATHLEVARG.K	sp|Q96S52|PIGS_HUMAN	sp|Q96S52|PIGS_HUMANtr|K7EN97|K7EN97_HUMAN	0.9974	0.000778	9|28	2	1406.73	1406.73	0.001339	2	7302.3	704.371	704.371	2	Acet N-term	LATE
MDDREDLVYQA	-.n[43.02]M[147.04]DDREDLVYQA.K	sp|P62258|1433E_HUMAN	sp|P62258|1433E_HUMANtr|B4DJF2|B4DJF2_HUMANtr|I3L0W5|I3L0W5_HUMANtr|I3L3T1|I3L3T1_HUMAN	0.9994	0.000277	7|20	2	1411.6	1411.59	0.002608	2	7303.1	706.804	706.805	1	Acet N-term	LATE
LTPTHYLT	A.n[35]LTPTHYLT.K	sp|P04844|RPN2_HUMAN	sp|P04844|RPN2_HUMANtr|Q5JYR7|Q5JYR7_HUMAN	1	7.35e-06	9|14	2	978.562	978.56	0.002452	1	7303.9	490.287	490.288	23	neo DiMet	LATE
AAAGGGGGGAAAAGRAYSF	M.n[43.02]AAAGGGGGGAAAAGRAYSF.K	sp|Q9UL25|RAB21_HUMAN	sp|Q9UL25|RAB21_HUMAN	1	8.54e-17	28|36	2	1580.74	1580.73	0.00308	2	7304	791.374	791.375	2	Acet N-term	LATE
SQERPTFYRQELN	M.n[43.02]SQERPTFYRQELN.K	sp|Q16539|MK14_HUMAN	sp|Q16539|MK14_HUMANtr|B5TY33|B5TY33_HUMAN	0.9992	0.000359	8|24	2	1708.82	1708.82	0.002987	2	7305.6	855.416	855.417	2	Acet N-term	LATE
SYGRPPPDVEGMTSL	M.n[43.02]SYGRPPPDVEGM[147.04]TSL.K	sp|Q01130|SRSF2_HUMAN	sp|Q01130|SRSF2_HUMANtr|J3KP15|J3KP15_HUMANtr|J3QL05|J3QL05_HUMAN	0.9964	2.95e-05	11|28	2	1663.76	1662.76	1.00268	2	7306	832.385	832.887	2	Acet N-term	LATE
MEDSASASLSSAAATGTSTSTPAAPTAR	-.n[43.02]MEDSASASLSSAAATGTSTSTPAAPTAR.K	sp|O76021|RL1D1_HUMAN	sp|O76021|RL1D1_HUMANtr|J3KPU7|J3KPU7_HUMANtr|I3L4T8|I3L4T8_HUMANtr|J3QSV6|J3QSV6_HUMANtr|I3L1Y4|I3L1Y4_HUMANtr|I3L2F2|I3L2F2_HUMANtr|I3L3U9|I3L3U9_HUMAN	1	1.3e-14	16|108	3	2639.21	2638.2	1.00975	2	7308.3	880.408	880.745	1	Acet N-term	LATE
ALGQNPTNAEVL	R.n[35]ALGQNPTNAEVL.K	sp|P14649|MYL6B_HUMAN	sp|P14649|MYL6B_HUMANsp|P12829|MYL4_HUMANsp|P60660|MYL6_HUMANtr|G3V1V0|G3V1V0_HUMANtr|G8JLA2|G8JLA2_HUMANtr|A0A1C7CYY4|A0A1C7CYY4_HUMANtr|I3L3U1|I3L3U1_HUMANtr|I3L532|I3L532_HUMANtr|J3KND3|J3KND3_HUMANtr|F8W1I5|F8W1I5_HUMANtr|F8VPF3|F8VPF3_HUMANtr|I3L1K6|I3L1K6_HUMANtr|F8W1R7|F8W1R7_HUMANtr|B7Z6Z4|B7Z6Z4_HUMAN	0.9975	0.00197	8|22	2	1259.7	1259.69	0.003246	1	7311.6	630.854	630.856	95	neo DiMet	LATE
ESSFSRTVVAPSAVAG	W.n[35]ESSFSRTVVAPSAVAG.K	sp|Q9NX14|NDUBB_HUMAN	sp|Q9NX14|NDUBB_HUMAN	0.9999	3.25e-05	14|30	2	1597.86	1597.85	0.003679	1	7312.5	799.933	799.935	30	neo DiMet	LATE
AALTRDPQFQ	M.n[43.02]AALTRDPQFQ.K	sp|P06744|G6PI_HUMAN	sp|P06744|G6PI_HUMANtr|K7ERK8|K7ERK8_HUMANtr|K7EIL4|K7EIL4_HUMANtr|A0A0J9YYH3|A0A0J9YYH3_HUMANtr|A0A0A0MTS2|A0A0A0MTS2_HUMANtr|A0A2U3TZU2|A0A2U3TZU2_HUMANtr|K7ERC6|K7ERC6_HUMANtr|A0A2R8YF08|A0A2R8YF08_HUMANtr|A0A0J9YXH9|A0A0J9YXH9_HUMANtr|A0A2R8Y6C7|A0A2R8Y6C7_HUMANtr|K7ENA0|K7ENA0_HUMANtr|A0A0J9YYI8|A0A0J9YYI8_HUMANtr|K7EPY4|K7EPY4_HUMANtr|K7ELR7|K7ELR7_HUMANtr|A0A0J9YXM3|A0A0J9YXM3_HUMANtr|A0A0…	0.9999	3.46e-05	15|18	2	1187.6	1187.59	0.002248	2	7315.8	594.804	594.805	2	Acet N-term	LATE
GSDQSENVDRGAGSIREAGGAFG	F.n[35]GSDQSENVDRGAGSIREAGGAFG.K	sp|Q9UII2|ATIF1_HUMAN	sp|Q9UII2|ATIF1_HUMANtr|A0A0B4J230|A0A0B4J230_HUMAN	0.9772	0.000867	13|88	3	2271.08	2270.07	1.00402	1	7317.2	757.698	758.033	26	neo DiMet	LATE
SQERPTFYRQELN	M.n[43.02]SQERPTFYRQELN.K	sp|Q16539|MK14_HUMAN	sp|Q16539|MK14_HUMANtr|B5TY33|B5TY33_HUMAN	0.9822	0.00294	13|48	3	1709.83	1708.82	1.01091	2	7318.7	570.613	570.95	2	Acet N-term	LATE
MIEVVCNDRLG	-.n[35]M[147.04]IEVVC[160.03]NDRLG.K	sp|Q9BZL1|UBL5_HUMAN	sp|Q9BZL1|UBL5_HUMANtr|K7EQ43|K7EQ43_HUMAN	0.9999	1.85e-05	10|20	2	1354.68	1354.68	0.002515	2	7318.8	678.347	678.348	1	DiMet N-term	LATE
ESSFSRTVVAPSAVAG	W.n[35]ESSFSRTVVAPSAVAG.K	sp|Q9NX14|NDUBB_HUMAN	sp|Q9NX14|NDUBB_HUMAN	0.9953	0.00213	14|60	3	1597.86	1597.85	0.005322	1	7321.9	533.625	533.627	30	neo DiMet	LATE
AGELTPEEEAQY	M.n[43.02]AGELTPEEEAQY.K	sp|Q9NZT1|CALL5_HUMAN	sp|Q9NZT1|CALL5_HUMAN	0.9369	0.0339	8|22	2	1377.6	1377.59	0.001425	2	7322.1	689.804	689.805	2	Acet N-term	LATE
AAAAAGAGSGPWAAQE	M.n[43.02]AAAAAGAGSGPWAAQE.K	sp|P86791|CCZ1_HUMAN	sp|P86791|CCZ1_HUMANsp|P86790|CCZ1B_HUMANtr|F8WD66|F8WD66_HUMAN	0.9952	0.00368	12|30	2	1426.65	1426.65	0.002866	2	7322.7	714.331	714.333	2	Acet N-term	LATE
AAAGAAATHLEVARG	M.n[43.02]AAAGAAATHLEVARG.K	sp|Q96S52|PIGS_HUMAN	sp|Q96S52|PIGS_HUMANtr|K7EN97|K7EN97_HUMAN	1	3.12e-06	14|28	2	1406.73	1406.73	0.002316	2	7323.3	704.371	704.372	2	Acet N-term	LATE
AERGELDLTGA	M.n[43.02]AERGELDLTGA.K	sp|P13984|T2FB_HUMAN	sp|P13984|T2FB_HUMAN	0.9655	0.0376	9|20	2	1172.57	1172.57	0.005711	2	7323.7	587.291	587.294	2	Acet N-term	LATE
LTPTHYLT	A.n[35]LTPTHYLT.K	sp|P04844|RPN2_HUMAN	sp|P04844|RPN2_HUMANtr|Q5JYR7|Q5JYR7_HUMAN	0.9899	0.00925	8|14	2	978.562	978.56	0.002125	1	7324.1	490.287	490.288	23	neo DiMet	LATE
AAAGGGGGGAAAAGRAYSF	M.n[43.02]AAAGGGGGGAAAAGRAYSF.K	sp|Q9UL25|RAB21_HUMAN	sp|Q9UL25|RAB21_HUMAN	1	2.4e-16	25|36	2	1580.74	1580.73	0.004095	2	7324.7	791.374	791.376	2	Acet N-term	LATE
SYGRPPPDVEGMTSL	M.n[43.02]SYGRPPPDVEGM[147.04]TSL.K	sp|Q01130|SRSF2_HUMAN	sp|Q01130|SRSF2_HUMANtr|J3KP15|J3KP15_HUMANtr|J3QL05|J3QL05_HUMAN	0.9992	0.000469	9|28	2	1662.76	1662.76	0.007903	2	7326.4	832.385	832.389	2	Acet N-term	LATE
SQERPTFYRQELN	M.n[43.02]SQERPTFYRQELN.K	sp|Q16539|MK14_HUMAN	sp|Q16539|MK14_HUMANtr|B5TY33|B5TY33_HUMAN	0.9285	0.0907	5|24	2	1708.82	1708.82	0.004085	2	7326.5	855.416	855.418	2	Acet N-term	LATE
SYGRPPPDVEGMTSL	M.n[43.02]SYGRPPPDVEGM[147.04]TSL.K	sp|Q01130|SRSF2_HUMAN	sp|Q01130|SRSF2_HUMANtr|J3KP15|J3KP15_HUMANtr|J3QL05|J3QL05_HUMAN	0.9969	0.00253	7|28	2	1662.76	1662.76	0.00427	2	7327.6	832.385	832.387	2	Acet N-term	LATE
ALGQNPTNAEVL	R.n[35]ALGQNPTNAEVL.K	sp|P14649|MYL6B_HUMAN	sp|P14649|MYL6B_HUMANsp|P12829|MYL4_HUMANsp|P60660|MYL6_HUMANtr|G3V1V0|G3V1V0_HUMANtr|G8JLA2|G8JLA2_HUMANtr|A0A1C7CYY4|A0A1C7CYY4_HUMANtr|I3L3U1|I3L3U1_HUMANtr|I3L532|I3L532_HUMANtr|J3KND3|J3KND3_HUMANtr|F8W1I5|F8W1I5_HUMANtr|F8VPF3|F8VPF3_HUMANtr|I3L1K6|I3L1K6_HUMANtr|F8W1R7|F8W1R7_HUMANtr|B7Z6Z4|B7Z6Z4_HUMAN	0.9983	0.0012	10|22	2	1259.7	1259.69	0.002792	1	7331.8	630.854	630.855	95	neo DiMet	LATE
ESSFSRTVVAPSAVAG	W.n[35]ESSFSRTVVAPSAVAG.K	sp|Q9NX14|NDUBB_HUMAN	sp|Q9NX14|NDUBB_HUMAN	0.9999	1.35e-05	14|30	2	1597.86	1597.85	0.002682	1	7333	799.933	799.935	30	neo DiMet	LATE
IFSEQTIPPSA	N.n[35]IFSEQTIPPSA.K	sp|P51553|IDH3G_HUMAN	sp|P51553|IDH3G_HUMANtr|E9PF84|E9PF84_HUMANtr|E7EQB8|E7EQB8_HUMAN	0.9992	0.000367	9|20	2	1222.67	1222.67	0.002056	1	7335.8	612.34	612.341	39	neo DiMet	LATE
AALTRDPQFQ	M.n[43.02]AALTRDPQFQ.K	sp|P06744|G6PI_HUMAN	sp|P06744|G6PI_HUMANtr|K7ERK8|K7ERK8_HUMANtr|K7EIL4|K7EIL4_HUMANtr|A0A0J9YYH3|A0A0J9YYH3_HUMANtr|A0A0A0MTS2|A0A0A0MTS2_HUMANtr|A0A2U3TZU2|A0A2U3TZU2_HUMANtr|K7ERC6|K7ERC6_HUMANtr|A0A2R8YF08|A0A2R8YF08_HUMANtr|A0A0J9YXH9|A0A0J9YXH9_HUMANtr|A0A2R8Y6C7|A0A2R8Y6C7_HUMANtr|K7ENA0|K7ENA0_HUMANtr|A0A0J9YYI8|A0A0J9YYI8_HUMANtr|K7EPY4|K7EPY4_HUMANtr|K7ELR7|K7ELR7_HUMANtr|A0A0J9YXM3|A0A0J9YXM3_HUMANtr|A0A0…	1	1.33e-05	16|18	2	1187.6	1187.59	0.003168	2	7336.4	594.804	594.806	2	Acet N-term	LATE
GSDQSENVDRGAGSIREAGGAFG	F.n[35]GSDQSENVDRGAGSIREAGGAFG.K	sp|Q9UII2|ATIF1_HUMAN	sp|Q9UII2|ATIF1_HUMANtr|A0A0B4J230|A0A0B4J230_HUMAN	0.986	0.000696	14|88	3	2271.08	2270.07	1.00493	1	7338.1	757.698	758.033	26	neo DiMet	LATE
MIEVVCNDRLG	-.n[35]M[147.04]IEVVC[160.03]NDRLG.K	sp|Q9BZL1|UBL5_HUMAN	sp|Q9BZL1|UBL5_HUMANtr|K7EQ43|K7EQ43_HUMAN	0.9999	2.57e-05	11|20	2	1354.68	1354.68	0.003154	2	7339.6	678.347	678.349	1	DiMet N-term	LATE
ARLHPRAVNCR	Y.n[35]ARLHPRAVNC[160.03]R.K	sp|P62987|RL40_HUMAN	sp|P62987|RL40_HUMANtr|M0R2S1|M0R2S1_HUMAN	0.982	0.00963	10|40	3	1382.8	1382.79	0.006825	1	7341.2	461.937	461.939	101	neo DiMet	LATE
AHSPVQSGLPGMQNL	M.n[43.02]AHSPVQSGLPGM[147.04]QNL.K	tr|B4DR80|B4DR80_HUMAN	tr|B4DR80|B4DR80_HUMAN	0.9251	0.0183	6|28	2	1592.76	1592.76	0.000103	2	7342.4	797.388	797.388	2	Acet N-term	LATE
ESSFSRTVVAPSAVAG	W.n[35]ESSFSRTVVAPSAVAG.K	sp|Q9NX14|NDUBB_HUMAN	sp|Q9NX14|NDUBB_HUMAN	0.9992	0.000277	17|60	3	1597.86	1597.85	0.005689	1	7343.1	533.625	533.627	30	neo DiMet	LATE
MEDSASASLSSAAATGTSTSTPAAPTAR	-.n[43.02]MEDSASASLSSAAATGTSTSTPAAPTAR.K	sp|O76021|RL1D1_HUMAN	sp|O76021|RL1D1_HUMANtr|J3KPU7|J3KPU7_HUMANtr|I3L4T8|I3L4T8_HUMANtr|J3QSV6|J3QSV6_HUMANtr|I3L1Y4|I3L1Y4_HUMANtr|I3L2F2|I3L2F2_HUMANtr|I3L3U9|I3L3U9_HUMAN	1	5.32e-13	15|108	3	2639.21	2638.2	1.01177	2	7343.6	880.408	880.745	1	Acet N-term	LATE
AERGELDLTGA	M.n[43.02]AERGELDLTGA.K	sp|P13984|T2FB_HUMAN	sp|P13984|T2FB_HUMAN	0.9422	0.0671	8|20	2	1172.57	1172.57	0.005971	2	7344.1	587.291	587.294	2	Acet N-term	LATE
AATNLENQLHSAQ	M.n[43.02]AATNLENQLHSAQ.K	sp|Q53HC0|CCD92_HUMAN	sp|Q53HC0|CCD92_HUMANtr|F5H2Z7|F5H2Z7_HUMANtr|F5H7P8|F5H7P8_HUMANtr|F5H285|F5H285_HUMAN	0.9998	9.36e-05	7|24	2	1437.69	1437.68	0.004448	1	7344.2	719.85	719.852	19	neo Acet	LATE
LTPTHYLT	A.n[35]LTPTHYLT.K	sp|P04844|RPN2_HUMAN	sp|P04844|RPN2_HUMANtr|Q5JYR7|Q5JYR7_HUMAN	0.9997	0.00019	8|14	2	978.563	978.56	0.002669	1	7344.7	490.287	490.289	23	neo DiMet	LATE
SYGRPPPDVEGMTSL	M.n[43.02]SYGRPPPDVEGM[147.04]TSL.K	sp|Q01130|SRSF2_HUMAN	sp|Q01130|SRSF2_HUMANtr|J3KP15|J3KP15_HUMANtr|J3QL05|J3QL05_HUMAN	0.9965	0.00286	5|28	2	1662.76	1662.76	0.003781	2	7348.1	832.385	832.387	2	Acet N-term	LATE
MDDREDLVYQA	-.n[43.02]M[147.04]DDREDLVYQA.K	sp|P62258|1433E_HUMAN	sp|P62258|1433E_HUMANtr|B4DJF2|B4DJF2_HUMANtr|I3L0W5|I3L0W5_HUMANtr|I3L3T1|I3L3T1_HUMAN	0.9964	0.00301	6|20	2	1411.6	1411.59	0.004439	2	7349.5	706.804	706.806	1	Acet N-term	LATE
AASAAAASAAAASAASGSPGPGEGSAGGE	M.n[43.02]AASAAAASAAAASAASGSPGPGEGSAGGE.K	sp|Q13263|TIF1B_HUMAN	sp|Q13263|TIF1B_HUMAN	1	8.74e-07	15|112	3	2300.02	2300.02	0.002654	2	7351	767.679	767.68	2	Acet N-term	LATE
ALGSGMAVDCSTLTS	R.n[35]ALGSGMAVDC[160.03]STLTS.K	sp|P09758|TACD2_HUMAN	sp|P09758|TACD2_HUMAN	1	5.03e-06	6|28	2	1502.72	1502.72	0.002437	1	7352.5	752.366	752.367	57	neo DiMet	LATE
ALGQNPTNAEVL	R.n[35]ALGQNPTNAEVL.K	sp|P14649|MYL6B_HUMAN	sp|P14649|MYL6B_HUMANsp|P12829|MYL4_HUMANsp|P60660|MYL6_HUMANtr|G3V1V0|G3V1V0_HUMANtr|G8JLA2|G8JLA2_HUMANtr|A0A1C7CYY4|A0A1C7CYY4_HUMANtr|I3L3U1|I3L3U1_HUMANtr|I3L532|I3L532_HUMANtr|J3KND3|J3KND3_HUMANtr|F8W1I5|F8W1I5_HUMANtr|F8VPF3|F8VPF3_HUMANtr|I3L1K6|I3L1K6_HUMANtr|F8W1R7|F8W1R7_HUMANtr|B7Z6Z4|B7Z6Z4_HUMAN	0.9996	0.00023	11|22	2	1259.7	1259.69	0.00308	1	7352.9	630.854	630.856	95	neo DiMet	LATE
ESSFSRTVVAPSAVAG	W.n[35]ESSFSRTVVAPSAVAG.K	sp|Q9NX14|NDUBB_HUMAN	sp|Q9NX14|NDUBB_HUMAN	1	4.16e-06	14|30	2	1597.86	1597.85	0.003174	1	7353.5	799.933	799.935	30	neo DiMet	LATE
STALYGESDL	F.n[35]STALYGESDL.-	sp|O43707|ACTN4_HUMAN	sp|O43707|ACTN4_HUMANsp|P12814|ACTN1_HUMANtr|H9KV75|H9KV75_HUMANtr|H7C144|H7C144_HUMANtr|H0YJW3|H0YJW3_HUMANtr|F5GXS2|F5GXS2_HUMAN	0.9997	0.00016	10|18	2	1088.55	1088.54	0.005157	1	7355.5	545.28	545.282	902	neo DiMet	LATE
IFSEQTIPPSA	N.n[35]IFSEQTIPPSA.K	sp|P51553|IDH3G_HUMAN	sp|P51553|IDH3G_HUMANtr|E9PF84|E9PF84_HUMANtr|E7EQB8|E7EQB8_HUMAN	0.9991	0.000307	8|20	2	1222.67	1222.67	0.001749	1	7356.2	612.34	612.341	39	neo DiMet	LATE
AALTRDPQFQ	M.n[43.02]AALTRDPQFQ.K	sp|P06744|G6PI_HUMAN	sp|P06744|G6PI_HUMANtr|K7ERK8|K7ERK8_HUMANtr|K7EIL4|K7EIL4_HUMANtr|A0A0J9YYH3|A0A0J9YYH3_HUMANtr|A0A0A0MTS2|A0A0A0MTS2_HUMANtr|A0A2U3TZU2|A0A2U3TZU2_HUMANtr|K7ERC6|K7ERC6_HUMANtr|A0A2R8YF08|A0A2R8YF08_HUMANtr|A0A0J9YXH9|A0A0J9YXH9_HUMANtr|A0A2R8Y6C7|A0A2R8Y6C7_HUMANtr|K7ENA0|K7ENA0_HUMANtr|A0A0J9YYI8|A0A0J9YYI8_HUMANtr|K7EPY4|K7EPY4_HUMANtr|K7ELR7|K7ELR7_HUMANtr|A0A0J9YXM3|A0A0J9YXM3_HUMANtr|A0A0…	1	8.23e-06	16|18	2	1187.6	1187.59	0.003392	2	7356.8	594.804	594.806	2	Acet N-term	LATE
ALGSGMAVDCSTLTS	R.n[35]ALGSGMAVDC[160.03]STLTS.K	sp|P09758|TACD2_HUMAN	sp|P09758|TACD2_HUMAN	0.9829	0.00178	5|28	2	1503.72	1502.72	1.00634	1	7359.9	752.366	752.869	57	neo DiMet	LATE
GSDQSENVDRGAGSIREAGGAFG	F.n[35]GSDQSENVDRGAGSIREAGGAFG.K	sp|Q9UII2|ATIF1_HUMAN	sp|Q9UII2|ATIF1_HUMANtr|A0A0B4J230|A0A0B4J230_HUMAN	0.9955	0.000444	11|88	3	2271.08	2270.07	1.00731	1	7360	757.698	758.034	26	neo DiMet	LATE
MIEVVCNDRLG	-.n[35]M[147.04]IEVVC[160.03]NDRLG.K	sp|Q9BZL1|UBL5_HUMAN	sp|Q9BZL1|UBL5_HUMANtr|K7EQ43|K7EQ43_HUMAN	1	1.06e-05	13|20	2	1354.68	1354.68	0.003111	2	7360.7	678.347	678.349	1	DiMet N-term	LATE
SRSGEGEVSGLMR	R.n[35]SRSGEGEVSGLMR.K	sp|Q13263|TIF1B_HUMAN	sp|Q13263|TIF1B_HUMANtr|M0R0K9|M0R0K9_HUMAN	0.9899	0.00517	13|48	3	1397.72	1397.71	0.004822	1	7361.1	466.912	466.914	471	neo DiMet	LATE
AASAAAASAAAASAASGSPGPGEGSAGGE	M.n[43.02]AASAAAASAAAASAASGSPGPGEGSAGGE.K	sp|Q13263|TIF1B_HUMAN	sp|Q13263|TIF1B_HUMAN	0.9997	2.28e-06	7|56	2	2301.02	2300.02	1.00383	2	7361.2	1151.01	1151.52	2	Acet N-term	LATE
AAAGAAATHLEVARG	M.n[43.02]AAAGAAATHLEVARG.K	sp|Q96S52|PIGS_HUMAN	sp|Q96S52|PIGS_HUMANtr|K7EN97|K7EN97_HUMAN	0.9902	0.00706	10|28	2	1406.73	1406.73	0.002438	2	7362.4	704.371	704.372	2	Acet N-term	LATE
AHSPVQSGLPGMQNL	M.n[43.02]AHSPVQSGLPGM[147.04]QNL.K	tr|B4DR80|B4DR80_HUMAN	tr|B4DR80|B4DR80_HUMAN	1	3.25e-07	9|28	2	1592.76	1592.76	0.001323	2	7362.9	797.388	797.389	2	Acet N-term	LATE
ESSFSRTVVAPSAVAG	W.n[35]ESSFSRTVVAPSAVAG.K	sp|Q9NX14|NDUBB_HUMAN	sp|Q9NX14|NDUBB_HUMAN	0.9858	0.00659	12|60	3	1597.86	1597.85	0.003148	1	7363.4	533.625	533.626	30	neo DiMet	LATE
AGVTCEVCMNVVQ	K.n[35]AGVTC[160.03]EVC[160.03]MNVVQ.K	sp|Q6NUJ1|SAPL1_HUMAN	sp|Q6NUJ1|SAPL1_HUMAN	0.9993	0.000218	8|24	2	1499.7	1499.7	0.002038	1	7365.7	750.857	750.858	290	neo DiMet	LATE
GFGQGAGALVHSE	F.n[35]GFGQGAGALVHSE.-	sp|P21291|CSRP1_HUMAN	sp|P21291|CSRP1_HUMANtr|E9PP21|E9PP21_HUMAN	1	6.91e-06	11|24	2	1262.65	1262.65	0.005184	1	7368.7	632.331	632.333	181	neo DiMet	LATE
MDDREDLVYQA	-.n[43.02]M[147.04]DDREDLVYQA.K	sp|P62258|1433E_HUMAN	sp|P62258|1433E_HUMANtr|B4DJF2|B4DJF2_HUMANtr|I3L0W5|I3L0W5_HUMANtr|I3L3T1|I3L3T1_HUMAN	0.9987	0.000868	6|20	2	1411.6	1411.59	0.006392	2	7369.8	706.804	706.807	1	Acet N-term	LATE
AASAAAASAAAASAASGSPGPGEGSAGGE	M.n[43.02]AASAAAASAAAASAASGSPGPGEGSAGGE.K	sp|Q13263|TIF1B_HUMAN	sp|Q13263|TIF1B_HUMAN	1	1.87e-11	26|112	3	2301.02	2300.02	1.00699	2	7371.8	767.679	768.015	2	Acet N-term	LATE
ESSFSRTVVAPSAVAG	W.n[35]ESSFSRTVVAPSAVAG.K	sp|Q9NX14|NDUBB_HUMAN	sp|Q9NX14|NDUBB_HUMAN	0.9994	0.000301	12|30	2	1597.86	1597.85	0.003233	1	7374.2	799.933	799.935	30	neo DiMet	LATE
IFSEQTIPPSA	N.n[35]IFSEQTIPPSA.K	sp|P51553|IDH3G_HUMAN	sp|P51553|IDH3G_HUMANtr|E9PF84|E9PF84_HUMANtr|E7EQB8|E7EQB8_HUMAN	0.9994	0.000336	9|20	2	1222.67	1222.67	0.002975	1	7376.6	612.34	612.342	39	neo DiMet	LATE
AALTRDPQFQ	M.n[43.02]AALTRDPQFQ.K	sp|P06744|G6PI_HUMAN	sp|P06744|G6PI_HUMANtr|K7ERK8|K7ERK8_HUMANtr|K7EIL4|K7EIL4_HUMANtr|A0A0J9YYH3|A0A0J9YYH3_HUMANtr|A0A0A0MTS2|A0A0A0MTS2_HUMANtr|A0A2U3TZU2|A0A2U3TZU2_HUMANtr|K7ERC6|K7ERC6_HUMANtr|A0A2R8YF08|A0A2R8YF08_HUMANtr|A0A0J9YXH9|A0A0J9YXH9_HUMANtr|A0A2R8Y6C7|A0A2R8Y6C7_HUMANtr|K7ENA0|K7ENA0_HUMANtr|A0A0J9YYI8|A0A0J9YYI8_HUMANtr|K7EPY4|K7EPY4_HUMANtr|K7ELR7|K7ELR7_HUMANtr|A0A0J9YXM3|A0A0J9YXM3_HUMANtr|A0A0…	1	9.54e-06	14|18	2	1187.6	1187.59	0.003497	2	7377.3	594.804	594.806	2	Acet N-term	LATE
STALYGESDL	F.n[35]STALYGESDL.-	sp|O43707|ACTN4_HUMAN	sp|O43707|ACTN4_HUMANsp|P12814|ACTN1_HUMANtr|H9KV75|H9KV75_HUMANtr|H7C144|H7C144_HUMANtr|H0YJW3|H0YJW3_HUMANtr|F5GXS2|F5GXS2_HUMAN	0.9957	0.00361	8|18	2	1088.55	1088.54	0.004302	1	7379.8	545.28	545.282	902	neo DiMet	LATE
LTPTHYLT	A.n[35]LTPTHYLT.K	sp|P04844|RPN2_HUMAN	sp|P04844|RPN2_HUMANtr|Q5JYR7|Q5JYR7_HUMAN	0.9989	0.000745	8|14	2	978.563	978.56	0.002743	1	7380.3	490.287	490.289	23	neo DiMet	LATE
GSDQSENVDRGAGSIREAGGAFG	F.n[35]GSDQSENVDRGAGSIREAGGAFG.K	sp|Q9UII2|ATIF1_HUMAN	sp|Q9UII2|ATIF1_HUMANtr|A0A0B4J230|A0A0B4J230_HUMAN	0.9679	0.00529	9|88	3	2270.07	2270.07	0.001146	1	7381.3	757.698	757.699	26	neo DiMet	LATE
MIEVVCNDRLG	-.n[35]M[147.04]IEVVC[160.03]NDRLG.K	sp|Q9BZL1|UBL5_HUMAN	sp|Q9BZL1|UBL5_HUMANtr|K7EQ43|K7EQ43_HUMAN	0.9999	2.83e-05	13|20	2	1354.68	1354.68	0.003759	2	7381.7	678.347	678.349	1	DiMet N-term	LATE
AASAAAASAAAASAASGSPGPGEGSAGGE	M.n[43.02]AASAAAASAAAASAASGSPGPGEGSAGGE.K	sp|Q13263|TIF1B_HUMAN	sp|Q13263|TIF1B_HUMAN	1	6.18e-15	20|56	2	2301.02	2300.02	1.00602	2	7381.8	1151.01	1151.52	2	Acet N-term	LATE
AHSPVQSGLPGMQNL	M.n[43.02]AHSPVQSGLPGM[147.04]QNL.K	tr|B4DR80|B4DR80_HUMAN	tr|B4DR80|B4DR80_HUMAN	0.9999	1.31e-06	10|28	2	1592.76	1592.76	-0.001973	2	7383.9	797.388	797.387	2	Acet N-term	LATE
MDDREDLVYQA	-.n[43.02]M[147.04]DDREDLVYQA.K	sp|P62258|1433E_HUMAN	sp|P62258|1433E_HUMANtr|B4DJF2|B4DJF2_HUMANtr|I3L0W5|I3L0W5_HUMANtr|I3L3T1|I3L3T1_HUMAN	0.9991	0.000426	7|20	2	1411.6	1411.59	0.002486	2	7390.3	706.804	706.805	1	Acet N-term	LATE
ADSRDPASDQMQHW	M.n[43.02]ADSRDPASDQMQHW.K	sp|P04040|CATA_HUMAN	sp|P04040|CATA_HUMANsp|CATA_HUMAN|	0.9951	0.00322	10|26	2	1684.69	1684.69	0.002949	2	7391.9	843.352	843.354	2	Acet N-term	LATE
AASAAAASAAAASAASGSPGPGEGSAGGE	M.n[43.02]AASAAAASAAAASAASGSPGPGEGSAGGE.K	sp|Q13263|TIF1B_HUMAN	sp|Q13263|TIF1B_HUMAN	1	4.24e-11	25|112	3	2300.02	2300.02	0.004616	2	7392.2	767.679	767.681	2	Acet N-term	LATE
MERASLIQ	-.n[43.02]MERASLIQ.K	sp|P31947|1433S_HUMAN	sp|P31947|1433S_HUMAN	0.9507	0.0518	8|14	2	988.503	988.501	0.001969	2	7396.2	495.258	495.259	1	Acet N-term	LATE
IFSEQTIPPSA	N.n[35]IFSEQTIPPSA.K	sp|P51553|IDH3G_HUMAN	sp|P51553|IDH3G_HUMANtr|E9PF84|E9PF84_HUMANtr|E7EQB8|E7EQB8_HUMAN	0.9985	0.00098	8|20	2	1222.67	1222.67	0.002598	1	7397.3	612.34	612.341	39	neo DiMet	LATE
AALTRDPQFQ	M.n[43.02]AALTRDPQFQ.K	sp|P06744|G6PI_HUMAN	sp|P06744|G6PI_HUMANtr|K7ERK8|K7ERK8_HUMANtr|K7EIL4|K7EIL4_HUMANtr|A0A0J9YYH3|A0A0J9YYH3_HUMANtr|A0A0A0MTS2|A0A0A0MTS2_HUMANtr|A0A2U3TZU2|A0A2U3TZU2_HUMANtr|K7ERC6|K7ERC6_HUMANtr|A0A2R8YF08|A0A2R8YF08_HUMANtr|A0A0J9YXH9|A0A0J9YXH9_HUMANtr|A0A2R8Y6C7|A0A2R8Y6C7_HUMANtr|K7ENA0|K7ENA0_HUMANtr|A0A0J9YYI8|A0A0J9YYI8_HUMANtr|K7EPY4|K7EPY4_HUMANtr|K7ELR7|K7ELR7_HUMANtr|A0A0J9YXM3|A0A0J9YXM3_HUMANtr|A0A0…	0.9458	0.0644	10|18	2	1187.6	1187.59	0.002643	2	7398.4	594.804	594.805	2	Acet N-term	LATE
LTPTHYLT	A.n[35]LTPTHYLT.K	sp|P04844|RPN2_HUMAN	sp|P04844|RPN2_HUMANtr|Q5JYR7|Q5JYR7_HUMAN	0.9966	0.00276	7|14	2	978.564	978.56	0.004059	1	7400.8	490.287	490.289	23	neo DiMet	LATE
MIEVVCNDRLG	-.n[35]M[147.04]IEVVC[160.03]NDRLG.K	sp|Q9BZL1|UBL5_HUMAN	sp|Q9BZL1|UBL5_HUMANtr|K7EQ43|K7EQ43_HUMAN	0.9999	1.89e-05	13|20	2	1354.68	1354.68	0.002583	2	7402	678.347	678.348	1	DiMet N-term	LATE
AHSPVQSGLPGMQNL	M.n[43.02]AHSPVQSGLPGM[147.04]QNL.K	tr|B4DR80|B4DR80_HUMAN	tr|B4DR80|B4DR80_HUMAN	0.9996	3.89e-05	10|28	2	1592.76	1592.76	0.000225	2	7404.3	797.388	797.388	2	Acet N-term	LATE
YNVGLPEA	A.n[35]YNVGLPEA.K	sp|P17301|ITA2_HUMAN	sp|P17301|ITA2_HUMANtr|E7EMF1|E7EMF1_HUMANtr|E9PB77|E9PB77_HUMANtr|D6RG08|D6RG08_HUMANtr|E7ESP4|E7ESP4_HUMAN	0.9535	0.0523	7|14	2	895.491	895.486	0.004539	1	7406	448.75	448.753	30	neo DiMet	LATE
GSDQSENVDRGAGSIREAGGAFG	F.n[35]GSDQSENVDRGAGSIREAGGAFG.K	sp|Q9UII2|ATIF1_HUMAN	sp|Q9UII2|ATIF1_HUMANtr|A0A0B4J230|A0A0B4J230_HUMAN	1	4.42e-07	19|88	3	2271.08	2270.07	1.00548	1	7407.9	757.698	758.034	26	neo DiMet	LATE
RGFSIPECQ	F.n[35]RGFSIPEC[160.03]Q.K	sp|O75390|CISY_HUMAN	sp|O75390|CISY_HUMANtr|F8VZK9|F8VZK9_HUMANtr|F8VPF9|F8VPF9_HUMANtr|F8W4S1|F8W4S1_HUMANtr|H0YH82|H0YH82_HUMANtr|A0A0C4DGI3|A0A0C4DGI3_HUMANtr|F8VX68|F8VX68_HUMANtr|F8VRP1|F8VRP1_HUMANtr|F8VWQ5|F8VWQ5_HUMANtr|F8VTT8|F8VTT8_HUMANtr|F8VPA1|F8VPA1_HUMANtr|F8VRI6|F8VRI6_HUMANtr|F8W1S4|F8W1S4_HUMANtr|F8VX07|F8VX07_HUMANtr|F8W642|F8W642_HUMANtr|B4DJV2|B4DJV2_HUMAN	0.9173	0.107	7|16	2	1126.57	1126.57	0.002621	1	7414.7	564.29	564.291	94	neo DiMet	LATE
ADSRDPASDQMQHW	M.n[43.02]ADSRDPASDQMQHW.K	sp|P04040|CATA_HUMAN	sp|P04040|CATA_HUMANsp|CATA_HUMAN|	1	5.79e-06	13|26	2	1684.7	1684.69	0.006367	2	7419	843.352	843.355	2	Acet N-term	LATE
ALDMEIHAYR	L.n[35]ALDM[147.04]EIHAYR.K	sp|P02545|LMNA_HUMAN	sp|P02545|LMNA_HUMANtr|Q5TCI8|Q5TCI8_HUMANtr|Q3BDU5|Q3BDU5_HUMAN	0.961	0.0253	11|36	3	1267.65	1267.64	0.003962	1	7420.9	423.555	423.557	368	neo DiMet	LATE
LTPTHYLT	A.n[35]LTPTHYLT.K	sp|P04844|RPN2_HUMAN	sp|P04844|RPN2_HUMANtr|Q5JYR7|Q5JYR7_HUMAN	0.995	0.00442	7|14	2	978.563	978.56	0.00339	1	7421.2	490.287	490.289	23	neo DiMet	LATE
MAPSVPAAEPEYP	-.n[43.02]M[147.04]APSVPAAEPEYP.K	sp|P54819|KAD2_HUMAN	sp|P54819|KAD2_HUMANtr|F8VY04|F8VY04_HUMANtr|F8VPP1|F8VPP1_HUMANtr|F8W1A4|F8W1A4_HUMANtr|F8VZG5|F8VZG5_HUMANtr|G3V213|G3V213_HUMAN	0.9859	0.0146	7|24	2	1415.63	1415.63	0.00415	2	7422.8	708.821	708.823	1	Acet N-term	LATE
AHSPVQSGLPGMQNL	M.n[43.02]AHSPVQSGLPGM[147.04]QNL.K	tr|B4DR80|B4DR80_HUMAN	tr|B4DR80|B4DR80_HUMAN	0.9999	3.14e-06	10|28	2	1592.76	1592.76	-0.00124	2	7424.8	797.388	797.388	2	Acet N-term	LATE
GSDQSENVDRGAGSIREAGGAFG	F.n[35]GSDQSENVDRGAGSIREAGGAFG.K	sp|Q9UII2|ATIF1_HUMAN	sp|Q9UII2|ATIF1_HUMANtr|A0A0B4J230|A0A0B4J230_HUMAN	1	7.5e-11	28|88	3	2270.08	2270.07	0.003412	1	7428.1	757.698	757.7	26	neo DiMet	LATE
SYGRPPPDVEGMTSL	M.n[43.02]SYGRPPPDVEGM[147.04]TSL.K	sp|Q01130|SRSF2_HUMAN	sp|Q01130|SRSF2_HUMANtr|J3KP15|J3KP15_HUMANtr|J3QL05|J3QL05_HUMAN	0.9991	0.000593	10|28	2	1662.76	1662.76	0.006223	2	7430.8	832.385	832.388	2	Acet N-term	LATE
MDDREDLVYQA	-.n[43.02]M[147.04]DDREDLVYQA.K	sp|P62258|1433E_HUMAN	sp|P62258|1433E_HUMANtr|B4DJF2|B4DJF2_HUMANtr|I3L0W5|I3L0W5_HUMANtr|I3L3T1|I3L3T1_HUMAN	0.9923	0.00305	6|20	2	1411.59	1411.59	0.0015	2	7433.1	706.804	706.804	1	Acet N-term	LATE
TAAATATVL	M.n[43.02]TAAATATVL.K	sp|Q9Y5J5|PHLA3_HUMAN	sp|Q9Y5J5|PHLA3_HUMAN	0.9728	0.0299	7|16	2	859.468	859.465	0.003066	2	7433.5	430.74	430.741	2	Acet N-term	LATE
RGFSIPECQ	F.n[35]RGFSIPEC[160.03]Q.K	sp|O75390|CISY_HUMAN	sp|O75390|CISY_HUMANtr|F8VZK9|F8VZK9_HUMANtr|F8VPF9|F8VPF9_HUMANtr|F8W4S1|F8W4S1_HUMANtr|H0YH82|H0YH82_HUMANtr|A0A0C4DGI3|A0A0C4DGI3_HUMANtr|F8VX68|F8VX68_HUMANtr|F8VRP1|F8VRP1_HUMANtr|F8VWQ5|F8VWQ5_HUMANtr|F8VTT8|F8VTT8_HUMANtr|F8VPA1|F8VPA1_HUMANtr|F8VRI6|F8VRI6_HUMANtr|F8W1S4|F8W1S4_HUMANtr|F8VX07|F8VX07_HUMANtr|F8W642|F8W642_HUMANtr|B4DJV2|B4DJV2_HUMAN	0.9561	0.0525	8|16	2	1126.57	1126.57	0.002865	1	7435.9	564.29	564.291	94	neo DiMet	LATE
AALTRDPQFQ	M.n[43.02]AALTRDPQFQ.K	sp|P06744|G6PI_HUMAN	sp|P06744|G6PI_HUMANtr|K7ERK8|K7ERK8_HUMANtr|K7EIL4|K7EIL4_HUMANtr|A0A0J9YYH3|A0A0J9YYH3_HUMANtr|A0A0A0MTS2|A0A0A0MTS2_HUMANtr|A0A2U3TZU2|A0A2U3TZU2_HUMANtr|K7ERC6|K7ERC6_HUMANtr|A0A2R8YF08|A0A2R8YF08_HUMANtr|A0A0J9YXH9|A0A0J9YXH9_HUMANtr|A0A2R8Y6C7|A0A2R8Y6C7_HUMANtr|K7ENA0|K7ENA0_HUMANtr|A0A0J9YYI8|A0A0J9YYI8_HUMANtr|K7EPY4|K7EPY4_HUMANtr|K7ELR7|K7ELR7_HUMANtr|A0A0J9YXM3|A0A0J9YXM3_HUMANtr|A0A0…	0.9885	0.00502	10|18	2	1187.59	1187.59	0.0013	2	7437.2	594.804	594.805	2	Acet N-term	LATE
ADSRDPASDQMQHW	M.n[43.02]ADSRDPASDQMQHW.K	sp|P04040|CATA_HUMAN	sp|P04040|CATA_HUMANsp|CATA_HUMAN|	0.9998	2.78e-05	7|26	2	1684.69	1684.69	0.001618	2	7439.6	843.352	843.353	2	Acet N-term	LATE
MAPSVPAAEPEYP	-.n[43.02]M[147.04]APSVPAAEPEYP.K	sp|P54819|KAD2_HUMAN	sp|P54819|KAD2_HUMANtr|F8VY04|F8VY04_HUMANtr|F8VPP1|F8VPP1_HUMANtr|F8W1A4|F8W1A4_HUMANtr|F8VZG5|F8VZG5_HUMANtr|G3V213|G3V213_HUMAN	0.9466	0.0346	6|24	2	1415.63	1415.63	0.001831	2	7443.4	708.821	708.822	1	Acet N-term	LATE
IFSEQTIPPSA	N.n[35]IFSEQTIPPSA.K	sp|P51553|IDH3G_HUMAN	sp|P51553|IDH3G_HUMANtr|E9PF84|E9PF84_HUMANtr|E7EQB8|E7EQB8_HUMAN	0.92	0.00384	9|20	2	1223.67	1222.67	1.00412	1	7446	612.34	612.842	39	neo DiMet	LATE
STGVFTTME	E.n[35]STGVFTTME.K	sp|P04406|G3P_HUMAN	sp|P04406|G3P_HUMANtr|E7EUT5|E7EUT5_HUMAN	0.9583	0.0203	6|16	2	1005.49	1005.49	0.001008	1	7446.1	503.752	503.753	98	neo DiMet	LATE
YNVGLPEA	A.n[35]YNVGLPEA.K	sp|P17301|ITA2_HUMAN	sp|P17301|ITA2_HUMANtr|E7EMF1|E7EMF1_HUMANtr|E9PB77|E9PB77_HUMANtr|D6RG08|D6RG08_HUMANtr|E7ESP4|E7ESP4_HUMAN	0.9603	0.0374	7|14	2	895.488	895.486	0.001653	1	7447.3	448.75	448.751	30	neo DiMet	LATE
GSDQSENVDRGAGSIREAGGAFG	F.n[35]GSDQSENVDRGAGSIREAGGAFG.K	sp|Q9UII2|ATIF1_HUMAN	sp|Q9UII2|ATIF1_HUMANtr|A0A0B4J230|A0A0B4J230_HUMAN	1	3.69e-10	26|88	3	2270.08	2270.07	0.004079	1	7448.4	757.698	757.7	26	neo DiMet	LATE
MLRVQPEAQA	A.n[43.02]MLRVQPEAQA.K	sp|Q06323|PSME1_HUMAN	sp|Q06323|PSME1_HUMAN	0.9953	0.00415	13|18	2	1183.61	1183.6	0.003029	1	7452.8	592.808	592.81	3	neo Acet	LATE
SYGRPPPDVEGMTSL	M.n[43.02]SYGRPPPDVEGM[147.04]TSL.K	sp|Q01130|SRSF2_HUMAN	sp|Q01130|SRSF2_HUMANtr|J3KP15|J3KP15_HUMANtr|J3QL05|J3QL05_HUMAN	0.995	0.00377	7|28	2	1662.77	1662.76	0.009519	2	7453	832.385	832.39	2	Acet N-term	LATE
TDAAVSFA	M.n[43.02]TDAAVSFA.K	sp|P05141|ADT2_HUMAN	sp|P05141|ADT2_HUMAN	0.9726	0.0199	7|14	2	822.377	822.376	0.001284	2	7456.2	412.195	412.196	2	Acet N-term	LATE
MDDREDLVYQA	-.n[43.02]M[147.04]DDREDLVYQA.K	sp|P62258|1433E_HUMAN	sp|P62258|1433E_HUMANtr|B4DJF2|B4DJF2_HUMANtr|I3L0W5|I3L0W5_HUMANtr|I3L3T1|I3L3T1_HUMAN	0.978	0.00239	6|20	2	1412.6	1411.59	1.00615	2	7461.2	706.804	707.307	1	Acet N-term	LATE
NICVGESGDRLTRAA	L.n[35]NIC[160.03]VGESGDRLTRAA.K	sp|P62913|RL11_HUMAN	sp|P62913|RL11_HUMANtr|Q5VVC8|Q5VVC8_HUMAN	0.961	0.0255	11|56	3	1651.86	1651.85	0.004779	1	7465.2	551.625	551.626	23	neo DiMet	LATE
SETAPLAPTIPAPAE	M.n[43.02]SETAPLAPTIPAPAE.K	sp|P16402|H13_HUMAN	sp|P16402|H13_HUMAN	1	6.07e-06	14|28	2	1505.76	1505.76	0.002392	2	7466.9	753.888	753.889	2	Acet N-term	LATE
YNVGLPEA	A.n[35]YNVGLPEA.K	sp|P17301|ITA2_HUMAN	sp|P17301|ITA2_HUMANtr|E7EMF1|E7EMF1_HUMANtr|E9PB77|E9PB77_HUMANtr|D6RG08|D6RG08_HUMANtr|E7ESP4|E7ESP4_HUMAN	0.9741	0.0248	7|14	2	895.488	895.486	0.001784	1	7467.8	448.75	448.751	30	neo DiMet	LATE
GSDQSENVDRGAGSIREAGGAFG	F.n[35]GSDQSENVDRGAGSIREAGGAFG.K	sp|Q9UII2|ATIF1_HUMAN	sp|Q9UII2|ATIF1_HUMANtr|A0A0B4J230|A0A0B4J230_HUMAN	1	1.91e-09	26|88	3	2271.08	2270.07	1.00658	1	7469.1	757.698	758.034	26	neo DiMet	LATE
IFSEQTIPPSA	N.n[35]IFSEQTIPPSA.K	sp|P51553|IDH3G_HUMAN	sp|P51553|IDH3G_HUMANtr|E9PF84|E9PF84_HUMANtr|E7EQB8|E7EQB8_HUMAN	0.9978	0.00169	8|20	2	1222.67	1222.67	0.004246	1	7470.4	612.34	612.342	39	neo DiMet	LATE
STGVFTTME	E.n[35]STGVFTTME.K	sp|P04406|G3P_HUMAN	sp|P04406|G3P_HUMANtr|E7EUT5|E7EUT5_HUMAN	0.9908	0.00463	7|16	2	1005.49	1005.49	0.001313	1	7471.7	503.752	503.753	98	neo DiMet	LATE
MLRVQPEAQA	A.n[43.02]MLRVQPEAQA.K	sp|Q06323|PSME1_HUMAN	sp|Q06323|PSME1_HUMAN	0.9977	0.00163	12|18	2	1183.6	1183.6	0.002509	1	7473.1	592.808	592.81	3	neo Acet	LATE
SDQSENVDRGAGSIREAGGAFG	G.n[35]SDQSENVDRGAGSIREAGGAFG.K	sp|Q9UII2|ATIF1_HUMAN	sp|Q9UII2|ATIF1_HUMANtr|A0A0B4J230|A0A0B4J230_HUMAN	0.9197	0.00637	9|84	3	2214.06	2213.05	1.00515	1	7476.1	738.691	739.026	27	neo DiMet	LATE
TDAAVSFA	M.n[43.02]TDAAVSFA.K	sp|P05141|ADT2_HUMAN	sp|P05141|ADT2_HUMAN	0.9945	0.00177	8|14	2	822.377	822.376	0.000725	2	7476.8	412.195	412.196	2	Acet N-term	LATE
MDDREDLVYQA	-.n[43.02]M[147.04]DDREDLVYQA.K	sp|P62258|1433E_HUMAN	sp|P62258|1433E_HUMANtr|B4DJF2|B4DJF2_HUMANtr|I3L0W5|I3L0W5_HUMANtr|I3L3T1|I3L3T1_HUMAN	0.9997	0.000177	7|20	2	1411.6	1411.59	0.003462	2	7482.2	706.804	706.805	1	Acet N-term	LATE
LFCSEYRP	F.n[35]LFC[160.03]SEYRP.K	sp|P23497|SP100_HUMAN	sp|P23497|SP100_HUMANsp|P09429|HMGB1_HUMANtr|Q5T7C4|Q5T7C4_HUMAN	0.9701	0.0131	5|14	2	1104.55	1104.55	0.001023	1	7484.3	553.282	553.282	778	neo DiMet	LATE
SETAPLAPTIPAPAE	M.n[43.02]SETAPLAPTIPAPAE.K	sp|P16402|H13_HUMAN	sp|P16402|H13_HUMAN	0.9999	1.75e-05	15|28	2	1505.77	1505.76	0.006419	2	7487.7	753.888	753.891	2	Acet N-term	LATE
YNVGLPEA	A.n[35]YNVGLPEA.K	sp|P17301|ITA2_HUMAN	sp|P17301|ITA2_HUMANtr|E7EMF1|E7EMF1_HUMANtr|E9PB77|E9PB77_HUMANtr|D6RG08|D6RG08_HUMANtr|E7ESP4|E7ESP4_HUMAN	0.9302	0.0904	7|14	2	895.489	895.486	0.002754	1	7488.1	448.75	448.752	30	neo DiMet	LATE
GSDQSENVDRGAGSIREAGGAFG	F.n[35]GSDQSENVDRGAGSIREAGGAFG.K	sp|Q9UII2|ATIF1_HUMAN	sp|Q9UII2|ATIF1_HUMANtr|A0A0B4J230|A0A0B4J230_HUMAN	1	7.13e-09	23|88	3	2270.08	2270.07	0.0035	1	7489.3	757.698	757.7	26	neo DiMet	LATE
NICVGESGDRLTRAA	L.n[35]NIC[160.03]VGESGDRLTRAA.K	sp|P62913|RL11_HUMAN	sp|P62913|RL11_HUMANtr|Q5VVC8|Q5VVC8_HUMAN	0.9976	0.000957	11|56	3	1651.86	1651.85	0.004047	1	7490.9	551.625	551.626	23	neo DiMet	LATE
MLRVQPEAQA	A.n[43.02]MLRVQPEAQA.K	sp|Q06323|PSME1_HUMAN	sp|Q06323|PSME1_HUMAN	0.9946	0.00477	11|18	2	1183.6	1183.6	0.002937	1	7493.7	592.808	592.81	3	neo Acet	LATE
IFSEQTIPPSA	N.n[35]IFSEQTIPPSA.K	sp|P51553|IDH3G_HUMAN	sp|P51553|IDH3G_HUMANtr|E9PF84|E9PF84_HUMANtr|E7EQB8|E7EQB8_HUMAN	0.9928	0.00544	8|20	2	1222.67	1222.67	0.002293	1	7494.8	612.34	612.341	39	neo DiMet	LATE
SEAGEATTTTTTTLPQAPTEAAAAAPQDPAP	M.n[43.02]SEAGEATTTTTTTLPQAPTEAAAAAPQDPAP.K	sp|P16989|YBOX3_HUMAN	sp|P16989|YBOX3_HUMAN	1	9.45e-09	20|120	3	3009.42	3008.41	1.00629	2	7495.2	1003.81	1004.15	2	Acet N-term	LATE
MDDREDLVYQA	-.n[43.02]M[147.04]DDREDLVYQA.K	sp|P62258|1433E_HUMAN	sp|P62258|1433E_HUMANtr|B4DJF2|B4DJF2_HUMANtr|I3L0W5|I3L0W5_HUMANtr|I3L3T1|I3L3T1_HUMAN	0.9961	0.000171	7|20	2	1412.6	1411.59	1.00517	2	7495.6	706.804	707.306	1	Acet N-term	LATE
SDQSENVDRGAGSIREAGGAFG	G.n[35]SDQSENVDRGAGSIREAGGAFG.K	sp|Q9UII2|ATIF1_HUMAN	sp|Q9UII2|ATIF1_HUMANtr|A0A0B4J230|A0A0B4J230_HUMAN	0.9966	0.000482	10|84	3	2213.05	2213.05	0.001736	1	7496.8	738.691	738.692	27	neo DiMet	LATE
KITIADCGQLE	K.n[35]K[162.16]ITIADC[160.03]GQLE.-	sp|P62937|PPIA_HUMAN	sp|P62937|PPIA_HUMANsp|PPIA_HUMAN|	0.9751	0.0275	7|20	2	1314.75	1314.75	0.003321	2	7502.7	658.382	658.383	155	Internal LysN	LATE
MDDREDLVYQA	-.n[43.02]M[147.04]DDREDLVYQA.K	sp|P62258|1433E_HUMAN	sp|P62258|1433E_HUMANtr|B4DJF2|B4DJF2_HUMANtr|I3L0W5|I3L0W5_HUMANtr|I3L3T1|I3L3T1_HUMAN	0.9994	0.000373	7|20	2	1411.6	1411.59	0.003396	2	7504.9	706.804	706.805	1	Acet N-term	LATE
LFCSEYRP	F.n[35]LFC[160.03]SEYRP.K	sp|P23497|SP100_HUMAN	sp|P23497|SP100_HUMANsp|P09429|HMGB1_HUMANtr|Q5T7C4|Q5T7C4_HUMAN	0.9979	0.000633	8|14	2	1104.55	1104.55	0.001145	1	7506.7	553.282	553.282	778	neo DiMet	LATE
KYLPHSAGRYAA	A.n[35]K[162.16]YLPHSAGRYAA.K	sp|P46782|RS5_HUMAN	sp|P46782|RS5_HUMANtr|M0R0F0|M0R0F0_HUMANtr|M0R0R2|M0R0R2_HUMAN	0.9787	0.0126	8|44	3	1400.82	1400.82	0.003709	2	7507.1	467.947	467.949	47	Internal LysN	LATE
SETAPLAPTIPAPAE	M.n[43.02]SETAPLAPTIPAPAE.K	sp|P16402|H13_HUMAN	sp|P16402|H13_HUMAN	0.9998	8.23e-05	10|28	2	1505.76	1505.76	0.003303	2	7508.5	753.888	753.89	2	Acet N-term	LATE
GSDQSENVDRGAGSIREAGGAFG	F.n[35]GSDQSENVDRGAGSIREAGGAFG.K	sp|Q9UII2|ATIF1_HUMAN	sp|Q9UII2|ATIF1_HUMANtr|A0A0B4J230|A0A0B4J230_HUMAN	1	3.42e-10	26|88	3	2270.08	2270.07	0.002718	1	7509.7	757.698	757.699	26	neo DiMet	LATE
NICVGESGDRLTRAA	L.n[35]NIC[160.03]VGESGDRLTRAA.K	sp|P62913|RL11_HUMAN	sp|P62913|RL11_HUMANtr|Q5VVC8|Q5VVC8_HUMAN	0.9495	0.0313	11|56	3	1651.86	1651.85	0.003497	1	7511.6	551.625	551.626	23	neo DiMet	LATE
MLRVQPEAQA	A.n[43.02]MLRVQPEAQA.K	sp|Q06323|PSME1_HUMAN	sp|Q06323|PSME1_HUMAN	0.9992	0.000486	11|18	2	1183.6	1183.6	0.002976	1	7514.2	592.808	592.81	3	neo Acet	LATE
SDQSENVDRGAGSIREAGGAFG	G.n[35]SDQSENVDRGAGSIREAGGAFG.K	sp|Q9UII2|ATIF1_HUMAN	sp|Q9UII2|ATIF1_HUMANtr|A0A0B4J230|A0A0B4J230_HUMAN	1	7.01e-07	16|84	3	2214.06	2213.05	1.00699	1	7517.5	738.691	739.027	27	neo DiMet	LATE
IFSEQTIPPSA	N.n[35]IFSEQTIPPSA.K	sp|P51553|IDH3G_HUMAN	sp|P51553|IDH3G_HUMANtr|E9PF84|E9PF84_HUMANtr|E7EQB8|E7EQB8_HUMAN	0.9851	0.00609	6|20	2	1222.67	1222.67	0.001194	1	7520.3	612.34	612.341	39	neo DiMet	LATE
KVNQIGSVTESLQAC	L.n[35]K[162.16]VNQIGSVTESLQAC[160.03].K	sp|P06733|ENOA_HUMAN	sp|P06733|ENOA_HUMANsp|P13929|ENOB_HUMANtr|A0A2R8Y6G6|A0A2R8Y6G6_HUMAN	1	1.05e-06	10|28	2	1700.94	1700.94	-0.000684	2	7522.9	851.477	851.477	343	Internal LysN	LATE
KITIADCGQLE	K.n[35]K[162.16]ITIADC[160.03]GQLE.-	sp|P62937|PPIA_HUMAN	sp|P62937|PPIA_HUMANsp|PPIA_HUMAN|	0.9947	0.00464	8|20	2	1314.75	1314.75	0.003199	2	7524.1	658.382	658.383	155	Internal LysN	LATE
LFCSEYRP	F.n[35]LFC[160.03]SEYRP.K	sp|P23497|SP100_HUMAN	sp|P23497|SP100_HUMANsp|P09429|HMGB1_HUMANtr|Q5T7C4|Q5T7C4_HUMAN	0.9985	0.000527	7|14	2	1104.55	1104.55	0.001415	1	7527.2	553.282	553.282	778	neo DiMet	LATE
KYLPHSAGRYAA	A.n[35]K[162.16]YLPHSAGRYAA.K	sp|P46782|RS5_HUMAN	sp|P46782|RS5_HUMANtr|M0R0F0|M0R0F0_HUMANtr|M0R0R2|M0R0R2_HUMAN	0.998	0.000801	9|44	3	1400.82	1400.82	0.003801	2	7527.6	467.947	467.949	47	Internal LysN	LATE
MDDREDLVYQA	-.n[43.02]M[147.04]DDREDLVYQA.K	sp|P62258|1433E_HUMAN	sp|P62258|1433E_HUMANtr|B4DJF2|B4DJF2_HUMANtr|I3L0W5|I3L0W5_HUMANtr|I3L3T1|I3L3T1_HUMAN	0.9982	0.000555	6|20	2	1411.59	1411.59	0.001509	2	7527.7	706.804	706.804	1	Acet N-term	LATE
GSDQSENVDRGAGSIREAGGAFG	F.n[35]GSDQSENVDRGAGSIREAGGAFG.K	sp|Q9UII2|ATIF1_HUMAN	sp|Q9UII2|ATIF1_HUMANtr|A0A0B4J230|A0A0B4J230_HUMAN	1	9.14e-08	21|88	3	2270.08	2270.07	0.002863	1	7530.1	757.698	757.699	26	neo DiMet	LATE
MREIVHIQAGQCGNQIGA	-.n[35]M[147.04]REIVHIQAGQC[160.03]GNQIGA.K	sp|Q13885|TBB2A_HUMAN	sp|Q13885|TBB2A_HUMANsp|Q13509|TBB3_HUMANsp|P07437|TBB5_HUMANsp|P04350|TBB4A_HUMANsp|Q9BVA1|TBB2B_HUMANsp|P68371|TBB4B_HUMANtr|G3V3W7|G3V3W7_HUMANtr|M0QY37|M0QY37_HUMANtr|M0QX14|M0QX14_HUMANtr|M0R0X0|M0R0X0_HUMANtr|M0QYM7|M0QYM7_HUMANtr|M0R278|M0R278_HUMANtr|M0R042|M0R042_HUMANtr|G3V5W4|G3V5W4_HUMANtr|M0QY85|M0QY85_HUMANtr|G3V3R4|G3V3R4_HUMANtr|G3V2N6|G3V2N6_HUMANtr|M0QZL7|M0QZL7_HUMANtr|M0R2T4|M…	0.9416	0.0086	15|68	3	2032.04	2031.02	1.01649	2	7530.6	678.014	678.353	1	DiMet N-term	LATE
KYLPHSAGRYAA	A.n[35]K[162.16]YLPHSAGRYAA.K	sp|P46782|RS5_HUMAN	sp|P46782|RS5_HUMANtr|M0R0F0|M0R0F0_HUMANtr|M0R0R2|M0R0R2_HUMAN	0.9996	0.000267	11|66	4	1401.83	1400.82	1.00943	2	7537.4	351.212	351.465	47	Internal LysN	LATE
SDQSENVDRGAGSIREAGGAFG	G.n[35]SDQSENVDRGAGSIREAGGAFG.K	sp|Q9UII2|ATIF1_HUMAN	sp|Q9UII2|ATIF1_HUMANtr|A0A0B4J230|A0A0B4J230_HUMAN	0.9998	3.16e-05	13|84	3	2213.06	2213.05	0.003384	1	7538.8	738.691	738.692	27	neo DiMet	LATE
ADPVAGIAGSAA	M.n[43.02]ADPVAGIAGSAA.K	sp|Q99501|GA2L1_HUMAN	sp|Q99501|GA2L1_HUMANtr|C9JFI0|C9JFI0_HUMANtr|C9JRR6|C9JRR6_HUMANtr|A0A5E8|A0A5E8_HUMAN	0.9999	2.33e-05	9|22	2	1040.52	1040.51	0.003561	2	7538.9	521.264	521.266	2	Acet N-term	LATE
KVNQIGSVTESLQAC	L.n[35]K[162.16]VNQIGSVTESLQAC[160.03].K	sp|P06733|ENOA_HUMAN	sp|P06733|ENOA_HUMANsp|P13929|ENOB_HUMANtr|A0A2R8Y6G6|A0A2R8Y6G6_HUMAN	0.9947	0.000265	10|28	2	1701.95	1700.94	1.00566	2	7543.7	851.477	851.98	343	Internal LysN	LATE
IFSEQTIPPSA	N.n[35]IFSEQTIPPSA.K	sp|P51553|IDH3G_HUMAN	sp|P51553|IDH3G_HUMANtr|E9PF84|E9PF84_HUMANtr|E7EQB8|E7EQB8_HUMAN	0.991	0.00699	7|20	2	1222.67	1222.67	0.002293	1	7543.9	612.34	612.341	39	neo DiMet	LATE
KITIADCGQLE	K.n[35]K[162.16]ITIADC[160.03]GQLE.-	sp|P62937|PPIA_HUMAN	sp|P62937|PPIA_HUMANsp|PPIA_HUMAN|	0.992	0.00711	9|20	2	1314.75	1314.75	0.002831	2	7544.3	658.382	658.383	155	Internal LysN	LATE
ALDMEIHAYR	L.n[35]ALDM[147.04]EIHAYR.K	sp|P02545|LMNA_HUMAN	sp|P02545|LMNA_HUMANtr|Q5TCI8|Q5TCI8_HUMANtr|Q3BDU5|Q3BDU5_HUMAN	0.9853	0.00336	12|36	3	1267.65	1267.64	0.009607	1	7546.1	423.555	423.559	368	neo DiMet	LATE
LFCSEYRP	F.n[35]LFC[160.03]SEYRP.K	sp|P23497|SP100_HUMAN	sp|P23497|SP100_HUMANsp|P09429|HMGB1_HUMANtr|Q5T7C4|Q5T7C4_HUMAN	0.9656	0.0116	7|14	2	1104.55	1104.55	0.000657	1	7547.5	553.282	553.282	778	neo DiMet	LATE
KYLPHSAGRYAA	A.n[35]K[162.16]YLPHSAGRYAA.K	sp|P46782|RS5_HUMAN	sp|P46782|RS5_HUMANtr|M0R0F0|M0R0F0_HUMANtr|M0R0R2|M0R0R2_HUMAN	0.9991	9.19e-05	9|44	3	1401.83	1400.82	1.00841	2	7548.5	467.947	468.283	47	Internal LysN	LATE
MDDREDLVYQA	-.n[43.02]M[147.04]DDREDLVYQA.K	sp|P62258|1433E_HUMAN	sp|P62258|1433E_HUMANtr|B4DJF2|B4DJF2_HUMANtr|I3L0W5|I3L0W5_HUMANtr|I3L3T1|I3L3T1_HUMAN	0.9979	0.00105	6|20	2	1411.59	1411.59	0.002241	2	7549.6	706.804	706.805	1	Acet N-term	LATE
GSDQSENVDRGAGSIREAGGAFG	F.n[35]GSDQSENVDRGAGSIREAGGAFG.K	sp|Q9UII2|ATIF1_HUMAN	sp|Q9UII2|ATIF1_HUMANtr|A0A0B4J230|A0A0B4J230_HUMAN	1	1.93e-09	27|88	3	2270.08	2270.07	0.003284	1	7550.6	757.698	757.7	26	neo DiMet	LATE
MREIVHIQAGQCGNQIGA	-.n[35]M[147.04]REIVHIQAGQC[160.03]GNQIGA.K	sp|Q13885|TBB2A_HUMAN	sp|Q13885|TBB2A_HUMANsp|Q13509|TBB3_HUMANsp|P07437|TBB5_HUMANsp|P04350|TBB4A_HUMANsp|Q9BVA1|TBB2B_HUMANsp|P68371|TBB4B_HUMANtr|G3V3W7|G3V3W7_HUMANtr|M0QY37|M0QY37_HUMANtr|M0QX14|M0QX14_HUMANtr|M0R0X0|M0R0X0_HUMANtr|M0QYM7|M0QYM7_HUMANtr|M0R278|M0R278_HUMANtr|M0R042|M0R042_HUMANtr|G3V5W4|G3V5W4_HUMANtr|M0QY85|M0QY85_HUMANtr|G3V3R4|G3V3R4_HUMANtr|G3V2N6|G3V2N6_HUMANtr|M0QZL7|M0QZL7_HUMANtr|M0R2T4|M…	0.9521	0.0246	17|68	3	2031.02	2031.02	0.00363	2	7551.1	678.014	678.015	1	DiMet N-term	LATE
KVNQIGSVTESLQAC	L.n[35]K[162.16]VNQIGSVTESLQAC[160.03].K	sp|P06733|ENOA_HUMAN	sp|P06733|ENOA_HUMANsp|P13929|ENOB_HUMANtr|A0A2R8Y6G6|A0A2R8Y6G6_HUMAN	0.9999	3.36e-06	13|28	2	1701.95	1700.94	1.0064	2	7564.2	851.477	851.981	343	Internal LysN	LATE
ANLEESFPRGGTR	M.n[43.02]ANLEESFPRGGTR.K	sp|Q14690|RRP5_HUMAN	sp|Q14690|RRP5_HUMANtr|S4R3Q4|S4R3Q4_HUMAN	0.9684	0.0145	9|48	3	1474.72	1474.72	0.002555	2	7564.3	492.579	492.58	2	Acet N-term	LATE
KITIADCGQLE	K.n[35]K[162.16]ITIADC[160.03]GQLE.-	sp|P62937|PPIA_HUMAN	sp|P62937|PPIA_HUMANsp|PPIA_HUMAN|	0.9785	0.0225	7|20	2	1314.75	1314.75	0.002962	2	7564.9	658.382	658.383	155	Internal LysN	LATE
LFCSEYRP	F.n[35]LFC[160.03]SEYRP.K	sp|P23497|SP100_HUMAN	sp|P23497|SP100_HUMANsp|P09429|HMGB1_HUMANtr|Q5T7C4|Q5T7C4_HUMAN	0.989	0.0101	7|14	2	1104.55	1104.55	0.00566	1	7567.9	553.282	553.284	778	neo DiMet	LATE
MREIVHIQAGQCGNQIGA	-.n[35]M[147.04]REIVHIQAGQC[160.03]GNQIGA.K	sp|Q13885|TBB2A_HUMAN	sp|Q13885|TBB2A_HUMANsp|Q13509|TBB3_HUMANsp|P07437|TBB5_HUMANsp|P04350|TBB4A_HUMANsp|Q9BVA1|TBB2B_HUMANsp|P68371|TBB4B_HUMANtr|G3V3W7|G3V3W7_HUMANtr|M0QY37|M0QY37_HUMANtr|M0QX14|M0QX14_HUMANtr|M0R0X0|M0R0X0_HUMANtr|M0QYM7|M0QYM7_HUMANtr|M0R278|M0R278_HUMANtr|M0R042|M0R042_HUMANtr|G3V5W4|G3V5W4_HUMANtr|M0QY85|M0QY85_HUMANtr|G3V3R4|G3V3R4_HUMANtr|G3V2N6|G3V2N6_HUMANtr|M0QZL7|M0QZL7_HUMANtr|M0R2T4|M…	0.9992	0.00011	7|34	2	2031.02	2031.02	0.000754	2	7568.1	1016.52	1016.52	1	DiMet N-term	LATE
SRQSSVSFRSGGSRSF	M.n[43.02]SRQSSVSFRSGGSRSF.S	sp|P13647|K2C5_HUMAN	sp|P13647|K2C5_HUMANtr|F8VU69|F8VU69_HUMANtr|F8VV57|F8VV57_HUMAN	0.9926	0.0019	11|60	3	1772.86	1772.86	0.002356	1	7568.2	591.959	591.96	2	Acet N-term	LATE
KYLPHSAGRYAA	A.n[35]K[162.16]YLPHSAGRYAA.K	sp|P46782|RS5_HUMAN	sp|P46782|RS5_HUMANtr|M0R0F0|M0R0F0_HUMANtr|M0R0R2|M0R0R2_HUMAN	0.9987	0.000138	11|44	3	1401.83	1400.82	1.00649	2	7568.9	467.947	468.283	47	Internal LysN	LATE
ANLEESFPRGGTR	M.n[43.02]ANLEESFPRGGTR.K	sp|Q14690|RRP5_HUMAN	sp|Q14690|RRP5_HUMANtr|S4R3Q4|S4R3Q4_HUMAN	0.9755	0.0225	6|24	2	1474.72	1474.72	0.002843	2	7569.1	738.366	738.367	2	Acet N-term	LATE
MDDREDLVYQA	-.n[43.02]M[147.04]DDREDLVYQA.K	sp|P62258|1433E_HUMAN	sp|P62258|1433E_HUMANtr|B4DJF2|B4DJF2_HUMANtr|I3L0W5|I3L0W5_HUMANtr|I3L3T1|I3L3T1_HUMAN	0.999	0.000191	7|20	2	1411.59	1411.59	0.001021	2	7569.7	706.804	706.804	1	Acet N-term	LATE
GSDQSENVDRGAGSIREAGGAFG	F.n[35]GSDQSENVDRGAGSIREAGGAFG.K	sp|Q9UII2|ATIF1_HUMAN	sp|Q9UII2|ATIF1_HUMANtr|A0A0B4J230|A0A0B4J230_HUMAN	1	6.99e-09	26|88	3	2270.08	2270.07	0.00365	1	7571.1	757.698	757.7	26	neo DiMet	LATE
MREIVHIQAGQCGNQIGA	-.n[35]M[147.04]REIVHIQAGQC[160.03]GNQIGA.K	sp|Q13885|TBB2A_HUMAN	sp|Q13885|TBB2A_HUMANsp|Q13509|TBB3_HUMANsp|P07437|TBB5_HUMANsp|P04350|TBB4A_HUMANsp|Q9BVA1|TBB2B_HUMANsp|P68371|TBB4B_HUMANtr|G3V3W7|G3V3W7_HUMANtr|M0QY37|M0QY37_HUMANtr|M0QX14|M0QX14_HUMANtr|M0R0X0|M0R0X0_HUMANtr|M0QYM7|M0QYM7_HUMANtr|M0R278|M0R278_HUMANtr|M0R042|M0R042_HUMANtr|G3V5W4|G3V5W4_HUMANtr|M0QY85|M0QY85_HUMANtr|G3V3R4|G3V3R4_HUMANtr|G3V2N6|G3V2N6_HUMANtr|M0QZL7|M0QZL7_HUMANtr|M0R2T4|M…	0.9883	0.00482	16|68	3	2031.02	2031.02	0.003687	2	7571.4	678.014	678.015	1	DiMet N-term	LATE
AALTRDPQFQ	M.n[43.02]AALTRDPQFQ.K	sp|P06744|G6PI_HUMAN	sp|P06744|G6PI_HUMANtr|K7ERK8|K7ERK8_HUMANtr|K7EIL4|K7EIL4_HUMANtr|A0A0J9YYH3|A0A0J9YYH3_HUMANtr|A0A0A0MTS2|A0A0A0MTS2_HUMANtr|A0A2U3TZU2|A0A2U3TZU2_HUMANtr|K7ERC6|K7ERC6_HUMANtr|A0A2R8YF08|A0A2R8YF08_HUMANtr|A0A0J9YXH9|A0A0J9YXH9_HUMANtr|A0A2R8Y6C7|A0A2R8Y6C7_HUMANtr|K7ENA0|K7ENA0_HUMANtr|A0A0J9YYI8|A0A0J9YYI8_HUMANtr|K7EPY4|K7EPY4_HUMANtr|K7ELR7|K7ELR7_HUMANtr|A0A0J9YXM3|A0A0J9YXM3_HUMANtr|A0A0…	0.9853	0.0102	12|18	2	1187.6	1187.59	0.001911	2	7573.6	594.804	594.805	2	Acet N-term	LATE
SIMSYNGGAVMAM	M.n[43.02]SIMSYNGGAVM[147.04]AM[147.04].K	sp|P49720|PSB3_HUMAN	sp|P49720|PSB3_HUMANtr|A0A087WXQ8|A0A087WXQ8_HUMANtr|A0A087WY10|A0A087WY10_HUMAN	0.9998	8.44e-06	9|24	2	1404.57	1404.57	-0.000858	2	7574.3	703.293	703.293	2	Acet N-term	LATE
MAPSRNGMVL	-.n[35]M[147.04]APSRNGMVL.K	sp|P26373|RL13_HUMAN	sp|P26373|RL13_HUMANtr|H3BTH3|H3BTH3_HUMANtr|J3QSB4|J3QSB4_HUMAN	0.9269	0.0675	6|18	2	1124.59	1124.59	0.001882	2	7577.2	563.302	563.303	1	DiMet N-term	LATE
MEDSASASLSSAAATGTSTSTPAAPTAR	-.n[43.02]MEDSASASLSSAAATGTSTSTPAAPTAR.K	sp|O76021|RL1D1_HUMAN	sp|O76021|RL1D1_HUMANtr|J3KPU7|J3KPU7_HUMANtr|I3L4T8|I3L4T8_HUMANtr|J3QSV6|J3QSV6_HUMANtr|I3L1Y4|I3L1Y4_HUMANtr|I3L2F2|I3L2F2_HUMANtr|I3L3U9|I3L3U9_HUMAN	0.9967	0.00145	9|108	3	2638.21	2638.2	0.008166	2	7578.9	880.408	880.411	1	Acet N-term	LATE
KITIADCGQLE	K.n[35]K[162.16]ITIADC[160.03]GQLE.-	sp|P62937|PPIA_HUMAN	sp|P62937|PPIA_HUMANsp|PPIA_HUMAN|	0.9893	0.00981	9|20	2	1314.75	1314.75	0.002814	2	7585.4	658.382	658.383	155	Internal LysN	LATE
MREIVHIQAGQCGNQIGA	-.n[35]M[147.04]REIVHIQAGQC[160.03]GNQIGA.K	sp|Q13885|TBB2A_HUMAN	sp|Q13885|TBB2A_HUMANsp|Q13509|TBB3_HUMANsp|P07437|TBB5_HUMANsp|P04350|TBB4A_HUMANsp|Q9BVA1|TBB2B_HUMANsp|P68371|TBB4B_HUMANtr|G3V3W7|G3V3W7_HUMANtr|M0QY37|M0QY37_HUMANtr|M0QX14|M0QX14_HUMANtr|M0R0X0|M0R0X0_HUMANtr|M0QYM7|M0QYM7_HUMANtr|M0R278|M0R278_HUMANtr|M0R042|M0R042_HUMANtr|G3V5W4|G3V5W4_HUMANtr|M0QY85|M0QY85_HUMANtr|G3V3R4|G3V3R4_HUMANtr|G3V2N6|G3V2N6_HUMANtr|M0QZL7|M0QZL7_HUMANtr|M0R2T4|M…	1	9.4e-10	19|34	2	2031.02	2031.02	0.004179	2	7588.8	1016.52	1016.52	1	DiMet N-term	LATE
SRQSSVSFRSGGSRSF	M.n[43.02]SRQSSVSFRSGGSRSF.S	sp|P13647|K2C5_HUMAN	sp|P13647|K2C5_HUMANtr|F8VU69|F8VU69_HUMANtr|F8VV57|F8VV57_HUMAN	0.9657	0.0171	7|60	3	1772.86	1772.86	0.003246	1	7588.9	591.959	591.96	2	Acet N-term	LATE
ANLEESFPRGGTR	M.n[43.02]ANLEESFPRGGTR.K	sp|Q14690|RRP5_HUMAN	sp|Q14690|RRP5_HUMANtr|S4R3Q4|S4R3Q4_HUMAN	0.9995	0.000243	10|24	2	1474.72	1474.72	0.002734	2	7589.6	738.366	738.367	2	Acet N-term	LATE
GSDQSENVDRGAGSIREAGGAFG	F.n[35]GSDQSENVDRGAGSIREAGGAFG.K	sp|Q9UII2|ATIF1_HUMAN	sp|Q9UII2|ATIF1_HUMANtr|A0A0B4J230|A0A0B4J230_HUMAN	1	5.91e-10	31|88	3	2270.08	2270.07	0.001982	1	7591.2	757.698	757.699	26	neo DiMet	LATE
MDDREDLVYQA	-.n[43.02]M[147.04]DDREDLVYQA.K	sp|P62258|1433E_HUMAN	sp|P62258|1433E_HUMANtr|B4DJF2|B4DJF2_HUMANtr|I3L0W5|I3L0W5_HUMANtr|I3L3T1|I3L3T1_HUMAN	0.9882	0.00219	6|20	2	1411.59	1411.59	0.000166	2	7591.6	706.804	706.804	1	Acet N-term	LATE
MREIVHIQAGQCGNQIGA	-.n[35]M[147.04]REIVHIQAGQC[160.03]GNQIGA.K	sp|Q13885|TBB2A_HUMAN	sp|Q13885|TBB2A_HUMANsp|Q13509|TBB3_HUMANsp|P07437|TBB5_HUMANsp|P04350|TBB4A_HUMANsp|Q9BVA1|TBB2B_HUMANsp|P68371|TBB4B_HUMANtr|G3V3W7|G3V3W7_HUMANtr|M0QY37|M0QY37_HUMANtr|M0QX14|M0QX14_HUMANtr|M0R0X0|M0R0X0_HUMANtr|M0QYM7|M0QYM7_HUMANtr|M0R278|M0R278_HUMANtr|M0R042|M0R042_HUMANtr|G3V5W4|G3V5W4_HUMANtr|M0QY85|M0QY85_HUMANtr|G3V3R4|G3V3R4_HUMANtr|G3V2N6|G3V2N6_HUMANtr|M0QZL7|M0QZL7_HUMANtr|M0R2T4|M…	0.9969	0.000949	16|68	3	2031.02	2031.02	0.003429	2	7592	678.014	678.015	1	DiMet N-term	LATE
AQLQTRFYTDN	M.n[43.02]AQLQTRFYTDN.K	sp|Q9GZL7|WDR12_HUMAN	sp|Q9GZL7|WDR12_HUMAN	1	8.5e-06	11|20	2	1397.66	1397.66	0.003772	2	7593.9	699.836	699.838	2	Acet N-term	LATE
MNPVYSPGSSGVPYANA	-.n[43.02]M[147.04]NPVYSPGSSGVPYANA.K	sp|A1KXE4|F168B_HUMAN	sp|A1KXE4|F168B_HUMAN	0.9995	2.6e-05	9|32	2	1767.78	1767.78	-0.000715	2	7593.9	884.896	884.896	1	Acet N-term	LATE
AALTRDPQFQ	M.n[43.02]AALTRDPQFQ.K	sp|P06744|G6PI_HUMAN	sp|P06744|G6PI_HUMANtr|K7ERK8|K7ERK8_HUMANtr|K7EIL4|K7EIL4_HUMANtr|A0A0J9YYH3|A0A0J9YYH3_HUMANtr|A0A0A0MTS2|A0A0A0MTS2_HUMANtr|A0A2U3TZU2|A0A2U3TZU2_HUMANtr|K7ERC6|K7ERC6_HUMANtr|A0A2R8YF08|A0A2R8YF08_HUMANtr|A0A0J9YXH9|A0A0J9YXH9_HUMANtr|A0A2R8Y6C7|A0A2R8Y6C7_HUMANtr|K7ENA0|K7ENA0_HUMANtr|A0A0J9YYI8|A0A0J9YYI8_HUMANtr|K7EPY4|K7EPY4_HUMANtr|K7ELR7|K7ELR7_HUMANtr|A0A0J9YXM3|A0A0J9YXM3_HUMANtr|A0A0…	0.9778	0.00974	12|18	2	1187.59	1187.59	0.00118	2	7594.7	594.804	594.805	2	Acet N-term	LATE
AIRVTNPNARLRSEENE	L.n[35]AIRVTNPNARLRSEENE.-	sp|P62910|RL32_HUMAN	sp|P62910|RL32_HUMANtr|F8W727|F8W727_HUMAN	0.9135	0.0105	13|96	4	2003.08	2002.08	1.00296	1	7594.8	501.526	501.777	119	neo DiMet	LATE
SIMSYNGGAVMAM	M.n[43.02]SIMSYNGGAVM[147.04]AM[147.04].K	sp|P49720|PSB3_HUMAN	sp|P49720|PSB3_HUMANtr|A0A087WXQ8|A0A087WXQ8_HUMANtr|A0A087WY10|A0A087WY10_HUMAN	0.9994	2.6e-05	9|24	2	1405.58	1404.57	1.00573	2	7595.1	703.293	703.796	2	Acet N-term	LATE
SALTPDETYVP	F.n[35]SALTPDETYVP.K	sp|ALBU_BOVIN|	sp|ALBU_BOVIN|	0.99	0.00204	7|20	2	1225.63	1225.63	0.000317	1	7604.5	613.822	613.822	512	neo DiMet	LATE
KITIADCGQLE	K.n[35]K[162.16]ITIADC[160.03]GQLE.-	sp|P62937|PPIA_HUMAN	sp|P62937|PPIA_HUMANsp|PPIA_HUMAN|	0.9435	0.0398	8|20	2	1314.75	1314.75	0.001834	2	7606	658.382	658.383	155	Internal LysN	LATE
MREIVHIQAGQCGNQIGA	-.n[35]M[147.04]REIVHIQAGQC[160.03]GNQIGA.K	sp|Q13885|TBB2A_HUMAN	sp|Q13885|TBB2A_HUMANsp|Q13509|TBB3_HUMANsp|P07437|TBB5_HUMANsp|P04350|TBB4A_HUMANsp|Q9BVA1|TBB2B_HUMANsp|P68371|TBB4B_HUMANtr|G3V3W7|G3V3W7_HUMANtr|M0QY37|M0QY37_HUMANtr|M0QX14|M0QX14_HUMANtr|M0R0X0|M0R0X0_HUMANtr|M0QYM7|M0QYM7_HUMANtr|M0R278|M0R278_HUMANtr|M0R042|M0R042_HUMANtr|G3V5W4|G3V5W4_HUMANtr|M0QY85|M0QY85_HUMANtr|G3V3R4|G3V3R4_HUMANtr|G3V2N6|G3V2N6_HUMANtr|M0QZL7|M0QZL7_HUMANtr|M0R2T4|M…	1	2.22e-11	23|34	2	2031.03	2031.02	0.005978	2	7609	1016.52	1016.52	1	DiMet N-term	LATE
SALASRSAPAMQSSGSFNYARP	M.n[43.02]SALASRSAPAM[147.04]QSSGSFNYARP.K	sp|Q8WX93|PALLD_HUMAN	sp|Q8WX93|PALLD_HUMAN	1	1.41e-07	13|84	3	2314.08	2313.08	1.00386	1	7609.3	772.034	772.369	713	neo Acet	LATE
ATTGTPTADRGDAAATDDPAARFQVQ	M.n[43.02]ATTGTPTADRGDAAATDDPAARFQVQ.K	sp|Q86TI2|DPP9_HUMAN	sp|Q86TI2|DPP9_HUMANtr|M0R145|M0R145_HUMANtr|M0R0I1|M0R0I1_HUMANtr|M0QXG6|M0QXG6_HUMANtr|M0R2G6|M0R2G6_HUMANtr|M0R2A8|M0R2A8_HUMANtr|M0R3C4|M0R3C4_HUMANtr|M0QXA6|M0QXA6_HUMAN	0.9999	9.68e-07	11|100	3	2646.24	2645.23	1.00346	2	7611.4	882.751	883.086	2	Acet N-term	LATE
GSDQSENVDRGAGSIREAGGAFG	F.n[35]GSDQSENVDRGAGSIREAGGAFG.K	sp|Q9UII2|ATIF1_HUMAN	sp|Q9UII2|ATIF1_HUMANtr|A0A0B4J230|A0A0B4J230_HUMAN	1	5.07e-10	23|88	3	2270.08	2270.07	0.003564	1	7611.8	757.698	757.7	26	neo DiMet	LATE
MREIVHIQAGQCGNQIGA	-.n[35]M[147.04]REIVHIQAGQC[160.03]GNQIGA.K	sp|Q13885|TBB2A_HUMAN	sp|Q13885|TBB2A_HUMANsp|Q13509|TBB3_HUMANsp|P07437|TBB5_HUMANsp|P04350|TBB4A_HUMANsp|Q9BVA1|TBB2B_HUMANsp|P68371|TBB4B_HUMANtr|G3V3W7|G3V3W7_HUMANtr|M0QY37|M0QY37_HUMANtr|M0QX14|M0QX14_HUMANtr|M0R0X0|M0R0X0_HUMANtr|M0QYM7|M0QYM7_HUMANtr|M0R278|M0R278_HUMANtr|M0R042|M0R042_HUMANtr|G3V5W4|G3V5W4_HUMANtr|M0QY85|M0QY85_HUMANtr|G3V3R4|G3V3R4_HUMANtr|G3V2N6|G3V2N6_HUMANtr|M0QZL7|M0QZL7_HUMANtr|M0R2T4|M…	0.9968	0.000939	17|68	3	2031.02	2031.02	0.003384	2	7612.5	678.014	678.015	1	DiMet N-term	LATE
MDDREDLVYQA	-.n[43.02]M[147.04]DDREDLVYQA.K	sp|P62258|1433E_HUMAN	sp|P62258|1433E_HUMANtr|B4DJF2|B4DJF2_HUMANtr|I3L0W5|I3L0W5_HUMANtr|I3L3T1|I3L3T1_HUMAN	0.9982	0.000359	7|20	2	1411.59	1411.59	0.000777	2	7613.2	706.804	706.804	1	Acet N-term	LATE
AALTRDPQFQ	M.n[43.02]AALTRDPQFQ.K	sp|P06744|G6PI_HUMAN	sp|P06744|G6PI_HUMANtr|K7ERK8|K7ERK8_HUMANtr|K7EIL4|K7EIL4_HUMANtr|A0A0J9YYH3|A0A0J9YYH3_HUMANtr|A0A0A0MTS2|A0A0A0MTS2_HUMANtr|A0A2U3TZU2|A0A2U3TZU2_HUMANtr|K7ERC6|K7ERC6_HUMANtr|A0A2R8YF08|A0A2R8YF08_HUMANtr|A0A0J9YXH9|A0A0J9YXH9_HUMANtr|A0A2R8Y6C7|A0A2R8Y6C7_HUMANtr|K7ENA0|K7ENA0_HUMANtr|A0A0J9YYI8|A0A0J9YYI8_HUMANtr|K7EPY4|K7EPY4_HUMANtr|K7ELR7|K7ELR7_HUMANtr|A0A0J9YXM3|A0A0J9YXM3_HUMANtr|A0A0…	0.9983	0.000628	14|18	2	1187.6	1187.59	0.001519	2	7615.1	594.804	594.805	2	Acet N-term	LATE
AIRVTNPNARLRSEENE	L.n[35]AIRVTNPNARLRSEENE.-	sp|P62910|RL32_HUMAN	sp|P62910|RL32_HUMANtr|F8W727|F8W727_HUMAN	0.9986	0.00185	12|96	4	2002.08	2002.08	0.004917	1	7615.5	501.526	501.528	119	neo DiMet	LATE
GTLTDCVVVVNPQT	F.n[35]GTLTDC[160.03]VVVVNPQT.K	sp|Q13151|ROA0_HUMAN	sp|Q13151|ROA0_HUMAN	0.9996	0.000202	6|26	2	1535.81	1535.81	0.002881	1	7617.5	768.911	768.913	31	neo DiMet	LATE
TVSGPGTPEPRPATPGASSVEQLR	M.n[35]TVSGPGTPEPRPATPGASSVEQLR.K	sp|Q9H3U1|UN45A_HUMAN	sp|Q9H3U1|UN45A_HUMAN	0.9996	0.000134	11|92	3	2424.29	2424.28	0.007331	2	7618.2	809.101	809.104	2	DiMet N-term	LATE
MDDREDLVYQA	-.n[43.02]MDDREDLVYQA.K	sp|P62258|1433E_HUMAN	sp|P62258|1433E_HUMANtr|B4DJF2|B4DJF2_HUMANtr|I3L0W5|I3L0W5_HUMANtr|I3L3T1|I3L3T1_HUMAN	0.9988	0.000663	6|20	2	1395.6	1395.6	0.002635	2	7619.2	698.806	698.807	1	Acet N-term	LATE
AAAAAQGGGGGEPRRTEGVGPGVPGEVEMV	M.n[43.02]AAAAAQGGGGGEPRRTEGVGPGVPGEVEM[147.04]V.K	sp|P27361|MK03_HUMAN	sp|P27361|MK03_HUMANtr|E9PJF0|E9PJF0_HUMANtr|E9PQW4|E9PQW4_HUMAN	0.9998	1.44e-05	9|116	3	2821.36	2820.35	1.01032	2	7623.6	941.123	941.459	2	Acet N-term	LATE
SALTPDETYVP	F.n[35]SALTPDETYVP.K	sp|ALBU_BOVIN|	sp|ALBU_BOVIN|	0.9999	4.43e-05	9|20	2	1225.63	1225.63	0.003128	1	7624.8	613.822	613.823	512	neo DiMet	LATE
MRVAVAGCCHGELD	-.n[35]MRVAVAGC[160.03]C[160.03]HGELD.K	sp|Q9UK59|DBR1_HUMAN	sp|Q9UK59|DBR1_HUMANtr|F8WAY1|F8WAY1_HUMAN	1	5.2e-07	17|52	3	1607.75	1607.74	0.005672	2	7628.8	536.922	536.924	1	DiMet N-term	LATE
MREIVHIQAGQCGNQIGA	-.n[35]M[147.04]REIVHIQAGQC[160.03]GNQIGA.K	sp|Q13885|TBB2A_HUMAN	sp|Q13885|TBB2A_HUMANsp|Q13509|TBB3_HUMANsp|P07437|TBB5_HUMANsp|P04350|TBB4A_HUMANsp|Q9BVA1|TBB2B_HUMANsp|P68371|TBB4B_HUMANtr|G3V3W7|G3V3W7_HUMANtr|M0QY37|M0QY37_HUMANtr|M0QX14|M0QX14_HUMANtr|M0R0X0|M0R0X0_HUMANtr|M0QYM7|M0QYM7_HUMANtr|M0R278|M0R278_HUMANtr|M0R042|M0R042_HUMANtr|G3V5W4|G3V5W4_HUMANtr|M0QY85|M0QY85_HUMANtr|G3V3R4|G3V3R4_HUMANtr|G3V2N6|G3V2N6_HUMANtr|M0QZL7|M0QZL7_HUMANtr|M0R2T4|M…	1	3.45e-10	19|34	2	2031.02	2031.02	0.003749	2	7629.3	1016.52	1016.52	1	DiMet N-term	LATE
GSDQSENVDRGAGSIREAGGAFG	F.n[35]GSDQSENVDRGAGSIREAGGAFG.K	sp|Q9UII2|ATIF1_HUMAN	sp|Q9UII2|ATIF1_HUMANtr|A0A0B4J230|A0A0B4J230_HUMAN	1	5.93e-08	19|88	3	2270.08	2270.07	0.003899	1	7632.2	757.698	757.7	26	neo DiMet	LATE
MREIVHIQAGQCGNQIGA	-.n[35]M[147.04]REIVHIQAGQC[160.03]GNQIGA.K	sp|Q13885|TBB2A_HUMAN	sp|Q13885|TBB2A_HUMANsp|Q13509|TBB3_HUMANsp|P07437|TBB5_HUMANsp|P04350|TBB4A_HUMANsp|Q9BVA1|TBB2B_HUMANsp|P68371|TBB4B_HUMANtr|G3V3W7|G3V3W7_HUMANtr|M0QY37|M0QY37_HUMANtr|M0QX14|M0QX14_HUMANtr|M0R0X0|M0R0X0_HUMANtr|M0QYM7|M0QYM7_HUMANtr|M0R278|M0R278_HUMANtr|M0R042|M0R042_HUMANtr|G3V5W4|G3V5W4_HUMANtr|M0QY85|M0QY85_HUMANtr|G3V3R4|G3V3R4_HUMANtr|G3V2N6|G3V2N6_HUMANtr|M0QZL7|M0QZL7_HUMANtr|M0R2T4|M…	0.9947	0.00201	16|68	3	2031.02	2031.02	0.003865	2	7633	678.014	678.015	1	DiMet N-term	LATE
MDDREDLVYQA	-.n[43.02]M[147.04]DDREDLVYQA.K	sp|P62258|1433E_HUMAN	sp|P62258|1433E_HUMANtr|B4DJF2|B4DJF2_HUMANtr|I3L0W5|I3L0W5_HUMANtr|I3L3T1|I3L3T1_HUMAN	0.9981	0.000231	7|20	2	1411.59	1411.59	4.4e-05	2	7633.4	706.804	706.804	1	Acet N-term	LATE
AALTRDPQFQ	M.n[43.02]AALTRDPQFQ.K	sp|P06744|G6PI_HUMAN	sp|P06744|G6PI_HUMANtr|K7ERK8|K7ERK8_HUMANtr|K7EIL4|K7EIL4_HUMANtr|A0A0J9YYH3|A0A0J9YYH3_HUMANtr|A0A0A0MTS2|A0A0A0MTS2_HUMANtr|A0A2U3TZU2|A0A2U3TZU2_HUMANtr|K7ERC6|K7ERC6_HUMANtr|A0A2R8YF08|A0A2R8YF08_HUMANtr|A0A0J9YXH9|A0A0J9YXH9_HUMANtr|A0A2R8Y6C7|A0A2R8Y6C7_HUMANtr|K7ENA0|K7ENA0_HUMANtr|A0A0J9YYI8|A0A0J9YYI8_HUMANtr|K7EPY4|K7EPY4_HUMANtr|K7ELR7|K7ELR7_HUMANtr|A0A0J9YXM3|A0A0J9YXM3_HUMANtr|A0A0…	0.9957	0.00256	12|18	2	1187.6	1187.59	0.001954	2	7635.8	594.804	594.805	2	Acet N-term	LATE
RIAPAFSSMSN	L.n[35]RIAPAFSSMSN.K	sp|O43396|TXNL1_HUMAN	sp|O43396|TXNL1_HUMANtr|K7EML9|K7EML9_HUMANtr|K7EPB7|K7EPB7_HUMANtr|K7ER96|K7ER96_HUMAN	0.991	0.00435	9|20	2	1213.64	1213.63	0.00867	1	7637.3	607.824	607.828	39	neo DiMet	LATE
KEIAEAYLG	M.n[35]K[162.16]EIAEAYLG.G	sp|P54652|HSP72_HUMAN	sp|P54652|HSP72_HUMANsp|P0DMV8|HS71A_HUMANsp|P11142|HSP7C_HUMANsp|P0DMV9|HS71B_HUMANtr|E9PI65|E9PI65_HUMANtr|E9PQK7|E9PQK7_HUMANtr|E9PQQ4|E9PQQ4_HUMANtr|E9PKE3|E9PKE3_HUMANtr|E9PLF4|E9PLF4_HUMANtr|E9PPY6|E9PPY6_HUMANtr|E9PN89|E9PN89_HUMANtr|E9PK54|E9PK54_HUMANtr|A0A0G2JIW1|A0A0G2JIW1_HUMAN	0.9418	0.0454	6|16	2	1060.65	1060.64	0.0016	1	7637.5	531.329	531.33	129	neo DiMet	LATE
ATTGTPTADRGDAAATDDPAARFQVQ	M.n[43.02]ATTGTPTADRGDAAATDDPAARFQVQ.K	sp|Q86TI2|DPP9_HUMAN	sp|Q86TI2|DPP9_HUMANtr|M0R145|M0R145_HUMANtr|M0R0I1|M0R0I1_HUMANtr|M0QXG6|M0QXG6_HUMANtr|M0R2G6|M0R2G6_HUMANtr|M0R2A8|M0R2A8_HUMANtr|M0R3C4|M0R3C4_HUMANtr|M0QXA6|M0QXA6_HUMAN	1	1.42e-07	13|100	3	2645.24	2645.23	0.007554	2	7637.6	882.751	882.754	2	Acet N-term	LATE
AAQGEPQVQF	M.n[43.02]AAQGEPQVQF.K	sp|P62826|RAN_HUMAN	sp|P62826|RAN_HUMANtr|A0A087X0W0|A0A087X0W0_HUMANtr|B5MDF5|B5MDF5_HUMAN	0.9987	0.000927	9|18	2	1115.53	1115.52	0.003154	2	7640.8	558.77	558.771	2	Acet N-term	LATE
STGDSFETRFE	M.n[43.02]STGDSFETRFE.K	sp|Q13464|ROCK1_HUMAN	sp|Q13464|ROCK1_HUMANtr|A0A0U1RQV4|A0A0U1RQV4_HUMAN	1	1.97e-07	11|20	2	1316.55	1316.55	-0.003797	2	7643.1	659.283	659.281	2	Acet N-term	LATE
AMLRVQPEAQA	M.n[43.02]AMLRVQPEAQA.K	sp|Q06323|PSME1_HUMAN	sp|Q06323|PSME1_HUMAN	0.9369	0.0101	9|20	2	1254.64	1254.64	-0.000447	2	7644.4	628.327	628.327	2	Acet N-term	LATE
SALTPDETYVP	F.n[35]SALTPDETYVP.K	sp|ALBU_BOVIN|	sp|ALBU_BOVIN|	0.9997	0.000177	10|20	2	1225.63	1225.63	0.003024	1	7645.3	613.822	613.823	512	neo DiMet	LATE
SRRLLPRAE	M.n[35]SRRLLPRAE.K	sp|P14866|HNRPL_HUMAN	sp|P14866|HNRPL_HUMAN	0.9288	0.0244	9|32	3	1130.71	1130.71	0.001336	2	7647.1	377.91	377.911	2	DiMet N-term	LATE
MREIVHIQAGQCGNQIGA	-.n[35]M[147.04]REIVHIQAGQC[160.03]GNQIGA.K	sp|Q13885|TBB2A_HUMAN	sp|Q13885|TBB2A_HUMANsp|Q13509|TBB3_HUMANsp|P07437|TBB5_HUMANsp|P04350|TBB4A_HUMANsp|Q9BVA1|TBB2B_HUMANsp|P68371|TBB4B_HUMANtr|G3V3W7|G3V3W7_HUMANtr|M0QY37|M0QY37_HUMANtr|M0QX14|M0QX14_HUMANtr|M0R0X0|M0R0X0_HUMANtr|M0QYM7|M0QYM7_HUMANtr|M0R278|M0R278_HUMANtr|M0R042|M0R042_HUMANtr|G3V5W4|G3V5W4_HUMANtr|M0QY85|M0QY85_HUMANtr|G3V3R4|G3V3R4_HUMANtr|G3V2N6|G3V2N6_HUMANtr|M0QZL7|M0QZL7_HUMANtr|M0R2T4|M…	1	5.58e-06	15|68	3	2031.02	2031.02	0.004489	2	7653.2	678.014	678.016	1	DiMet N-term	LATE
MDDREDLVYQA	-.n[43.02]M[147.04]DDREDLVYQA.K	sp|P62258|1433E_HUMAN	sp|P62258|1433E_HUMANtr|B4DJF2|B4DJF2_HUMANtr|I3L0W5|I3L0W5_HUMANtr|I3L3T1|I3L3T1_HUMAN	0.9996	0.000209	7|20	2	1411.6	1411.59	0.004073	2	7653.9	706.804	706.806	1	Acet N-term	LATE
LHHALMPHG	Q.n[35]LHHALMPHG.K	sp|Q16795|NDUA9_HUMAN	sp|Q16795|NDUA9_HUMANtr|F5GY40|F5GY40_HUMAN	0.9542	0.00107	14|32	3	1045.57	1045.57	-0.001747	1	7655.7	349.531	349.53	36	neo DiMet	LATE
AALTRDPQFQ	M.n[43.02]AALTRDPQFQ.K	sp|P06744|G6PI_HUMAN	sp|P06744|G6PI_HUMANtr|K7ERK8|K7ERK8_HUMANtr|K7EIL4|K7EIL4_HUMANtr|A0A0J9YYH3|A0A0J9YYH3_HUMANtr|A0A0A0MTS2|A0A0A0MTS2_HUMANtr|A0A2U3TZU2|A0A2U3TZU2_HUMANtr|K7ERC6|K7ERC6_HUMANtr|A0A2R8YF08|A0A2R8YF08_HUMANtr|A0A0J9YXH9|A0A0J9YXH9_HUMANtr|A0A2R8Y6C7|A0A2R8Y6C7_HUMANtr|K7ENA0|K7ENA0_HUMANtr|A0A0J9YYI8|A0A0J9YYI8_HUMANtr|K7EPY4|K7EPY4_HUMANtr|K7ELR7|K7ELR7_HUMANtr|A0A0J9YXM3|A0A0J9YXM3_HUMANtr|A0A0…	0.9802	0.021	13|18	2	1187.6	1187.59	0.002927	2	7656.2	594.804	594.806	2	Acet N-term	LATE
ATTGTPTADRGDAAATDDPAARFQVQ	M.n[43.02]ATTGTPTADRGDAAATDDPAARFQVQ.K	sp|Q86TI2|DPP9_HUMAN	sp|Q86TI2|DPP9_HUMANtr|M0R145|M0R145_HUMANtr|M0R0I1|M0R0I1_HUMANtr|M0QXG6|M0QXG6_HUMANtr|M0R2G6|M0R2G6_HUMANtr|M0R2A8|M0R2A8_HUMANtr|M0R3C4|M0R3C4_HUMANtr|M0QXA6|M0QXA6_HUMAN	1	3.72e-13	19|100	3	2646.24	2645.23	1.00731	2	7658.6	882.751	883.087	2	Acet N-term	LATE
SASSLLEQRP	M.n[43.02]SASSLLEQRP.K	sp|Q9Y5A9|YTHD2_HUMAN	sp|Q9Y5A9|YTHD2_HUMANtr|S4R3J8|S4R3J8_HUMANtr|S4R3V3|S4R3V3_HUMAN	0.9911	0.00856	14|18	2	1128.58	1128.58	0.002903	2	7659	565.296	565.297	2	Acet N-term	LATE
LTYFSAR	S.n[35]LTYFSAR.K	sp|Q9NZE8|RM35_HUMAN	sp|Q9NZE8|RM35_HUMANtr|D3YTC1|D3YTC1_HUMAN	0.9282	0.0582	5|12	2	890.509	890.507	0.001347	1	7659.1	446.261	446.262	94	neo DiMet	LATE
GSDQSENVDRGAGSIREAGGAFG	F.n[35]GSDQSENVDRGAGSIREAGGAFG.K	sp|Q9UII2|ATIF1_HUMAN	sp|Q9UII2|ATIF1_HUMANtr|A0A0B4J230|A0A0B4J230_HUMAN	0.9998	5.84e-05	13|88	3	2270.08	2270.07	0.004991	1	7659.9	757.698	757.7	26	neo DiMet	LATE
AASCVLLHTGQ	M.n[43.02]AASC[160.03]VLLHTGQ.K	sp|P14550|AK1A1_HUMAN	sp|P14550|AK1A1_HUMANtr|V9GYG2|V9GYG2_HUMANtr|Q5T621|Q5T621_HUMANtr|V9GYP9|V9GYP9_HUMAN	1	1.48e-06	13|20	2	1197.58	1197.58	0.002999	2	7661.3	599.798	599.799	2	Acet N-term	LATE
AAQGEPQVQF	M.n[43.02]AAQGEPQVQF.K	sp|P62826|RAN_HUMAN	sp|P62826|RAN_HUMANtr|A0A087X0W0|A0A087X0W0_HUMANtr|B5MDF5|B5MDF5_HUMAN	0.9996	0.000211	10|18	2	1115.53	1115.52	0.002792	2	7661.7	558.77	558.771	2	Acet N-term	LATE
STGDSFETRFE	M.n[43.02]STGDSFETRFE.K	sp|Q13464|ROCK1_HUMAN	sp|Q13464|ROCK1_HUMANtr|A0A0U1RQV4|A0A0U1RQV4_HUMAN	1	3.15e-09	17|20	2	1316.55	1316.55	0.002241	2	7663.8	659.283	659.284	2	Acet N-term	LATE
ATNFLAHE	M.n[43.02]ATNFLAHE.K	sp|P29692|EF1D_HUMAN	sp|P29692|EF1D_HUMANtr|E9PRY8|E9PRY8_HUMANtr|E9PIZ1|E9PIZ1_HUMANtr|H0YCK7|H0YCK7_HUMANtr|E9PL12|E9PL12_HUMANtr|E9PQZ1|E9PQZ1_HUMANtr|A0A087X1X7|A0A087X1X7_HUMANtr|E9PPR1|E9PPR1_HUMANtr|E9PMW7|E9PMW7_HUMANtr|E9PQ49|E9PQ49_HUMANtr|E9PN91|E9PN91_HUMANtr|E9PK06|E9PK06_HUMANtr|E9PKK3|E9PKK3_HUMANtr|E9PK01|E9PK01_HUMANtr|E9PNW6|E9PNW6_HUMANtr|E9PJD0|E9PJD0_HUMANtr|E9PK72|E9PK72_HUMANtr|E9PL71|E9PL71_HU…	0.9932	0.00633	9|14	2	943.443	943.44	0.002558	2	7663.9	472.727	472.729	2	Acet N-term	LATE
AMLRVQPEAQA	M.n[43.02]AMLRVQPEAQA.K	sp|Q06323|PSME1_HUMAN	sp|Q06323|PSME1_HUMAN	0.9999	4.76e-05	15|20	2	1254.64	1254.64	0.002858	2	7664.8	628.327	628.328	2	Acet N-term	LATE
LTPTHYLT	A.n[35]LTPTHYLT.K	sp|P04844|RPN2_HUMAN	sp|P04844|RPN2_HUMANtr|Q5JYR7|Q5JYR7_HUMAN	0.9423	0.0391	9|28	3	978.563	978.56	0.003618	1	7664.9	327.194	327.195	23	neo DiMet	LATE
MREIVHIQAGQCGNQIGA	-.n[35]M[147.04]REIVHIQAGQC[160.03]GNQIGA.K	sp|Q13885|TBB2A_HUMAN	sp|Q13885|TBB2A_HUMANsp|Q13509|TBB3_HUMANsp|P07437|TBB5_HUMANsp|P04350|TBB4A_HUMANsp|Q9BVA1|TBB2B_HUMANsp|P68371|TBB4B_HUMANtr|G3V3W7|G3V3W7_HUMANtr|M0QY37|M0QY37_HUMANtr|M0QX14|M0QX14_HUMANtr|M0R0X0|M0R0X0_HUMANtr|M0QYM7|M0QYM7_HUMANtr|M0R278|M0R278_HUMANtr|M0R042|M0R042_HUMANtr|G3V5W4|G3V5W4_HUMANtr|M0QY85|M0QY85_HUMANtr|G3V3R4|G3V3R4_HUMANtr|G3V2N6|G3V2N6_HUMANtr|M0QZL7|M0QZL7_HUMANtr|M0R2T4|M…	0.9999	1.71e-05	8|34	2	2031.03	2031.02	0.007476	2	7671.2	1016.52	1016.52	1	DiMet N-term	LATE
MDDREDLVYQA	-.n[43.02]MDDREDLVYQA.K	sp|P62258|1433E_HUMAN	sp|P62258|1433E_HUMANtr|B4DJF2|B4DJF2_HUMANtr|I3L0W5|I3L0W5_HUMANtr|I3L3T1|I3L3T1_HUMAN	0.999	0.00063	6|20	2	1395.6	1395.6	0.003123	2	7672.1	698.806	698.808	1	Acet N-term	LATE
MREIVHIQAGQCGNQIGA	-.n[35]M[147.04]REIVHIQAGQC[160.03]GNQIGA.K	sp|Q13885|TBB2A_HUMAN	sp|Q13885|TBB2A_HUMANsp|Q13509|TBB3_HUMANsp|P07437|TBB5_HUMANsp|P04350|TBB4A_HUMANsp|Q9BVA1|TBB2B_HUMANsp|P68371|TBB4B_HUMANtr|G3V3W7|G3V3W7_HUMANtr|M0QY37|M0QY37_HUMANtr|M0QX14|M0QX14_HUMANtr|M0R0X0|M0R0X0_HUMANtr|M0QYM7|M0QYM7_HUMANtr|M0R278|M0R278_HUMANtr|M0R042|M0R042_HUMANtr|G3V5W4|G3V5W4_HUMANtr|M0QY85|M0QY85_HUMANtr|G3V3R4|G3V3R4_HUMANtr|G3V2N6|G3V2N6_HUMANtr|M0QZL7|M0QZL7_HUMANtr|M0R2T4|M…	0.9504	0.0338	14|68	3	2031.03	2031.02	0.005727	2	7673.9	678.014	678.016	1	DiMet N-term	LATE
RIAGEASRLAHYN	E.n[35]RIAGEASRLAHYN.K	sp|P58876|H2B1D_HUMAN	sp|P58876|H2B1D_HUMANsp|Q99877|H2B1N_HUMANsp|Q6DN03|H2B2C_HUMANsp|P62807|H2B1C_HUMANsp|Q99879|H2B1M_HUMANsp|P23527|H2B1O_HUMANsp|P06899|H2B1J_HUMANsp|O60814|H2B1K_HUMANsp|P33778|H2B1B_HUMANsp|Q6DRA6|H2B2D_HUMANsp|Q16778|H2B2E_HUMANsp|Q5QNW6|H2B2F_HUMANsp|Q93079|H2B1H_HUMANtr|U3KQK0|U3KQK0_HUMAN	1	2.86e-05	19|72	4	1491.83	1490.82	1.00839	1	7674.4	373.711	373.964	73	neo DiMet	LATE
MDDREDLVYQA	-.n[43.02]M[147.04]DDREDLVYQA.K	sp|P62258|1433E_HUMAN	sp|P62258|1433E_HUMANtr|B4DJF2|B4DJF2_HUMANtr|I3L0W5|I3L0W5_HUMANtr|I3L3T1|I3L3T1_HUMAN	0.9999	4.57e-05	8|20	2	1411.6	1411.59	0.002608	2	7674.5	706.804	706.805	1	Acet N-term	LATE
ANIAVQRI	M.n[43.02]ANIAVQRI.K	sp|P61086|UBE2K_HUMAN	sp|P61086|UBE2K_HUMANtr|D6RDM7|D6RDM7_HUMANtr|D6RFX1|D6RFX1_HUMAN	0.9954	0.0036	11|14	2	925.536	925.535	0.001898	2	7675.9	463.775	463.776	2	Acet N-term	LATE
AIRVTNPNARLRSEENE	L.n[35]AIRVTNPNARLRSEENE.-	sp|P62910|RL32_HUMAN	sp|P62910|RL32_HUMANtr|F8W727|F8W727_HUMAN	0.9996	0.000526	14|96	4	2002.08	2002.08	0.005387	1	7676.8	501.526	501.528	119	neo DiMet	LATE
LHHALMPHG	Q.n[35]LHHALMPHG.K	sp|Q16795|NDUA9_HUMAN	sp|Q16795|NDUA9_HUMANtr|F5GY40|F5GY40_HUMAN	1	6.05e-07	14|32	3	1045.57	1045.57	-0.000183	1	7676.9	349.531	349.531	36	neo DiMet	LATE
AALTRDPQFQ	M.n[43.02]AALTRDPQFQ.K	sp|P06744|G6PI_HUMAN	sp|P06744|G6PI_HUMANtr|K7ERK8|K7ERK8_HUMANtr|K7EIL4|K7EIL4_HUMANtr|A0A0J9YYH3|A0A0J9YYH3_HUMANtr|A0A0A0MTS2|A0A0A0MTS2_HUMANtr|A0A2U3TZU2|A0A2U3TZU2_HUMANtr|K7ERC6|K7ERC6_HUMANtr|A0A2R8YF08|A0A2R8YF08_HUMANtr|A0A0J9YXH9|A0A0J9YXH9_HUMANtr|A0A2R8Y6C7|A0A2R8Y6C7_HUMANtr|K7ENA0|K7ENA0_HUMANtr|A0A0J9YYI8|A0A0J9YYI8_HUMANtr|K7EPY4|K7EPY4_HUMANtr|K7ELR7|K7ELR7_HUMANtr|A0A0J9YXM3|A0A0J9YXM3_HUMANtr|A0A0…	0.9779	0.0242	11|18	2	1187.6	1187.59	0.003497	2	7677	594.804	594.806	2	Acet N-term	LATE
SASSLLEQRP	M.n[43.02]SASSLLEQRP.K	sp|Q9Y5A9|YTHD2_HUMAN	sp|Q9Y5A9|YTHD2_HUMANtr|S4R3J8|S4R3J8_HUMANtr|S4R3V3|S4R3V3_HUMAN	0.992	0.00768	15|18	2	1128.58	1128.58	0.003151	2	7679.4	565.296	565.298	2	Acet N-term	LATE
GSDQSENVDRGAGSIREAGGAFG	F.n[35]GSDQSENVDRGAGSIREAGGAFG.K	sp|Q9UII2|ATIF1_HUMAN	sp|Q9UII2|ATIF1_HUMANtr|A0A0B4J230|A0A0B4J230_HUMAN	0.9629	0.023	10|88	3	2270.08	2270.07	0.005174	1	7680.4	757.698	757.7	26	neo DiMet	LATE
AAQGEPQVQF	M.n[43.02]AAQGEPQVQF.K	sp|P62826|RAN_HUMAN	sp|P62826|RAN_HUMANtr|A0A087X0W0|A0A087X0W0_HUMANtr|B5MDF5|B5MDF5_HUMAN	0.9993	0.000472	10|18	2	1115.53	1115.52	0.002831	2	7681.9	558.77	558.771	2	Acet N-term	LATE
AASCVLLHTGQ	M.n[43.02]AASC[160.03]VLLHTGQ.K	sp|P14550|AK1A1_HUMAN	sp|P14550|AK1A1_HUMANtr|V9GYG2|V9GYG2_HUMANtr|Q5T621|Q5T621_HUMANtr|V9GYP9|V9GYP9_HUMAN	1	7.72e-10	17|20	2	1197.59	1197.58	0.004586	2	7682	599.798	599.8	2	Acet N-term	LATE
KAINQGGLTSVAVRG	F.n[35]K[162.16]AINQGGLTSVAVRG.K	sp|P60900|PSA6_HUMAN	sp|P60900|PSA6_HUMANtr|G3V295|G3V295_HUMANtr|G3V5Z7|G3V5Z7_HUMANtr|G3V3I1|G3V3I1_HUMANtr|G3V3U4|G3V3U4_HUMAN	0.9998	5.52e-05	11|56	3	1537.96	1537.96	0.004093	2	7683	513.66	513.661	30	Internal LysN	LATE
ATNFLAHE	M.n[43.02]ATNFLAHE.K	sp|P29692|EF1D_HUMAN	sp|P29692|EF1D_HUMANtr|E9PRY8|E9PRY8_HUMANtr|E9PIZ1|E9PIZ1_HUMANtr|H0YCK7|H0YCK7_HUMANtr|E9PL12|E9PL12_HUMANtr|E9PQZ1|E9PQZ1_HUMANtr|A0A087X1X7|A0A087X1X7_HUMANtr|E9PPR1|E9PPR1_HUMANtr|E9PMW7|E9PMW7_HUMANtr|E9PQ49|E9PQ49_HUMANtr|E9PN91|E9PN91_HUMANtr|E9PK06|E9PK06_HUMANtr|E9PKK3|E9PKK3_HUMANtr|E9PK01|E9PK01_HUMANtr|E9PNW6|E9PNW6_HUMANtr|E9PJD0|E9PJD0_HUMANtr|E9PK72|E9PK72_HUMANtr|E9PL71|E9PL71_HU…	0.9424	0.0726	7|14	2	943.442	943.44	0.002498	2	7684.6	472.727	472.729	2	Acet N-term	LATE
STGDSFETRFE	M.n[43.02]STGDSFETRFE.K	sp|Q13464|ROCK1_HUMAN	sp|Q13464|ROCK1_HUMANtr|A0A0U1RQV4|A0A0U1RQV4_HUMAN	1	3.31e-08	16|20	2	1316.56	1316.55	0.004229	2	7684.8	659.283	659.285	2	Acet N-term	LATE
AMLRVQPEAQA	M.n[43.02]AMLRVQPEAQA.K	sp|Q06323|PSME1_HUMAN	sp|Q06323|PSME1_HUMAN	1	6.37e-06	14|20	2	1254.64	1254.64	0.003181	2	7685.6	628.327	628.328	2	Acet N-term	LATE
AGRLPACVVDCGTGYT	M.n[43.02]AGRLPAC[160.03]VVDC[160.03]GTGYT.K	sp|P61158|ARP3_HUMAN	sp|P61158|ARP3_HUMANtr|F8WE84|F8WE84_HUMANtr|F8WEW2|F8WEW2_HUMAN	1	3.29e-10	12|30	2	1737.79	1737.78	0.004386	2	7691.2	869.898	869.9	2	Acet N-term	LATE
MREIVHIQAGQCGNQIGA	-.n[35]M[147.04]REIVHIQAGQC[160.03]GNQIGA.K	sp|Q13885|TBB2A_HUMAN	sp|Q13885|TBB2A_HUMANsp|Q13509|TBB3_HUMANsp|P07437|TBB5_HUMANsp|P04350|TBB4A_HUMANsp|Q9BVA1|TBB2B_HUMANsp|P68371|TBB4B_HUMANtr|G3V3W7|G3V3W7_HUMANtr|M0QY37|M0QY37_HUMANtr|M0QX14|M0QX14_HUMANtr|M0R0X0|M0R0X0_HUMANtr|M0QYM7|M0QYM7_HUMANtr|M0R278|M0R278_HUMANtr|M0R042|M0R042_HUMANtr|G3V5W4|G3V5W4_HUMANtr|M0QY85|M0QY85_HUMANtr|G3V3R4|G3V3R4_HUMANtr|G3V2N6|G3V2N6_HUMANtr|M0QZL7|M0QZL7_HUMANtr|M0R2T4|M…	0.9977	0.00173	7|34	2	2031.02	2031.02	0.004451	2	7691.7	1016.52	1016.52	1	DiMet N-term	LATE
MDDREDLVYQA	-.n[43.02]MDDREDLVYQA.K	sp|P62258|1433E_HUMAN	sp|P62258|1433E_HUMANtr|B4DJF2|B4DJF2_HUMANtr|I3L0W5|I3L0W5_HUMANtr|I3L3T1|I3L3T1_HUMAN	0.9999	3.69e-05	7|20	2	1395.6	1395.6	0.002858	2	7692.5	698.806	698.808	1	Acet N-term	LATE
RIAGEASRLAHYN	E.n[35]RIAGEASRLAHYN.K	sp|P58876|H2B1D_HUMAN	sp|P58876|H2B1D_HUMANsp|Q99877|H2B1N_HUMANsp|Q6DN03|H2B2C_HUMANsp|P62807|H2B1C_HUMANsp|Q99879|H2B1M_HUMANsp|P23527|H2B1O_HUMANsp|P06899|H2B1J_HUMANsp|O60814|H2B1K_HUMANsp|P33778|H2B1B_HUMANsp|Q6DRA6|H2B2D_HUMANsp|Q16778|H2B2E_HUMANsp|Q5QNW6|H2B2F_HUMANsp|Q93079|H2B1H_HUMANtr|U3KQK0|U3KQK0_HUMAN	1	2.14e-06	18|72	4	1490.82	1490.82	0.000219	1	7694.9	373.711	373.711	73	neo DiMet	LATE
MDDREDLVYQA	-.n[43.02]M[147.04]DDREDLVYQA.K	sp|P62258|1433E_HUMAN	sp|P62258|1433E_HUMANtr|B4DJF2|B4DJF2_HUMANtr|I3L0W5|I3L0W5_HUMANtr|I3L3T1|I3L3T1_HUMAN	0.9995	0.000251	7|20	2	1411.6	1411.59	0.003218	2	7695	706.804	706.805	1	Acet N-term	LATE
ANIAVQRI	M.n[43.02]ANIAVQRI.K	sp|P61086|UBE2K_HUMAN	sp|P61086|UBE2K_HUMANtr|D6RDM7|D6RDM7_HUMANtr|D6RFX1|D6RFX1_HUMAN	0.9918	0.00365	11|14	2	925.536	925.535	0.001095	2	7697.2	463.775	463.775	2	Acet N-term	LATE
ASSSGNDDDLTIPRAAIN	M.n[43.02]ASSSGNDDDLTIPRAAIN.K	sp|Q01658|NC2B_HUMAN	sp|Q01658|NC2B_HUMAN	1	2.52e-08	11|34	2	1858.88	1857.87	1.0112	2	7698.2	929.943	930.448	2	Acet N-term	LATE
SASSLLEQRP	M.n[43.02]SASSLLEQRP.K	sp|Q9Y5A9|YTHD2_HUMAN	sp|Q9Y5A9|YTHD2_HUMANtr|S4R3J8|S4R3J8_HUMANtr|S4R3V3|S4R3V3_HUMAN	0.9932	0.00604	15|18	2	1128.58	1128.58	0.00508	2	7699.9	565.296	565.299	2	Acet N-term	LATE
LTYFSAR	S.n[35]LTYFSAR.K	sp|Q9NZE8|RM35_HUMAN	sp|Q9NZE8|RM35_HUMANtr|D3YTC1|D3YTC1_HUMAN	0.9626	0.0336	5|12	2	890.509	890.507	0.001589	1	7700.3	446.261	446.262	94	neo DiMet	LATE
AAQGEPQVQF	M.n[43.02]AAQGEPQVQF.K	sp|P62826|RAN_HUMAN	sp|P62826|RAN_HUMANtr|A0A087X0W0|A0A087X0W0_HUMANtr|B5MDF5|B5MDF5_HUMAN	0.992	0.00727	9|18	2	1115.53	1115.52	0.002465	2	7702.3	558.77	558.771	2	Acet N-term	LATE
AASCVLLHTGQ	M.n[43.02]AASC[160.03]VLLHTGQ.K	sp|P14550|AK1A1_HUMAN	sp|P14550|AK1A1_HUMANtr|V9GYG2|V9GYG2_HUMANtr|Q5T621|Q5T621_HUMANtr|V9GYP9|V9GYP9_HUMAN	1	5.41e-09	13|20	2	1197.59	1197.58	0.003923	2	7702.9	599.798	599.8	2	Acet N-term	LATE
ATNFLAHE	M.n[43.02]ATNFLAHE.K	sp|P29692|EF1D_HUMAN	sp|P29692|EF1D_HUMANtr|E9PRY8|E9PRY8_HUMANtr|E9PIZ1|E9PIZ1_HUMANtr|H0YCK7|H0YCK7_HUMANtr|E9PL12|E9PL12_HUMANtr|E9PQZ1|E9PQZ1_HUMANtr|A0A087X1X7|A0A087X1X7_HUMANtr|E9PPR1|E9PPR1_HUMANtr|E9PMW7|E9PMW7_HUMANtr|E9PQ49|E9PQ49_HUMANtr|E9PN91|E9PN91_HUMANtr|E9PK06|E9PK06_HUMANtr|E9PKK3|E9PKK3_HUMANtr|E9PK01|E9PK01_HUMANtr|E9PNW6|E9PNW6_HUMANtr|E9PJD0|E9PJD0_HUMANtr|E9PK72|E9PK72_HUMANtr|E9PL71|E9PL71_HU…	0.9918	0.00755	7|14	2	943.442	943.44	0.002177	2	7705	472.727	472.728	2	Acet N-term	LATE
AMLRVQPEAQA	M.n[43.02]AMLRVQPEAQA.K	sp|Q06323|PSME1_HUMAN	sp|Q06323|PSME1_HUMAN	0.9987	0.000714	16|20	2	1254.64	1254.64	0.002349	2	7706	628.327	628.328	2	Acet N-term	LATE
AAARDPPEVSLREATQR	M.n[43.02]AAARDPPEVSLREATQR.K	sp|O14772|FPGT_HUMAN	sp|O14772|FPGT_HUMANtr|E9PMK0|E9PMK0_HUMANtr|E9PKE1|E9PKE1_HUMANtr|A6NHC7|A6NHC7_HUMANtr|V9GXZ4|V9GXZ4_HUMANtr|E9PK10|E9PK10_HUMANtr|E9PMM4|E9PMM4_HUMAN	0.9512	0.0145	10|64	3	1907.98	1907.98	0.002108	1	7710.5	637.001	637.002	15	neo Acet	LATE
GYSMAYGPAQHAISTE	Y.n[35]GYSMAYGPAQHAISTE.K	sp|Q9NRX4|PHP14_HUMAN	sp|Q9NRX4|PHP14_HUMAN	1	3.98e-07	12|30	2	1716.81	1715.8	1.00593	1	7710.9	858.909	859.412	92	neo DiMet	LATE
ATHGQTCARPMCIPPSYADLG	M.n[43.02]ATHGQTC[160.03]ARPM[147.04]C[160.03]IPPSYADLG.K	sp|P45880|VDAC2_HUMAN	sp|P45880|VDAC2_HUMANtr|Q5JSD2|Q5JSD2_HUMANtr|A0A0A0MR02|A0A0A0MR02_HUMANtr|Q5JSD1|Q5JSD1_HUMAN	0.9894	0.00167	13|80	3	2361.05	2360.03	1.01113	2	7711.9	787.686	788.023	2	Acet N-term	LATE
MDDREDLVYQA	-.n[43.02]MDDREDLVYQA.K	sp|P62258|1433E_HUMAN	sp|P62258|1433E_HUMANtr|B4DJF2|B4DJF2_HUMANtr|I3L0W5|I3L0W5_HUMANtr|I3L3T1|I3L3T1_HUMAN	0.9998	6.97e-05	7|20	2	1395.6	1395.6	0.002296	2	7712.9	698.806	698.807	1	Acet N-term	LATE
MREIVHIQAGQCGNQIGA	-.n[35]M[147.04]REIVHIQAGQC[160.03]GNQIGA.K	sp|Q13885|TBB2A_HUMAN	sp|Q13885|TBB2A_HUMANsp|Q13509|TBB3_HUMANsp|P07437|TBB5_HUMANsp|P04350|TBB4A_HUMANsp|Q9BVA1|TBB2B_HUMANsp|P68371|TBB4B_HUMANtr|G3V3W7|G3V3W7_HUMANtr|M0QY37|M0QY37_HUMANtr|M0QX14|M0QX14_HUMANtr|M0R0X0|M0R0X0_HUMANtr|M0QYM7|M0QYM7_HUMANtr|M0R278|M0R278_HUMANtr|M0R042|M0R042_HUMANtr|G3V5W4|G3V5W4_HUMANtr|M0QY85|M0QY85_HUMANtr|G3V3R4|G3V3R4_HUMANtr|G3V2N6|G3V2N6_HUMANtr|M0QZL7|M0QZL7_HUMANtr|M0R2T4|M…	0.9631	0.0228	18|68	3	2031.02	2031.02	0.00459	2	7714.6	678.014	678.016	1	DiMet N-term	LATE
SVDIPLD	Y.n[35]SVDIPLD.K	sp|P61353|RL27_HUMAN	sp|P61353|RL27_HUMANtr|K7ELC7|K7ELC7_HUMAN	0.9468	0.0543	7|12	2	791.45	791.449	0.001514	1	7715.1	396.732	396.732	86	neo DiMet	LATE
RIAGEASRLAHYN	E.n[35]RIAGEASRLAHYN.K	sp|P58876|H2B1D_HUMAN	sp|P58876|H2B1D_HUMANsp|Q99877|H2B1N_HUMANsp|Q6DN03|H2B2C_HUMANsp|P62807|H2B1C_HUMANsp|Q99879|H2B1M_HUMANsp|P23527|H2B1O_HUMANsp|P06899|H2B1J_HUMANsp|O60814|H2B1K_HUMANsp|P33778|H2B1B_HUMANsp|Q6DRA6|H2B2D_HUMANsp|Q16778|H2B2E_HUMANsp|Q5QNW6|H2B2F_HUMANsp|Q93079|H2B1H_HUMANtr|U3KQK0|U3KQK0_HUMAN	1	7.89e-06	24|72	4	1490.82	1490.82	0.00079	1	7715.7	373.711	373.712	73	neo DiMet	LATE
ASSSGNDDDLTIPRAAIN	M.n[43.02]ASSSGNDDDLTIPRAAIN.K	sp|Q01658|NC2B_HUMAN	sp|Q01658|NC2B_HUMAN	1	1.09e-12	18|34	2	1857.87	1857.87	-0.000226	2	7718.3	929.943	929.942	2	Acet N-term	LATE
LTYFSAR	S.n[35]LTYFSAR.K	sp|Q9NZE8|RM35_HUMAN	sp|Q9NZE8|RM35_HUMANtr|D3YTC1|D3YTC1_HUMAN	0.9254	0.0706	6|12	2	890.509	890.507	0.001515	1	7720.7	446.261	446.262	94	neo DiMet	LATE
LVPHLGDRE	G.n[35]LVPHLGDRE.K	sp|P19438|TNR1A_HUMAN	sp|P19438|TNR1A_HUMANtr|F5H4T5|F5H4T5_HUMANtr|F5H8A6|F5H8A6_HUMANtr|F5H7N1|F5H7N1_HUMANtr|F5H6V7|F5H6V7_HUMANtr|F5H6Z2|F5H6Z2_HUMANtr|F5H061|F5H061_HUMAN	0.9984	0.000553	14|32	3	1068.62	1068.61	0.00228	1	7722.5	357.212	357.213	30	neo DiMet	LATE
ATNFLAHE	M.n[43.02]ATNFLAHE.K	sp|P29692|EF1D_HUMAN	sp|P29692|EF1D_HUMANtr|E9PRY8|E9PRY8_HUMANtr|E9PIZ1|E9PIZ1_HUMANtr|H0YCK7|H0YCK7_HUMANtr|E9PL12|E9PL12_HUMANtr|E9PQZ1|E9PQZ1_HUMANtr|A0A087X1X7|A0A087X1X7_HUMANtr|E9PPR1|E9PPR1_HUMANtr|E9PMW7|E9PMW7_HUMANtr|E9PQ49|E9PQ49_HUMANtr|E9PN91|E9PN91_HUMANtr|E9PK06|E9PK06_HUMANtr|E9PKK3|E9PKK3_HUMANtr|E9PK01|E9PK01_HUMANtr|E9PNW6|E9PNW6_HUMANtr|E9PJD0|E9PJD0_HUMANtr|E9PK72|E9PK72_HUMANtr|E9PL71|E9PL71_HU…	0.9595	0.0406	7|14	2	943.442	943.44	0.001846	2	7725.5	472.727	472.728	2	Acet N-term	LATE
AMLRVQPEAQA	M.n[43.02]AMLRVQPEAQA.K	sp|Q06323|PSME1_HUMAN	sp|Q06323|PSME1_HUMAN	0.9999	1.24e-05	12|20	2	1254.64	1254.64	0.002281	2	7726.4	628.327	628.328	2	Acet N-term	LATE
KATAVVDGAF	F.n[35]K[162.16]ATAVVDGAF.K	sp|P32119|PRDX2_HUMAN	sp|P32119|PRDX2_HUMANtr|A6NIW5|A6NIW5_HUMAN	0.9804	0.0169	7|18	2	1045.65	1045.64	0.001952	2	7726.5	523.829	523.83	16	Internal LysN	LATE
KCYEMASHLRRSQY	K.n[35]K[162.16]C[160.03]YEM[147.04]ASHLRRSQY.-	sp|P07737|PROF1_HUMAN	sp|P07737|PROF1_HUMANtr|K7EJ44|K7EJ44_HUMAN	0.9813	0.00867	15|78	4	1911.97	1911.97	0.001466	2	7726.6	479	479.001	127	Internal LysN	LATE
TAQLQRLFCRLP	V.n[43.02]TAQLQRLFC[160.03]RLP.K	tr|A0A1B0GTG4|A0A1B0GTG4_HUMAN	tr|A0A1B0GTG4|A0A1B0GTG4_HUMAN	0.9487	0.032	8|44	3	1543.84	1543.83	0.00808	1	7728.8	515.617	515.62	18	neo Acet	LATE
AAARDPPEVSLREATQR	M.n[43.02]AAARDPPEVSLREATQR.K	sp|O14772|FPGT_HUMAN	sp|O14772|FPGT_HUMANtr|E9PMK0|E9PMK0_HUMANtr|E9PKE1|E9PKE1_HUMANtr|A6NHC7|A6NHC7_HUMANtr|V9GXZ4|V9GXZ4_HUMANtr|E9PK10|E9PK10_HUMANtr|E9PMM4|E9PMM4_HUMAN	0.9945	0.000843	10|64	3	1907.98	1907.98	0.001461	1	7730.8	637.001	637.002	15	neo Acet	LATE
ATHGQTCARPMCIPPSYADLG	M.n[43.02]ATHGQTC[160.03]ARPM[147.04]C[160.03]IPPSYADLG.K	sp|P45880|VDAC2_HUMAN	sp|P45880|VDAC2_HUMANtr|Q5JSD2|Q5JSD2_HUMANtr|A0A0A0MR02|A0A0A0MR02_HUMANtr|Q5JSD1|Q5JSD1_HUMAN	0.9964	0.000281	16|80	3	2361.04	2360.03	1.00692	2	7732.2	787.686	788.021	2	Acet N-term	LATE
TLVLTDPDAPSR	Y.n[35]TLVLTDPDAPSR.K	sp|P30086|PEBP1_HUMAN	sp|P30086|PEBP1_HUMAN	0.9122	0.00446	9|22	2	1318.74	1317.74	1.00423	1	7732.5	659.875	660.377	65	neo DiMet	LATE
MDDREDLVYQA	-.n[43.02]MDDREDLVYQA.K	sp|P62258|1433E_HUMAN	sp|P62258|1433E_HUMANtr|B4DJF2|B4DJF2_HUMANtr|I3L0W5|I3L0W5_HUMANtr|I3L3T1|I3L3T1_HUMAN	0.9983	0.000826	6|20	2	1395.6	1395.6	0.002203	2	7733.3	698.806	698.807	1	Acet N-term	LATE
MQGEDARYL	-.n[43.02]MQGEDARYL.K	sp|Q92845|KIFA3_HUMAN	sp|Q92845|KIFA3_HUMAN	0.9964	0.00151	12|16	2	1123.5	1123.5	0.00142	2	7733.4	562.756	562.756	1	Acet N-term	LATE
MREIVHIQAGQCGNQIGA	-.n[35]M[147.04]REIVHIQAGQC[160.03]GNQIGA.K	sp|Q13885|TBB2A_HUMAN	sp|Q13885|TBB2A_HUMANsp|Q13509|TBB3_HUMANsp|P07437|TBB5_HUMANsp|P04350|TBB4A_HUMANsp|Q9BVA1|TBB2B_HUMANsp|P68371|TBB4B_HUMANtr|G3V3W7|G3V3W7_HUMANtr|M0QY37|M0QY37_HUMANtr|M0QX14|M0QX14_HUMANtr|M0R0X0|M0R0X0_HUMANtr|M0QYM7|M0QYM7_HUMANtr|M0R278|M0R278_HUMANtr|M0R042|M0R042_HUMANtr|G3V5W4|G3V5W4_HUMANtr|M0QY85|M0QY85_HUMANtr|G3V3R4|G3V3R4_HUMANtr|G3V2N6|G3V2N6_HUMANtr|M0QZL7|M0QZL7_HUMANtr|M0R2T4|M…	0.9934	0.000246	17|68	3	2031.02	2031.02	-0.001493	2	7735.2	678.014	678.014	1	DiMet N-term	LATE
ASSSGNDDDLTIPRAAIN	M.n[43.02]ASSSGNDDDLTIPRAAIN.K	sp|Q01658|NC2B_HUMAN	sp|Q01658|NC2B_HUMAN	1	1.16e-10	12|34	2	1857.87	1857.87	0.002291	2	7739.5	929.943	929.944	2	Acet N-term	LATE
TASAQPRGRRPGVGVGVVVTSC	M.n[43.02]TASAQPRGRRPGVGVGVVVTSC[160.03].K	sp|Q9NV35|NUD15_HUMAN	sp|Q9NV35|NUD15_HUMAN	0.9678	0.0201	10|84	3	2252.19	2252.18	0.005656	2	7740.3	751.734	751.736	2	Acet N-term	LATE
KTGVHHYSGNNIELGTACG	A.n[35]K[162.16]TGVHHYSGNNIELGTAC[160.03]G.K	sp|P62888|RL30_HUMAN	sp|P62888|RL30_HUMANtr|A0A0B4J213|A0A0B4J213_HUMANtr|E5RI99|E5RI99_HUMAN	0.9642	0.0226	12|108	4	2083.07	2082.06	1.00964	2	7740.8	521.522	521.774	68	Internal LysN	LATE
KRLASSVLRCG	Q.n[35]K[162.16]RLASSVLRC[160.03]G.K	sp|P84098|RL19_HUMAN	sp|P84098|RL19_HUMANtr|J3QR09|J3QR09_HUMANtr|J3KTE4|J3KTE4_HUMAN	0.9913	0.00376	10|40	3	1313.83	1313.82	0.002588	2	7743.3	438.949	438.949	8	Internal LysN	LATE
KLIAPVAEEEATVPNN	E.n[35]K[162.16]LIAPVAEEEATVPNN.K	sp|P07195|LDHB_HUMAN	sp|P07195|LDHB_HUMANtr|F5H793|F5H793_HUMANtr|C9J7H8|C9J7H8_HUMANtr|A8MW50|A8MW50_HUMAN	0.9885	0.00127	7|30	2	1763.02	1762.01	1.00741	2	7744.5	882.015	882.518	7	Internal LysN	LATE
ATNFLAHE	M.n[43.02]ATNFLAHE.K	sp|P29692|EF1D_HUMAN	sp|P29692|EF1D_HUMANtr|E9PRY8|E9PRY8_HUMANtr|E9PIZ1|E9PIZ1_HUMANtr|H0YCK7|H0YCK7_HUMANtr|E9PL12|E9PL12_HUMANtr|E9PQZ1|E9PQZ1_HUMANtr|A0A087X1X7|A0A087X1X7_HUMANtr|E9PPR1|E9PPR1_HUMANtr|E9PMW7|E9PMW7_HUMANtr|E9PQ49|E9PQ49_HUMANtr|E9PN91|E9PN91_HUMANtr|E9PK06|E9PK06_HUMANtr|E9PKK3|E9PKK3_HUMANtr|E9PK01|E9PK01_HUMANtr|E9PNW6|E9PNW6_HUMANtr|E9PJD0|E9PJD0_HUMANtr|E9PK72|E9PK72_HUMANtr|E9PL71|E9PL71_HU…	0.9301	0.0887	7|14	2	943.442	943.44	0.002289	2	7745.8	472.727	472.728	2	Acet N-term	LATE
AMLRVQPEAQA	M.n[43.02]AMLRVQPEAQA.K	sp|Q06323|PSME1_HUMAN	sp|Q06323|PSME1_HUMAN	0.9973	0.000661	10|20	2	1254.64	1254.64	0.000878	2	7748.5	628.327	628.327	2	Acet N-term	LATE
KATAVVDGAF	F.n[35]K[162.16]ATAVVDGAF.K	sp|P32119|PRDX2_HUMAN	sp|P32119|PRDX2_HUMANtr|A6NIW5|A6NIW5_HUMAN	0.9842	0.0146	8|18	2	1045.65	1045.64	0.00215	2	7749.8	523.829	523.831	16	Internal LysN	LATE
AQINQGESITHAL	F.n[35]AQINQGESITHAL.K	sp|Q01518|CAP1_HUMAN	sp|Q01518|CAP1_HUMANtr|Q5T0S3|Q5T0S3_HUMAN	1	6.91e-07	15|24	2	1414.77	1414.76	0.002983	1	7750.2	708.389	708.39	259	neo DiMet	LATE
SETAPLAPTIPAPAE	M.n[43.02]SETAPLAPTIPAPAE.K	sp|P16402|H13_HUMAN	sp|P16402|H13_HUMAN	0.9909	0.00861	7|28	2	1505.76	1505.76	0.003613	2	7752.3	753.888	753.89	2	Acet N-term	LATE
MDDREDLVYQA	-.n[43.02]MDDREDLVYQA.K	sp|P62258|1433E_HUMAN	sp|P62258|1433E_HUMANtr|B4DJF2|B4DJF2_HUMANtr|I3L0W5|I3L0W5_HUMANtr|I3L3T1|I3L3T1_HUMAN	0.9994	0.000287	6|20	2	1395.6	1395.6	0.002609	2	7753.5	698.806	698.807	1	Acet N-term	LATE
RLARELPSAVSRD	N.n[35]RLARELPSAVSRD.K	sp|O00429|DNM1L_HUMAN	sp|O00429|DNM1L_HUMANtr|G8JLD5|G8JLD5_HUMAN	0.9318	0.037	11|48	3	1502.88	1502.87	0.002654	1	7753.9	501.965	501.966	519	neo DiMet	LATE
MQGEDARYL	-.n[43.02]MQGEDARYL.K	sp|Q92845|KIFA3_HUMAN	sp|Q92845|KIFA3_HUMAN	0.9424	0.0692	11|16	2	1123.5	1123.5	0.002519	2	7754.1	562.756	562.757	1	Acet N-term	LATE
KSFTPDHVVYARS	R.n[35]K[162.16]SFTPDHVVYARS.K	sp|Q6NZI2|CAVN1_HUMAN	sp|Q6NZI2|CAVN1_HUMAN	0.9997	9.28e-05	15|48	3	1573.9	1573.89	0.007289	2	7758.4	525.637	525.639	299	Internal LysN	LATE
AASEAAVVSSPSL	M.n[43.02]AASEAAVVSSPSL.K	sp|Q8WWH5|TRUB1_HUMAN	sp|Q8WWH5|TRUB1_HUMAN	1	3.86e-07	13|24	2	1229.62	1229.61	0.004728	2	7760.2	615.814	615.817	2	Acet N-term	LATE
AAEAEPEHSFDGLRR	P.n[35]AAEAEPEHSFDGLRR.K	sp|Q15149|PLEC_HUMAN	sp|Q15149|PLEC_HUMAN	0.9875	0.00865	16|84	4	1717.86	1717.86	0.002272	1	7760.3	430.472	430.473	2774	neo DiMet	LATE
VLVTTFH	A.n[35]VLVTTFH.K	sp|P29034|S10A2_HUMAN	sp|P29034|S10A2_HUMANtr|Q5RHS7|Q5RHS7_HUMAN	0.9967	0.0024	6|12	2	849.519	849.517	0.001738	1	7760.5	425.766	425.767	12	neo DiMet	LATE
MMGHRPVLVLSQNT	-.n[43.02]M[147.04]M[147.04]GHRPVLVLSQNT.K	sp|P49368|TCPG_HUMAN	sp|P49368|TCPG_HUMANtr|E9PM09|E9PM09_HUMANtr|E9PRC8|E9PRC8_HUMANtr|Q5SZX9|Q5SZX9_HUMAN	0.9974	0.00106	13|52	3	1655.82	1655.81	0.005601	2	7763.5	552.945	552.947	1	Acet N-term	LATE
ATHGQTCARPMCIPPSYADLG	M.n[43.02]ATHGQTC[160.03]ARPM[147.04]C[160.03]IPPSYADLG.K	sp|P45880|VDAC2_HUMAN	sp|P45880|VDAC2_HUMANtr|Q5JSD2|Q5JSD2_HUMANtr|A0A0A0MR02|A0A0A0MR02_HUMANtr|Q5JSD1|Q5JSD1_HUMAN	0.9836	0.00773	10|80	3	2360.04	2360.03	0.004596	2	7763.6	787.686	787.687	2	Acet N-term	LATE
KLIAPVAEEEATVPNN	E.n[35]K[162.16]LIAPVAEEEATVPNN.K	sp|P07195|LDHB_HUMAN	sp|P07195|LDHB_HUMANtr|F5H793|F5H793_HUMANtr|C9J7H8|C9J7H8_HUMANtr|A8MW50|A8MW50_HUMAN	1	8.07e-08	12|30	2	1763.02	1762.01	1.00485	2	7765.5	882.015	882.517	7	Internal LysN	LATE
ATNFLAHE	M.n[43.02]ATNFLAHE.K	sp|P29692|EF1D_HUMAN	sp|P29692|EF1D_HUMANtr|E9PRY8|E9PRY8_HUMANtr|E9PIZ1|E9PIZ1_HUMANtr|H0YCK7|H0YCK7_HUMANtr|E9PL12|E9PL12_HUMANtr|E9PQZ1|E9PQZ1_HUMANtr|A0A087X1X7|A0A087X1X7_HUMANtr|E9PPR1|E9PPR1_HUMANtr|E9PMW7|E9PMW7_HUMANtr|E9PQ49|E9PQ49_HUMANtr|E9PN91|E9PN91_HUMANtr|E9PK06|E9PK06_HUMANtr|E9PKK3|E9PKK3_HUMANtr|E9PK01|E9PK01_HUMANtr|E9PNW6|E9PNW6_HUMANtr|E9PJD0|E9PJD0_HUMANtr|E9PK72|E9PK72_HUMANtr|E9PL71|E9PL71_HU…	0.9948	0.00444	7|14	2	943.442	943.44	0.002067	2	7765.9	472.727	472.728	2	Acet N-term	LATE
KAVGDGIVLC	F.n[35]K[162.16]AVGDGIVLC[160.03].K	sp|P13797|PLST_HUMAN	sp|P13797|PLST_HUMANtr|A0A0A0MSQ0|A0A0A0MSQ0_HUMANtr|U3KQI3|U3KQI3_HUMAN	0.9281	0.0357	8|18	2	1098.68	1098.67	0.000991	2	7766.1	550.344	550.345	158	Internal LysN	LATE
KIGHPAPNF	A.n[35]K[162.16]IGHPAPNF.K	sp|Q06830|PRDX1_HUMAN	sp|Q06830|PRDX1_HUMANtr|A0A0A0MRQ5|A0A0A0MRQ5_HUMANtr|A0A0A0MSI0|A0A0A0MSI0_HUMANsp|PRDX1_HUMAN|	0.9896	0.0055	8|32	3	1047.65	1047.65	0.003096	2	7766.2	350.224	350.225	7	Internal LysN	LATE
KLIAPVAEEEATVPNN	E.n[35]K[162.16]LIAPVAEEEATVPNN.K	sp|P07195|LDHB_HUMAN	sp|P07195|LDHB_HUMANtr|F5H793|F5H793_HUMANtr|C9J7H8|C9J7H8_HUMANtr|A8MW50|A8MW50_HUMAN	0.9995	2.63e-06	7|30	2	1762.01	1762.01	-0.004794	2	7766.3	882.015	882.012	7	Internal LysN	LATE
MREIVHIQAGQ	-.n[35]MREIVHIQAGQ.C	sp|Q13885|TBB2A_HUMAN	sp|Q13885|TBB2A_HUMANsp|Q13509|TBB3_HUMANsp|Q9BUF5|TBB6_HUMANsp|P07437|TBB5_HUMANsp|P04350|TBB4A_HUMANsp|Q9BVA1|TBB2B_HUMANsp|P68371|TBB4B_HUMANtr|K7EJZ4|K7EJZ4_HUMANtr|G3V3W7|G3V3W7_HUMANtr|K7EJ64|K7EJ64_HUMANtr|M0QY37|M0QY37_HUMANtr|M0QX14|M0QX14_HUMANtr|M0R0X0|M0R0X0_HUMANtr|M0QYM7|M0QYM7_HUMANtr|M0R278|M0R278_HUMANtr|M0R042|M0R042_HUMANtr|K7ESM5|K7ESM5_HUMANtr|G3V5W4|G3V5W4_HUMANtr|K7EN98|K7E…	0.9921	0.0039	10|40	3	1314.73	1314.73	0.004607	1	7766.5	439.25	439.252	1	DiMet N-term	LATE
MLAAGVGGQGERLAGRRR	-.n[43.02]M[147.04]LAAGVGGQGERLAGRRR.K	tr|X6RAL5|X6RAL5_HUMAN	tr|X6RAL5|X6RAL5_HUMAN	0.9976	0.00308	17|102	4	1912.02	1912.02	0.005442	2	7767.4	479.012	479.013	1	Acet N-term	LATE
MMGHRPVLVLSQNT	-.n[43.02]M[147.04]M[147.04]GHRPVLVLSQNT.K	sp|P49368|TCPG_HUMAN	sp|P49368|TCPG_HUMANtr|E9PM09|E9PM09_HUMANtr|E9PRC8|E9PRC8_HUMANtr|Q5SZX9|Q5SZX9_HUMAN	0.9999	7.79e-06	13|26	2	1655.81	1655.81	0.000243	2	7770.2	828.913	828.914	1	Acet N-term	LATE
AQINQGESITHAL	F.n[35]AQINQGESITHAL.K	sp|Q01518|CAP1_HUMAN	sp|Q01518|CAP1_HUMANtr|Q5T0S3|Q5T0S3_HUMAN	1	8.98e-08	16|24	2	1414.77	1414.76	0.003993	1	7770.7	708.389	708.391	259	neo DiMet	LATE
AQGLIEVER	M.n[43.02]AQGLIEVER.K	sp|Q9BU02|THTPA_HUMAN	sp|Q9BU02|THTPA_HUMANtr|G3V5Q5|G3V5Q5_HUMANtr|G3V5B9|G3V5B9_HUMAN	0.9363	0.0593	11|16	2	1055.56	1055.56	0.001812	2	7771.5	528.788	528.789	2	Acet N-term	LATE
MDIRPNHTIYINNMND	-.n[43.02]M[147.04]DIRPNHTIYINNMND.K	sp|P08579|RU2B_HUMAN	sp|P08579|RU2B_HUMAN	0.9902	0.00109	5|30	2	2018.91	2017.9	1.00858	2	7772.6	1009.96	1010.46	1	Acet N-term	LATE
SETAPLAPTIPAPAE	M.n[43.02]SETAPLAPTIPAPAE.K	sp|P16402|H13_HUMAN	sp|P16402|H13_HUMAN	0.9776	0.0247	12|28	2	1505.77	1505.76	0.004128	2	7773.4	753.888	753.89	2	Acet N-term	LATE
MDDREDLVYQA	-.n[43.02]MDDREDLVYQA.K	sp|P62258|1433E_HUMAN	sp|P62258|1433E_HUMANtr|B4DJF2|B4DJF2_HUMANtr|I3L0W5|I3L0W5_HUMANtr|I3L3T1|I3L3T1_HUMAN	1	2.91e-06	7|20	2	1395.6	1395.6	0.00349	2	7773.7	698.806	698.808	1	Acet N-term	LATE
TVSGPGTPEPRPATPGASSVEQLR	M.n[35]TVSGPGTPEPRPATPGASSVEQLR.K	sp|Q9H3U1|UN45A_HUMAN	sp|Q9H3U1|UN45A_HUMAN	1	1.95e-05	14|138	4	2424.29	2424.28	0.008356	2	7774	607.078	607.08	2	DiMet N-term	LATE
KIGHPAPNF	A.n[35]K[162.16]IGHPAPNF.K	sp|Q06830|PRDX1_HUMAN	sp|Q06830|PRDX1_HUMANtr|A0A0A0MRQ5|A0A0A0MRQ5_HUMANtr|A0A0A0MSI0|A0A0A0MSI0_HUMANsp|PRDX1_HUMAN|	0.9897	0.0076	9|16	2	1047.65	1047.65	0.001839	2	7775.1	524.832	524.833	7	Internal LysN	LATE
ALATQYMHCVNHA	S.n[35]ALATQYMHC[160.03]VNHA.K	sp|Q9NX63|MIC19_HUMAN	sp|Q9NX63|MIC19_HUMANtr|C9JRZ6|C9JRZ6_HUMAN	0.9949	0.000267	12|48	3	1548.74	1548.74	-0.000546	1	7776.3	517.254	517.253	206	neo DiMet	LATE
MESAIAEGGASRFSASSGGGGSRGAPQHYP	-.n[43.02]M[147.04]ESAIAEGGASRFSASSGGGGSRGAPQHYP.K	sp|P78344|IF4G2_HUMAN	sp|P78344|IF4G2_HUMAN	1	4.15e-08	26|116	3	2936.32	2936.31	0.005894	2	7777.5	979.778	979.779	1	Acet N-term	LATE
AASEAAVVSSPSL	M.n[43.02]AASEAAVVSSPSL.K	sp|Q8WWH5|TRUB1_HUMAN	sp|Q8WWH5|TRUB1_HUMAN	1	1.53e-07	11|24	2	1229.62	1229.61	0.002934	2	7780.7	615.814	615.816	2	Acet N-term	LATE
VLVTTFH	A.n[35]VLVTTFH.K	sp|P29034|S10A2_HUMAN	sp|P29034|S10A2_HUMANtr|Q5RHS7|Q5RHS7_HUMAN	0.9989	0.000564	9|12	2	849.519	849.517	0.001571	1	7781.2	425.766	425.767	12	neo DiMet	LATE
SSLGVVTCGSVV	A.n[35]SSLGVVTC[160.03]GSVV.K	sp|Q99470|SDF2_HUMAN	sp|Q99470|SDF2_HUMAN	0.9931	0.000712	8|22	2	1197.65	1197.65	-0.000452	1	7781.5	599.832	599.831	19	neo DiMet	LATE
MLRQIIGQA	-.n[35]MLRQIIGQA.K	sp|O00483|NDUA4_HUMAN	sp|O00483|NDUA4_HUMAN	0.9981	0.00145	10|16	2	1062.65	1062.64	0.002785	2	7787.1	532.329	532.33	1	DiMet N-term	LATE
MLAAGVGGQGERLAGRRR	-.n[43.02]M[147.04]LAAGVGGQGERLAGRRR.K	tr|X6RAL5|X6RAL5_HUMAN	tr|X6RAL5|X6RAL5_HUMAN	0.9993	0.000946	15|102	4	1912.02	1912.02	0.004849	2	7787.9	479.012	479.013	1	Acet N-term	LATE
MLRQIIGQA	-.n[35]M[147.04]LRQIIGQA.K	sp|O00483|NDUA4_HUMAN	sp|O00483|NDUA4_HUMAN	0.9554	0.053	6|16	2	1078.64	1078.64	0.002653	2	7789.4	540.326	540.328	1	DiMet N-term	LATE
KSTESLQANVQRL	N.n[35]K[162.16]STESLQANVQRL.K	sp|P26373|RL13_HUMAN	sp|P26373|RL13_HUMANtr|J3QSB4|J3QSB4_HUMAN	0.9998	4.3e-05	17|48	3	1540.93	1540.92	0.005596	2	7789.5	514.648	514.649	105	Internal LysN	LATE
MMGHRPVLVLSQNT	-.n[43.02]M[147.04]M[147.04]GHRPVLVLSQNT.K	sp|P49368|TCPG_HUMAN	sp|P49368|TCPG_HUMANtr|E9PM09|E9PM09_HUMANtr|E9PRC8|E9PRC8_HUMANtr|Q5SZX9|Q5SZX9_HUMAN	1	6.43e-07	13|26	2	1655.82	1655.81	0.009187	2	7790.5	828.913	828.918	1	Acet N-term	LATE
MDAPRQVVNFGPGPA	-.n[43.02]M[147.04]DAPRQVVNFGPGPA.K	sp|Q9Y617|SERC_HUMAN	sp|Q9Y617|SERC_HUMAN	1	1.59e-06	14|28	2	1612.77	1612.77	2.2e-05	2	7790.8	807.391	807.391	1	Acet N-term	LATE
GGAGLGAGSGGATRPGGRLLATE	C.n[35]GGAGLGAGSGGATRPGGRLLATE.K	sp|Q07820|MCL1_HUMAN	sp|Q07820|MCL1_HUMAN	0.9998	1.49e-05	14|88	3	2017.1	2016.09	1.00924	1	7791.1	673.038	673.375	17	neo DiMet	LATE
AQINQGESITHAL	F.n[35]AQINQGESITHAL.K	sp|Q01518|CAP1_HUMAN	sp|Q01518|CAP1_HUMANtr|Q5T0S3|Q5T0S3_HUMAN	1	5.81e-08	18|24	2	1414.77	1414.76	0.004517	1	7791.5	708.389	708.391	259	neo DiMet	LATE
MMGHRPVLVLSQNT	-.n[43.02]M[147.04]M[147.04]GHRPVLVLSQNT.K	sp|P49368|TCPG_HUMAN	sp|P49368|TCPG_HUMANtr|E9PM09|E9PM09_HUMANtr|E9PRC8|E9PRC8_HUMANtr|Q5SZX9|Q5SZX9_HUMAN	0.9946	0.00245	11|52	3	1655.82	1655.81	0.007066	2	7791.7	552.945	552.947	1	Acet N-term	LATE
MDIRPNHTIYINNMND	-.n[43.02]M[147.04]DIRPNHTIYINNMND.K	sp|P08579|RU2B_HUMAN	sp|P08579|RU2B_HUMAN	0.9796	0.00114	10|60	3	2018.9	2017.9	1.00485	2	7792.9	673.64	673.975	1	Acet N-term	LATE
STNENANTPAARLHRF	M.n[43.02]STNENANTPAARLHRF.K	sp|P52292|IMA1_HUMAN	sp|P52292|IMA1_HUMANtr|J3QL07|J3QL07_HUMANtr|J3KS65|J3KS65_HUMANtr|J3QLL0|J3QLL0_HUMAN	0.9996	0.000122	11|60	3	1839.9	1839.9	0.006126	2	7793	614.306	614.309	2	Acet N-term	LATE
AAPVVAPPGVVVSRAN	M.n[43.02]AAPVVAPPGVVVSRAN.K	sp|Q13144|EI2BE_HUMAN	sp|Q13144|EI2BE_HUMANtr|C9JRD9|C9JRD9_HUMAN	0.9992	4.61e-05	10|30	2	1545.88	1544.87	1.01027	2	7793.2	773.441	773.946	2	Acet N-term	LATE
SETAPLAPTIPAPAE	M.n[43.02]SETAPLAPTIPAPAE.K	sp|P16402|H13_HUMAN	sp|P16402|H13_HUMAN	0.9998	8.13e-05	14|28	2	1505.76	1505.76	0.003119	2	7793.6	753.888	753.89	2	Acet N-term	LATE
MDDREDLVYQA	-.n[43.02]MDDREDLVYQA.K	sp|P62258|1433E_HUMAN	sp|P62258|1433E_HUMANtr|B4DJF2|B4DJF2_HUMANtr|I3L0W5|I3L0W5_HUMANtr|I3L3T1|I3L3T1_HUMAN	1	2.92e-06	8|20	2	1395.6	1395.6	0.003746	2	7794	698.806	698.808	1	Acet N-term	LATE
MDIRPNHTIYINNMND	-.n[43.02]M[147.04]DIRPNHTIYINNMND.K	sp|P08579|RU2B_HUMAN	sp|P08579|RU2B_HUMAN	1	3.22e-07	8|30	2	2017.9	2017.9	0.002969	2	7794.1	1009.96	1009.96	1	Acet N-term	LATE
SRGPSSAVLPSALGSR	M.n[43.02]SRGPSSAVLPSALGSR.K	sp|O95685|PPR3D_HUMAN	sp|O95685|PPR3D_HUMAN	0.9624	0.00749	18|60	3	1583.85	1582.84	1.00798	2	7795	528.622	528.958	2	Acet N-term	LATE
SSGAHGEEGSARMW	M.n[35]SSGAHGEEGSARMW.K	sp|P12074|CX6A1_HUMAN	sp|P12074|CX6A1_HUMANtr|H0YIV9|H0YIV9_HUMAN	1	8.49e-09	20|52	3	1494.68	1494.67	0.006503	1	7800	499.232	499.234	25	neo DiMet	LATE
KILSDMRSQYEVMAEQNR	A.n[35]K[162.16]ILSDM[147.04]RSQYEVMAEQNR.K	sp|P08727|K1C19_HUMAN	sp|P08727|K1C19_HUMANtr|K7EMS3|K7EMS3_HUMAN	1	3.31e-06	14|102	4	2282.19	2281.18	1.00751	2	7800.8	571.303	571.555	247	Internal LysN	LATE
ATTGTPTADRGDAAATDDPAARFQVQ	M.n[43.02]ATTGTPTADRGDAAATDDPAARFQVQ.K	sp|Q86TI2|DPP9_HUMAN	sp|Q86TI2|DPP9_HUMANtr|M0R145|M0R145_HUMANtr|M0R0I1|M0R0I1_HUMANtr|M0QXG6|M0QXG6_HUMANtr|M0R2G6|M0R2G6_HUMANtr|M0R2A8|M0R2A8_HUMANtr|M0R3C4|M0R3C4_HUMANtr|M0QXA6|M0QXA6_HUMAN	0.9994	0.000196	8|100	3	2645.24	2645.23	0.009751	2	7802	882.751	882.754	2	Acet N-term	LATE
SSLGVVTCGSVV	A.n[35]SSLGVVTC[160.03]GSVV.K	sp|Q99470|SDF2_HUMAN	sp|Q99470|SDF2_HUMAN	0.9896	0.00921	11|22	2	1197.65	1197.65	0.002488	1	7802.8	599.832	599.833	19	neo DiMet	LATE
RSVPTSTVFYPSDGVATE	F.n[35]RSVPTSTVFYPSDGVATE.K	sp|P29401|TKT_HUMAN	sp|P29401|TKT_HUMANtr|A0A0B4J1R6|A0A0B4J1R6_HUMAN	0.9481	0.0105	8|68	3	1946.99	1945.98	1.00773	1	7802.9	649.669	650.005	438	neo DiMet	LATE
RIASPEGQDYL	A.n[35]RIASPEGQDYL.K	sp|Q9Y3I0|RTCB_HUMAN	sp|Q9Y3I0|RTCB_HUMAN	0.9976	0.00192	9|20	2	1281.68	1281.68	0.003783	1	7807.3	641.846	641.848	297	neo DiMet	LATE
KATAVMPDGQF	F.n[35]K[162.16]ATAVMPDGQF.K	sp|Q06830|PRDX1_HUMAN	sp|Q06830|PRDX1_HUMANtr|A0A0A0MSI0|A0A0A0MSI0_HUMANsp|PRDX1_HUMAN|	0.9971	0.00239	7|20	2	1231.69	1231.69	0.003059	2	7810.2	616.853	616.854	16	Internal LysN	LATE
VLLAAAVCT	M.n[35]VLLAAAVC[160.03]T.K	sp|P48444|COPD_HUMAN	sp|P48444|COPD_HUMANtr|B0YIW6|B0YIW6_HUMANtr|E9PK34|E9PK34_HUMANtr|Q6P1Q5|Q6P1Q5_HUMAN	0.9857	0.0147	7|16	2	950.571	950.568	0.002956	2	7810.5	476.291	476.293	2	DiMet N-term	LATE
MDAPRQVVNFGPGPA	-.n[43.02]M[147.04]DAPRQVVNFGPGPA.K	sp|Q9Y617|SERC_HUMAN	sp|Q9Y617|SERC_HUMAN	1	4.13e-08	16|28	2	1612.77	1612.77	0.002521	2	7811.3	807.391	807.392	1	Acet N-term	LATE
STNENANTPAARLHRF	M.n[43.02]STNENANTPAARLHRF.K	sp|P52292|IMA1_HUMAN	sp|P52292|IMA1_HUMANtr|J3QL07|J3QL07_HUMANtr|J3KS65|J3KS65_HUMANtr|J3QLL0|J3QLL0_HUMAN	0.9994	0.000177	16|60	3	1839.9	1839.9	0.006171	2	7813.7	614.306	614.309	2	Acet N-term	LATE
AAPVVAPPGVVVSRAN	M.n[43.02]AAPVVAPPGVVVSRAN.K	sp|Q13144|EI2BE_HUMAN	sp|Q13144|EI2BE_HUMANtr|C9JRD9|C9JRD9_HUMAN	1	1.54e-06	13|30	2	1544.87	1544.87	0.003005	2	7813.8	773.441	773.443	2	Acet N-term	LATE
MEPAEQPSELVSAEGRNR	-.n[43.02]MEPAEQPSELVSAEGRNR.K	sp|P47224|MSS4_HUMAN	sp|P47224|MSS4_HUMAN	0.9997	4.68e-05	14|68	3	2040.96	2040.95	0.003516	2	7813.9	681.325	681.326	1	Acet N-term	LATE
MDDREDLVYQA	-.n[43.02]MDDREDLVYQA.K	sp|P62258|1433E_HUMAN	sp|P62258|1433E_HUMANtr|B4DJF2|B4DJF2_HUMANtr|I3L0W5|I3L0W5_HUMANtr|I3L3T1|I3L3T1_HUMAN	1	5.31e-06	8|20	2	1395.6	1395.6	0.00349	2	7814.5	698.806	698.808	1	Acet N-term	LATE
SETAPLAPTIPAPAE	M.n[43.02]SETAPLAPTIPAPAE.K	sp|P16402|H13_HUMAN	sp|P16402|H13_HUMAN	0.9993	0.00044	16|28	2	1505.77	1505.76	0.00364	2	7814.6	753.888	753.89	2	Acet N-term	LATE
MEDHQHVPIDIQTS	-.n[43.02]MEDHQHVPIDIQTS.K	sp|Q96JB5|CK5P3_HUMAN	sp|Q96JB5|CK5P3_HUMANtr|J3KS63|J3KS63_HUMANtr|J3QQY1|J3QQY1_HUMANtr|J3KRI2|J3KRI2_HUMANtr|J3KRK4|J3KRK4_HUMAN	0.9971	0.000501	7|26	2	1690.76	1690.76	0.000549	2	7815	846.388	846.389	1	Acet N-term	LATE
SRGPSSAVLPSALGSR	M.n[43.02]SRGPSSAVLPSALGSR.K	sp|O95685|PPR3D_HUMAN	sp|O95685|PPR3D_HUMAN	0.9983	0.000575	20|60	3	1582.85	1582.84	0.008403	2	7815.8	528.622	528.624	2	Acet N-term	LATE
SAFVERLR	N.n[35]SAFVERLR.K	sp|P07900|HS90A_HUMAN	sp|P07900|HS90A_HUMAN	0.994	0.00226	11|28	3	1010.61	1010.61	0.006077	1	7816.6	337.877	337.879	505	neo DiMet	LATE
AHIPSGGAPAAGAAPMGPQYCVC	M.n[43.02]AHIPSGGAPAAGAAPMGPQYC[160.03]VC[160.03].K	sp|Q96FN4|CPNE2_HUMAN	sp|Q96FN4|CPNE2_HUMANtr|H3BQQ3|H3BQQ3_HUMAN	0.9996	0.000101	13|88	3	2281.02	2281.01	0.008698	2	7817.5	761.343	761.346	2	Acet N-term	LATE
MERASLIQKA	-.n[43.02]MERASLIQK[162.16]A.K	sp|P31947|1433S_HUMAN	sp|P31947|1433S_HUMAN	0.9999	4.9e-05	9|18	2	1221.7	1221.7	0.002338	2	7818.6	611.855	611.857	1	Acet N-term	LATE
SSGAHGEEGSARMW	M.n[35]SSGAHGEEGSARMW.K	sp|P12074|CX6A1_HUMAN	sp|P12074|CX6A1_HUMANtr|H0YIV9|H0YIV9_HUMAN	0.9485	0.00752	6|26	2	1495.68	1494.67	1.00688	1	7820.5	748.344	748.847	25	neo DiMet	LATE
SSGAHGEEGSARMW	M.n[35]SSGAHGEEGSARMW.K	sp|P12074|CX6A1_HUMAN	sp|P12074|CX6A1_HUMANtr|H0YIV9|H0YIV9_HUMAN	1	7.25e-09	21|52	3	1494.68	1494.67	0.004433	1	7821	499.232	499.233	25	neo DiMet	LATE
SSGAHGEEGSARMW	M.n[35]SSGAHGEEGSARMW.K	sp|P12074|CX6A1_HUMAN	sp|P12074|CX6A1_HUMANtr|H0YIV9|H0YIV9_HUMAN	0.998	0.00147	11|26	2	1494.68	1494.67	0.005658	1	7821.3	748.344	748.347	25	neo DiMet	LATE
SSLGVVTCGSVV	A.n[35]SSLGVVTC[160.03]GSVV.K	sp|Q99470|SDF2_HUMAN	sp|Q99470|SDF2_HUMAN	0.9975	0.000585	15|22	2	1197.65	1197.65	0.000846	1	7822.9	599.832	599.832	19	neo DiMet	LATE
KNLQYYDISA	K.n[35]K[162.16]NLQYYDISA.K	sp|P62826|RAN_HUMAN	sp|P62826|RAN_HUMANtr|J3KQE5|J3KQE5_HUMANtr|F5H018|F5H018_HUMANtr|B5MDF5|B5MDF5_HUMANtr|B4DV51|B4DV51_HUMAN	0.9303	0.0764	5|18	2	1281.73	1281.72	0.002521	2	7825.4	641.869	641.871	142	Internal LysN	LATE
MAPEVLP	-.n[35]MAPEVLP.K	sp|P09669|COX6C_HUMAN	sp|P09669|COX6C_HUMAN	0.9278	0.0903	5|12	2	789.455	789.452	0.003078	2	7827.8	395.733	395.735	1	DiMet N-term	LATE
KLHYCVSCAIHS	V.n[35]K[162.16]LHYC[160.03]VSC[160.03]AIHS.K	sp|P62854|RS26_HUMAN	sp|P62854|RS26_HUMANsp|Q5JNZ5|RS26L_HUMAN	1	3.24e-07	18|44	3	1541.82	1541.81	0.00548	2	7828.4	514.945	514.946	70	Internal LysN	LATE
RIASPEGQDYL	A.n[35]RIASPEGQDYL.K	sp|Q9Y3I0|RTCB_HUMAN	sp|Q9Y3I0|RTCB_HUMAN	0.9551	0.0335	7|20	2	1281.68	1281.68	0.001928	1	7828.9	641.846	641.847	297	neo DiMet	LATE
KATAVMPDGQF	F.n[35]K[162.16]ATAVMPDGQF.K	sp|Q06830|PRDX1_HUMAN	sp|Q06830|PRDX1_HUMANtr|A0A0A0MSI0|A0A0A0MSI0_HUMANsp|PRDX1_HUMAN|	0.9992	0.000185	11|20	2	1231.69	1231.69	0.001163	2	7831	616.853	616.853	16	Internal LysN	LATE
MDAPRQVVNFGPGPA	-.n[43.02]M[147.04]DAPRQVVNFGPGPA.K	sp|Q9Y617|SERC_HUMAN	sp|Q9Y617|SERC_HUMAN	1	1.1e-08	16|28	2	1612.77	1612.77	0.000388	2	7832.2	807.391	807.391	1	Acet N-term	LATE
SRGPSSAVLPSALGSR	M.n[43.02]SRGPSSAVLPSALGSR.K	sp|O95685|PPR3D_HUMAN	sp|O95685|PPR3D_HUMAN	0.9216	0.102	7|30	2	1582.85	1582.84	0.005405	2	7833.5	792.429	792.431	2	Acet N-term	LATE
STNENANTPAARLHRF	M.n[43.02]STNENANTPAARLHRF.K	sp|P52292|IMA1_HUMAN	sp|P52292|IMA1_HUMANtr|J3QL07|J3QL07_HUMANtr|J3KS65|J3KS65_HUMANtr|J3QLL0|J3QLL0_HUMAN	0.9999	1.46e-05	13|60	3	1839.9	1839.9	0.003776	2	7834.2	614.306	614.308	2	Acet N-term	LATE
AAPVVAPPGVVVSRAN	M.n[43.02]AAPVVAPPGVVVSRAN.K	sp|Q13144|EI2BE_HUMAN	sp|Q13144|EI2BE_HUMANtr|C9JRD9|C9JRD9_HUMAN	1	2e-06	13|30	2	1544.87	1544.87	0.003264	2	7834.3	773.441	773.443	2	Acet N-term	LATE
MDDREDLVYQA	-.n[43.02]MDDREDLVYQA.K	sp|P62258|1433E_HUMAN	sp|P62258|1433E_HUMANtr|B4DJF2|B4DJF2_HUMANtr|I3L0W5|I3L0W5_HUMANtr|I3L3T1|I3L3T1_HUMAN	0.9999	3.56e-05	7|20	2	1395.6	1395.6	0.003064	2	7834.7	698.806	698.808	1	Acet N-term	LATE
MEDHQHVPIDIQTS	-.n[43.02]MEDHQHVPIDIQTS.K	sp|Q96JB5|CK5P3_HUMAN	sp|Q96JB5|CK5P3_HUMANtr|J3KS63|J3KS63_HUMANtr|J3QQY1|J3QQY1_HUMANtr|J3KRI2|J3KRI2_HUMANtr|J3KRK4|J3KRK4_HUMAN	0.9999	2.04e-05	10|26	2	1690.77	1690.76	0.005553	2	7835.4	846.388	846.391	1	Acet N-term	LATE
ARYMPQNPHIIAT	R.n[35]ARYMPQNPHIIAT.K	sp|Q16576|RBBP7_HUMAN	sp|Q16576|RBBP7_HUMANtr|E9PC52|E9PC52_HUMANtr|Q5JP01|Q5JP01_HUMAN	0.9996	0.000129	13|48	3	1544.84	1544.83	0.0052	1	7836	515.952	515.954	129	neo DiMet	LATE
SGGTTMYPGIADRMQ	M.n[35]SGGTTMYPGIADRMQ.K	sp|P68133|ACTS_HUMAN	sp|P68133|ACTS_HUMANsp|P60709|ACTB_HUMANsp|P68032|ACTC_HUMANsp|P63261|ACTG_HUMANsp|P63267|ACTH_HUMANsp|P62736|ACTA_HUMANtr|A0A2R8YFE2|A0A2R8YFE2_HUMANtr|A0A2R8Y793|A0A2R8Y793_HUMANtr|A6NL76|A6NL76_HUMAN	0.9999	3.88e-05	9|28	2	1617.77	1617.77	0.003081	1	7836.4	809.892	809.894	302	neo DiMet	LATE
RVANPSGNLTETYVQDRGDGMY	A.n[35]RVANPSGNLTETYVQDRGDGM[147.04]Y.K	sp|P21333|FLNA_HUMAN	sp|P21333|FLNA_HUMANtr|A0A087WWY3|A0A087WWY3_HUMANtr|Q60FE5|Q60FE5_HUMAN	1	1.51e-11	13|84	3	2493.19	2492.18	1.00496	1	7836.9	831.734	832.069	1296	neo DiMet	LATE
HLGVTPSVIR	L.n[35]HLGVTPSVIR.K	sp|O14773|TPP1_HUMAN	sp|O14773|TPP1_HUMANtr|A0A2R8YGD1|A0A2R8YGD1_HUMANtr|A0A2R8YD45|A0A2R8YD45_HUMAN	0.9956	0.00161	13|36	3	1111.7	1111.69	0.006618	1	7837.5	371.571	371.574	197	neo DiMet	LATE
[truncated: 9,075 more rows]

## Sheet: Table S2 LATE_InVitro
Peptide	PSMs	ID	Gene	Description	Status	Previous aa	Start with	End with	Next aa	log2 ratio [casp3/control] Exp1	log2 ratio [casp3/control] Exp2	log2 ratio [casp3/control] Exp3	Average log(Ratio)	Replicate count	Protein appearances	count psm heavy	count psm light	n-Modification	Type	Length	P1' position	Finish	Miss cleavages	P4-P4' N-term	P4-P4' C-term	Peptide type	topfind ev	merops ev	casbah ev	degrabase ev	Araya et al 2021_ev	Protein ev_merops	Protein ev_degrabase	Protein ev_casbah	Protein ev_Araya et al	Known Processing	Reported site	Non-reproted protein
[truncated: 3,089 more rows]

[truncated: 12 more sheets: S2, Table S3 HYTANE_InVitro, S3, Table S4 LATE_Cells, Table S5 HYTANE_Cells, S5, All S6 Table neo N-term, Table S7 ORF N-term, Table S8 Known Proteo. Pros., Table S9 Neo-Nt-Acet, Table S10 Apoptosis Time course, Table S12 GO term enrichment]
