# Supplementary material for: In-Depth Characterization of Apoptosis N-Terminome Reveals a Link Between Caspase-3 Cleavage and Posttranslational N-Terminal Acetylation
Source: Mol Cell Proteomics. 2023 May 24;22(7):100584. doi: 10.1016/j.mcpro.2023.100584 (PMC10362333; doi:10.1016/j.mcpro.2023.100584)
Supplement: Supplemental Table S13 [file mmc3.xlsx]

## Sheet: LATE_dimet
Peptide	Modified peptide	Protein	Alternative proteins	Probability	Expect	Ions	Assumed charge	Precursor neutral mass	Calc neutral pep mass	Mass diff	NTT	retention time	m/z ratio theoretical	m/z ratio experimental	m/z diff	PPM	isotope corrected PPM	Sample name
SGVDDDMACH	D.n[35.07]SGVDDDM[147.04]AC[160.03]H.K	sp|P42574|CASP3_HUMAN	sp|P42574|CASP3_HUMAN	1	1.92e-08	11|18	2	1155.44	1155.44	0.005956	1	3210.7	578.727	578.729	0.0029775	5.14489	5.14489	seq68556_qe2
SGVDDDMACH	D.n[35.07]SGVDDDM[147.04]AC[160.03]H.K	sp|P42574|CASP3_HUMAN	sp|P42574|CASP3_HUMAN	1	1.88e-10	15|18	2	1155.44	1155.44	0.00562	1	3231.2	578.727	578.729	0.00281	4.85547	4.85547	seq68556_qe2
SSSASPQEQDQDRR	R.n[29.04]SSSASPQEQDQDRR.K	sp|O00411|RPOM_HUMAN	sp|O00411|RPOM_HUMAN	0.9802	0.00305	12|52	3	1617.74	1617.73	0.00426	1	3231.6	540.252	540.253	0.00142	2.6284	2.6284	seq68556_qe2
SGVDDDMACH	D.n[35.07]SGVDDDM[147.04]AC[160.03]H.K	sp|P42574|CASP3_HUMAN	sp|P42574|CASP3_HUMAN	1	9.86e-08	15|18	2	1155.44	1155.44	0.004002	1	3251.7	578.727	578.729	0.002001	3.45758	3.45758	seq68556_qe2
VGTESGSESGSSNA	G.n[35.07]VGTESGSESGSSNA.K	sp|Q9Y2Q9|RT28_HUMAN	sp|Q9Y2Q9|RT28_HUMANtr|H7C5V3|H7C5V3_HUMANtr|E5RFT8|E5RFT8_HUMAN	0.9974	0.000703	7|26	2	1301.58	1301.58	0.002993	1	3262.1	651.797	651.799	0.0014965	2.29595	2.29595	seq68556_qe2
SGVDDDMACH	D.n[35.07]SGVDDDM[147.04]AC[160.03]H.K	sp|P42574|CASP3_HUMAN	sp|P42574|CASP3_HUMAN	1	2.01e-07	16|18	2	1155.44	1155.44	0.003386	1	3310.6	578.727	578.728	0.001693	2.92538	2.92538	seq68556_qe2
SGVDDDMACH	D.n[35.07]SGVDDDM[147.04]AC[160.03]H.K	sp|P42574|CASP3_HUMAN	sp|P42574|CASP3_HUMAN	1	4.38e-08	15|18	2	1155.44	1155.44	0.003705	1	3330.8	578.727	578.728	0.0018525	3.20098	3.20098	seq68556_qe2
SGVDDDMACH	D.n[35.07]SGVDDDM[147.04]AC[160.03]H.K	sp|P42574|CASP3_HUMAN	sp|P42574|CASP3_HUMAN	0.9999	3.56e-06	16|18	2	1155.44	1155.44	0.001073	1	3358.1	578.727	578.727	0.0005365	0.927035	0.927035	seq68556_qe2
SGVDDDMACH	D.n[35.07]SGVDDDM[147.04]AC[160.03]H.K	sp|P42574|CASP3_HUMAN	sp|P42574|CASP3_HUMAN	0.9998	8.4e-06	17|18	2	1155.44	1155.44	5e-06	1	3379	578.727	578.727	2.5e-06	0.00431983	0.00431983	seq68556_qe2
SGVDDDMACH	D.n[35.07]SGVDDDM[147.04]AC[160.03]H.K	sp|P42574|CASP3_HUMAN	sp|P42574|CASP3_HUMAN	0.9999	2.7e-06	16|18	2	1155.44	1155.44	3.1e-05	1	3399.1	578.727	578.727	1.5e-05	0.025919	0.025919	seq68556_qe2
AAQTSPSP	Y.n[29.04]AAQTSPSP.K	sp|P06576|ATPB_HUMAN	sp|P06576|ATPB_HUMANtr|F8W0P7|F8W0P7_HUMAN	0.9238	0.0313	8|14	2	785.395	785.392	0.003048	1	3481.2	393.703	393.705	0.001524	3.87092	3.87092	seq68556_qe2
HAEQQHIAAQQ	D.n[35.07]HAEQQHIAAQQ.K	sp|Q9NRY2|SOSSC_HUMAN	sp|Q9NRY2|SOSSC_HUMANtr|X6R8P6|X6R8P6_HUMAN	0.9995	0.000116	12|20	2	1293.67	1293.66	0.003274	1	3490.9	647.839	647.841	0.001637	2.52686	2.52686	seq68556_qe2
GQGPGPQAAREHR	D.n[35.07]GQGPGPQAAREHR.K	sp|Q9BZL4|PP12C_HUMAN	sp|Q9BZL4|PP12C_HUMANtr|K7EL81|K7EL81_HUMAN	0.9971	0.000742	14|72	4	1393.75	1393.74	0.007818	1	3493.9	349.442	349.444	0.00195475	5.59389	5.59389	seq68556_qe2
HAEQQHIAAQQ	D.n[35.07]HAEQQHIAAQQ.K	sp|Q9NRY2|SOSSC_HUMAN	sp|Q9NRY2|SOSSC_HUMANtr|X6R8P6|X6R8P6_HUMAN	0.9855	0.00102	11|40	3	1293.67	1293.66	0.008967	1	3494.2	432.229	432.232	0.002989	6.91528	6.91528	seq68556_qe2
AAQTSPSP	Y.n[29.04]AAQTSPSP.K	sp|P06576|ATPB_HUMAN	sp|P06576|ATPB_HUMANtr|F8W0P7|F8W0P7_HUMAN	0.9176	0.0342	8|14	2	785.396	785.392	0.003693	1	3501.7	393.703	393.705	0.0018465	4.69006	4.69006	seq68556_qe2
GPPAADGEDGQDPHS	D.n[35.07]GPPAADGEDGQDPHS.K	sp|Q8NBS9|TXND5_HUMAN	sp|Q8NBS9|TXND5_HUMAN	1	1.02e-08	11|28	2	1482.65	1482.64	0.007442	1	3583.3	742.329	742.333	0.003721	5.01258	5.01258	seq68556_qe2
ARSTAVTTSSA	F.n[29.04]ARSTAVTTSSA.K	sp|Q9UKM9|RALY_HUMAN	sp|Q9UKM9|RALY_HUMANtr|Q5QPL9|Q5QPL9_HUMANtr|Q5QPM1|Q5QPM1_HUMANtr|Q5QPM0|Q5QPM0_HUMAN	0.9773	0.00454	10|20	2	1078.57	1078.56	0.00717	1	3601.7	540.288	540.292	0.003585	6.6353	6.6353	seq68556_qe2
TREMVRAQN	D.n[35.07]TREMVRAQN.K	sp|Q8TDD1|DDX54_HUMAN	sp|Q8TDD1|DDX54_HUMAN	0.9769	0.00365	12|32	3	1137.62	1137.61	0.005897	1	3672.6	380.212	380.214	0.00196567	5.1699	5.1699	seq68556_qe2
GPPAADGEDGQDPHS	D.n[35.07]GPPAADGEDGQDPHS.K	sp|Q8NBS9|TXND5_HUMAN	sp|Q8NBS9|TXND5_HUMAN	0.9999	2.88e-06	18|56	3	1482.65	1482.64	0.008003	1	3677.5	495.222	495.224	0.00266767	5.38678	5.38678	seq68556_qe2
GPPAADGEDGQDPHS	D.n[35.07]GPPAADGEDGQDPHS.K	sp|Q8NBS9|TXND5_HUMAN	sp|Q8NBS9|TXND5_HUMAN	1	3.31e-10	18|28	2	1482.65	1482.64	0.00268	1	3685.4	742.329	742.33	0.00134	1.80513	1.80513	seq68556_qe2
CHTAHIAC	D.n[35.07]C[160.03]HTAHIAC[160.03].K	sp|Q05639|EF1A2_HUMAN	sp|Q05639|EF1A2_HUMANsp|P68104|EF1A1_HUMANtr|A0A087WV01|A0A087WV01_HUMANtr|A0A087WVQ9|A0A087WVQ9_HUMANtr|A0A2U3TZH3|A0A2U3TZH3_HUMAN	1	9.16e-07	11|14	2	1002.46	1002.46	0.003576	1	3690.5	502.237	502.238	0.001788	3.56006	3.56006	seq68556_qe2
CHTAHIAC	D.n[29.04]C[160.03]HTAHIAC[160.03].K	sp|Q05639|EF1A2_HUMAN	sp|Q05639|EF1A2_HUMANsp|P68104|EF1A1_HUMANtr|A0A087WV01|A0A087WV01_HUMANtr|A0A087WVQ9|A0A087WVQ9_HUMANtr|A0A2U3TZH3|A0A2U3TZH3_HUMAN	0.9999	1.49e-05	11|14	2	996.43	996.427	0.002607	1	3692.7	499.221	499.222	0.001303	2.61006	2.61006	seq68556_qe2
GPPAADGEDGQDPHS	D.n[35.07]GPPAADGEDGQDPHS.K	sp|Q8NBS9|TXND5_HUMAN	sp|Q8NBS9|TXND5_HUMAN	1	2.67e-06	13|28	2	1482.65	1482.64	0.003098	1	3706	742.329	742.331	0.001549	2.08667	2.08667	seq68556_qe2
NVINGGSHAGN	F.n[29.04]NVINGGSHAGN.K	sp|P06733|ENOA_HUMAN	sp|P06733|ENOA_HUMANsp|P09104|ENOG_HUMANsp|P13929|ENOB_HUMANtr|K7EPM1|K7EPM1_HUMANtr|E5RGZ4|E5RGZ4_HUMANtr|K7EM90|K7EM90_HUMANtr|K7EKN2|K7EKN2_HUMANtr|A0A2R8YEM5|A0A2R8YEM5_HUMANtr|A0A2R8Y6G6|A0A2R8Y6G6_HUMAN	0.9999	8.85e-06	11|20	2	1066.52	1066.52	0.004667	1	3720.8	534.265	534.267	0.0023335	4.36766	4.36766	seq68556_qe2
NVINGGSHAGN	F.n[35.07]NVINGGSHAGN.K	sp|P06733|ENOA_HUMAN	sp|P06733|ENOA_HUMANsp|P09104|ENOG_HUMANsp|P13929|ENOB_HUMANtr|K7EPM1|K7EPM1_HUMANtr|E5RGZ4|E5RGZ4_HUMANtr|K7EM90|K7EM90_HUMANtr|K7EKN2|K7EKN2_HUMANtr|A0A2R8YEM5|A0A2R8YEM5_HUMANtr|A0A2R8Y6G6|A0A2R8Y6G6_HUMAN	1	3.09e-06	11|20	2	1072.55	1072.55	0.007076	1	3725.2	537.281	537.285	0.003538	6.58497	6.58497	seq68556_qe2
MVAEHAA	D.n[35.07]MVAEHAA.K	sp|Q13435|SF3B2_HUMAN	sp|Q13435|SF3B2_HUMANtr|E9PPJ0|E9PPJ0_HUMANtr|H0YEX5|H0YEX5_HUMAN	0.9828	0.00513	7|12	2	761.4	761.395	0.004327	1	3731.1	381.705	381.707	0.0021635	5.66796	5.66796	seq68556_qe2
GPDEDLSHRN	A.n[29.04]GPDEDLSHRN.K	sp|Q9HC07|TM165_HUMAN	sp|Q9HC07|TM165_HUMANtr|D6RD79|D6RD79_HUMANtr|D6RBL0|D6RBL0_HUMAN	0.9999	7e-06	19|36	3	1166.54	1166.53	0.006117	1	3733.7	389.851	389.853	0.00203933	5.23103	5.23103	seq68556_qe2
AGLARTTTGN	D.n[35.07]AGLARTTTGN.K	sp|P46777|RL5_HUMAN	sp|P46777|RL5_HUMANtr|Q5T7N0|Q5T7N0_HUMANtr|A0A2R8Y6J3|A0A2R8Y6J3_HUMAN	0.9998	3.3e-05	12|18	2	994.568	994.562	0.005646	1	3735.8	498.288	498.291	0.002823	5.66536	5.66536	seq68556_qe2
SAAIESCN	F.n[29.04]SAAIESC[160.03]N.K	sp|Q02790|FKBP4_HUMAN	sp|Q02790|FKBP4_HUMAN	0.9857	0.00474	8|14	2	878.385	878.38	0.004708	1	3735.9	440.197	440.2	0.002354	5.34757	5.34757	seq68556_qe2
LRTACERA	R.n[35.07]LRTAC[160.03]ERA.K	sp|P54652|HSP72_HUMAN	sp|P54652|HSP72_HUMANsp|P48741|HSP77_HUMANsp|P0DMV8|HS71A_HUMANsp|P34931|HS71L_HUMANsp|P11142|HSP7C_HUMANsp|P17066|HSP76_HUMANsp|P0DMV9|HS71B_HUMANtr|E9PNE6|E9PNE6_HUMANtr|E9PKE3|E9PKE3_HUMANtr|E9PN89|E9PN89_HUMANtr|V9GZ37|V9GZ37_HUMANtr|A0A0G2JIW1|A0A0G2JIW1_HUMANtr|A8K7Q2|A8K7Q2_HUMANtr|Q53FA3|Q53FA3_HUMAN	0.9973	0.000328	12|28	3	1009.56	1009.56	0.005016	1	3747.5	337.526	337.527	0.001672	4.95367	4.95367	seq68556_qe2
GRGPPGPESQSRA	D.n[35.07]GRGPPGPESQSRA.K	sp|Q9HCD5|NCOA5_HUMAN	sp|Q9HCD5|NCOA5_HUMANtr|Q5JY17|Q5JY17_HUMAN	0.9995	4.48e-05	25|48	3	1328.71	1328.7	0.006929	1	3754.3	443.908	443.91	0.00230967	5.20301	5.20301	seq68556_qe2
AGLARTTTGN	D.n[35.07]AGLARTTTGN.K	sp|P46777|RL5_HUMAN	sp|P46777|RL5_HUMANtr|Q5T7N0|Q5T7N0_HUMANtr|A0A2R8Y6J3|A0A2R8Y6J3_HUMAN	0.984	0.00411	10|18	2	994.568	994.562	0.005958	1	3756.5	498.288	498.291	0.002979	5.97843	5.97843	seq68556_qe2
SRMGPYPQR	F.n[35.07]SRM[147.04]GPYPQR.K	sp|Q9Y4L1|HYOU1_HUMAN	sp|Q9Y4L1|HYOU1_HUMANtr|E9PJ21|E9PJ21_HUMANtr|K7EQK2|K7EQK2_HUMANtr|A0A087X054|A0A087X054_HUMANtr|A0A087WWI4|A0A087WWI4_HUMAN	1	8.48e-07	15|32	3	1140.6	1140.59	0.006245	1	3795.4	381.205	381.207	0.00208167	5.46073	5.46073	seq68556_qe2
DFNSTSHRSE	D.n[35.07]DFNSTSHRSE.K	sp|O95684|FR1OP_HUMAN	sp|O95684|FR1OP_HUMANtr|A0A087WV25|A0A087WV25_HUMAN	0.9879	0.00167	7|18	2	1212.57	1212.56	0.00901	1	3801.9	607.286	607.291	0.004505	7.41819	7.41819	seq68556_qe2
SSPDSAEDVR	D.n[35.07]SSPDSAEDVR.K	sp|P02765|FETUA_HUMAN	sp|P02765|FETUA_HUMAN	0.9972	0.000774	11|18	2	1095.53	1095.53	0.006008	1	3805.7	548.77	548.773	0.003004	5.47403	5.47403	seq68556_qe2
GVDIRHN	M.n[35.07]GVDIRHN.K	sp|Q07020|RL18_HUMAN	sp|Q07020|RL18_HUMANtr|F8VYV2|F8VYV2_HUMANtr|A0A075B7A0|A0A075B7A0_HUMANtr|F8VXR6|F8VXR6_HUMANtr|J3QQ67|J3QQ67_HUMANtr|G3V203|G3V203_HUMAN	0.991	0.00305	7|12	2	843.481	843.478	0.003553	2	3817.6	422.746	422.748	0.0017765	4.20227	4.20227	seq68556_qe2
GVDIRHN	M.n[29.04]GVDIRHN.K	sp|Q07020|RL18_HUMAN	sp|Q07020|RL18_HUMANtr|F8VYV2|F8VYV2_HUMANtr|A0A075B7A0|A0A075B7A0_HUMANtr|F8VXR6|F8VXR6_HUMANtr|J3QQ67|J3QQ67_HUMANtr|G3V203|G3V203_HUMAN	0.9979	0.000604	8|12	2	837.45	837.446	0.003815	2	3817.7	419.73	419.732	0.001907	4.54337	4.54337	seq68556_qe2
SSPDSAEDVR	D.n[35.07]SSPDSAEDVR.K	sp|P02765|FETUA_HUMAN	sp|P02765|FETUA_HUMAN	0.9981	0.000558	10|18	2	1095.53	1095.53	0.004354	1	3826.3	548.77	548.772	0.002177	3.96704	3.96704	seq68556_qe2
GVDIRHN	M.n[29.04]GVDIRHN.K	sp|Q07020|RL18_HUMAN	sp|Q07020|RL18_HUMANtr|F8VYV2|F8VYV2_HUMANtr|A0A075B7A0|A0A075B7A0_HUMANtr|F8VXR6|F8VXR6_HUMANtr|J3QQ67|J3QQ67_HUMANtr|G3V203|G3V203_HUMAN	0.9922	0.00263	6|12	2	837.449	837.446	0.003679	2	3838.1	419.73	419.732	0.0018395	4.38256	4.38256	seq68556_qe2
GVDIRHN	M.n[35.07]GVDIRHN.K	sp|Q07020|RL18_HUMAN	sp|Q07020|RL18_HUMANtr|F8VYV2|F8VYV2_HUMANtr|A0A075B7A0|A0A075B7A0_HUMANtr|F8VXR6|F8VXR6_HUMANtr|J3QQ67|J3QQ67_HUMANtr|G3V203|G3V203_HUMAN	0.9672	0.0124	9|12	2	843.481	843.478	0.003263	2	3838.1	422.746	422.748	0.0016315	3.85928	3.85928	seq68556_qe2
SGVDDDMACH	D.n[35.07]SGVDDDMAC[160.03]H.K	sp|P42574|CASP3_HUMAN	sp|P42574|CASP3_HUMAN	1	3.3e-11	14|18	2	1139.45	1139.44	0.007003	1	3904.8	570.729	570.733	0.0035015	6.1351	6.1351	seq68556_qe2
GDTRELERT	D.n[35.07]GDTRELERT.K	sp|Q6ZNB6|NFXL1_HUMAN	sp|Q6ZNB6|NFXL1_HUMAN	0.9499	0.00465	12|32	3	1109.6	1109.59	0.007465	1	3913.5	370.87	370.873	0.00248833	6.7094	6.7094	seq68556_qe2
SGVDDDMACH	D.n[35.07]SGVDDDMAC[160.03]H.K	sp|P42574|CASP3_HUMAN	sp|P42574|CASP3_HUMAN	1	3.51e-09	16|18	2	1139.45	1139.44	0.006582	1	3925.6	570.729	570.732	0.003291	5.76628	5.76628	seq68556_qe2
ARMVGCTG	F.n[29.04]ARMVGC[160.03]TG.K	sp|P22061|PIMT_HUMAN	sp|P22061|PIMT_HUMANtr|A0A0A0MRJ6|A0A0A0MRJ6_HUMANtr|C9J0F2|C9J0F2_HUMANtr|H7BY58|H7BY58_HUMAN	0.9775	0.00698	6|14	2	878.415	878.41	0.004953	1	3967.2	440.212	440.215	0.0024765	5.62566	5.62566	seq68556_qe2
AAADGPPAADGEDGQDPHS	A.n[29.04]AAADGPPAADGEDGQDPHS.K	sp|Q8NBS9|TXND5_HUMAN	sp|Q8NBS9|TXND5_HUMAN	1	1.3e-06	5|36	2	1804.77	1804.75	0.015477	1	3968.8	903.382	903.39	0.007738	8.56551	8.56551	seq68556_qe2
SHPSDALTR	D.n[35.07]SHPSDALTR.K	sp|P49748|ACADV_HUMAN	sp|P49748|ACADV_HUMANtr|J3QKU9|J3QKU9_HUMANtr|K7EJW8|K7EJW8_HUMANtr|K7EQP4|K7EQP4_HUMAN	0.9995	4.56e-05	17|32	3	1016.55	1016.55	0.003946	1	3972.6	339.856	339.857	0.00131533	3.87025	3.87025	seq68556_qe2
GGGGALGHP	D.n[35.07]GGGGALGHP.K	sp|O75380|NDUS6_HUMAN	sp|O75380|NDUS6_HUMANtr|D6RBT3|D6RBT3_HUMAN	0.9999	1.86e-05	11|16	2	755.417	755.414	0.002721	1	3975.9	378.714	378.716	0.0013605	3.59241	3.59241	seq68556_qe2
LGAAEEQECGDHRES	D.n[35.07]LGAAEEQEC[160.03]GDHRES.K	sp|Q9NY61|AATF_HUMAN	sp|Q9NY61|AATF_HUMAN	0.9975	0.000277	10|56	3	1720.76	1720.75	0.009223	1	3976.3	574.592	574.595	0.003074	5.34986	5.34986	seq68556_qe2
ADGPPAADGEDGQDPHS	A.n[29.04]ADGPPAADGEDGQDPHS.K	sp|Q8NBS9|TXND5_HUMAN	sp|Q8NBS9|TXND5_HUMAN	0.9997	1.6e-05	5|32	2	1663.69	1662.68	1.01024	1	3995.3	832.345	832.85	0.505118	606.494	4.1346	seq68556_qe2
AAADGPPAADGEDGQDPHS	A.n[29.04]AAADGPPAADGEDGQDPHS.K	sp|Q8NBS9|TXND5_HUMAN	sp|Q8NBS9|TXND5_HUMAN	1	4.09e-09	13|72	3	1805.76	1804.75	1.01266	1	4000.8	602.591	602.928	0.337552	559.854	5.14434	seq68556_qe2
AAADGPPAADGEDGQDPHS	A.n[29.04]AAADGPPAADGEDGQDPHS.K	sp|Q8NBS9|TXND5_HUMAN	sp|Q8NBS9|TXND5_HUMAN	0.9995	2.1e-05	6|36	2	1805.76	1804.75	1.01194	1	4001	903.382	903.888	0.505968	559.768	4.74948	seq68556_qe2
AAADGPPAADGEDGQDPHS	A.n[29.04]AAADGPPAADGEDGQDPHS.K	sp|Q8NBS9|TXND5_HUMAN	sp|Q8NBS9|TXND5_HUMAN	0.9998	3.45e-05	5|36	2	1804.76	1804.75	0.005833	1	4007.3	903.382	903.385	0.0029165	3.22841	3.22841	seq68556_qe2
SAQASDMGGESPGSRSSNA	D.n[35.07]SAQASDMGGESPGSRSSNA.K	sp|P50851|LRBA_HUMAN	sp|P50851|LRBA_HUMANtr|H0YAC6|H0YAC6_HUMANtr|E9PEM5|E9PEM5_HUMAN	0.9999	1.11e-05	8|36	2	1828.82	1828.81	0.012446	1	4009.4	915.411	915.417	0.0062225	6.79745	6.79745	seq68556_qe2
SGVDDDMACH	D.n[35.07]SGVDDDM[147.04]AC[160.03]H.K	sp|P42574|CASP3_HUMAN	sp|P42574|CASP3_HUMAN	0.9927	0.00146	9|18	2	1155.45	1155.44	0.007371	1	4011.1	578.727	578.73	0.0036855	6.36825	6.36825	seq68556_qe2
ARLHPRAVNCR	Y.n[29.04]ARLHPRAVNC[160.03]R.K	sp|P62987|RL40_HUMAN	sp|P62987|RL40_HUMANtr|M0R2S1|M0R2S1_HUMAN	1	3.87e-07	19|60	4	1376.76	1376.76	0.005164	1	4014.3	345.197	345.198	0.001291	3.73988	3.73988	seq68556_qe2
STNAQQELRS	D.n[35.07]STNAQQELRS.K	sp|Q7Z406|MYH14_HUMAN	sp|Q7Z406|MYH14_HUMANtr|A0A0C4DFM8|A0A0C4DFM8_HUMAN	0.9979	0.000618	8|18	2	1166.62	1166.61	0.005306	1	4017.4	584.312	584.315	0.002653	4.54036	4.54036	seq68556_qe2
GHGEQQPQPPATQQQQPQQQRGAA	N.n[29.04]GHGEQQPQPPATQQQQPQQQRGAA.K	sp|Q00839|HNRPU_HUMAN	sp|Q00839|HNRPU_HUMANtr|A0A1W2PP35|A0A1W2PP35_HUMANtr|A0A1W2PP22|A0A1W2PP22_HUMANtr|A0A1X7SBS1|A0A1X7SBS1_HUMANtr|A0A1W2PPS1|A0A1W2PPS1_HUMAN	0.9598	0.00268	5|92	3	2623.27	2622.26	1.0091	1	4019.4	875.096	875.432	0.336367	384.23	2.19016	seq68556_qe2
YDSYATHNE	S.n[35.07]YDSYATHNE.-	sp|Q14011|CIRBP_HUMAN	sp|Q14011|CIRBP_HUMAN	0.9988	0.000325	8|16	2	1132.49	1132.49	0.004744	1	4021.7	567.252	567.254	0.002372	4.18155	4.18155	seq68556_qe2
RPAPYSRP	N.n[29.04]RPAPYSRP.K	sp|Q86V81|THOC4_HUMAN	sp|Q86V81|THOC4_HUMANtr|E9PB61|E9PB61_HUMAN	1	2.2e-06	14|28	3	970.539	970.535	0.003833	1	4021.9	324.519	324.52	0.00127767	3.93709	3.93709	seq68556_qe2
GHGEQQPQPPATQQQQPQQQRGAA	N.n[35.07]GHGEQQPQPPATQQQQPQQQRGAA.K	sp|Q00839|HNRPU_HUMAN	sp|Q00839|HNRPU_HUMANtr|A0A1W2PP35|A0A1W2PP35_HUMANtr|A0A1W2PP22|A0A1W2PP22_HUMANtr|A0A1X7SBS1|A0A1X7SBS1_HUMANtr|A0A1W2PPS1|A0A1W2PPS1_HUMAN	0.9833	0.00226	5|92	3	2628.31	2628.3	0.014517	1	4024.5	877.106	877.111	0.00483867	5.5166	5.5166	seq68556_qe2
AADGPPAADGEDGQDPHS	A.n[29.04]AADGPPAADGEDGQDPHS.K	sp|Q8NBS9|TXND5_HUMAN	sp|Q8NBS9|TXND5_HUMAN	1	8.35e-11	13|34	2	1734.72	1733.71	1.00889	1	4029.2	867.864	868.368	0.504444	580.911	3.18932	seq68556_qe2
SAQASDMGGESPGSRSSNA	D.n[35.07]SAQASDMGGESPGSRSSNA.K	sp|P50851|LRBA_HUMAN	sp|P50851|LRBA_HUMANtr|H0YAC6|H0YAC6_HUMANtr|E9PEM5|E9PEM5_HUMAN	1	1.21e-06	21|36	2	1828.81	1828.81	0.001362	1	4029.6	915.411	915.411	0.000681	0.743928	0.743928	seq68556_qe2
SGVDDDMACH	D.n[35.07]SGVDDDM[147.04]AC[160.03]H.K	sp|P42574|CASP3_HUMAN	sp|P42574|CASP3_HUMAN	0.9816	0.00517	9|18	2	1155.44	1155.44	0.002326	1	4031.7	578.727	578.728	0.001163	2.00958	2.00958	seq68556_qe2
AADGPPAADGEDGQDPHS	A.n[35.07]AADGPPAADGEDGQDPHS.K	sp|Q8NBS9|TXND5_HUMAN	sp|Q8NBS9|TXND5_HUMAN	1	4.88e-10	9|34	2	1739.75	1739.74	0.008444	1	4033.3	870.88	870.884	0.004222	4.84795	4.84795	seq68556_qe2
ARLHPRAVNCR	Y.n[29.04]ARLHPRAVNC[160.03]R.K	sp|P62987|RL40_HUMAN	sp|P62987|RL40_HUMANtr|M0R2S1|M0R2S1_HUMAN	1	5.38e-07	19|60	4	1376.76	1376.76	0.003231	1	4034.4	345.197	345.197	0.00080775	2.33997	2.33997	seq68556_qe2
AADGPPAADGEDGQDPHS	A.n[35.07]AADGPPAADGEDGQDPHS.K	sp|Q8NBS9|TXND5_HUMAN	sp|Q8NBS9|TXND5_HUMAN	0.9999	2.5e-06	17|68	3	1740.75	1739.74	1.00855	1	4036.4	580.922	581.258	0.336184	578.373	2.98376	seq68556_qe2
STNAQQELRS	D.n[35.07]STNAQQELRS.K	sp|Q7Z406|MYH14_HUMAN	sp|Q7Z406|MYH14_HUMANtr|A0A0C4DFM8|A0A0C4DFM8_HUMAN	0.9997	4.83e-05	13|18	2	1166.61	1166.61	0.002284	1	4037.6	584.312	584.314	0.0011415	1.95357	1.95357	seq68556_qe2
SGVDDDMACH	D.n[35.07]SGVDDDMAC[160.03]H.K	sp|P42574|CASP3_HUMAN	sp|P42574|CASP3_HUMAN	1	1.06e-06	14|18	2	1139.45	1139.44	0.005283	1	4040.3	570.729	570.732	0.0026415	4.62827	4.62827	seq68556_qe2
GHGEQQPQPPATQQQQPQQQRGAA	N.n[29.04]GHGEQQPQPPATQQQQPQQQRGAA.K	sp|Q00839|HNRPU_HUMAN	sp|Q00839|HNRPU_HUMANtr|A0A1W2PP35|A0A1W2PP35_HUMANtr|A0A1W2PP22|A0A1W2PP22_HUMANtr|A0A1X7SBS1|A0A1X7SBS1_HUMANtr|A0A1W2PPS1|A0A1W2PPS1_HUMAN	0.9985	0.000103	6|92	3	2622.27	2622.26	0.004402	1	4040.4	875.096	875.097	0.00146733	1.67677	1.67677	seq68556_qe2
RPAPYSRP	N.n[29.04]RPAPYSRP.K	sp|Q86V81|THOC4_HUMAN	sp|Q86V81|THOC4_HUMANtr|E9PB61|E9PB61_HUMAN	0.9988	0.000133	14|28	3	970.538	970.535	0.003067	1	4043.8	324.519	324.52	0.00102267	3.15132	3.15132	seq68556_qe2
GHGEQQPQPPATQQQQPQQQRGAA	N.n[35.07]GHGEQQPQPPATQQQQPQQQRGAA.K	sp|Q00839|HNRPU_HUMAN	sp|Q00839|HNRPU_HUMANtr|A0A1W2PP35|A0A1W2PP35_HUMANtr|A0A1W2PP22|A0A1W2PP22_HUMANtr|A0A1X7SBS1|A0A1X7SBS1_HUMANtr|A0A1W2PPS1|A0A1W2PPS1_HUMAN	1	1.22e-07	18|92	3	2629.31	2628.3	1.00878	1	4045.7	877.106	877.442	0.33626	383.227	2.06243	seq68556_qe2
AADGPPAADGEDGQDPHS	A.n[29.04]AADGPPAADGEDGQDPHS.K	sp|Q8NBS9|TXND5_HUMAN	sp|Q8NBS9|TXND5_HUMAN	1	5.1e-17	24|34	2	1733.72	1733.71	0.007151	1	4049.9	867.864	867.867	0.0035755	4.11987	4.11987	seq68556_qe2
AADGPPAADGEDGQDPHS	A.n[35.07]AADGPPAADGEDGQDPHS.K	sp|Q8NBS9|TXND5_HUMAN	sp|Q8NBS9|TXND5_HUMAN	1	2.44e-09	18|34	2	1739.75	1739.74	0.001852	1	4054.8	870.88	870.881	0.000926	1.06329	1.06329	seq68556_qe2
SGVDDDMACH	D.n[35.07]SGVDDDMAC[160.03]H.K	sp|P42574|CASP3_HUMAN	sp|P42574|CASP3_HUMAN	1	1.99e-06	18|18	2	1139.45	1139.44	0.00278	1	4060.9	570.729	570.73	0.00139	2.43548	2.43548	seq68556_qe2
STAAQQELRS	D.n[35.07]STAAQQELRS.K	sp|P35579|MYH9_HUMAN	sp|P35579|MYH9_HUMAN	0.9992	0.000196	10|18	2	1123.61	1123.6	0.00417	1	4061	562.81	562.812	0.002085	3.70461	3.70461	seq68556_qe2
SGVDDDMACH	D.n[35.07]SGVDDDM[147.04]AC[160.03]H.K	sp|P42574|CASP3_HUMAN	sp|P42574|CASP3_HUMAN	0.9974	0.000791	9|18	2	1155.44	1155.44	0.004777	1	4062.2	578.727	578.729	0.0023885	4.12715	4.12715	seq68556_qe2
SSCVGCTGEGPGNC	D.n[35.07]SSC[160.03]VGC[160.03]TGEGPGNC[160.03].K	sp|Q6UXH1|CREL2_HUMAN	sp|Q6UXH1|CREL2_HUMAN	1	5.72e-09	13|26	2	1474.57	1474.57	0.002255	1	4073.5	738.292	738.293	0.0011275	1.52717	1.52717	seq68556_qe2
ACEAESTERCEMSEHPSQTVR	D.n[35.07]AC[160.03]EAESTERC[160.03]EM[147.04]SEHPSQTVR.K	sp|Q32MZ4|LRRF1_HUMAN	sp|Q32MZ4|LRRF1_HUMAN	0.9982	0.000473	17|120	4	2543.1	2543.09	0.014062	1	4074.9	636.78	636.783	0.00351575	5.52111	5.52111	seq68556_qe2
SGVDDDMACH	D.n[35.07]SGVDDDMAC[160.03]H.K	sp|P42574|CASP3_HUMAN	sp|P42574|CASP3_HUMAN	1	1.96e-11	17|18	2	1139.45	1139.44	0.004106	1	4081	570.729	570.731	0.002053	3.59714	3.59714	seq68556_qe2
STAAQQELRS	D.n[35.07]STAAQQELRS.K	sp|P35579|MYH9_HUMAN	sp|P35579|MYH9_HUMAN	0.9998	3.89e-05	11|18	2	1123.61	1123.6	0.003643	1	4081.4	562.81	562.811	0.0018215	3.23643	3.23643	seq68556_qe2
SRGPQGVEDGDRPQPSS	Q.n[35.07]SRGPQGVEDGDRPQPSS.K	sp|Q96EY8|MMAB_HUMAN	sp|Q96EY8|MMAB_HUMANtr|S4R3Z1|S4R3Z1_HUMANtr|F5H4Z7|F5H4Z7_HUMANtr|A0A087X114|A0A087X114_HUMANtr|F5H079|F5H079_HUMAN	1	1.56e-06	15|64	3	1801.88	1801.88	0.004099	1	4081.5	601.633	601.634	0.00136667	2.27159	2.27159	seq68556_qe2
SGVDDDMACH	D.n[35.07]SGVDDDM[147.04]AC[160.03]H.K	sp|P42574|CASP3_HUMAN	sp|P42574|CASP3_HUMAN	0.9997	6.17e-05	10|18	2	1155.44	1155.44	0.004125	1	4082.6	578.727	578.729	0.002062	3.56298	3.56298	seq68556_qe2
AAADGPPAADGEDGQDPHS	A.n[29.04]AAADGPPAADGEDGQDPHS.K	sp|Q8NBS9|TXND5_HUMAN	sp|Q8NBS9|TXND5_HUMAN	1	9.59e-08	9|36	2	1804.76	1804.75	0.007542	1	4087.8	903.382	903.386	0.003771	4.1743	4.1743	seq68556_qe2
AAADGPPAADGEDGQDPHS	A.n[35.07]AAADGPPAADGEDGQDPHS.K	sp|Q8NBS9|TXND5_HUMAN	sp|Q8NBS9|TXND5_HUMAN	1	5.6e-11	8|36	2	1810.79	1810.78	0.00551	1	4088.9	906.398	906.401	0.002755	3.03949	3.03949	seq68556_qe2
AAADGPPAADGEDGQDPHS	A.n[29.04]AAADGPPAADGEDGQDPHS.K	sp|Q8NBS9|TXND5_HUMAN	sp|Q8NBS9|TXND5_HUMAN	1	6.04e-09	19|72	3	1805.76	1804.75	1.01156	1	4092	602.591	602.928	0.337186	559.247	4.5373	seq68556_qe2
AAADGPPAADGEDGQDPHS	A.n[35.07]AAADGPPAADGEDGQDPHS.K	sp|Q8NBS9|TXND5_HUMAN	sp|Q8NBS9|TXND5_HUMAN	0.9966	0.000168	15|72	3	1810.79	1810.78	0.013068	1	4093.6	604.601	604.606	0.004356	7.2047	7.2047	seq68556_qe2
ACEAESTERCEMSEHPSQTVR	D.n[35.07]AC[160.03]EAESTERC[160.03]EM[147.04]SEHPSQTVR.K	sp|Q32MZ4|LRRF1_HUMAN	sp|Q32MZ4|LRRF1_HUMAN	0.9994	7.09e-05	15|120	4	2544.1	2543.09	1.00698	1	4095.4	636.78	637.031	0.251746	395.186	1.42575	seq68556_qe2
GRRPARCYRYC	M.n[29.04]GRRPARC[160.03]YRYC[160.03].K	sp|P27635|RL10_HUMAN	sp|P27635|RL10_HUMANsp|Q96L21|RL10L_HUMANtr|A0A087WV22|A0A087WV22_HUMANtr|X1WI28|X1WI28_HUMANtr|A6QRI9|A6QRI9_HUMAN	0.999	0.000301	13|60	4	1541.75	1541.75	0.007882	2	4097.3	386.444	386.446	0.00197075	5.09968	5.09968	seq68556_qe2
STAAQQELRS	D.n[35.07]STAAQQELRS.K	sp|P35579|MYH9_HUMAN	sp|P35579|MYH9_HUMAN	0.9998	3.83e-05	13|18	2	1123.61	1123.6	0.00435	1	4101.8	562.81	562.812	0.002175	3.86452	3.86452	seq68556_qe2
SGVDDDMACH	D.n[35.07]SGVDDDM[147.04]AC[160.03]H.K	sp|P42574|CASP3_HUMAN	sp|P42574|CASP3_HUMAN	0.9111	0.026	10|18	2	1155.45	1155.44	0.007032	1	4104.9	578.727	578.73	0.003516	6.07537	6.07537	seq68556_qe2
GRRPARCYRYC	M.n[35.07]GRRPARC[160.03]YRYC[160.03].K	sp|P27635|RL10_HUMAN	sp|P27635|RL10_HUMANsp|Q96L21|RL10L_HUMANtr|A0A087WV22|A0A087WV22_HUMANtr|X1WI28|X1WI28_HUMANtr|A6QRI9|A6QRI9_HUMAN	0.9983	0.000239	12|60	4	1547.78	1547.78	0.00168	2	4108	387.952	387.952	0.00042	1.08261	1.08261	seq68556_qe2
AAADGPPAADGEDGQDPHS	A.n[29.04]AAADGPPAADGEDGQDPHS.K	sp|Q8NBS9|TXND5_HUMAN	sp|Q8NBS9|TXND5_HUMAN	1	8.54e-15	28|36	2	1804.76	1804.75	0.007596	1	4108.8	903.382	903.386	0.003798	4.20418	4.20418	seq68556_qe2
AAADGPPAADGEDGQDPHS	A.n[35.07]AAADGPPAADGEDGQDPHS.K	sp|Q8NBS9|TXND5_HUMAN	sp|Q8NBS9|TXND5_HUMAN	1	2.06e-18	23|36	2	1810.79	1810.78	0.004938	1	4109.5	906.398	906.401	0.002469	2.72396	2.72396	seq68556_qe2
AAADGPPAADGEDGQDPHS	A.n[29.04]AAADGPPAADGEDGQDPHS.K	sp|Q8NBS9|TXND5_HUMAN	sp|Q8NBS9|TXND5_HUMAN	1	2.17e-11	23|72	3	1804.76	1804.75	0.009244	1	4112.9	602.591	602.594	0.00308133	5.11345	5.11345	seq68556_qe2
GRRPARCYRYC	M.n[29.04]GRRPARC[160.03]YRYC[160.03].K	sp|P27635|RL10_HUMAN	sp|P27635|RL10_HUMANsp|Q96L21|RL10L_HUMANtr|A0A087WV22|A0A087WV22_HUMANtr|X1WI28|X1WI28_HUMANtr|A6QRI9|A6QRI9_HUMAN	0.9308	0.0136	6|40	3	1541.75	1541.75	0.007575	2	4114	514.922	514.925	0.00252533	4.90427	4.90427	seq68556_qe2
AAADGPPAADGEDGQDPHS	A.n[35.07]AAADGPPAADGEDGQDPHS.K	sp|Q8NBS9|TXND5_HUMAN	sp|Q8NBS9|TXND5_HUMAN	1	4.28e-16	25|72	3	1810.79	1810.78	0.008051	1	4114	604.601	604.604	0.00268367	4.43872	4.43872	seq68556_qe2
GRRPARCYRYC	M.n[29.04]GRRPARC[160.03]YRYC[160.03].K	sp|P27635|RL10_HUMAN	sp|P27635|RL10_HUMANsp|Q96L21|RL10L_HUMANtr|A0A087WV22|A0A087WV22_HUMANtr|X1WI28|X1WI28_HUMANtr|A6QRI9|A6QRI9_HUMAN	0.9875	0.00351	15|60	4	1541.75	1541.75	0.007729	2	4117.4	386.444	386.446	0.00193225	5.00006	5.00006	seq68556_qe2
NSNSSAQVSTVGQTSREQQS	D.n[35.07]NSNSSAQVSTVGQTSREQQS.K	sp|Q9UPQ9|TNR6B_HUMAN	sp|Q9UPQ9|TNR6B_HUMANtr|H0Y720|H0Y720_HUMAN	0.9791	0.00177	9|76	3	2129.03	2128.02	1.01176	1	4120.3	710.347	710.685	0.337255	474.549	3.94643	seq68556_qe2
STAAQQELRS	D.n[35.07]STAAQQELRS.K	sp|P35579|MYH9_HUMAN	sp|P35579|MYH9_HUMAN	1	3.67e-06	12|18	2	1123.61	1123.6	0.005917	1	4122.1	562.81	562.813	0.0029585	5.25664	5.25664	seq68556_qe2
GRRPARCYRYC	M.n[35.07]GRRPARC[160.03]YRYC[160.03].K	sp|P27635|RL10_HUMAN	sp|P27635|RL10_HUMANsp|Q96L21|RL10L_HUMANtr|A0A087WV22|A0A087WV22_HUMANtr|X1WI28|X1WI28_HUMANtr|A6QRI9|A6QRI9_HUMAN	0.9873	0.00396	13|60	4	1547.78	1547.78	0.005342	2	4128.4	387.952	387.953	0.0013355	3.44243	3.44243	seq68556_qe2
AAADGPPAADGEDGQDPHS	A.n[29.04]AAADGPPAADGEDGQDPHS.K	sp|Q8NBS9|TXND5_HUMAN	sp|Q8NBS9|TXND5_HUMAN	1	7.59e-09	8|36	2	1804.76	1804.75	0.013035	1	4130	903.382	903.389	0.0065175	7.2145	7.2145	seq68556_qe2
AAADGPPAADGEDGQDPHS	A.n[35.07]AAADGPPAADGEDGQDPHS.K	sp|Q8NBS9|TXND5_HUMAN	sp|Q8NBS9|TXND5_HUMAN	0.9742	0.00179	5|36	2	1811.8	1810.78	1.01344	1	4130.8	906.398	906.905	0.506723	558.738	5.56563	seq68556_qe2
AAADGPPAADGEDGQDPHS	A.n[29.04]AAADGPPAADGEDGQDPHS.K	sp|Q8NBS9|TXND5_HUMAN	sp|Q8NBS9|TXND5_HUMAN	0.997	1.84e-05	15|72	3	1805.75	1804.75	1.00222	1	4133.4	602.591	602.925	0.334073	554.087	-0.625838	seq68556_qe2
SGVDDDMACH	D.n[35.07]SGVDDDM[147.04]AC[160.03]H.K	sp|P42574|CASP3_HUMAN	sp|P42574|CASP3_HUMAN	0.9805	0.00108	8|18	2	1155.45	1155.44	0.010628	1	4134.7	578.727	578.732	0.005314	9.18215	9.18215	seq68556_qe2
CSNGQPQAAPTPGAPQNR	D.n[35.07]C[160.03]SNGQPQAAPTPGAPQNR.K	sp|Q9BW85|YJU2_HUMAN	sp|Q9BW85|YJU2_HUMAN	0.9998	2.51e-06	13|68	3	1884.93	1883.91	1.01533	1	4153.6	628.978	629.316	0.338443	537.795	6.34498	seq68556_qe2
ARQIPQATASM	L.n[35.07]ARQIPQATASM[147.04].K	sp|O43175|SERA_HUMAN	sp|O43175|SERA_HUMANtr|A0A286YF22|A0A286YF22_HUMANtr|A0A286YFA2|A0A286YFA2_HUMANtr|A0A286YFE1|A0A286YFE1_HUMANtr|A0A286YF78|A0A286YF78_HUMANtr|A0A2C9F2M7|A0A2C9F2M7_HUMANtr|A0A286YFL2|A0A286YFL2_HUMAN	0.9861	0.00213	5|20	2	1222.66	1222.66	0.008827	1	4161.4	612.335	612.339	0.0044135	7.20761	7.20761	seq68556_qe2
SGVDDDMACH	D.n[35.07]SGVDDDMAC[160.03]H.K	sp|P42574|CASP3_HUMAN	sp|P42574|CASP3_HUMAN	1	8.39e-08	11|18	2	1139.45	1139.44	0.002782	1	4171.3	570.729	570.73	0.001391	2.43723	2.43723	seq68556_qe2
MHRDSCPLDC	-.n[35.07]M[147.04]HRDSC[160.03]PLDC[160.03].K	sp|P84103|SRSF3_HUMAN	sp|P84103|SRSF3_HUMANtr|A0A087X2D0|A0A087X2D0_HUMAN	0.9159	0.035	6|18	2	1339.56	1339.55	0.004096	2	4180.4	670.784	670.786	0.0020475	3.05239	3.05239	seq68556_qe2
GTLTAPRQ	D.n[35.07]GTLTAPRQ.K	sp|O15305|PMM2_HUMAN	sp|O15305|PMM2_HUMANtr|H3BR08|H3BR08_HUMANtr|H3BNY9|H3BNY9_HUMANtr|H3BM92|H3BM92_HUMANtr|H3BV34|H3BV34_HUMANtr|H3BRM0|H3BRM0_HUMANtr|H3BPH4|H3BPH4_HUMANtr|H3BT06|H3BT06_HUMAN	0.9476	0.0104	9|14	2	876.53	876.524	0.006041	1	4202.3	439.269	439.272	0.0030205	6.87614	6.87614	seq68556_qe2
EEGISQESSEEEQ	E.n[29.04]EEGISQESSEEEQ.-	sp|P17096|HMGA1_HUMAN	sp|P17096|HMGA1_HUMAN	0.9996	9.79e-05	7|24	2	1507.62	1507.62	0.004387	1	4209.1	754.815	754.818	0.0021935	2.906	2.906	seq68556_qe2
SGVDDDMACH	D.n[35.07]SGVDDDMAC[160.03]H.K	sp|P42574|CASP3_HUMAN	sp|P42574|CASP3_HUMAN	0.9999	6.66e-06	13|18	2	1139.45	1139.44	0.006929	1	4223	570.729	570.733	0.0034645	6.07027	6.07027	seq68556_qe2
EEGISQESSEEEQ	E.n[35.07]EEGISQESSEEEQ.-	sp|P17096|HMGA1_HUMAN	sp|P17096|HMGA1_HUMAN	1	1.91e-06	14|24	2	1513.66	1513.65	0.007072	1	4228.1	757.831	757.835	0.003536	4.66592	4.66592	seq68556_qe2
EEGISQESSEEEQ	E.n[29.04]EEGISQESSEEEQ.-	sp|P17096|HMGA1_HUMAN	sp|P17096|HMGA1_HUMAN	0.9925	0.000437	10|24	2	1507.62	1507.62	-0.000397	1	4230	754.815	754.815	-0.0001985	-0.262978	-0.262978	seq68556_qe2
SGVDDDMACH	D.n[35.07]SGVDDDMAC[160.03]H.K	sp|P42574|CASP3_HUMAN	sp|P42574|CASP3_HUMAN	1	9.19e-07	16|18	2	1139.45	1139.44	0.006466	1	4243.8	570.729	570.732	0.003233	5.66465	5.66465	seq68556_qe2
EEGISQESSEEEQ	E.n[29.04]EEGISQESSEEEQ.-	sp|P17096|HMGA1_HUMAN	sp|P17096|HMGA1_HUMAN	0.9946	0.00168	8|24	2	1507.62	1507.62	0.003899	1	4250.1	754.815	754.817	0.0019495	2.58274	2.58274	seq68556_qe2
SGVDDDMACH	D.n[35.07]SGVDDDMAC[160.03]H.K	sp|P42574|CASP3_HUMAN	sp|P42574|CASP3_HUMAN	1	1.1e-06	15|18	2	1139.45	1139.44	0.006551	1	4264.4	570.729	570.732	0.0032755	5.73912	5.73912	seq68556_qe2
RCGETGHVAINCS	Y.n[29.04]RC[160.03]GETGHVAINC[160.03]S.K	sp|P62633|CNBP_HUMAN	sp|P62633|CNBP_HUMAN	0.9535	0.00663	8|48	3	1487.67	1487.66	0.008543	1	4282.2	496.894	496.897	0.00284767	5.7309	5.7309	seq68556_qe2
SGVDDDMACH	D.n[35.07]SGVDDDMAC[160.03]H.K	sp|P42574|CASP3_HUMAN	sp|P42574|CASP3_HUMAN	0.9998	2.3e-05	16|18	2	1139.45	1139.44	0.006972	1	4284.6	570.729	570.733	0.003486	6.10794	6.10794	seq68556_qe2
SGVDDDMACH	D.n[35.07]SGVDDDMAC[160.03]H.K	sp|P42574|CASP3_HUMAN	sp|P42574|CASP3_HUMAN	1	1.98e-07	15|18	2	1139.45	1139.44	0.00781	1	4304.7	570.729	570.733	0.003905	6.84208	6.84208	seq68556_qe2
EAAAAAADGPPAADGEDGQDPHS	Q.n[29.04]EAAAAAADGPPAADGEDGQDPHS.K	sp|Q8NBS9|TXND5_HUMAN	sp|Q8NBS9|TXND5_HUMAN	0.9965	0.000182	10|88	3	2147.92	2146.9	1.01473	1	4339.2	716.642	716.98	0.338242	471.76	5.28931	seq68556_qe2
GADSTGVVA	D.n[35.07]GADSTGVVA.K	sp|Q13263|TIF1B_HUMAN	sp|Q13263|TIF1B_HUMANtr|M0R0K9|M0R0K9_HUMAN	0.9831	0.00606	8|16	2	809.438	809.434	0.003898	1	4341	405.724	405.726	0.001949	4.80373	4.80373	seq68556_qe2
EAAAAAADGPPAADGEDGQDPHS	Q.n[29.04]EAAAAAADGPPAADGEDGQDPHS.K	sp|Q8NBS9|TXND5_HUMAN	sp|Q8NBS9|TXND5_HUMAN	0.9999	2.11e-07	14|88	3	2148.91	2146.9	2.01009	1	4346.3	716.642	717.312	0.67003	934.084	1.57486	seq68556_qe2
GSPHELESRRV	D.n[35.07]GSPHELESRRV.K	sp|Q9NRL3|STRN4_HUMAN	sp|Q9NRL3|STRN4_HUMANtr|F5GYK2|F5GYK2_HUMANtr|R4GN16|R4GN16_HUMAN	0.9999	2.31e-05	20|60	4	1299.71	1299.71	0.003345	1	4356.7	325.935	325.936	0.00083625	2.56569	2.56569	seq68556_qe2
ASGRTTGIVMDSGD	Y.n[35.07]ASGRTTGIVM[147.04]DSGD.-	tr|K7EM38|K7EM38_HUMAN	tr|K7EM38|K7EM38_HUMANsp|P60709|ACTB_HUMANsp|Q562R1|ACTBL_HUMANsp|P63261|ACTG_HUMANtr|I3L4N8|I3L4N8_HUMANtr|I3L1U9|I3L1U9_HUMANtr|I3L3I0|I3L3I0_HUMANtr|I3L3R2|I3L3R2_HUMANtr|A0A2R8YGF8|A0A2R8YGF8_HUMANtr|A0A2R8Y793|A0A2R8Y793_HUMANtr|A0A2R8YEA7|A0A2R8YEA7_HUMANtr|E7EVS6|E7EVS6_HUMAN	0.9914	0.00293	13|26	2	1415.68	1415.68	0.006221	1	4359.7	708.846	708.849	0.003111	4.3888	4.3888	seq68556_qe2
GEDENEGEDYAE	D.n[35.07]GEDENEGEDYAE.-	sp|P23588|IF4B_HUMAN	sp|P23588|IF4B_HUMANtr|E7EX17|E7EX17_HUMAN	0.9925	0.00209	7|22	2	1389.53	1389.53	0.007857	1	4377.2	695.771	695.775	0.0039285	5.64622	5.64622	seq68556_qe2
GSPHELESRRV	D.n[35.07]GSPHELESRRV.K	sp|Q9NRL3|STRN4_HUMAN	sp|Q9NRL3|STRN4_HUMANtr|F5GYK2|F5GYK2_HUMANtr|R4GN16|R4GN16_HUMAN	0.9999	1.8e-05	19|60	4	1299.71	1299.71	0.002935	1	4377.5	325.935	325.936	0.000734	2.25198	2.25198	seq68556_qe2
EAAAAAADGPPAADGEDGQDPHS	Q.n[29.04]EAAAAAADGPPAADGEDGQDPHS.K	sp|Q8NBS9|TXND5_HUMAN	sp|Q8NBS9|TXND5_HUMAN	0.9973	0.000122	13|88	3	2147.92	2146.9	1.01528	1	4380.4	716.642	716.98	0.338426	472.015	5.54501	seq68556_qe2
SGVDDDMACH	D.n[35.07]SGVDDDMAC[160.03]H.K	sp|P42574|CASP3_HUMAN	sp|P42574|CASP3_HUMAN	1	4.29e-10	16|18	2	1139.45	1139.44	0.005123	1	4381.4	570.729	570.732	0.0025615	4.4881	4.4881	seq68556_qe2
EAAAAAADGPPAADGEDGQDPHS	Q.n[35.07]EAAAAAADGPPAADGEDGQDPHS.K	sp|Q8NBS9|TXND5_HUMAN	sp|Q8NBS9|TXND5_HUMAN	1	3.11e-09	15|88	3	2152.94	2152.94	0.00769	1	4382.9	718.653	718.655	0.00256367	3.56731	3.56731	seq68556_qe2
GSSFDPQRRAREA	D.n[35.07]GSSFDPQRRAREA.K	sp|Q9UQ35|SRRM2_HUMAN	sp|Q9UQ35|SRRM2_HUMANtr|I3L1C0|I3L1C0_HUMANtr|A0A087X1W1|A0A087X1W1_HUMANtr|I3L4D8|I3L4D8_HUMANtr|I3L1I8|I3L1I8_HUMANtr|I3L182|I3L182_HUMAN	0.9985	0.000525	13|72	4	1509.79	1509.79	0.005746	1	4385.3	378.454	378.455	0.0014365	3.79569	3.79569	seq68556_qe2
GSSFDPQRRAREA	D.n[35.07]GSSFDPQRRAREA.K	sp|Q9UQ35|SRRM2_HUMAN	sp|Q9UQ35|SRRM2_HUMANtr|I3L1C0|I3L1C0_HUMANtr|A0A087X1W1|A0A087X1W1_HUMANtr|I3L4D8|I3L4D8_HUMANtr|I3L1I8|I3L1I8_HUMANtr|I3L182|I3L182_HUMAN	0.9184	0.0163	9|48	3	1509.79	1509.79	0.007607	1	4385.5	504.269	504.272	0.00253533	5.02771	5.02771	seq68556_qe2
EAAAAAADGPPAADGEDGQDPHS	Q.n[29.04]EAAAAAADGPPAADGEDGQDPHS.K	sp|Q8NBS9|TXND5_HUMAN	sp|Q8NBS9|TXND5_HUMAN	1	1.69e-09	6|44	2	2147.91	2146.9	1.00729	1	4388.3	1074.46	1074.96	0.503647	468.525	1.83448	seq68556_qe2
HSSTQYPDVNHA	N.n[29.04]HSSTQYPDVNHA.K	sp|P40925|MDHC_HUMAN	sp|P40925|MDHC_HUMANtr|B8ZZ51|B8ZZ51_HUMANtr|B9A041|B9A041_HUMANtr|C9JF79|C9JF79_HUMAN	1	2.31e-07	12|22	2	1382.63	1382.62	0.005055	1	4392.4	692.318	692.321	0.0025275	3.65077	3.65077	seq68556_qe2
HSSTQYPDVNHA	N.n[35.07]HSSTQYPDVNHA.K	sp|P40925|MDHC_HUMAN	sp|P40925|MDHC_HUMANtr|B8ZZ51|B8ZZ51_HUMANtr|B9A041|B9A041_HUMANtr|C9JF79|C9JF79_HUMAN	0.999	0.000268	6|22	2	1388.66	1388.65	0.004379	1	4392.6	695.334	695.336	0.0021895	3.14884	3.14884	seq68556_qe2
SGIENMEVDENDRRE	D.n[35.07]SGIENM[147.04]EVDENDRRE.K	sp|O95155|UBE4B_HUMAN	sp|O95155|UBE4B_HUMAN	0.9868	0.000818	10|56	3	1841.84	1841.83	0.013286	1	4393.9	614.95	614.954	0.00442867	7.20162	7.20162	seq68556_qe2
CSCCPVGCA	C.n[35.07]C[160.03]SC[160.03]C[160.03]PVGC[160.03]A.K	sp|Q8N339|MT1M_HUMAN	sp|Q8N339|MT1M_HUMANsp|P04732|MT1E_HUMANsp|P13640|MT1G_HUMANsp|P07438|MT1B_HUMANsp|P80297|MT1X_HUMANsp|P02795|MT2_HUMANtr|H3BU80|H3BU80_HUMANtr|H3BSF1|H3BSF1_HUMAN	0.9529	0.0184	6|16	2	1103.41	1103.41	0.004653	1	4396.1	552.711	552.714	0.0023265	4.20923	4.20923	seq68556_qe2
SMNIQTH	P.n[35.07]SMNIQTH.K	sp|Q09666|AHNK_HUMAN	sp|Q09666|AHNK_HUMAN	0.9353	0.0261	11|12	2	863.441	863.438	0.002641	1	4399.1	432.726	432.728	0.0013205	3.05157	3.05157	seq68556_qe2
EAAAAAADGPPAADGEDGQDPHS	Q.n[29.04]EAAAAAADGPPAADGEDGQDPHS.K	sp|Q8NBS9|TXND5_HUMAN	sp|Q8NBS9|TXND5_HUMAN	1	1.59e-09	15|88	3	2146.91	2146.9	0.009295	1	4401.3	716.642	716.645	0.00309833	4.32339	4.32339	seq68556_qe2
EAAAAAADGPPAADGEDGQDPHS	Q.n[35.07]EAAAAAADGPPAADGEDGQDPHS.K	sp|Q8NBS9|TXND5_HUMAN	sp|Q8NBS9|TXND5_HUMAN	1	6.97e-13	15|88	3	2152.94	2152.94	0.004028	1	4403.4	718.653	718.654	0.00134267	1.86831	1.86831	seq68556_qe2
GSSFDPQRRAREA	D.n[35.07]GSSFDPQRRAREA.K	sp|Q9UQ35|SRRM2_HUMAN	sp|Q9UQ35|SRRM2_HUMANtr|I3L1C0|I3L1C0_HUMANtr|A0A087X1W1|A0A087X1W1_HUMANtr|I3L4D8|I3L4D8_HUMANtr|I3L1I8|I3L1I8_HUMANtr|I3L182|I3L182_HUMAN	0.9707	0.00874	12|72	4	1509.79	1509.79	0.006479	1	4405.8	378.454	378.455	0.0016195	4.27924	4.27924	seq68556_qe2
CSCCPVGCA	C.n[29.04]C[160.03]SC[160.03]C[160.03]PVGC[160.03]A.K	sp|Q8N339|MT1M_HUMAN	sp|Q8N339|MT1M_HUMANsp|P04732|MT1E_HUMANsp|P13640|MT1G_HUMANsp|P07438|MT1B_HUMANsp|P80297|MT1X_HUMANsp|P02795|MT2_HUMANtr|H3BU80|H3BU80_HUMANtr|H3BSF1|H3BSF1_HUMAN	1	4.83e-06	9|16	2	1097.38	1097.38	0.00496	1	4409.5	549.695	549.698	0.00248	4.51157	4.51157	seq68556_qe2
AGGGGGGGRYYGGGSEGGRAP	A.n[29.04]AGGGGGGGRYYGGGSEGGRAP.K	sp|P14866|HNRPL_HUMAN	sp|P14866|HNRPL_HUMAN	0.9935	0.000578	12|80	3	1823.84	1823.83	0.011183	1	4410.7	608.951	608.954	0.00372767	6.12142	6.12142	seq68556_qe2
AADPPAENSSAPEAEQGGAE	K.n[35.07]AADPPAENSSAPEAEQGGAE.-	sp|P67809|YBOX1_HUMAN	sp|P67809|YBOX1_HUMANtr|H0Y449|H0Y449_HUMAN	0.9988	5.25e-05	5|38	2	1931.87	1930.86	1.00743	1	4412.2	966.438	966.941	0.503716	520.938	2.11078	seq68556_qe2
CSCCPVGCA	C.n[35.07]C[160.03]SC[160.03]C[160.03]PVGC[160.03]A.K	sp|Q8N339|MT1M_HUMAN	sp|Q8N339|MT1M_HUMANsp|P04732|MT1E_HUMANsp|P13640|MT1G_HUMANsp|P07438|MT1B_HUMANsp|P80297|MT1X_HUMANsp|P02795|MT2_HUMANtr|H3BU80|H3BU80_HUMANtr|H3BSF1|H3BSF1_HUMAN	0.9585	0.016	6|16	2	1103.41	1103.41	0.004168	1	4416.4	552.711	552.713	0.002084	3.77049	3.77049	seq68556_qe2
EAAAAAADGPPAADGEDGQDPHS	Q.n[35.07]EAAAAAADGPPAADGEDGQDPHS.K	sp|Q8NBS9|TXND5_HUMAN	sp|Q8NBS9|TXND5_HUMAN	1	4.22e-13	18|88	3	2152.94	2152.94	0.00531	1	4434.1	718.653	718.654	0.00177	2.46294	2.46294	seq68556_qe2
SGMQNMSIHT	E.n[35.07]SGMQNM[147.04]SIHT.K	sp|P05787|K2C8_HUMAN	sp|P05787|K2C8_HUMAN	0.9999	2e-05	10|18	2	1154.53	1154.53	0.00503	1	4436.5	578.271	578.273	0.002515	4.34915	4.34915	seq68556_qe2
SAHSDVASGMSDGNENVPSSSGRHEGRTT	D.n[35.07]SAHSDVASGMSDGNENVPSSSGRHEGRTT.K	sp|Q9H4A3|WNK1_HUMAN	sp|Q9H4A3|WNK1_HUMANtr|H0YH68|H0YH68_HUMANtr|F5GWT4|F5GWT4_HUMANtr|H0YFF1|H0YFF1_HUMAN	0.935	0.00381	7|168	4	2963.33	2962.33	1.00434	1	4437	741.589	741.84	0.251085	338.463	0.333967	seq68556_qe2
SAHSDVASGMSDGNENVPSSSGRHEGRTT	D.n[35.07]SAHSDVASGMSDGNENVPSSSGRHEGRTT.K	sp|Q9H4A3|WNK1_HUMAN	sp|Q9H4A3|WNK1_HUMANtr|H0YH68|H0YH68_HUMANtr|F5GWT4|F5GWT4_HUMANtr|H0YFF1|H0YFF1_HUMAN	0.9996	2.84e-05	11|168	4	2965.35	2962.33	3.02338	1	4437.2	741.589	742.345	0.755846	1018.19	4.4905	seq68556_qe2
EAAAAAADGPPAADGEDGQDPHS	Q.n[29.04]EAAAAAADGPPAADGEDGQDPHS.K	sp|Q8NBS9|TXND5_HUMAN	sp|Q8NBS9|TXND5_HUMAN	1	9.58e-09	19|88	3	2147.92	2146.9	1.01564	1	4438.5	716.642	716.98	0.338548	472.185	5.71517	seq68556_qe2
EAAAAAADGPPAADGEDGQDPHS	Q.n[29.04]EAAAAAADGPPAADGEDGQDPHS.K	sp|Q8NBS9|TXND5_HUMAN	sp|Q8NBS9|TXND5_HUMAN	1	1.75e-07	9|44	2	2146.91	2146.9	0.00998	1	4438.8	1074.46	1074.46	0.00499	4.64418	4.64418	seq68556_qe2
RECTIEATA	A.n[35.07]REC[160.03]TIEATA.-	sp|P62633|CNBP_HUMAN	sp|P62633|CNBP_HUMAN	0.9371	0.0253	10|16	2	1083.55	1083.54	0.005199	1	4444.5	542.779	542.782	0.0025995	4.78922	4.78922	seq68556_qe2
GETLEENEAGD	S.n[35.07]GETLEENEAGD.-	sp|Q9UQ80|PA2G4_HUMAN	sp|Q9UQ80|PA2G4_HUMAN	0.9921	0.00267	9|20	2	1196.53	1196.53	0.003806	1	4448.3	599.27	599.272	0.0019025	3.17469	3.17469	seq68556_qe2
HCSLNSSPVS	D.n[35.07]HC[160.03]SLNSSPVS.K	tr|F5H0D8|F5H0D8_HUMAN	tr|F5H0D8|F5H0D8_HUMANtr|F5H3J7|F5H3J7_HUMANtr|E9PKU1|E9PKU1_HUMANtr|G5EA30|G5EA30_HUMAN	0.9441	0.0222	8|18	2	1120.54	1120.54	0.004732	1	4451.9	561.277	561.279	0.002366	4.21537	4.21537	seq68556_qe2
GISRDNWH	M.n[35.07]GISRDNWH.K	sp|P62241|RS8_HUMAN	sp|P62241|RS8_HUMANtr|Q5JR95|Q5JR95_HUMAN	0.9205	0.0149	11|28	3	1017.52	1017.52	0.002611	2	4464.1	340.181	340.182	0.000870667	2.55942	2.55942	seq68556_qe2
SGVDDDMACH	D.n[35.07]SGVDDDMAC[160.03]H.K	sp|P42574|CASP3_HUMAN	sp|P42574|CASP3_HUMAN	1	1.02e-06	13|18	2	1139.45	1139.44	0.004518	1	4475.2	570.729	570.731	0.002259	3.95808	3.95808	seq68556_qe2
AAAGGGGGGGRYYGGGSEGGRAP	M.n[35.07]AAAGGGGGGGRYYGGGSEGGRAP.K	sp|P14866|HNRPL_HUMAN	sp|P14866|HNRPL_HUMAN	0.9493	0.00934	11|88	3	1971.94	1971.94	0.005522	1	4478.9	658.319	658.321	0.00184067	2.796	2.796	seq68556_qe2
AAAGGGGGGGRYYGGGSEGGRAP	M.n[29.04]AAAGGGGGGGRYYGGGSEGGRAP.K	sp|P14866|HNRPL_HUMAN	sp|P14866|HNRPL_HUMAN	1	3.41e-07	18|88	3	1965.91	1965.9	0.007747	1	4480.2	656.309	656.311	0.00258233	3.93462	3.93462	seq68556_qe2
SYDSYATHNE	D.n[35.07]SYDSYATHNE.-	sp|Q14011|CIRBP_HUMAN	sp|Q14011|CIRBP_HUMAN	1	1.14e-07	12|18	2	1219.53	1219.52	0.009383	1	4481.9	610.768	610.772	0.0046915	7.68126	7.68126	seq68556_qe2
GEGEEEGEEY	E.n[35.07]GEGEEEGEEY.-	sp|Q71U36|TBA1A_HUMAN	sp|Q71U36|TBA1A_HUMANsp|P68363|TBA1B_HUMAN	0.9889	0.00385	9|18	2	1160.46	1160.46	0.005293	1	4485.3	581.236	581.238	0.002647	4.55407	4.55407	seq68556_qe2
GETHPFT	F.n[29.04]GETHPFT.K	sp|P09960|LKHA4_HUMAN	sp|P09960|LKHA4_HUMAN	0.986	0.00493	7|12	2	815.384	815.381	0.003075	1	4491.1	408.698	408.699	0.0015375	3.76193	3.76193	seq68556_qe2
SGVDDDMACH	D.n[35.07]SGVDDDMAC[160.03]H.K	sp|P42574|CASP3_HUMAN	sp|P42574|CASP3_HUMAN	1	1.04e-06	13|18	2	1139.45	1139.44	0.003419	1	4496.1	570.729	570.731	0.0017095	2.99528	2.99528	seq68556_qe2
RPFQCACCG	D.n[35.07]RPFQC[160.03]AC[160.03]C[160.03]G.K	sp|Q9BWE0|REPI1_HUMAN	sp|Q9BWE0|REPI1_HUMANtr|C9JYJ8|C9JYJ8_HUMANtr|C9JZE3|C9JZE3_HUMAN	0.9993	0.000172	8|16	2	1188.51	1188.51	0.004449	1	4497.7	595.26	595.262	0.0022245	3.73701	3.73701	seq68556_qe2
AAAGGGGGGGRYYGGGSEGGRAP	M.n[35.07]AAAGGGGGGGRYYGGGSEGGRAP.K	sp|P14866|HNRPL_HUMAN	sp|P14866|HNRPL_HUMAN	1	7.29e-11	22|88	3	1971.94	1971.94	0.007369	1	4499.1	658.319	658.322	0.00245667	3.73171	3.73171	seq68556_qe2
AAAGGGGGGGRYYGGGSEGGRAP	M.n[29.04]AAAGGGGGGGRYYGGGSEGGRAP.K	sp|P14866|HNRPL_HUMAN	sp|P14866|HNRPL_HUMAN	1	2.24e-10	25|88	3	1965.91	1965.9	0.006414	1	4500.5	656.309	656.311	0.002138	3.2576	3.2576	seq68556_qe2
SYDSYATHNE	D.n[35.07]SYDSYATHNE.-	sp|Q14011|CIRBP_HUMAN	sp|Q14011|CIRBP_HUMAN	1	4.24e-10	15|18	2	1219.52	1219.52	0.003871	1	4502	610.768	610.769	0.0019355	3.16895	3.16895	seq68556_qe2
EAAAAAADGPPAADGEDGQDPHS	Q.n[35.07]EAAAAAADGPPAADGEDGQDPHS.K	sp|Q8NBS9|TXND5_HUMAN	sp|Q8NBS9|TXND5_HUMAN	1	7.09e-11	20|88	3	2153.94	2152.94	1.00855	1	4505.6	718.653	718.989	0.336182	467.576	2.40848	seq68556_qe2
GEGEEEGEEY	E.n[35.07]GEGEEEGEEY.-	sp|Q71U36|TBA1A_HUMAN	sp|Q71U36|TBA1A_HUMANsp|P68363|TBA1B_HUMAN	0.9948	0.00169	9|18	2	1160.46	1160.46	0.003144	1	4505.9	581.236	581.237	0.001572	2.70458	2.70458	seq68556_qe2
EAAAAAADGPPAADGEDGQDPHS	Q.n[29.04]EAAAAAADGPPAADGEDGQDPHS.K	sp|Q8NBS9|TXND5_HUMAN	sp|Q8NBS9|TXND5_HUMAN	1	1.15e-13	23|88	3	2146.91	2146.9	0.004867	1	4506.5	716.642	716.644	0.00162233	2.26379	2.26379	seq68556_qe2
CCSCCPVGCA	S.n[35.07]C[160.03]C[160.03]SC[160.03]C[160.03]PVGC[160.03]A.K	sp|Q8N339|MT1M_HUMAN	sp|Q8N339|MT1M_HUMANsp|P04732|MT1E_HUMANsp|P13640|MT1G_HUMANsp|P07438|MT1B_HUMANsp|P80297|MT1X_HUMANsp|P02795|MT2_HUMANtr|H3BU80|H3BU80_HUMANtr|H3BSF1|H3BSF1_HUMAN	0.9909	0.00276	5|18	2	1263.44	1263.44	0.002962	1	4506.8	632.727	632.728	0.001481	2.34066	2.34066	seq68556_qe2
CCSCCPVGCA	S.n[29.04]C[160.03]C[160.03]SC[160.03]C[160.03]PVGC[160.03]A.K	sp|Q8N339|MT1M_HUMAN	sp|Q8N339|MT1M_HUMANsp|P04732|MT1E_HUMANsp|P13640|MT1G_HUMANsp|P07438|MT1B_HUMANsp|P80297|MT1X_HUMANsp|P02795|MT2_HUMANtr|H3BU80|H3BU80_HUMANtr|H3BSF1|H3BSF1_HUMAN	0.9999	1.8e-06	7|18	2	1257.42	1257.41	0.010441	1	4507.1	629.711	629.716	0.0052205	8.29025	8.29025	seq68556_qe2
EAAAAAADGPPAADGEDGQDPHS	Q.n[29.04]EAAAAAADGPPAADGEDGQDPHS.K	sp|Q8NBS9|TXND5_HUMAN	sp|Q8NBS9|TXND5_HUMAN	1	1.01e-13	14|44	2	2146.91	2146.9	0.008026	1	4508.8	1074.46	1074.46	0.0040135	3.73535	3.73535	seq68556_qe2
EAAAAAADGPPAADGEDGQDPHS	Q.n[35.07]EAAAAAADGPPAADGEDGQDPHS.K	sp|Q8NBS9|TXND5_HUMAN	sp|Q8NBS9|TXND5_HUMAN	1	5.74e-09	9|44	2	2154.95	2152.94	2.01185	1	4510.6	1077.48	1078.48	1.00593	932.726	2.38947	seq68556_qe2
GETHPFT	F.n[29.04]GETHPFT.K	sp|P09960|LKHA4_HUMAN	sp|P09960|LKHA4_HUMAN	0.9756	0.00894	8|12	2	815.384	815.381	0.002198	1	4511.5	408.698	408.699	0.001099	2.68902	2.68902	seq68556_qe2
EAAAAAADGPPAADGEDGQDPHS	Q.n[35.07]EAAAAAADGPPAADGEDGQDPHS.K	sp|Q8NBS9|TXND5_HUMAN	sp|Q8NBS9|TXND5_HUMAN	1	1.36e-16	30|88	3	2152.94	2152.94	0.008069	1	4526.1	718.653	718.655	0.00268967	3.74264	3.74264	seq68556_qe2
GEGEEEGEEY	E.n[35.07]GEGEEEGEEY.-	sp|Q71U36|TBA1A_HUMAN	sp|Q71U36|TBA1A_HUMANsp|P68363|TBA1B_HUMAN	0.9972	0.000803	10|18	2	1160.46	1160.46	0.002928	1	4526.7	581.236	581.237	0.0014645	2.51963	2.51963	seq68556_qe2
EAAAAAADGPPAADGEDGQDPHS	Q.n[29.04]EAAAAAADGPPAADGEDGQDPHS.K	sp|Q8NBS9|TXND5_HUMAN	sp|Q8NBS9|TXND5_HUMAN	1	3e-18	32|88	3	2146.91	2146.9	0.006376	1	4527.1	716.642	716.644	0.00212567	2.96614	2.96614	seq68556_qe2
EAAAAAADGPPAADGEDGQDPHS	Q.n[29.04]EAAAAAADGPPAADGEDGQDPHS.K	sp|Q8NBS9|TXND5_HUMAN	sp|Q8NBS9|TXND5_HUMAN	1	1.35e-06	23|44	2	2146.91	2146.9	0.006897	1	4529.2	1074.46	1074.46	0.003449	3.20998	3.20998	seq68556_qe2
EAAAAAADGPPAADGEDGQDPHS	Q.n[35.07]EAAAAAADGPPAADGEDGQDPHS.K	sp|Q8NBS9|TXND5_HUMAN	sp|Q8NBS9|TXND5_HUMAN	1	3.77e-23	25|44	2	2152.94	2152.94	0.005016	1	4531.2	1077.48	1077.48	0.0025085	2.32812	2.32812	seq68556_qe2
EAAAAAADGPPAADGEDGQDPHS	Q.n[35.07]EAAAAAADGPPAADGEDGQDPHS.K	sp|Q8NBS9|TXND5_HUMAN	sp|Q8NBS9|TXND5_HUMAN	1	3.2e-14	28|88	3	2152.95	2152.94	0.011169	1	4546.8	718.653	718.656	0.00372333	5.18097	5.18097	seq68556_qe2
EAAAAAADGPPAADGEDGQDPHS	Q.n[29.04]EAAAAAADGPPAADGEDGQDPHS.K	sp|Q8NBS9|TXND5_HUMAN	sp|Q8NBS9|TXND5_HUMAN	1	5.87e-21	30|88	3	2146.91	2146.9	0.010623	1	4547.4	716.642	716.645	0.00354133	4.94154	4.94154	seq68556_qe2
GEGEEEGEEY	E.n[35.07]GEGEEEGEEY.-	sp|Q71U36|TBA1A_HUMAN	sp|Q71U36|TBA1A_HUMANsp|P68363|TBA1B_HUMAN	0.995	0.00135	10|18	2	1160.46	1160.46	0.00654	1	4547.5	581.236	581.239	0.00327	5.62591	5.62591	seq68556_qe2
AAGVTDGNEVA	G.n[29.04]AAGVTDGNEVA.K	sp|Q9BX68|HINT2_HUMAN	sp|Q9BX68|HINT2_HUMAN	0.9968	0.000853	10|20	2	1030.5	1030.49	0.005784	1	4548.1	516.254	516.257	0.002892	5.60186	5.60186	seq68556_qe2
EAAAAAADGPPAADGEDGQDPHS	Q.n[29.04]EAAAAAADGPPAADGEDGQDPHS.K	sp|Q8NBS9|TXND5_HUMAN	sp|Q8NBS9|TXND5_HUMAN	1	2.31e-19	29|44	2	2146.91	2146.9	0.007782	1	4550	1074.46	1074.46	0.0038915	3.62181	3.62181	seq68556_qe2
EAAAAAADGPPAADGEDGQDPHS	Q.n[35.07]EAAAAAADGPPAADGEDGQDPHS.K	sp|Q8NBS9|TXND5_HUMAN	sp|Q8NBS9|TXND5_HUMAN	1	1.59e-13	12|44	2	2153.95	2152.94	1.0121	1	4551.4	1077.48	1077.98	0.506049	469.441	4.05758	seq68556_qe2
SFGGDAQADEGQAR	D.n[35.07]SFGGDAQADEGQAR.K	sp|P33992|MCM5_HUMAN	sp|P33992|MCM5_HUMANtr|F8WFD7|F8WFD7_HUMANtr|B1AHA9|B1AHA9_HUMANtr|B1AHB1|B1AHB1_HUMAN	0.9931	0.000524	6|26	2	1441.68	1441.66	0.012251	1	4554.7	721.84	721.846	0.0061255	8.48589	8.48589	seq68556_qe2
AAGVTDGNEVA	G.n[35.07]AAGVTDGNEVA.K	sp|Q9BX68|HINT2_HUMAN	sp|Q9BX68|HINT2_HUMAN	0.9998	5.05e-05	10|20	2	1036.53	1036.52	0.005259	1	4558.1	519.27	519.272	0.0026295	5.06382	5.06382	seq68556_qe2
EAAAAAADGPPAADGEDGQDPHS	Q.n[35.07]EAAAAAADGPPAADGEDGQDPHS.K	sp|Q8NBS9|TXND5_HUMAN	sp|Q8NBS9|TXND5_HUMAN	1	9.12e-13	19|88	3	2152.94	2152.94	0.006958	1	4567.2	718.653	718.655	0.00231933	3.22733	3.22733	seq68556_qe2
AAGVTDGNEVA	G.n[29.04]AAGVTDGNEVA.K	sp|Q9BX68|HINT2_HUMAN	sp|Q9BX68|HINT2_HUMAN	0.988	0.00417	10|20	2	1030.5	1030.49	0.004713	1	4568.9	516.254	516.256	0.0023565	4.56459	4.56459	seq68556_qe2
GEGEEEGEEY	E.n[35.07]GEGEEEGEEY.-	sp|Q71U36|TBA1A_HUMAN	sp|Q71U36|TBA1A_HUMANsp|P68363|TBA1B_HUMAN	0.9966	0.00102	9|18	2	1160.46	1160.46	0.003021	1	4569.1	581.236	581.237	0.0015105	2.59877	2.59877	seq68556_qe2
TTAAQQELRT	D.n[35.07]TTAAQQELRT.K	sp|P35580|MYH10_HUMAN	sp|P35580|MYH10_HUMAN	0.9996	0.000103	10|18	2	1151.64	1151.64	0.003265	1	4570.1	576.825	576.827	0.001633	2.83101	2.83101	seq68556_qe2
EAAAAAADGPPAADGEDGQDPHS	Q.n[29.04]EAAAAAADGPPAADGEDGQDPHS.K	sp|Q8NBS9|TXND5_HUMAN	sp|Q8NBS9|TXND5_HUMAN	1	4.16e-07	17|44	2	2147.91	2146.9	1.00656	1	4570.6	1074.46	1074.96	0.503281	468.185	1.49401	seq68556_qe2
EAAAAAADGPPAADGEDGQDPHS	Q.n[35.07]EAAAAAADGPPAADGEDGQDPHS.K	sp|Q8NBS9|TXND5_HUMAN	sp|Q8NBS9|TXND5_HUMAN	1	9.98e-08	6|44	2	2152.94	2152.94	0.001356	1	4572.1	1077.48	1077.48	0.000678	0.629248	0.629248	seq68556_qe2
EAAAAAADGPPAADGEDGQDPHS	Q.n[29.04]EAAAAAADGPPAADGEDGQDPHS.K	sp|Q8NBS9|TXND5_HUMAN	sp|Q8NBS9|TXND5_HUMAN	1	4.9e-17	23|88	3	2147.91	2146.9	1.0074	1	4574.6	716.642	716.978	0.335801	468.356	1.8843	seq68556_qe2
SFGGDAQADEGQAR	D.n[35.07]SFGGDAQADEGQAR.K	sp|P33992|MCM5_HUMAN	sp|P33992|MCM5_HUMANtr|F8WFD7|F8WFD7_HUMANtr|B1AHA9|B1AHA9_HUMANtr|B1AHB1|B1AHB1_HUMAN	1	1.36e-09	18|26	2	1441.67	1441.66	0.004632	1	4575.1	721.84	721.842	0.002316	3.20846	3.20846	seq68556_qe2
ACEAESTERCEMSEHPSQTVR	D.n[35.07]AC[160.03]EAESTERC[160.03]EMSEHPSQTVR.K	sp|Q32MZ4|LRRF1_HUMAN	sp|Q32MZ4|LRRF1_HUMAN	1	1.06e-09	23|120	4	2527.1	2527.09	0.003145	1	4579.5	632.781	632.782	0.00078625	1.24253	1.24253	seq68556_qe2
SSGAHGEEGSARMW	M.n[35.07]SSGAHGEEGSARM[147.04]W.K	sp|P12074|CX6A1_HUMAN	sp|P12074|CX6A1_HUMANtr|H0YIV9|H0YIV9_HUMAN	0.9996	3.79e-05	20|52	3	1510.67	1510.67	0.004853	1	4581.2	504.563	504.565	0.00161733	3.2054	3.2054	seq68556_qe2
SSGAHGEEGSARMW	M.n[29.04]SSGAHGEEGSARM[147.04]W.K	sp|P12074|CX6A1_HUMAN	sp|P12074|CX6A1_HUMANtr|H0YIV9|H0YIV9_HUMAN	0.9999	4.81e-06	16|52	3	1504.64	1504.64	0.003892	1	4581.3	502.553	502.554	0.00129733	2.58148	2.58148	seq68556_qe2
SSSAAPQRPISTQRTAAAP	T.n[29.04]SSSAAPQRPISTQRTAAAP.K	sp|Q15691|MARE1_HUMAN	sp|Q15691|MARE1_HUMAN	0.9945	0.000766	14|72	3	1924.02	1924.01	0.005755	1	4584.9	642.345	642.347	0.00191867	2.98696	2.98696	seq68556_qe2
SSSAAPQRPISTQRTAAAP	T.n[35.07]SSSAAPQRPISTQRTAAAP.K	sp|Q15691|MARE1_HUMAN	sp|Q15691|MARE1_HUMAN	0.9769	0.00108	13|72	3	1931.05	1930.04	1.00665	1	4585.9	644.355	644.691	0.335551	520.484	1.70831	seq68556_qe2
SSNSMQTIQ	D.n[35.07]SSNSMQTIQ.K	sp|P05783|K1C18_HUMAN	sp|P05783|K1C18_HUMAN	0.9236	0.00905	6|16	2	1028.5	1028.5	0.000414	1	4585.9	515.258	515.259	0.000207	0.40174	0.40174	seq68556_qe2
EAAAAAADGPPAADGEDGQDPHS	Q.n[35.07]EAAAAAADGPPAADGEDGQDPHS.K	sp|Q8NBS9|TXND5_HUMAN	sp|Q8NBS9|TXND5_HUMAN	1	9.09e-11	19|88	3	2154.95	2152.94	2.01856	1	4587.7	718.653	719.325	0.672852	935.393	5.49357	seq68556_qe2
EAAAAAADGPPAADGEDGQDPHS	Q.n[35.07]EAAAAAADGPPAADGEDGQDPHS.K	sp|Q8NBS9|TXND5_HUMAN	sp|Q8NBS9|TXND5_HUMAN	1	1.66e-11	17|88	3	2153.94	2152.94	1.00745	1	4589.1	718.653	718.988	0.335815	467.066	1.89896	seq68556_qe2
TTAAQQELRT	D.n[35.07]TTAAQQELRT.K	sp|P35580|MYH10_HUMAN	sp|P35580|MYH10_HUMAN	1	3.63e-06	14|18	2	1151.64	1151.64	0.002874	1	4590.6	576.825	576.827	0.001437	2.49122	2.49122	seq68556_qe2
YMAQTDPETND	A.n[35.07]YMAQTDPETND.-	sp|Q9Y3Y2|CHTOP_HUMAN	sp|Q9Y3Y2|CHTOP_HUMANtr|X6R700|X6R700_HUMAN	0.8998	0.0109	7|20	2	1318.57	1317.56	1.00786	1	4593.3	659.788	660.292	0.503932	763.195	3.41743	seq68556_qe2
RGGAGAGGGW	R.n[35.07]RGGAGAGGGW.K	sp|Q92896|GSLG1_HUMAN	sp|Q92896|GSLG1_HUMANtr|H3BQU9|H3BQU9_HUMANtr|H3BM42|H3BM42_HUMANtr|H3BRD8|H3BRD8_HUMAN	0.9328	0.0215	6|18	2	878.459	878.457	0.001781	1	4594.4	440.236	440.237	0.0008905	2.02278	2.02278	seq68556_qe2
EAAAAAADGPPAADGEDGQDPHS	Q.n[29.04]EAAAAAADGPPAADGEDGQDPHS.K	sp|Q8NBS9|TXND5_HUMAN	sp|Q8NBS9|TXND5_HUMAN	1	6.35e-10	15|88	3	2146.91	2146.9	0.005633	1	4596.3	716.642	716.644	0.00187767	2.62008	2.62008	seq68556_qe2
ALTGVQPARQ	F.n[35.07]ALTGVQPARQ.K	sp|P54578|UBP14_HUMAN	sp|P54578|UBP14_HUMANtr|J3KS55|J3KS55_HUMANtr|J3QQT6|J3QQT6_HUMANtr|A6NJA2|A6NJA2_HUMANtr|R4GNB0|R4GNB0_HUMAN	0.996	0.000551	10|18	2	1073.64	1073.64	0.001189	1	4603.5	537.828	537.828	0.000594	1.10444	1.10444	seq68556_qe2
ALTGVQPARQ	F.n[29.04]ALTGVQPARQ.K	sp|P54578|UBP14_HUMAN	sp|P54578|UBP14_HUMANtr|J3KS55|J3KS55_HUMANtr|J3QQT6|J3QQT6_HUMANtr|A6NJA2|A6NJA2_HUMANtr|R4GNB0|R4GNB0_HUMAN	0.9938	0.000521	11|18	2	1067.61	1067.61	0.000345	1	4606.2	534.812	534.812	0.000172	0.321608	0.321608	seq68556_qe2
GISRDNWH	M.n[35.07]GISRDNWH.K	sp|P62241|RS8_HUMAN	sp|P62241|RS8_HUMANtr|Q5JR95|Q5JR95_HUMAN	0.9965	0.0005	8|14	2	1017.52	1017.52	0.001197	2	4613.5	509.767	509.768	0.0005985	1.17406	1.17406	seq68556_qe2
ESSVAQQPLHTAQ	G.n[29.04]ESSVAQQPLHTAQ.K	sp|O75879|GATB_HUMAN	sp|O75879|GATB_HUMANtr|H0Y9F2|H0Y9F2_HUMANtr|D6REA0|D6REA0_HUMANtr|B4E0P2|B4E0P2_HUMANtr|H0Y8G7|H0Y8G7_HUMANtr|D6RDU9|D6RDU9_HUMANtr|D6RGY4|D6RGY4_HUMAN	0.9128	0.00869	12|24	2	1423.72	1422.71	1.00768	1	4613.9	712.362	712.866	0.503842	706.783	3.03984	seq68556_qe2
GISRDNWH	M.n[29.04]GISRDNWH.K	sp|P62241|RS8_HUMAN	sp|P62241|RS8_HUMANtr|Q5JR95|Q5JR95_HUMAN	0.9672	0.00808	9|14	2	1011.49	1011.49	0.001697	2	4616	506.752	506.752	0.000849	1.67537	1.67537	seq68556_qe2
ESSVAQQPLHTAQ	G.n[35.07]ESSVAQQPLHTAQ.K	sp|O75879|GATB_HUMAN	sp|O75879|GATB_HUMANtr|H0Y9F2|H0Y9F2_HUMANtr|D6REA0|D6REA0_HUMANtr|B4E0P2|B4E0P2_HUMANtr|H0Y8G7|H0Y8G7_HUMANtr|D6RDU9|D6RDU9_HUMANtr|D6RGY4|D6RGY4_HUMAN	1	4.37e-07	11|24	2	1428.75	1428.74	0.004187	1	4616.8	715.378	715.38	0.0020935	2.92641	2.92641	seq68556_qe2
GISRDNWH	M.n[29.04]GISRDNWH.K	sp|P62241|RS8_HUMAN	sp|P62241|RS8_HUMANtr|Q5JR95|Q5JR95_HUMAN	0.9185	0.0117	9|28	3	1011.49	1011.49	0.001932	2	4623.6	338.17	338.171	0.000644333	1.90535	1.90535	seq68556_qe2
HYIAAQVEQQH	D.n[35.07]HYIAAQVEQQH.K	sp|O60583|CCNT2_HUMAN	sp|O60583|CCNT2_HUMAN	0.9997	1.28e-05	9|20	2	1357.71	1356.7	1.00775	1	4629.6	679.357	679.861	0.503875	741.144	3.23596	seq68556_qe2
GISRDNWH	M.n[35.07]GISRDNWH.K	sp|P62241|RS8_HUMAN	sp|P62241|RS8_HUMANtr|Q5JR95|Q5JR95_HUMAN	0.9926	0.00246	7|14	2	1017.52	1017.52	0.004132	2	4634.4	509.767	509.77	0.0020665	4.05379	4.05379	seq68556_qe2
ESSVAQQPLHTAQ	G.n[29.04]ESSVAQQPLHTAQ.K	sp|O75879|GATB_HUMAN	sp|O75879|GATB_HUMANtr|H0Y9F2|H0Y9F2_HUMANtr|D6REA0|D6REA0_HUMANtr|B4E0P2|B4E0P2_HUMANtr|H0Y8G7|H0Y8G7_HUMANtr|D6RDU9|D6RDU9_HUMANtr|D6RGY4|D6RGY4_HUMAN	0.9999	2.74e-05	14|24	2	1422.71	1422.71	0.004516	1	4634.5	712.362	712.365	0.002258	3.16972	3.16972	seq68556_qe2
HYIAAQVEQQH	D.n[35.07]HYIAAQVEQQH.K	sp|O60583|CCNT2_HUMAN	sp|O60583|CCNT2_HUMAN	0.9972	0.00037	12|40	3	1356.71	1356.7	0.005509	1	4637.1	453.241	453.242	0.00183633	4.05155	4.05155	seq68556_qe2
ESSVAQQPLHTAQ	G.n[35.07]ESSVAQQPLHTAQ.K	sp|O75879|GATB_HUMAN	sp|O75879|GATB_HUMANtr|H0Y9F2|H0Y9F2_HUMANtr|D6REA0|D6REA0_HUMANtr|B4E0P2|B4E0P2_HUMANtr|H0Y8G7|H0Y8G7_HUMANtr|D6RDU9|D6RDU9_HUMANtr|D6RGY4|D6RGY4_HUMAN	0.9998	3.66e-05	8|24	2	1428.75	1428.74	0.005322	1	4637.6	715.378	715.381	0.002661	3.7197	3.7197	seq68556_qe2
EAAAAAADGPPAADGEDGQDPHS	Q.n[29.04]EAAAAAADGPPAADGEDGQDPHS.K	sp|Q8NBS9|TXND5_HUMAN	sp|Q8NBS9|TXND5_HUMAN	1	4.6e-07	13|88	3	2147.92	2146.9	1.01271	1	4640.8	716.642	716.979	0.337571	470.824	4.35298	seq68556_qe2
GISRDNWH	M.n[29.04]GISRDNWH.K	sp|P62241|RS8_HUMAN	sp|P62241|RS8_HUMANtr|Q5JR95|Q5JR95_HUMAN	0.9062	0.0207	9|28	3	1011.49	1011.49	0.00412	2	4644.1	338.17	338.172	0.00137333	4.06106	4.06106	seq68556_qe2
EAAAAAADGPPAADGEDGQDPHS	Q.n[29.04]EAAAAAADGPPAADGEDGQDPHS.K	sp|Q8NBS9|TXND5_HUMAN	sp|Q8NBS9|TXND5_HUMAN	1	1.28e-09	16|88	3	2148.92	2146.9	2.01686	1	4646.9	716.642	717.314	0.672288	937.229	4.72317	seq68556_qe2
NSSPGPGSEARGINGGPSRMSP	D.n[35.07]NSSPGPGSEARGINGGPSRM[147.04]SP.K	sp|Q8WWM7|ATX2L_HUMAN	sp|Q8WWM7|ATX2L_HUMANtr|H3BUF6|H3BUF6_HUMAN	1	7.87e-10	20|84	3	2161.05	2161.04	0.009647	1	4650.3	721.354	721.357	0.00321533	4.45734	4.45734	seq68556_qe2
AQAPDLQRVH	D.n[35.07]AQAPDLQRVH.K	sp|P46087|NOP2_HUMAN	sp|P46087|NOP2_HUMANtr|F5GYR3|F5GYR3_HUMANtr|F5H5X6|F5H5X6_HUMAN	0.9635	0.00445	16|36	3	1167.66	1167.66	0.006995	1	4653.1	390.226	390.229	0.00233167	5.97513	5.97513	seq68556_qe2
GDDGILRSP	D.n[35.07]GDDGILRSP.K	sp|Q96A23|CPNE4_HUMAN	sp|Q96A23|CPNE4_HUMAN	0.9078	0.0356	6|16	2	962.53	962.525	0.005256	1	4658.8	482.27	482.272	0.002628	5.44921	5.44921	seq68556_qe2
RAASAAGAAGSAGGSSGAAGAAGGGAGAGTRPGDGGTASAGAAGPGAAT	N.n[35.07]RAASAAGAAGSAGGSSGAAGAAGGGAGAGTRPGDGGTASAGAAGPGAAT.K	sp|Q9UKY7|CDV3_HUMAN	sp|Q9UKY7|CDV3_HUMAN	1	1.7e-07	10|288	4	3732.8	3730.78	2.02084	1	4662	933.703	934.208	0.50521	540.789	3.78369	seq68556_qe2
ATSGETLEENEAGD	N.n[35.07]ATSGETLEENEAGD.-	sp|Q9UQ80|PA2G4_HUMAN	sp|Q9UQ80|PA2G4_HUMAN	1	1.43e-07	9|26	2	1455.66	1455.64	0.015647	1	4667.4	728.829	728.836	0.007824	10.7349	10.7349	seq68556_qe2
RAASAAGAAGSAGGSSGAAGAAGGGAGAGTRPGDGGTASAGAAGPGAAT	N.n[35.07]RAASAAGAAGSAGGSSGAAGAAGGGAGAGTRPGDGGTASAGAAGPGAAT.K	sp|Q9UKY7|CDV3_HUMAN	sp|Q9UKY7|CDV3_HUMAN	1	1.2e-09	20|288	4	3731.8	3730.78	1.01718	1	4667.5	933.703	933.957	0.254294	272.276	3.70119	seq68556_qe2
RAASAAGAAGSAGGSSGAAGAAGGGAGAGTRPGDGGTASAGAAGPGAAT	N.n[35.07]RAASAAGAAGSAGGSSGAAGAAGGGAGAGTRPGDGGTASAGAAGPGAAT.K	sp|Q9UKY7|CDV3_HUMAN	sp|Q9UKY7|CDV3_HUMAN	1	1.77e-06	20|384	5	3731.82	3730.78	1.03352	1	4669.2	747.164	747.37	0.206704	276.575	8.07391	seq68556_qe2
ATSGETLEENEAGD	N.n[29.04]ATSGETLEENEAGD.-	sp|Q9UQ80|PA2G4_HUMAN	sp|Q9UQ80|PA2G4_HUMAN	0.9998	2.19e-06	9|26	2	1449.63	1449.61	0.015023	1	4678.1	725.813	725.82	0.007512	10.3497	10.3497	seq68556_qe2
SGPVPGGERPAGEGQGEPTSRP	D.n[35.07]SGPVPGGERPAGEGQGEPTSRP.K	sp|Q9P1Y5|CAMP3_HUMAN	sp|Q9P1Y5|CAMP3_HUMAN	0.9925	0.000775	12|84	3	2152.08	2152.07	0.012572	1	4694.7	718.365	718.369	0.00419067	5.83359	5.83359	seq68556_qe2
SGPVPGGERPAGEGQGEPTSRP	D.n[35.07]SGPVPGGERPAGEGQGEPTSRP.K	sp|Q9P1Y5|CAMP3_HUMAN	sp|Q9P1Y5|CAMP3_HUMAN	0.9989	4.83e-05	16|84	3	2152.09	2152.07	0.01521	1	4696.1	718.365	718.37	0.00507	7.05765	7.05765	seq68556_qe2
LVVDNGSGMC	A.n[29.04]LVVDNGSGM[147.04]C[160.03].K	sp|P60709|ACTB_HUMAN	sp|P60709|ACTB_HUMANsp|Q562R1|ACTBL_HUMANtr|C9JZR7|C9JZR7_HUMANtr|C9JTX5|C9JTX5_HUMANtr|C9JUM1|C9JUM1_HUMANtr|A0A2R8YGF8|A0A2R8YGF8_HUMANtr|A0A2R8Y793|A0A2R8Y793_HUMANtr|E7EVS6|E7EVS6_HUMANtr|G5E9R0|G5E9R0_HUMAN	0.987	0.000883	9|18	2	1094.48	1094.47	0.009634	1	4697.2	548.244	548.249	0.004817	8.78616	8.78616	seq68556_qe2
ATSGETLEENEAGD	N.n[29.04]ATSGETLEENEAGD.-	sp|Q9UQ80|PA2G4_HUMAN	sp|Q9UQ80|PA2G4_HUMAN	0.955	0.0175	6|26	2	1449.62	1449.61	0.00596	1	4698.5	725.813	725.816	0.0029805	4.10641	4.10641	seq68556_qe2
SGMQNMSIHT	E.n[35.07]SGM[147.04]QNMSIHT.K	sp|P05787|K2C8_HUMAN	sp|P05787|K2C8_HUMAN	0.9975	0.00035	7|18	2	1154.54	1154.53	0.008035	1	4705.5	578.271	578.275	0.0040175	6.94739	6.94739	seq68556_qe2
RNQGGYGGSSSSSSYGSGRRF	P.n[35.07]RNQGGYGGSSSSSSYGSGRRF.-	sp|P09651|ROA1_HUMAN	sp|P09651|ROA1_HUMANtr|F8W6I7|F8W6I7_HUMANtr|H0YH80|H0YH80_HUMANtr|A0A2R8Y4L2|A0A2R8Y4L2_HUMAN	0.9957	0.0014	9|120	4	2187.04	2187.03	0.009019	1	4707.8	547.764	547.766	0.00225475	4.11626	4.11626	seq68556_qe2
GAAETCVSVQCQ	D.n[35.07]GAAETC[160.03]VSVQC[160.03]Q.K	sp|A0MZ66|SHOT1_HUMAN	sp|A0MZ66|SHOT1_HUMAN	1	3.56e-07	11|22	2	1342.61	1342.61	0.007462	1	4748.6	672.311	672.314	0.0037315	5.55023	5.55023	seq68556_qe2
EGGPQEEQEEY	D.n[35.07]EGGPQEEQEEY.-	sp|Q15691|MARE1_HUMAN	sp|Q15691|MARE1_HUMAN	0.9972	0.000451	7|20	2	1327.57	1327.56	0.008806	1	4753.3	664.789	664.793	0.0044035	6.62387	6.62387	seq68556_qe2
GAAETCVSVQCQ	D.n[35.07]GAAETC[160.03]VSVQC[160.03]Q.K	sp|A0MZ66|SHOT1_HUMAN	sp|A0MZ66|SHOT1_HUMAN	1	2.32e-08	14|22	2	1342.61	1342.61	0.007223	1	4769.3	672.311	672.314	0.0036115	5.37174	5.37174	seq68556_qe2
SSPRHSEAATAQREEW	N.n[35.07]SSPRHSEAATAQREEW.K	sp|Q14103|HNRPD_HUMAN	sp|Q14103|HNRPD_HUMANtr|D6RD83|D6RD83_HUMANtr|D6RAF8|D6RAF8_HUMANtr|H0Y8G5|H0Y8G5_HUMAN	0.9952	0.000257	12|60	3	1874.92	1874.91	0.013419	1	4769.5	625.977	625.981	0.004473	7.14558	7.14558	seq68556_qe2
SSPRHSEAATAQREEW	N.n[29.04]SSPRHSEAATAQREEW.K	sp|Q14103|HNRPD_HUMAN	sp|Q14103|HNRPD_HUMANtr|D6RD83|D6RD83_HUMANtr|D6RAF8|D6RAF8_HUMANtr|H0Y8G5|H0Y8G5_HUMAN	0.9997	1.91e-05	15|60	3	1868.89	1868.88	0.010629	1	4769.6	623.966	623.97	0.003543	5.67816	5.67816	seq68556_qe2
AQALRDNSTMGYMAA	K.n[29.04]AQALRDNSTM[147.04]GYM[147.04]AA.K	sp|P07900|HS90A_HUMAN	sp|P07900|HS90A_HUMAN	0.9991	0.000161	5|28	2	1658.75	1658.74	0.010029	1	4776.6	830.377	830.382	0.0050145	6.03879	6.03879	seq68556_qe2
EAVVISGR	N.n[35.07]EAVVISGR.K	sp|P13995|MTDC_HUMAN	sp|P13995|MTDC_HUMANtr|B9A062|B9A062_HUMANtr|B8ZZU9|B8ZZU9_HUMAN	0.9389	0.0239	9|14	2	863.533	863.529	0.004507	1	4783.4	432.772	432.774	0.002253	5.20595	5.20595	seq68556_qe2
SSPRHSEAATAQREEW	N.n[29.04]SSPRHSEAATAQREEW.K	sp|Q14103|HNRPD_HUMAN	sp|Q14103|HNRPD_HUMANtr|D6RD83|D6RD83_HUMANtr|D6RAF8|D6RAF8_HUMANtr|H0Y8G5|H0Y8G5_HUMAN	0.9994	3.12e-05	14|60	3	1868.89	1868.88	0.011518	1	4790	623.966	623.97	0.003839	6.15254	6.15254	seq68556_qe2
SAMEPTGPTQERY	D.n[35.07]SAM[147.04]EPTGPTQERY.K	sp|P36915|GNL1_HUMAN	sp|P36915|GNL1_HUMANtr|A0A140T8Y2|A0A140T8Y2_HUMAN	0.9998	1.94e-05	9|24	2	1515.72	1515.71	0.010276	1	4790	758.862	758.867	0.0051375	6.76996	6.76996	seq68556_qe2
SSPRHSEAATAQREEW	N.n[35.07]SSPRHSEAATAQREEW.K	sp|Q14103|HNRPD_HUMAN	sp|Q14103|HNRPD_HUMANtr|D6RD83|D6RD83_HUMANtr|D6RAF8|D6RAF8_HUMANtr|H0Y8G5|H0Y8G5_HUMAN	0.9871	0.000717	10|60	3	1874.92	1874.91	0.013969	1	4790.1	625.977	625.981	0.004656	7.43792	7.43792	seq68556_qe2
GQFEDADVDH	A.n[35.07]GQFEDADVDH.-	sp|P54105|ICLN_HUMAN	sp|P54105|ICLN_HUMANtr|J3KN38|J3KN38_HUMANtr|U3KPU0|U3KPU0_HUMANtr|E9PMI6|E9PMI6_HUMANtr|E9PJF4|E9PJF4_HUMAN	0.9902	0.00179	9|18	2	1165.52	1165.51	0.007771	1	4805.6	583.762	583.766	0.0038855	6.65592	6.65592	seq68556_qe2
TQPRGPPASSPAPAP	N.n[35.07]TQPRGPPASSPAPAP.K	sp|Q15942|ZYX_HUMAN	sp|Q15942|ZYX_HUMANtr|H7C3D3|H7C3D3_HUMANtr|H0Y2Y8|H0Y2Y8_HUMAN	0.9826	0.00624	6|28	2	1463.8	1463.79	0.006383	1	4805.7	732.905	732.908	0.0031915	4.35457	4.35457	seq68556_qe2
SPPQQNVQP	Q.n[35.07]SPPQQNVQP.K	sp|O60885|BRD4_HUMAN	sp|O60885|BRD4_HUMAN	0.9923	0.00257	9|16	2	1027.56	1027.55	0.004131	1	4823.3	514.783	514.785	0.0020655	4.01236	4.01236	seq68556_qe2
TQPRGPPASSPAPAP	N.n[29.04]TQPRGPPASSPAPAP.K	sp|Q15942|ZYX_HUMAN	sp|Q15942|ZYX_HUMANtr|H7C3D3|H7C3D3_HUMANtr|H0Y2Y8|H0Y2Y8_HUMAN	0.9996	9.07e-05	12|28	2	1457.77	1457.76	0.006206	1	4823.4	729.889	729.892	0.003103	4.25132	4.25132	seq68556_qe2
GQFEDADVDH	A.n[35.07]GQFEDADVDH.-	sp|P54105|ICLN_HUMAN	sp|P54105|ICLN_HUMANtr|J3KN38|J3KN38_HUMANtr|U3KPU0|U3KPU0_HUMANtr|E9PMI6|E9PMI6_HUMANtr|E9PJF4|E9PJF4_HUMAN	1	3.58e-09	16|18	2	1165.51	1165.51	0.003948	1	4826.6	583.762	583.764	0.001974	3.3815	3.3815	seq68556_qe2
HHLQETSFT	N.n[29.04]HHLQETSFT.K	sp|P13693|TCTP_HUMAN	sp|P13693|TCTP_HUMANsp|Q56UQ5|TPT1L_HUMANtr|Q5W0H4|Q5W0H4_HUMANtr|J3KPG2|J3KPG2_HUMANtr|A0A0B4J2C3|A0A0B4J2C3_HUMANtr|E9PJF7|E9PJF7_HUMAN	0.9984	0.000451	8|16	2	1126.54	1126.54	0.004149	1	4833.4	564.278	564.28	0.0020745	3.67637	3.67637	seq68556_qe2
HHLQETSFT	N.n[35.07]HHLQETSFT.K	sp|P13693|TCTP_HUMAN	sp|P13693|TCTP_HUMANsp|Q56UQ5|TPT1L_HUMANtr|Q5W0H4|Q5W0H4_HUMANtr|J3KPG2|J3KPG2_HUMANtr|A0A0B4J2C3|A0A0B4J2C3_HUMANtr|E9PJF7|E9PJF7_HUMAN	0.987	0.00454	8|16	2	1132.58	1132.57	0.00319	1	4834.5	567.294	567.295	0.0015945	2.81071	2.81071	seq68556_qe2
SYPCCQPRALSH	F.n[35.07]SYPC[160.03]C[160.03]QPRALSH.K	sp|O95834|EMAL2_HUMAN	sp|O95834|EMAL2_HUMAN	0.9806	0.00333	10|44	3	1508.71	1508.71	0.006666	1	4838.4	503.91	503.912	0.00222233	4.41016	4.41016	seq68556_qe2
SYPCCQPRALSH	F.n[29.04]SYPC[160.03]C[160.03]QPRALSH.K	sp|O95834|EMAL2_HUMAN	sp|O95834|EMAL2_HUMAN	0.9997	2.87e-05	13|44	3	1502.68	1502.68	0.006268	1	4842.1	501.899	501.901	0.00208933	4.16284	4.16284	seq68556_qe2
SRPGTPSAEGGSTSSTLRAAAS	N.n[29.04]SRPGTPSAEGGSTSSTLRAAAS.K	sp|P35269|T2FA_HUMAN	sp|P35269|T2FA_HUMANtr|M0QXD6|M0QXD6_HUMAN	0.9971	5.1e-05	12|84	3	2076.03	2075.02	1.00512	1	4847.2	692.682	693.017	0.335039	483.449	0.849426	seq68556_qe2
AQRGLQY	A.n[29.04]AQRGLQY.K	sp|O00115|DNS2A_HUMAN	sp|O00115|DNS2A_HUMANtr|K7ENE5|K7ENE5_HUMAN	0.9159	0.0349	6|12	2	862.471	862.466	0.004423	1	4855.2	432.24	432.243	0.0022115	5.11634	5.11634	seq68556_qe2
SRPGTPSAEGGSTSSTLRAAAS	N.n[35.07]SRPGTPSAEGGSTSSTLRAAAS.K	sp|P35269|T2FA_HUMAN	sp|P35269|T2FA_HUMANtr|M0QXD6|M0QXD6_HUMAN	1	2.44e-06	16|84	3	2081.06	2081.06	0.00815	1	4855.3	694.693	694.695	0.00271667	3.91059	3.91059	seq68556_qe2
GETEVGEIQQN	D.n[35.07]GETEVGEIQQN.K	sp|Q6NZY4|ZCHC8_HUMAN	sp|Q6NZY4|ZCHC8_HUMANtr|F5H6J5|F5H6J5_HUMANtr|F5GX80|F5GX80_HUMAN	0.9913	0.000672	10|20	2	1237.61	1236.6	1.00887	1	4866.8	619.31	619.814	0.504435	813.85	4.45376	seq68556_qe2
NSTMGYMAA	D.n[35.07]NSTMGYM[147.04]AA.K	sp|P07900|HS90A_HUMAN	sp|P07900|HS90A_HUMAN	0.949	0.00841	9|16	2	994.439	994.431	0.007322	1	4885.4	498.223	498.227	0.0036615	7.34907	7.34907	seq68556_qe2
GETEVGEIQQN	D.n[35.07]GETEVGEIQQN.K	sp|Q6NZY4|ZCHC8_HUMAN	sp|Q6NZY4|ZCHC8_HUMANtr|F5H6J5|F5H6J5_HUMANtr|F5GX80|F5GX80_HUMAN	0.9876	0.00287	11|20	2	1236.61	1236.6	0.007633	1	4887.2	619.31	619.313	0.0038165	6.16247	6.16247	seq68556_qe2
SAFVERVR	N.n[35.07]SAFVERVR.K	sp|P08238|HS90B_HUMAN	sp|P08238|HS90B_HUMANsp|Q58FF7|H90B3_HUMAN	0.9979	0.000253	15|28	3	996.597	996.593	0.004376	1	4897.6	333.205	333.206	0.00145867	4.37767	4.37767	seq68556_qe2
SAFVERVR	N.n[35.07]SAFVERVR.K	sp|P08238|HS90B_HUMAN	sp|P08238|HS90B_HUMANsp|Q58FF7|H90B3_HUMAN	0.9116	0.0366	9|14	2	996.596	996.593	0.002658	1	4902.9	499.304	499.305	0.001329	2.6617	2.6617	seq68556_qe2
SAFVERVR	N.n[29.04]SAFVERVR.K	sp|P08238|HS90B_HUMAN	sp|P08238|HS90B_HUMANsp|Q58FF7|H90B3_HUMAN	0.9798	0.00343	15|28	3	990.564	990.561	0.003004	1	4904.6	331.194	331.195	0.00100167	3.0244	3.0244	seq68556_qe2
SDARALYEAGERR	D.n[35.07]SDARALYEAGERR.K	sp|P04083|ANXA1_HUMAN	sp|P04083|ANXA1_HUMAN	0.9876	0.0027	17|72	4	1526.8	1526.8	0.00302	1	4920.1	382.708	382.708	0.000755	1.97278	1.97278	seq68556_qe2
RAQSTDSLGTSGSLQS	R.n[35.07]RAQSTDSLGTSGSLQS.K	sp|Q15276|RABE1_HUMAN	sp|Q15276|RABE1_HUMANtr|I3L456|I3L456_HUMAN	0.9906	0.000486	7|30	2	1627.82	1627.82	-0.000809	1	4928.5	814.919	814.918	-0.000404	-0.495755	-0.495755	seq68556_qe2
MRVAVAGCCHGELD	-.n[35.07]M[147.04]RVAVAGC[160.03]C[160.03]HGELD.K	sp|Q9UK59|DBR1_HUMAN	sp|Q9UK59|DBR1_HUMANtr|F8WAY1|F8WAY1_HUMAN	0.9885	0.00148	10|52	3	1623.74	1623.74	0.003772	2	4929.7	542.253	542.255	0.00125733	2.31871	2.31871	seq68556_qe2
TVSGPRSTASDLTSS	D.n[35.07]TVSGPRSTASDLTSS.K	sp|Q8IWE5|PKHM2_HUMAN	sp|Q8IWE5|PKHM2_HUMANtr|Q5VVD7|Q5VVD7_HUMANtr|A0A2R8Y575|A0A2R8Y575_HUMAN	0.9964	0.000465	7|28	2	1498.78	1498.77	0.010904	1	4931.3	750.392	750.397	0.005452	7.26549	7.26549	seq68556_qe2
SAVAATTPTSMATVQ	D.n[35.07]SAVAATTPTSM[147.04]ATVQ.K	sp|Q96C57|CSTOS_HUMAN	sp|Q96C57|CSTOS_HUMANtr|F5H8B7|F5H8B7_HUMANtr|F5H3K2|F5H3K2_HUMANtr|G5EA44|G5EA44_HUMANtr|E7ENF1|E7ENF1_HUMANtr|F5H7W8|F5H7W8_HUMAN	1	1.9e-07	11|28	2	1484.77	1484.76	0.007594	1	4935.6	743.388	743.391	0.003797	5.10767	5.10767	seq68556_qe2
SRVADNSFDA	D.n[35.07]SRVADNSFDA.K	sp|Q14978|NOLC1_HUMAN	sp|Q14978|NOLC1_HUMANtr|A0A0A0MRM9|A0A0A0MRM9_HUMAN	0.9085	0.0385	8|18	2	1114.55	1114.55	0.003548	1	4944.9	558.281	558.282	0.0017735	3.17671	3.17671	seq68556_qe2
MVDREQLVQ	-.n[35.07]M[147.04]VDREQLVQ.K	sp|P61981|1433G_HUMAN	sp|P61981|1433G_HUMAN	0.9838	0.00578	9|16	2	1166.62	1166.62	0.00468	2	4945.8	584.316	584.318	0.0023395	4.00381	4.00381	seq68556_qe2
AMLAAQDVAQRC	A.n[29.04]AM[147.04]LAAQDVAQRC[160.03].K	sp|P62263|RS14_HUMAN	sp|P62263|RS14_HUMANtr|E5RH77|E5RH77_HUMANtr|A0A2R8Y811|A0A2R8Y811_HUMAN	0.9993	0.000181	10|22	2	1376.66	1376.65	0.005479	1	4951.6	689.334	689.337	0.0027395	3.97411	3.97411	seq68556_qe2
GGRGADAGSSGGTGPTEGYSPPAASTRAAARA	M.n[35.07]GGRGADAGSSGGTGPTEGYSPPAASTRAAARA.K	sp|Q969W3|F104A_HUMAN	sp|Q969W3|F104A_HUMANtr|J3KT76|J3KT76_HUMANtr|J3KSI9|J3KSI9_HUMAN	0.9795	0.00405	18|186	4	2895.43	2894.41	1.01754	2	4951.7	724.609	724.864	0.254386	350.943	4.89506	seq68556_qe2
AMLAAQDVAQRC	A.n[35.07]AM[147.04]LAAQDVAQRC[160.03].K	sp|P62263|RS14_HUMAN	sp|P62263|RS14_HUMANtr|E5RH77|E5RH77_HUMANtr|A0A2R8Y811|A0A2R8Y811_HUMAN	0.9993	0.000149	8|22	2	1382.69	1382.69	0.007648	1	4952.8	692.35	692.354	0.003824	5.52319	5.52319	seq68556_qe2
GGRGADAGSSGGTGPTEGYSPPAASTRAAARA	M.n[29.04]GGRGADAGSSGGTGPTEGYSPPAASTRAAARA.K	sp|Q969W3|F104A_HUMAN	sp|Q969W3|F104A_HUMANtr|J3KT76|J3KT76_HUMANtr|J3KSI9|J3KSI9_HUMAN	1	8.26e-09	25|186	4	2890.39	2888.38	2.01274	2	4952.9	723.101	723.604	0.503185	695.386	2.08643	seq68556_qe2
LRGGAGVGSMT	Y.n[35.07]LRGGAGVGSMT.K	sp|P39019|RS19_HUMAN	sp|P39019|RS19_HUMANtr|M0QXK4|M0QXK4_HUMAN	0.9711	0.0108	5|20	2	1038.57	1038.57	0.004371	1	4954.4	520.292	520.295	0.002186	4.20147	4.20147	seq68556_qe2
GATNNLSRSNSDESNFSE	D.n[35.07]GATNNLSRSNSDESNFSE.K	sp|O95999|BCL10_HUMAN	sp|O95999|BCL10_HUMANtr|A0A087WWW9|A0A087WWW9_HUMAN	0.9999	2.26e-06	6|34	2	1962.89	1961.88	1.00808	1	4954.6	981.946	982.45	0.504043	513.047	2.4103	seq68556_qe2
SAVAATTPTSMATVQ	D.n[35.07]SAVAATTPTSM[147.04]ATVQ.K	sp|Q96C57|CSTOS_HUMAN	sp|Q96C57|CSTOS_HUMANtr|F5H8B7|F5H8B7_HUMANtr|F5H3K2|F5H3K2_HUMANtr|G5EA44|G5EA44_HUMANtr|E7ENF1|E7ENF1_HUMANtr|F5H7W8|F5H7W8_HUMAN	0.9981	0.000545	10|28	2	1484.77	1484.76	0.005435	1	4956.3	743.388	743.39	0.002717	3.65488	3.65488	seq68556_qe2
TYLTHDSPSVR	D.n[35.07]TYLTHDSPSVR.K	sp|P09234|RU1C_HUMAN	sp|P09234|RU1C_HUMANtr|A0A0A0MRR7|A0A0A0MRR7_HUMAN	1	1.83e-06	16|40	3	1308.7	1308.69	0.006396	1	4956.8	437.237	437.239	0.002132	4.87605	4.87605	seq68556_qe2
GVPSDSVEAA	D.n[35.07]GVPSDSVEAA.K	sp|Q99733|NP1L4_HUMAN	sp|Q99733|NP1L4_HUMANtr|C9J6D1|C9J6D1_HUMANtr|E9PKT8|E9PKT8_HUMANtr|E9PNW0|E9PNW0_HUMANtr|E9PKI2|E9PKI2_HUMANtr|E9PNJ7|E9PNJ7_HUMANtr|C9J1B1|C9J1B1_HUMANtr|E9PJJ2|E9PJJ2_HUMANtr|E9PP22|E9PP22_HUMANtr|E9PS34|E9PS34_HUMANtr|C9JZI7|C9JZI7_HUMAN	0.9847	0.00462	8|18	2	964.498	964.493	0.005437	1	4956.8	483.254	483.256	0.0027185	5.62538	5.62538	seq68556_qe2
TYLTHDSPSVR	D.n[35.07]TYLTHDSPSVR.K	sp|P09234|RU1C_HUMAN	sp|P09234|RU1C_HUMANtr|A0A0A0MRR7|A0A0A0MRR7_HUMAN	0.9859	0.00497	13|20	2	1308.69	1308.69	0.006336	1	4959.9	655.352	655.355	0.003168	4.83402	4.83402	seq68556_qe2
AAPPPPDRPIE	D.n[35.07]AAPPPPDRPIE.K	sp|O15234|CASC3_HUMAN	sp|O15234|CASC3_HUMAN	0.9425	0.00759	6|20	2	1192.68	1192.67	0.009437	1	4961.3	597.34	597.345	0.0047185	7.89912	7.89912	seq68556_qe2
SRVADNSFDA	D.n[35.07]SRVADNSFDA.K	sp|Q14978|NOLC1_HUMAN	sp|Q14978|NOLC1_HUMANtr|A0A0A0MRM9|A0A0A0MRM9_HUMAN	0.9097	0.0379	7|18	2	1114.55	1114.55	0.004768	1	4965.6	558.281	558.283	0.002384	4.27024	4.27024	seq68556_qe2
TSAGSGSAPSVLHQRNGQTEDVATGPRRAE	D.n[35.07]TSAGSGSAPSVLHQRNGQTEDVATGPRRAE.K	sp|Q8NFC6|BD1L1_HUMAN	sp|Q8NFC6|BD1L1_HUMAN	0.9759	0.0132	11|232	5	3069.55	3069.54	0.013749	1	4966.2	614.915	614.918	0.0027498	4.47182	4.47182	seq68556_qe2
VEGEGEEEGEEY	S.n[35.07]VEGEGEEEGEEY.-	sp|Q71U36|TBA1A_HUMAN	sp|Q71U36|TBA1A_HUMANsp|P68363|TBA1B_HUMAN	0.9076	0.0389	7|22	2	1388.57	1388.57	0.003905	1	4967.8	695.291	695.293	0.001953	2.80889	2.80889	seq68556_qe2
GASSSTANVEDVHARTAEEPPQE	D.n[35.07]GASSSTANVEDVHARTAEEPPQE.K	sp|O43719|HTSF1_HUMAN	sp|O43719|HTSF1_HUMANtr|Q5H918|Q5H918_HUMANtr|Q5H919|Q5H919_HUMAN	0.9954	0.000428	8|88	3	2415.14	2415.14	0.004709	1	4967.9	806.053	806.054	0.00156967	1.94735	1.94735	seq68556_qe2
NQGGYGGSSSSSSYGSGRRF	R.n[35.07]NQGGYGGSSSSSSYGSGRRF.-	sp|P09651|ROA1_HUMAN	sp|P09651|ROA1_HUMANtr|F8W6I7|F8W6I7_HUMANtr|H0YH80|H0YH80_HUMANtr|A0A2R8Y4L2|A0A2R8Y4L2_HUMAN	0.9857	0.0022	10|76	3	2030.94	2030.93	0.010074	1	4971.7	677.982	677.986	0.003358	4.95291	4.95291	seq68556_qe2
ACNLNQEDLR	D.n[35.07]AC[160.03]NLNQEDLR.K	sp|Q96A49|SYAP1_HUMAN	sp|Q96A49|SYAP1_HUMAN	0.9998	3.91e-05	12|18	2	1265.63	1265.62	0.002597	1	4972.7	633.82	633.821	0.0012985	2.04869	2.04869	seq68556_qe2
GATNNLSRSNSDESNFSE	D.n[35.07]GATNNLSRSNSDESNFSE.K	sp|O95999|BCL10_HUMAN	sp|O95999|BCL10_HUMANtr|A0A087WWW9|A0A087WWW9_HUMAN	1	1.34e-10	16|34	2	1961.88	1961.88	0.003935	1	4976.7	981.946	981.948	0.0019675	2.00367	2.00367	seq68556_qe2
TYLTHDSPSVR	D.n[35.07]TYLTHDSPSVR.K	sp|P09234|RU1C_HUMAN	sp|P09234|RU1C_HUMANtr|A0A0A0MRR7|A0A0A0MRR7_HUMAN	1	6.64e-08	16|40	3	1308.69	1308.69	0.004892	1	4977.1	437.237	437.238	0.00163067	3.72947	3.72947	seq68556_qe2
GVPSDSVEAA	D.n[35.07]GVPSDSVEAA.K	sp|Q99733|NP1L4_HUMAN	sp|Q99733|NP1L4_HUMANtr|C9J6D1|C9J6D1_HUMANtr|E9PKT8|E9PKT8_HUMANtr|E9PNW0|E9PNW0_HUMANtr|E9PKI2|E9PKI2_HUMANtr|E9PNJ7|E9PNJ7_HUMANtr|C9J1B1|C9J1B1_HUMANtr|E9PJJ2|E9PJJ2_HUMANtr|E9PP22|E9PP22_HUMANtr|E9PS34|E9PS34_HUMANtr|C9JZI7|C9JZI7_HUMAN	0.9178	0.0341	6|18	2	964.496	964.493	0.00362	1	4977.5	483.254	483.255	0.00181	3.74543	3.74543	seq68556_qe2
YNPADPESDSAD	D.n[35.07]YNPADPESDSAD.-	sp|Q9H446|RWDD1_HUMAN	sp|Q9H446|RWDD1_HUMAN	0.9991	0.000245	8|22	2	1313.55	1313.55	0.003918	1	4978.4	657.781	657.783	0.0019595	2.97895	2.97895	seq68556_qe2
TYLTHDSPSVR	D.n[35.07]TYLTHDSPSVR.K	sp|P09234|RU1C_HUMAN	sp|P09234|RU1C_HUMANtr|A0A0A0MRR7|A0A0A0MRR7_HUMAN	0.9997	6.69e-05	12|20	2	1308.69	1308.69	0.005263	1	4981	655.352	655.354	0.0026315	4.01539	4.01539	seq68556_qe2
SGEQREAGTPSLDSEA	D.n[35.07]SGEQREAGTPSLDSEA.K	sp|Q86UU0|BCL9L_HUMAN	sp|Q86UU0|BCL9L_HUMANtr|A0A087WZX0|A0A087WZX0_HUMAN	0.9996	8.45e-05	7|30	2	1666.79	1666.79	0.007957	1	4984.9	834.4	834.404	0.0039785	4.76807	4.76807	seq68556_qe2
AQLDAYNARMDTS	D.n[35.07]AQLDAYNARM[147.04]DTS.-	sp|Q86V81|THOC4_HUMAN	sp|Q86V81|THOC4_HUMANtr|E9PB61|E9PB61_HUMAN	0.9945	3.71e-05	6|24	2	1504.7	1504.7	-0.006404	1	4993.1	753.359	753.356	-0.003202	-4.25031	-4.25031	seq68556_qe2
ACNLNQEDLR	D.n[35.07]AC[160.03]NLNQEDLR.K	sp|Q96A49|SYAP1_HUMAN	sp|Q96A49|SYAP1_HUMAN	0.9998	1.76e-05	14|18	2	1265.63	1265.62	0.001298	1	4993.8	633.82	633.82	0.000649	1.02395	1.02395	seq68556_qe2
SGEQREAGTPSLDSEA	D.n[35.07]SGEQREAGTPSLDSEA.K	sp|Q86UU0|BCL9L_HUMAN	sp|Q86UU0|BCL9L_HUMANtr|A0A087WZX0|A0A087WZX0_HUMAN	0.9994	0.000158	14|30	2	1666.79	1666.79	0.008339	1	5005.7	834.4	834.404	0.0041695	4.99698	4.99698	seq68556_qe2
RVVVTDDSDERRL	D.n[35.07]RVVVTDDSDERRL.K	sp|Q9BQG0|MBB1A_HUMAN	sp|Q9BQG0|MBB1A_HUMANtr|I3L1L3|I3L1L3_HUMAN	0.9992	7.83e-05	10|48	3	1592.88	1592.87	0.005632	1	5012.6	531.964	531.966	0.00187733	3.52905	3.52905	seq68556_qe2
AQLDAYNARMDTS	D.n[35.07]AQLDAYNARM[147.04]DTS.-	sp|Q86V81|THOC4_HUMAN	sp|Q86V81|THOC4_HUMANtr|E9PB61|E9PB61_HUMAN	0.9998	1.21e-05	9|24	2	1504.71	1504.7	0.001042	1	5013.9	753.359	753.36	0.0005215	0.692232	0.692232	seq68556_qe2
SYRYSPTTSHVGA	Y.n[29.04]SYRYSPTTSHVGA.-	sp|Q9GZL7|WDR12_HUMAN	sp|Q9GZL7|WDR12_HUMAN	0.9999	1.05e-05	22|48	3	1452.7	1452.7	0.00493	1	5014.3	485.241	485.242	0.00164333	3.38663	3.38663	seq68556_qe2
ICYRCGESGHLA	D.n[35.07]IC[160.03]YRC[160.03]GESGHLA.K	sp|P62633|CNBP_HUMAN	sp|P62633|CNBP_HUMANtr|D6RAT4|D6RAT4_HUMAN	0.9406	0.00553	5|22	2	1456.69	1455.68	1.01014	1	5045.8	728.848	729.353	0.505068	692.489	4.65275	seq68556_qe2
AGNRQACPLCP	D.n[35.07]AGNRQAC[160.03]PLC[160.03]P.K	sp|Q7Z2T5|TRM1L_HUMAN	sp|Q7Z2T5|TRM1L_HUMAN	0.9116	0.037	11|20	2	1276.63	1276.62	0.006373	1	5050.9	639.319	639.322	0.0031865	4.98419	4.98419	seq68556_qe2
YDPEAASAPGSGNPCHEASAAQ	A.n[29.04]YDPEAASAPGSGNPC[160.03]HEASAAQ.K	sp|P81605|DCD_HUMAN	sp|P81605|DCD_HUMAN	0.9999	8.2e-06	11|84	3	2213.94	2213.93	0.010794	1	5065.3	738.983	738.987	0.003598	4.86883	4.86883	seq68556_qe2
YDPEAASAPGSGNPCHEASAAQ	A.n[35.07]YDPEAASAPGSGNPC[160.03]HEASAAQ.K	sp|P81605|DCD_HUMAN	sp|P81605|DCD_HUMAN	0.9612	0.0013	9|84	3	2221.97	2219.96	2.01383	1	5065.7	740.994	741.665	0.671276	905.093	3.2036	seq68556_qe2
ICYRCGESGHLA	D.n[35.07]IC[160.03]YRC[160.03]GESGHLA.K	sp|P62633|CNBP_HUMAN	sp|P62633|CNBP_HUMANtr|D6RAT4|D6RAT4_HUMAN	0.9982	0.000505	7|22	2	1455.69	1455.68	0.00501	1	5066.2	728.848	728.85	0.002505	3.43692	3.43692	seq68556_qe2
YDPEAASAPGSGNPCHEASAAQ	A.n[29.04]YDPEAASAPGSGNPC[160.03]HEASAAQ.K	sp|P81605|DCD_HUMAN	sp|P81605|DCD_HUMAN	1	1.17e-08	9|42	2	2214.94	2213.93	1.01142	1	5067.7	1107.97	1108.48	0.505709	456.22	3.63923	seq68556_qe2
YDPEAASAPGSGNPCHEASAAQ	A.n[35.07]YDPEAASAPGSGNPC[160.03]HEASAAQ.K	sp|P81605|DCD_HUMAN	sp|P81605|DCD_HUMAN	0.9998	1.56e-05	12|84	3	2219.97	2219.96	0.010837	1	5069.3	740.994	740.998	0.00361233	4.87496	4.87496	seq68556_qe2
YDPEAASAPGSGNPCHEASAAQ	A.n[35.07]YDPEAASAPGSGNPC[160.03]HEASAAQ.K	sp|P81605|DCD_HUMAN	sp|P81605|DCD_HUMAN	0.9999	2.26e-05	5|42	2	2219.97	2219.96	0.007921	1	5069.6	1110.99	1110.99	0.0039605	3.56483	3.56483	seq68556_qe2
AGNRQACPLCP	D.n[35.07]AGNRQAC[160.03]PLC[160.03]P.K	sp|Q7Z2T5|TRM1L_HUMAN	sp|Q7Z2T5|TRM1L_HUMAN	0.9622	0.0139	7|20	2	1276.63	1276.62	0.006739	1	5071.6	639.319	639.322	0.0033695	5.27043	5.27043	seq68556_qe2
YDPEAASAPGSGNPCHEASAAQ	A.n[29.04]YDPEAASAPGSGNPC[160.03]HEASAAQ.K	sp|P81605|DCD_HUMAN	sp|P81605|DCD_HUMAN	1	6.8e-10	31|84	3	2213.94	2213.93	0.00819	1	5085.6	738.983	738.986	0.00273	3.69425	3.69425	seq68556_qe2
YDPEAASAPGSGNPCHEASAAQ	A.n[29.04]YDPEAASAPGSGNPC[160.03]HEASAAQ.K	sp|P81605|DCD_HUMAN	sp|P81605|DCD_HUMAN	1	1.2e-12	20|42	2	2213.93	2213.93	0.005435	1	5088.4	1107.97	1107.97	0.002718	2.45313	2.45313	seq68556_qe2
YDPEAASAPGSGNPCHEASAAQ	A.n[35.07]YDPEAASAPGSGNPC[160.03]HEASAAQ.K	sp|P81605|DCD_HUMAN	sp|P81605|DCD_HUMAN	1	1.38e-08	11|42	2	2219.97	2219.96	0.010118	1	5092.6	1110.99	1110.99	0.005059	4.55359	4.55359	seq68556_qe2
AYMAQTDPETND	D.n[35.07]AYMAQTDPETND.-	sp|Q9Y3Y2|CHTOP_HUMAN	sp|Q9Y3Y2|CHTOP_HUMANtr|X6R700|X6R700_HUMAN	0.9999	2.35e-06	10|22	2	1389.61	1388.6	1.00859	1	5107.6	695.306	695.81	0.504296	724.76	3.76611	seq68556_qe2
HPIVETLRQ	D.n[35.07]HPIVETLRQ.K	sp|P08238|HS90B_HUMAN	sp|P08238|HS90B_HUMAN	0.9782	0.00252	11|32	3	1125.68	1125.67	0.006682	1	5108.5	376.231	376.233	0.00222733	5.92008	5.92008	seq68556_qe2
APTSAPSAPPSTPTPSAG	D.n[35.07]APTSAPSAPPSTPTPSAG.K	sp|Q8IWZ8|SUGP1_HUMAN	sp|Q8IWZ8|SUGP1_HUMANtr|V9GZ08|V9GZ08_HUMANtr|B4DVK3|B4DVK3_HUMAN	1	4.28e-06	7|34	2	1626.83	1626.83	0.002991	1	5117	814.423	814.424	0.0014955	1.83627	1.83627	seq68556_qe2
HPIVETLRQ	D.n[35.07]HPIVETLRQ.K	sp|P08238|HS90B_HUMAN	sp|P08238|HS90B_HUMAN	0.9545	0.0177	5|16	2	1125.68	1125.67	0.005071	1	5117.4	563.843	563.846	0.0025355	4.4968	4.4968	seq68556_qe2
RIAGEASRLAHYN	E.n[29.04]RIAGEASRLAHYN.K	sp|P58876|H2B1D_HUMAN	sp|P58876|H2B1D_HUMANsp|Q99877|H2B1N_HUMANsp|Q6DN03|H2B2C_HUMANsp|P62807|H2B1C_HUMANsp|Q99879|H2B1M_HUMANsp|P23527|H2B1O_HUMANsp|P06899|H2B1J_HUMANsp|O60814|H2B1K_HUMANsp|P33778|H2B1B_HUMANsp|Q6DRA6|H2B2D_HUMANsp|Q16778|H2B2E_HUMANsp|Q5QNW6|H2B2F_HUMANsp|Q93079|H2B1H_HUMANtr|U3KQK0|U3KQK0_HUMAN	0.9111	0.0194	9|48	3	1484.79	1484.78	0.005089	1	5119.9	495.936	495.937	0.00169633	3.42046	3.42046	seq68556_qe2
YAHQHGIPDETCNNYQA	D.n[35.07]YAHQHGIPDETC[160.03]NNYQA.K	sp|Q9UBR2|CATZ_HUMAN	sp|Q9UBR2|CATZ_HUMAN	0.9989	3.12e-05	12|64	3	2051.91	2050.9	1.00685	1	5126.4	684.641	684.977	0.335617	489.969	1.70419	seq68556_qe2
SETAPAAPAAAPPAE	M.n[29.04]SETAPAAPAAAPPAE.K	sp|P16403|H12_HUMAN	sp|P16403|H12_HUMAN	1	3.74e-07	13|28	2	1377.68	1377.68	0.001074	2	5141.2	689.846	689.847	0.000537	0.778434	0.778434	seq68556_qe2
SETAPAAPAAPAPAE	M.n[35.07]SETAPAAPAAPAPAE.K	sp|P10412|H14_HUMAN	sp|P10412|H14_HUMAN	1	6.35e-07	12|28	2	1383.71	1383.71	0.00185	2	5143.7	692.862	692.863	0.000925	1.33504	1.33504	seq68556_qe2
SETAPAAPAAAPPAE	M.n[29.04]SETAPAAPAAAPPAE.K	sp|P16403|H12_HUMAN	sp|P16403|H12_HUMAN	0.9997	5.34e-06	15|28	2	1378.68	1377.68	1.00523	2	5149.9	689.846	690.349	0.502613	728.056	1.35801	seq68556_qe2
HAPPWTEDCR	Q.n[29.04]HAPPWTEDC[160.03]R.K	sp|Q13510|ASAH1_HUMAN	sp|Q13510|ASAH1_HUMANtr|E7EMM4|E7EMM4_HUMANtr|A0A1B0GTP7|A0A1B0GTP7_HUMANtr|A0A1B0GTM3|A0A1B0GTM3_HUMANtr|A0A1B0GUG1|A0A1B0GUG1_HUMANtr|A0A1B0GW68|A0A1B0GW68_HUMANtr|A0A1B0GTQ7|A0A1B0GTQ7_HUMANtr|A0A1B0GUA4|A0A1B0GUA4_HUMANtr|A0A1B0GU62|A0A1B0GU62_HUMANtr|A0A1B0GVC9|A0A1B0GVC9_HUMANtr|A0A1B0GTD4|A0A1B0GTD4_HUMANtr|A0A1B0GUH5|A0A1B0GUH5_HUMANtr|A0A1B0GW48|A0A1B0GW48_HUMANtr|A0A1B0GVE7|A0A1B0GVE7_H…	0.9973	0.000806	8|18	2	1295.58	1295.57	0.005294	1	5155	648.793	648.796	0.0026475	4.08064	4.08064	seq68556_qe2
GSESVAGTGMIGENEQE	D.n[35.07]GSESVAGTGM[147.04]IGENEQE.K	sp|P52747|ZN143_HUMAN	sp|P52747|ZN143_HUMANtr|E7EN86|E7EN86_HUMAN	0.999	0.000267	6|32	2	1743.78	1743.77	0.007726	1	5162.7	872.891	872.895	0.003863	4.4255	4.4255	seq68556_qe2
SGDQPPATSVPAPRA	D.n[35.07]SGDQPPATSVPAPRA.K	sp|Q8WXH0|SYNE2_HUMAN	sp|Q8WXH0|SYNE2_HUMANtr|A0A0C4DGK3|A0A0C4DGK3_HUMANtr|G3V5X4|G3V5X4_HUMANtr|A0A0A0MRE3|A0A0A0MRE3_HUMAN	0.9375	0.0234	5|28	2	1483.79	1483.78	0.008009	1	5165.5	742.899	742.903	0.0040045	5.39034	5.39034	seq68556_qe2
YAREHGQCADVDECSLAE	G.n[35.07]YAREHGQC[160.03]ADVDEC[160.03]SLAE.K	sp|Q6UXH1|CREL2_HUMAN	sp|Q6UXH1|CREL2_HUMAN	0.9962	0.000135	11|68	3	2143.93	2142.92	1.01657	1	5170.3	715.313	715.651	0.338857	473.494	6.15756	seq68556_qe2
ASGRTTGIVMDSGD	Y.n[35.07]ASGRTTGIVMDSGD.-	tr|K7EM38|K7EM38_HUMAN	tr|K7EM38|K7EM38_HUMANsp|P60709|ACTB_HUMANsp|Q562R1|ACTBL_HUMANsp|P63261|ACTG_HUMANtr|I3L4N8|I3L4N8_HUMANtr|I3L1U9|I3L1U9_HUMANtr|I3L3I0|I3L3I0_HUMANtr|I3L3R2|I3L3R2_HUMANtr|A0A2R8YGF8|A0A2R8YGF8_HUMANtr|A0A2R8Y793|A0A2R8Y793_HUMANtr|A0A2R8YEA7|A0A2R8YEA7_HUMANtr|E7EVS6|E7EVS6_HUMAN	0.9999	1.51e-05	10|26	2	1399.69	1399.68	0.004913	1	5173.8	700.849	700.851	0.0024565	3.50502	3.50502	seq68556_qe2
AAGAGTAGPASGPGVVRDPAASQPR	M.n[29.04]AAGAGTAGPASGPGVVRDPAASQPR.K	sp|Q15554|TERF2_HUMAN	sp|Q15554|TERF2_HUMAN	0.966	0.00162	12|96	3	2246.17	2245.16	1.01745	2	5175.6	749.393	749.732	0.339149	452.36	6.26757	seq68556_qe2
HPLGMSESEQAL	D.n[35.07]HPLGM[147.04]SESEQAL.K	sp|P53582|MAP11_HUMAN	sp|P53582|MAP11_HUMAN	0.9879	0.00275	11|22	2	1347.66	1347.66	0.002278	1	5180.8	674.835	674.836	0.0011395	1.68856	1.68856	seq68556_qe2
ASGRTTGIVMDSGD	Y.n[35.07]ASGRTTGIVMDSGD.-	tr|K7EM38|K7EM38_HUMAN	tr|K7EM38|K7EM38_HUMANsp|P60709|ACTB_HUMANsp|Q562R1|ACTBL_HUMANsp|P63261|ACTG_HUMANtr|I3L4N8|I3L4N8_HUMANtr|I3L1U9|I3L1U9_HUMANtr|I3L3I0|I3L3I0_HUMANtr|I3L3R2|I3L3R2_HUMANtr|A0A2R8YGF8|A0A2R8YGF8_HUMANtr|A0A2R8Y793|A0A2R8Y793_HUMANtr|A0A2R8YEA7|A0A2R8YEA7_HUMANtr|E7EVS6|E7EVS6_HUMAN	0.9999	1.17e-05	10|26	2	1399.69	1399.68	0.003133	1	5194.5	700.849	700.85	0.0015665	2.23514	2.23514	seq68556_qe2
SSDAQGGLEPRVE	D.n[35.07]SSDAQGGLEPRVE.K	sp|Q8WXH0|SYNE2_HUMAN	sp|Q8WXH0|SYNE2_HUMANtr|A0A0C4DGK3|A0A0C4DGK3_HUMANtr|G3V5X4|G3V5X4_HUMANtr|A0A0A0MRE3|A0A0A0MRE3_HUMAN	1	3.4e-08	12|24	2	1377.7	1377.69	0.00362	1	5195	689.855	689.857	0.00181	2.62373	2.62373	seq68556_qe2
HPLGMSESEQAL	D.n[35.07]HPLGM[147.04]SESEQAL.K	sp|P53582|MAP11_HUMAN	sp|P53582|MAP11_HUMAN	0.9209	0.0265	11|22	2	1347.66	1347.66	0.002809	1	5201.5	674.835	674.836	0.0014045	2.08125	2.08125	seq68556_qe2
GPAAEAEPEHSFDGLRR	D.n[35.07]GPAAEAEPEHSFDGLRR.K	sp|Q15149|PLEC_HUMAN	sp|Q15149|PLEC_HUMAN	1	8.49e-06	21|96	4	1871.94	1871.93	0.006535	1	5203.8	468.991	468.992	0.001634	3.48407	3.48407	seq68556_qe2
SVEGEGEEEGEEY	D.n[35.07]SVEGEGEEEGEEY.-	sp|Q71U36|TBA1A_HUMAN	sp|Q71U36|TBA1A_HUMANsp|P68363|TBA1B_HUMAN	0.9978	0.000136	8|24	2	1475.6	1475.6	7.5e-05	1	5212.7	738.807	738.807	3.75e-05	0.0507575	0.0507575	seq68556_qe2
AQTAAATAPRI	G.n[35.07]AQTAAATAPRI.K	sp|P21912|SDHB_HUMAN	sp|P21912|SDHB_HUMANtr|A0A087WWT1|A0A087WWT1_HUMAN	1	3.59e-06	13|20	2	1103.66	1103.65	0.004081	1	5214.1	552.833	552.835	0.0020405	3.69098	3.69098	seq68556_qe2
AQTAAATAPRI	G.n[29.04]AQTAAATAPRI.K	sp|P21912|SDHB_HUMAN	sp|P21912|SDHB_HUMANtr|A0A087WWT1|A0A087WWT1_HUMAN	1	1.5e-06	10|20	2	1097.62	1097.62	0.003996	1	5215.2	549.817	549.819	0.001998	3.63392	3.63392	seq68556_qe2
AVMPDVVQTRQQAYRD	D.n[35.07]AVM[147.04]PDVVQTRQQAYRD.K	sp|Q9BZK7|TBL1R_HUMAN	sp|Q9BZK7|TBL1R_HUMANtr|C9J7E1|C9J7E1_HUMANtr|C9IYU9|C9IYU9_HUMANtr|A0A0D9SEW5|A0A0D9SEW5_HUMANtr|F8W9D8|F8W9D8_HUMANtr|A0A0D9SFS8|A0A0D9SFS8_HUMANtr|A0A1B0GUU2|A0A1B0GUU2_HUMANtr|A0A0D9SF63|A0A0D9SF63_HUMANtr|A0A0D9SF25|A0A0D9SF25_HUMAN	0.9314	0.0112	10|60	3	1925.99	1925.98	0.004292	1	5222.3	643.002	643.003	0.00143033	2.22446	2.22446	seq68556_qe2
SSSMADFR	P.n[35.07]SSSMADFR.K	sp|Q9NXA8|SIR5_HUMAN	sp|Q9NXA8|SIR5_HUMAN	0.9278	0.0122	12|14	2	933.445	933.444	0.000903	1	5222.7	467.729	467.73	0.0004515	0.965301	0.965301	seq68556_qe2
VMCPDARSRCPDGSTCCELPSG	S.n[29.04]VM[147.04]C[160.03]PDARSRC[160.03]PDGSTC[160.03]C[160.03]ELPSG.K	sp|P28799|GRN_HUMAN	sp|P28799|GRN_HUMANtr|K7EMR1|K7EMR1_HUMANtr|K7EKL3|K7EKL3_HUMAN	0.9626	0.0048	13|84	3	2555.04	2555.03	0.004988	1	5229.9	852.685	852.687	0.00166267	1.94992	1.94992	seq68556_qe2
ARQIPQATASM	L.n[29.04]ARQIPQATASM.K	sp|O43175|SERA_HUMAN	sp|O43175|SERA_HUMANtr|A0A286YF22|A0A286YF22_HUMANtr|A0A286YFA2|A0A286YFA2_HUMANtr|A0A286YFE1|A0A286YFE1_HUMANtr|A0A286YF78|A0A286YF78_HUMANtr|A0A2C9F2M7|A0A2C9F2M7_HUMANtr|A0A286YFL2|A0A286YFL2_HUMAN	0.9999	9.06e-06	9|20	2	1200.63	1200.63	0.005759	1	5233	601.322	601.324	0.0028795	4.7886	4.7886	seq68556_qe2
AQTAAATAPRI	G.n[35.07]AQTAAATAPRI.K	sp|P21912|SDHB_HUMAN	sp|P21912|SDHB_HUMANtr|A0A087WWT1|A0A087WWT1_HUMAN	1	5.78e-07	13|20	2	1103.65	1103.65	0.002858	1	5234.4	552.833	552.834	0.001429	2.58486	2.58486	seq68556_qe2
AQTAAATAPRI	G.n[29.04]AQTAAATAPRI.K	sp|P21912|SDHB_HUMAN	sp|P21912|SDHB_HUMANtr|A0A087WWT1|A0A087WWT1_HUMAN	0.9999	2.02e-05	12|20	2	1097.62	1097.62	0.002659	1	5235.6	549.817	549.818	0.0013295	2.41807	2.41807	seq68556_qe2
AVMPDVVQTRQQAYRD	D.n[35.07]AVM[147.04]PDVVQTRQQAYRD.K	sp|Q9BZK7|TBL1R_HUMAN	sp|Q9BZK7|TBL1R_HUMANtr|C9J7E1|C9J7E1_HUMANtr|C9IYU9|C9IYU9_HUMANtr|A0A0D9SEW5|A0A0D9SEW5_HUMANtr|F8W9D8|F8W9D8_HUMANtr|A0A0D9SFS8|A0A0D9SFS8_HUMANtr|A0A1B0GUU2|A0A1B0GUU2_HUMANtr|A0A0D9SF63|A0A0D9SF63_HUMANtr|A0A0D9SF25|A0A0D9SF25_HUMAN	0.9682	0.00584	9|60	3	1925.99	1925.98	0.006505	1	5243	643.002	643.004	0.002168	3.37167	3.37167	seq68556_qe2
MRPMRIFVNDDRHVMA	-.n[29.04]M[147.04]RPM[147.04]RIFVNDDRHVM[147.04]A.K	sp|Q12906|ILF3_HUMAN	sp|Q12906|ILF3_HUMANtr|K7EKJ9|K7EKJ9_HUMANtr|K7EM82|K7EM82_HUMANtr|K7ER69|K7ER69_HUMANtr|K7ERM6|K7ERM6_HUMANtr|K7ENK6|K7ENK6_HUMAN	0.9911	0.00283	15|90	4	2062.99	2062.99	0.008718	2	5249.9	516.754	516.756	0.00217925	4.21717	4.21717	seq68556_qe2
SVEGEGEEEGEEY	D.n[35.07]SVEGEGEEEGEEY.-	sp|Q71U36|TBA1A_HUMAN	sp|Q71U36|TBA1A_HUMANsp|P68363|TBA1B_HUMAN	0.9925	0.0025	11|24	2	1475.6	1475.6	0.004226	1	5255.6	738.807	738.809	0.0021125	2.85933	2.85933	seq68556_qe2
GEDTGLESVSSSGTPH	D.n[35.07]GEDTGLESVSSSGTPH.K	sp|P47736|RPGP1_HUMAN	sp|P47736|RPGP1_HUMANtr|J3KPC5|J3KPC5_HUMANtr|X6R8W7|X6R8W7_HUMAN	1	1.65e-07	12|30	2	1592.74	1592.74	0.005433	1	5256.5	797.376	797.379	0.0027165	3.40679	3.40679	seq68556_qe2
MRPMRIFVNDDRHVMA	-.n[35.07]M[147.04]RPM[147.04]RIFVNDDRHVM[147.04]A.K	sp|Q12906|ILF3_HUMAN	sp|Q12906|ILF3_HUMANtr|K7EKJ9|K7EKJ9_HUMANtr|K7EM82|K7EM82_HUMANtr|K7ER69|K7ER69_HUMANtr|K7ERM6|K7ERM6_HUMANtr|K7ENK6|K7ENK6_HUMAN	0.9018	0.0204	10|90	4	2070.03	2069.02	1.01239	2	5262	518.262	518.515	0.253096	488.118	4.35667	seq68556_qe2
AQFGGIDQR	D.n[35.07]AQFGGIDQR.K	sp|P54577|SYYC_HUMAN	sp|P54577|SYYC_HUMANtr|A0A0C4DGZ5|A0A0C4DGZ5_HUMAN	0.996	0.000882	9|16	2	1024.56	1024.55	0.00618	1	5264.2	513.283	513.286	0.0030905	6.02101	6.02101	seq68556_qe2
MRPMRIFVNDDRHVMA	-.n[29.04]M[147.04]RPM[147.04]RIFVNDDRHVM[147.04]A.K	sp|Q12906|ILF3_HUMAN	sp|Q12906|ILF3_HUMANtr|K7EKJ9|K7EKJ9_HUMANtr|K7EM82|K7EM82_HUMANtr|K7ER69|K7ER69_HUMANtr|K7ERM6|K7ERM6_HUMANtr|K7ENK6|K7ENK6_HUMAN	0.9999	4.23e-05	11|90	4	2063	2062.99	0.010475	2	5270.1	516.754	516.756	0.00261875	5.06767	5.06767	seq68556_qe2
AATEGVGEAAQGGEPGQPAQPPPQPHPPPPQQQH	M.n[29.04]AATEGVGEAAQGGEPGQPAQPPPQPHPPPPQQQH.K	sp|P49354|FNTA_HUMAN	sp|P49354|FNTA_HUMANtr|E9PK84|E9PK84_HUMANtr|E9PN85|E9PN85_HUMAN	0.9996	9.09e-05	11|198	4	3415.65	3414.63	1.01621	2	5273.5	854.666	854.92	0.254052	297.164	3.75971	seq68556_qe2
GQVGTTQENLNQQYQ	D.n[35.07]GQVGTTQENLNQQYQ.K	sp|Q03001|DYST_HUMAN	sp|Q03001|DYST_HUMANtr|F6QMI7|F6QMI7_HUMANtr|H0YC82|H0YC82_HUMANtr|F8W9J4|F8W9J4_HUMANtr|E9PHM6|E9PHM6_HUMAN	1	2.33e-07	8|28	2	1741.85	1740.85	1.00585	1	5276.1	871.432	871.935	0.502923	576.79	1.4313	seq68556_qe2
SVEGEGEEEGEEY	D.n[35.07]SVEGEGEEEGEEY.-	sp|Q71U36|TBA1A_HUMAN	sp|Q71U36|TBA1A_HUMANsp|P68363|TBA1B_HUMAN	1	4.75e-06	14|24	2	1475.61	1475.6	0.0074	1	5276.6	738.807	738.811	0.0036995	5.00737	5.00737	seq68556_qe2
AQFGGIDQR	D.n[35.07]AQFGGIDQR.K	sp|P54577|SYYC_HUMAN	sp|P54577|SYYC_HUMANtr|A0A0C4DGZ5|A0A0C4DGZ5_HUMAN	0.9985	0.000423	10|16	2	1024.56	1024.55	0.00422	1	5285.3	513.283	513.285	0.00211	4.11078	4.11078	seq68556_qe2
MRPMRIFVNDDRHVMA	-.n[35.07]M[147.04]RPM[147.04]RIFVNDDRHVM[147.04]A.K	sp|Q12906|ILF3_HUMAN	sp|Q12906|ILF3_HUMANtr|K7EKJ9|K7EKJ9_HUMANtr|K7EM82|K7EM82_HUMANtr|K7ER69|K7ER69_HUMANtr|K7ERM6|K7ERM6_HUMANtr|K7ENK6|K7ENK6_HUMAN	0.962	0.0115	11|90	4	2069.03	2069.02	0.00823	2	5287	518.262	518.264	0.0020575	3.96999	3.96999	seq68556_qe2
GAHERPGGDATVTISHRYTP	D.n[35.07]GAHERPGGDATVTISHRYTP.K	sp|P13995|MTDC_HUMAN	sp|P13995|MTDC_HUMANtr|B8ZZU9|B8ZZU9_HUMAN	0.9963	0.00133	23|152	5	2156.11	2155.1	1.00761	1	5287.1	432.027	432.228	0.201522	466.24	1.97118	seq68556_qe2
GAHERPGGDATVTISHRYTP	D.n[35.07]GAHERPGGDATVTISHRYTP.K	sp|P13995|MTDC_HUMAN	sp|P13995|MTDC_HUMANtr|B8ZZU9|B8ZZU9_HUMAN	1	1.28e-07	28|114	4	2156.11	2155.1	1.0108	1	5290.2	539.782	540.035	0.252699	467.932	3.44746	seq68556_qe2
NSSPGPGSEARGINGGPSRMSP	D.n[35.07]NSSPGPGSEARGINGGPSRMSP.K	sp|Q8WWM7|ATX2L_HUMAN	sp|Q8WWM7|ATX2L_HUMANtr|H3BUF6|H3BUF6_HUMAN	0.9919	0.000265	13|84	3	2146.05	2145.04	1.00646	1	5290.3	716.022	716.358	0.335485	468.321	1.44481	seq68556_qe2
SVEGEGEEEGEEY	D.n[35.07]SVEGEGEEEGEEY.-	sp|Q71U36|TBA1A_HUMAN	sp|Q71U36|TBA1A_HUMANsp|P68363|TBA1B_HUMAN	0.9958	0.00125	13|24	2	1475.6	1475.6	0.00366	1	5297	738.807	738.809	0.0018295	2.47628	2.47628	seq68556_qe2
GQVGTTQENLNQQYQ	D.n[35.07]GQVGTTQENLNQQYQ.K	sp|Q03001|DYST_HUMAN	sp|Q03001|DYST_HUMANtr|F6QMI7|F6QMI7_HUMANtr|H0YC82|H0YC82_HUMANtr|F8W9J4|F8W9J4_HUMANtr|E9PHM6|E9PHM6_HUMAN	1	1.05e-08	14|28	2	1741.86	1740.85	1.00926	1	5297.1	871.432	871.936	0.504632	578.749	3.3913	seq68556_qe2
GQPGFHSDTLS	D.n[35.07]GQPGFHSDTLS.K	sp|Q9BYJ9|YTHD1_HUMAN	sp|Q9BYJ9|YTHD1_HUMAN	0.9981	0.000538	8|20	2	1178.58	1178.58	0.003513	1	5298.1	590.296	590.298	0.0017565	2.97562	2.97562	seq68556_qe2
SVMCPDARSRCPDGSTCCELPSG	S.n[35.07]SVM[147.04]C[160.03]PDARSRC[160.03]PDGSTC[160.03]C[160.03]ELPSG.K	sp|P28799|GRN_HUMAN	sp|P28799|GRN_HUMANtr|K7EMR1|K7EMR1_HUMANtr|K7EKL3|K7EKL3_HUMAN	0.9926	0.000197	8|88	3	2650.11	2648.1	2.01628	1	5301.3	883.706	884.378	0.672092	759.96	3.60931	seq68556_qe2
SGFGGGAGVETGG	D.n[35.07]SGFGGGAGVETGG.K	sp|Q86V81|THOC4_HUMAN	sp|Q86V81|THOC4_HUMANtr|E9PB61|E9PB61_HUMAN	0.9878	0.00424	14|24	2	1085.52	1085.52	0.004202	1	5304.1	543.767	543.769	0.002101	3.86377	3.86377	seq68556_qe2
GAHERPGGDATVTISHRYTP	D.n[35.07]GAHERPGGDATVTISHRYTP.K	sp|P13995|MTDC_HUMAN	sp|P13995|MTDC_HUMANtr|B8ZZU9|B8ZZU9_HUMAN	1	1.78e-05	23|152	5	2155.11	2155.1	0.009685	1	5309.4	432.027	432.029	0.001937	4.4835	4.4835	seq68556_qe2
GAHERPGGDATVTISHRYTP	D.n[35.07]GAHERPGGDATVTISHRYTP.K	sp|P13995|MTDC_HUMAN	sp|P13995|MTDC_HUMANtr|B8ZZU9|B8ZZU9_HUMAN	1	7.83e-07	22|114	4	2156.11	2155.1	1.01006	1	5311.3	539.782	540.034	0.252516	467.592	3.10814	seq68556_qe2
ATSEVEVSSTSETTP	D.n[35.07]ATSEVEVSSTSETTP.K	sp|P49792|RBP2_HUMAN	sp|P49792|RBP2_HUMAN	1	1.13e-06	11|28	2	1557.75	1557.75	0.005499	1	5313.8	779.881	779.884	0.0027495	3.52553	3.52553	seq68556_qe2
SMAYGPAQHAISTE	Y.n[29.04]SM[147.04]AYGPAQHAISTE.K	sp|Q9NRX4|PHP14_HUMAN	sp|Q9NRX4|PHP14_HUMAN	1	3.33e-06	10|26	2	1505.69	1505.68	0.007642	1	5315.5	753.848	753.852	0.003821	5.06863	5.06863	seq68556_qe2
SVEGEGEEEGEEY	D.n[35.07]SVEGEGEEEGEEY.-	sp|Q71U36|TBA1A_HUMAN	sp|Q71U36|TBA1A_HUMANsp|P68363|TBA1B_HUMAN	0.9831	0.00604	15|24	2	1475.61	1475.6	0.006509	1	5317.3	738.807	738.811	0.003254	4.40438	4.40438	seq68556_qe2
GQPGFHSDTLS	D.n[35.07]GQPGFHSDTLS.K	sp|Q9BYJ9|YTHD1_HUMAN	sp|Q9BYJ9|YTHD1_HUMAN	0.992	0.00269	9|20	2	1178.58	1178.58	0.004329	1	5318.4	590.296	590.298	0.0021645	3.66679	3.66679	seq68556_qe2
SGPINDTDANPRY	D.n[35.07]SGPINDTDANPRY.K	sp|P55210|CASP7_HUMAN	sp|P55210|CASP7_HUMANtr|Q5SVL2|Q5SVL2_HUMANtr|A0A0A0MRL7|A0A0A0MRL7_HUMAN	0.9999	2.9e-05	9|24	2	1452.71	1452.71	0.007514	1	5318.8	727.36	727.364	0.003757	5.16523	5.16523	seq68556_qe2
SMAYGPAQHAISTE	Y.n[35.07]SM[147.04]AYGPAQHAISTE.K	sp|Q9NRX4|PHP14_HUMAN	sp|Q9NRX4|PHP14_HUMAN	1	6.04e-07	10|26	2	1511.72	1511.71	0.006391	1	5319.4	756.864	756.867	0.0031955	4.22201	4.22201	seq68556_qe2
SVMCPDARSRCPDGSTCCELPSG	S.n[29.04]SVM[147.04]C[160.03]PDARSRC[160.03]PDGSTC[160.03]C[160.03]ELPSG.K	sp|P28799|GRN_HUMAN	sp|P28799|GRN_HUMANtr|K7EMR1|K7EMR1_HUMANtr|K7EKL3|K7EKL3_HUMAN	0.9999	1.53e-06	14|88	3	2643.08	2642.07	1.01391	1	5323.5	881.696	882.034	0.337971	383.173	3.99229	seq68556_qe2
SGFGGGAGVETGG	D.n[35.07]SGFGGGAGVETGG.K	sp|Q86V81|THOC4_HUMAN	sp|Q86V81|THOC4_HUMANtr|E9PB61|E9PB61_HUMAN	0.9999	2.29e-05	14|24	2	1085.53	1085.52	0.006024	1	5324.7	543.767	543.77	0.003012	5.5391	5.5391	seq68556_qe2
ATSEVEVSSTSETTP	D.n[35.07]ATSEVEVSSTSETTP.K	sp|P49792|RBP2_HUMAN	sp|P49792|RBP2_HUMAN	0.998	0.000592	8|28	2	1557.75	1557.75	0.005298	1	5334.4	779.881	779.883	0.0026495	3.3973	3.3973	seq68556_qe2
SVEGEGEEEGEEY	D.n[35.07]SVEGEGEEEGEEY.-	sp|Q71U36|TBA1A_HUMAN	sp|Q71U36|TBA1A_HUMANsp|P68363|TBA1B_HUMAN	0.9963	0.0011	16|24	2	1475.61	1475.6	0.007914	1	5337.8	738.807	738.811	0.003957	5.3559	5.3559	seq68556_qe2
SGPINDTDANPRY	D.n[35.07]SGPINDTDANPRY.K	sp|P55210|CASP7_HUMAN	sp|P55210|CASP7_HUMANtr|Q5SVL2|Q5SVL2_HUMANtr|A0A0A0MRL7|A0A0A0MRL7_HUMAN	1	3.53e-09	13|24	2	1452.71	1452.71	0.007174	1	5339.2	727.36	727.364	0.003587	4.93151	4.93151	seq68556_qe2
SGIENMEVDENDRRE	D.n[35.07]SGIENMEVDENDRRE.K	sp|O95155|UBE4B_HUMAN	sp|O95155|UBE4B_HUMAN	0.9866	0.00132	12|56	3	1825.84	1825.83	0.011177	1	5342.8	609.618	609.622	0.00372567	6.11144	6.11144	seq68556_qe2
MVDREQLVQ	-.n[29.04]MVDREQLVQ.K	sp|P61981|1433G_HUMAN	sp|P61981|1433G_HUMAN	0.9446	0.0126	7|16	2	1144.6	1144.59	0.0075	2	5344.1	573.303	573.307	0.00375	6.541	6.541	seq68556_qe2
SVMCPDARSRCPDGSTCCELPSG	S.n[29.04]SVM[147.04]C[160.03]PDARSRC[160.03]PDGSTC[160.03]C[160.03]ELPSG.K	sp|P28799|GRN_HUMAN	sp|P28799|GRN_HUMANtr|K7EMR1|K7EMR1_HUMANtr|K7EKL3|K7EKL3_HUMAN	0.9697	0.00358	6|88	3	2642.08	2642.07	0.015848	1	5344.3	881.696	881.701	0.00528267	5.99145	5.99145	seq68556_qe2
GVVTMTSRGAEGSVS	D.n[35.07]GVVTMTSRGAEGSVS.K	sp|Q99996|AKAP9_HUMAN	sp|Q99996|AKAP9_HUMANtr|A0A087WX84|A0A087WX84_HUMANtr|A0A0A0MRF6|A0A0A0MRF6_HUMANtr|A0A0A0MRE9|A0A0A0MRE9_HUMAN	0.9922	0.00174	10|28	2	1470.77	1470.76	0.00905	1	5349.7	736.385	736.39	0.004525	6.14484	6.14484	seq68556_qe2
MDPNCSCATGGSCTCAGSC	-.n[29.04]M[147.04]DPNC[160.03]SC[160.03]ATGGSC[160.03]TC[160.03]AGSC[160.03].K	sp|P04732|MT1E_HUMAN	sp|P04732|MT1E_HUMAN	1	2.78e-07	9|36	2	2095.68	2095.68	-0.004625	2	5354.7	1048.85	1048.85	-0.0023125	-2.2048	-2.2048	seq68556_qe2
MVDREQLVQ	-.n[35.07]MVDREQLVQ.K	sp|P61981|1433G_HUMAN	sp|P61981|1433G_HUMAN	0.9189	0.0336	8|16	2	1150.63	1150.62	0.0054	2	5358.6	576.319	576.321	0.0027	4.68489	4.68489	seq68556_qe2
SVEGEGEEEGEEY	D.n[35.07]SVEGEGEEEGEEY.-	sp|Q71U36|TBA1A_HUMAN	sp|Q71U36|TBA1A_HUMANsp|P68363|TBA1B_HUMAN	0.9939	0.00199	14|24	2	1475.61	1475.6	0.00607	1	5358.6	738.807	738.81	0.003035	4.10796	4.10796	seq68556_qe2
MVDREQLVQ	-.n[29.04]MVDREQLVQ.K	sp|P61981|1433G_HUMAN	sp|P61981|1433G_HUMAN	0.9626	0.0143	8|16	2	1144.59	1144.59	0.003903	2	5365	573.303	573.305	0.001951	3.40308	3.40308	seq68556_qe2
DSNPREAILRHA	D.n[35.07]DSNPREAILRHA.K	sp|Q9NW82|WDR70_HUMAN	sp|Q9NW82|WDR70_HUMAN	0.9982	0.000506	21|66	4	1411.78	1411.77	0.003555	1	5369.7	353.951	353.952	0.000889	2.51164	2.51164	seq68556_qe2
AQALRDNSTMGYMMA	K.n[29.04]AQALRDNSTMGYM[147.04]M[147.04]A.K	sp|P08238|HS90B_HUMAN	sp|P08238|HS90B_HUMANsp|Q58FF7|H90B3_HUMAN	0.995	0.000149	7|28	2	1719.75	1718.74	1.00544	1	5370.1	860.379	860.881	0.502719	583.959	1.21271	seq68556_qe2
AQALRDNSTMGYMMA	K.n[29.04]AQALRDNSTMGYM[147.04]M[147.04]A.K	sp|P08238|HS90B_HUMAN	sp|P08238|HS90B_HUMANsp|Q58FF7|H90B3_HUMAN	0.9948	0.00167	7|28	2	1718.75	1718.74	0.007757	1	5373	860.379	860.382	0.003879	4.50846	4.50846	seq68556_qe2
SVEGEGEEEGEEY	D.n[35.07]SVEGEGEEEGEEY.-	sp|Q71U36|TBA1A_HUMAN	sp|Q71U36|TBA1A_HUMANsp|P68363|TBA1B_HUMAN	1	1.76e-06	17|24	2	1475.6	1475.6	0.004294	1	5379	738.807	738.809	0.002147	2.90603	2.90603	seq68556_qe2
AQALRDNSTMGYMMA	K.n[35.07]AQALRDNSTMGYM[147.04]M[147.04]A.K	sp|P08238|HS90B_HUMAN	sp|P08238|HS90B_HUMANsp|Q58FF7|H90B3_HUMAN	0.9991	5.09e-05	7|28	2	1725.79	1724.77	1.01146	1	5381	863.394	863.9	0.505732	585.405	4.69557	seq68556_qe2
LVIDNGSGMC	V.n[29.04]LVIDNGSGM[147.04]C[160.03].K	sp|P0CG38|POTEI_HUMAN	sp|P0CG38|POTEI_HUMANsp|P0CG39|POTEJ_HUMANsp|Q6S8J3|POTEE_HUMANsp|A5A3E0|POTEF_HUMANsp|Q9BYX7|ACTBM_HUMANsp|P63261|ACTG_HUMANtr|J3KT65|J3KT65_HUMANtr|I3L4N8|I3L4N8_HUMANtr|K7EM38|K7EM38_HUMANtr|I3L1U9|I3L1U9_HUMANtr|I3L3I0|I3L3I0_HUMANtr|I3L3R2|I3L3R2_HUMAN	0.9706	0.011	11|18	2	1108.49	1108.49	0.004604	1	5381.2	555.252	555.254	0.002302	4.14585	4.14585	seq68556_qe2
SAMEPTGPTQERY	D.n[35.07]SAMEPTGPTQERY.K	sp|P36915|GNL1_HUMAN	sp|P36915|GNL1_HUMANtr|A0A140T8Y2|A0A140T8Y2_HUMAN	0.9998	4.68e-05	7|24	2	1499.72	1499.71	0.005107	1	5390.3	750.864	750.867	0.0025535	3.40074	3.40074	seq68556_qe2
DSNPREAILRHA	D.n[35.07]DSNPREAILRHA.K	sp|Q9NW82|WDR70_HUMAN	sp|Q9NW82|WDR70_HUMAN	0.9501	0.0147	15|66	4	1411.78	1411.77	0.004785	1	5392.5	353.951	353.952	0.00119625	3.37969	3.37969	seq68556_qe2
SALHQSTMTPTQPESFSSGSQDVHQ	D.n[35.07]SALHQSTM[147.04]TPTQPESFSSGSQDVHQ.K	sp|Q6UUV9|CRTC1_HUMAN	sp|Q6UUV9|CRTC1_HUMANtr|M0QXN6|M0QXN6_HUMANtr|M0QX46|M0QX46_HUMAN	0.9827	0.00128	6|96	3	2737.26	2736.25	1.01153	1	5392.8	913.091	913.428	0.337177	369.134	2.98582	seq68556_qe2
TAAGILSAH	F.n[29.04]TAAGILSAH.K	sp|Q96C36|P5CR2_HUMAN	sp|Q96C36|P5CR2_HUMANtr|J3KR12|J3KR12_HUMANtr|A0A087WTV6|A0A087WTV6_HUMAN	0.9999	1.39e-05	12|16	2	867.485	867.481	0.003913	1	5395.4	434.748	434.75	0.0019565	4.50029	4.50029	seq68556_qe2
SSGAHGEEGSARMW	M.n[35.07]SSGAHGEEGSARMW.K	sp|P12074|CX6A1_HUMAN	sp|P12074|CX6A1_HUMANtr|H0YIV9|H0YIV9_HUMAN	1	1.3e-07	19|52	3	1494.68	1494.67	0.008469	1	5396.6	499.232	499.235	0.002823	5.65466	5.65466	seq68556_qe2
SVEGEGEEEGEEY	D.n[35.07]SVEGEGEEEGEEY.-	sp|Q71U36|TBA1A_HUMAN	sp|Q71U36|TBA1A_HUMANsp|P68363|TBA1B_HUMAN	0.9997	5.67e-05	13|24	2	1475.6	1475.6	0.004858	1	5399.7	738.807	738.81	0.002429	3.28772	3.28772	seq68556_qe2
RIAPAFSSMSN	L.n[35.07]RIAPAFSSM[147.04]SN.K	sp|O43396|TXNL1_HUMAN	sp|O43396|TXNL1_HUMANtr|K7EML9|K7EML9_HUMANtr|K7EPB7|K7EPB7_HUMANtr|K7ER96|K7ER96_HUMAN	0.9999	1.29e-05	11|20	2	1229.63	1229.63	0.006027	1	5423.6	615.822	615.825	0.003013	4.89263	4.89263	seq68556_qe2
ARPDDEEGAAVAPGHPLA	M.n[29.04]ARPDDEEGAAVAPGHPLA.K	sp|Q9Y5Y0|FLVC1_HUMAN	sp|Q9Y5Y0|FLVC1_HUMAN	0.9994	1.79e-05	25|68	3	1799.89	1799.88	0.013533	2	5438.1	600.967	600.972	0.004511	7.50618	7.50618	seq68556_qe2
SVEGEGEEEGEEY	D.n[35.07]SVEGEGEEEGEEY.-	sp|Q71U36|TBA1A_HUMAN	sp|Q71U36|TBA1A_HUMANsp|P68363|TBA1B_HUMAN	0.9961	0.000537	14|24	2	1475.61	1475.6	0.010512	1	5465.5	738.807	738.813	0.0052555	7.11344	7.11344	seq68556_qe2
AQALRDNSTMGYMAA	K.n[35.07]AQALRDNSTMGYM[147.04]AA.K	sp|P07900|HS90A_HUMAN	sp|P07900|HS90A_HUMAN	0.9998	5.42e-05	5|28	2	1648.78	1648.78	0.008004	1	5473.2	825.395	825.399	0.004002	4.84856	4.84856	seq68556_qe2
AQALRDNSTMGYMAA	K.n[29.04]AQALRDNSTMGYM[147.04]AA.K	sp|P07900|HS90A_HUMAN	sp|P07900|HS90A_HUMAN	1	3.74e-07	11|28	2	1642.76	1642.74	0.012617	1	5474.4	822.379	822.386	0.006308	7.67037	7.67037	seq68556_qe2
LQCYNCPNPTADC	S.n[29.04]LQC[160.03]YNC[160.03]PNPTADC[160.03].K	sp|P13987|CD59_HUMAN	sp|P13987|CD59_HUMANtr|A0A2U3TZL5|A0A2U3TZL5_HUMANtr|E9PR17|E9PR17_HUMANtr|E9PNW4|E9PNW4_HUMANtr|E9PI80|E9PI80_HUMAN	0.9969	0.000948	8|24	2	1639.65	1639.64	0.006855	1	5480.7	820.829	820.832	0.003428	4.17625	4.17625	seq68556_qe2
LQCYNCPNPTADC	S.n[35.07]LQC[160.03]YNC[160.03]PNPTADC[160.03].K	sp|P13987|CD59_HUMAN	sp|P13987|CD59_HUMANtr|A0A2U3TZL5|A0A2U3TZL5_HUMANtr|E9PR17|E9PR17_HUMANtr|E9PNW4|E9PNW4_HUMANtr|E9PI80|E9PI80_HUMAN	0.9993	0.000153	6|24	2	1645.68	1645.67	0.009462	1	5480.8	823.845	823.849	0.0047315	5.74316	5.74316	seq68556_qe2
SVEGEGEEEGEEY	D.n[35.07]SVEGEGEEEGEEY.-	sp|Q71U36|TBA1A_HUMAN	sp|Q71U36|TBA1A_HUMANsp|P68363|TBA1B_HUMAN	0.9963	0.000475	11|24	2	1475.61	1475.6	0.010722	1	5485.9	738.807	738.813	0.005361	7.25624	7.25624	seq68556_qe2
GESAAGSGGGRWRLS	D.n[35.07]GESAAGSGGGRWRLS.K	sp|Q53LP3|SWAHC_HUMAN	sp|Q53LP3|SWAHC_HUMAN	0.9285	0.00413	13|56	3	1480.77	1480.76	0.011817	1	5487.5	494.594	494.598	0.003939	7.96405	7.96405	seq68556_qe2
SASQAAHPQDSAFSYRDA	D.n[35.07]SASQAAHPQDSAFSYRDA.K	sp|Q14C86|GAPD1_HUMAN	sp|Q14C86|GAPD1_HUMANtr|F8W9S7|F8W9S7_HUMAN	1	1.72e-10	18|68	3	1941.91	1941.9	0.009806	1	5491.8	648.308	648.312	0.00326867	5.04181	5.04181	seq68556_qe2
AHSGAQGLLAAQ	K.n[29.04]AHSGAQGLLAAQ.K	sp|Q9Y2Z4|SYYM_HUMAN	sp|Q9Y2Z4|SYYM_HUMANtr|H0YHS6|H0YHS6_HUMAN	0.9904	0.000722	11|22	2	1150.62	1150.61	0.009869	1	5500.1	576.312	576.317	0.0049345	8.56213	8.56213	seq68556_qe2
LQCYNCPNPTADC	S.n[29.04]LQC[160.03]YNC[160.03]PNPTADC[160.03].K	sp|P13987|CD59_HUMAN	sp|P13987|CD59_HUMANtr|A0A2U3TZL5|A0A2U3TZL5_HUMANtr|E9PR17|E9PR17_HUMANtr|E9PNW4|E9PNW4_HUMANtr|E9PI80|E9PI80_HUMAN	0.9869	0.00274	7|24	2	1639.65	1639.64	0.01054	1	5501.5	820.829	820.834	0.00527	6.4203	6.4203	seq68556_qe2
SVEGEGEEEGEEY	D.n[35.07]SVEGEGEEEGEEY.-	sp|Q71U36|TBA1A_HUMAN	sp|Q71U36|TBA1A_HUMANsp|P68363|TBA1B_HUMAN	0.9992	0.000198	11|24	2	1475.61	1475.6	0.007333	1	5507.2	738.807	738.811	0.0036665	4.9627	4.9627	seq68556_qe2
CLNYQHY	E.n[35.07]C[160.03]LNYQHY.K	sp|P61978|HNRPK_HUMAN	sp|P61978|HNRPK_HUMAN	0.9795	0.00528	8|12	2	1030.48	1030.48	0.006213	1	5508.5	516.245	516.248	0.0031065	6.01746	6.01746	seq68556_qe2
DHASIQMNVAEVD	K.n[35.07]DHASIQM[147.04]NVAEVD.K	sp|P63220|RS21_HUMAN	sp|P63220|RS21_HUMANtr|Q9BYK1|Q9BYK1_HUMANtr|Q8WVC2|Q8WVC2_HUMAN	0.982	0.00647	7|24	2	1477.7	1477.69	0.006692	1	5519.2	739.854	739.857	0.0033465	4.52317	4.52317	seq68556_qe2
AHSGAQGLLAAQ	K.n[29.04]AHSGAQGLLAAQ.K	sp|Q9Y2Z4|SYYM_HUMAN	sp|Q9Y2Z4|SYYM_HUMANtr|H0YHS6|H0YHS6_HUMAN	0.9968	0.000979	12|22	2	1150.62	1150.61	0.005704	1	5520.7	576.312	576.315	0.002852	4.94868	4.94868	seq68556_qe2
ALANSLACQG	R.n[35.07]ALANSLAC[160.03]QG.K	sp|P04075|ALDOA_HUMAN	sp|P04075|ALDOA_HUMANtr|H3BR68|H3BR68_HUMANtr|J3KPS3|J3KPS3_HUMANsp|ALDOA_RABIT|	0.9942	0.00191	9|18	2	1037.54	1037.54	0.004862	1	5526.2	519.777	519.779	0.002431	4.67699	4.67699	seq68556_qe2
DITDGNSEHL	A.n[29.04]DITDGNSEHL.K	sp|Q12907|LMAN2_HUMAN	sp|Q12907|LMAN2_HUMANtr|D6RBV2|D6RBV2_HUMANtr|D6RDX1|D6RDX1_HUMANtr|D6RBH1|D6RBH1_HUMAN	0.9998	2.99e-05	16|18	2	1127.51	1127.51	0.005187	1	5532	564.762	564.765	0.0025935	4.59218	4.59218	seq68556_qe2
DITDGNSEHL	A.n[35.07]DITDGNSEHL.K	sp|Q12907|LMAN2_HUMAN	sp|Q12907|LMAN2_HUMANtr|D6RBV2|D6RBV2_HUMANtr|D6RDX1|D6RDX1_HUMANtr|D6RBH1|D6RBH1_HUMAN	0.9999	1.89e-05	11|18	2	1133.55	1133.54	0.004407	1	5533.4	567.778	567.78	0.0022035	3.8809	3.8809	seq68556_qe2
DHASIQMNVAEVD	K.n[35.07]DHASIQM[147.04]NVAEVD.K	sp|P63220|RS21_HUMAN	sp|P63220|RS21_HUMANtr|Q9BYK1|Q9BYK1_HUMANtr|Q8WVC2|Q8WVC2_HUMAN	0.999	0.000194	9|24	2	1477.7	1477.69	0.008756	1	5539.5	739.854	739.858	0.0043785	5.91803	5.91803	seq68556_qe2
SVEGEGEEEGEEY	D.n[35.07]SVEGEGEEEGEEY.-	sp|Q71U36|TBA1A_HUMAN	sp|Q71U36|TBA1A_HUMANsp|P68363|TBA1B_HUMAN	0.9987	0.000356	11|24	2	1475.6	1475.6	0.004104	1	5540	738.807	738.809	0.0020515	2.77677	2.77677	seq68556_qe2
AQALRDNSTMGYMMA	K.n[35.07]AQALRDNSTM[147.04]GYMM[147.04]A.K	sp|P08238|HS90B_HUMAN	sp|P08238|HS90B_HUMANsp|Q58FF7|H90B3_HUMAN	0.9919	0.00273	5|28	2	1724.78	1724.77	0.0064	1	5541.5	863.394	863.398	0.0032005	3.70687	3.70687	seq68556_qe2
TQLLQDAAR	D.n[35.07]TQLLQDAAR.K	sp|Q9Y333|LSM2_HUMAN	sp|Q9Y333|LSM2_HUMAN	0.9197	0.0332	12|16	2	1048.61	1048.61	0.003779	1	5542.4	525.312	525.314	0.0018895	3.5969	3.5969	seq68556_qe2
VMCPDARSRCPDGSTCCELPSG	S.n[29.04]VMC[160.03]PDARSRC[160.03]PDGSTC[160.03]C[160.03]ELPSG.K	sp|P28799|GRN_HUMAN	sp|P28799|GRN_HUMANtr|K7EMR1|K7EMR1_HUMANtr|K7EKL3|K7EKL3_HUMAN	0.9674	0.00164	7|84	3	2540.05	2539.04	1.00776	1	5542.7	847.353	847.689	0.335921	396.278	1.73491	seq68556_qe2
ALANSLACQG	R.n[35.07]ALANSLAC[160.03]QG.K	sp|P04075|ALDOA_HUMAN	sp|P04075|ALDOA_HUMANtr|H3BR68|H3BR68_HUMANtr|J3KPS3|J3KPS3_HUMANsp|ALDOA_RABIT|	0.9974	0.000791	8|18	2	1037.54	1037.54	0.004474	1	5548.2	519.777	519.779	0.002237	4.30375	4.30375	seq68556_qe2
DITDGNSEHL	A.n[29.04]DITDGNSEHL.K	sp|Q12907|LMAN2_HUMAN	sp|Q12907|LMAN2_HUMANtr|D6RBV2|D6RBV2_HUMANtr|D6RDX1|D6RDX1_HUMANtr|D6RBH1|D6RBH1_HUMAN	0.9996	9.03e-05	12|18	2	1127.51	1127.51	0.005496	1	5552.5	564.762	564.765	0.002748	4.86574	4.86574	seq68556_qe2
DITDGNSEHL	A.n[35.07]DITDGNSEHL.K	sp|Q12907|LMAN2_HUMAN	sp|Q12907|LMAN2_HUMANtr|D6RBV2|D6RBV2_HUMANtr|D6RDX1|D6RDX1_HUMANtr|D6RBH1|D6RBH1_HUMAN	0.9974	0.000785	11|18	2	1133.55	1133.54	0.00542	1	5553.7	567.778	567.781	0.00271	4.77297	4.77297	seq68556_qe2
SAVYEGHVSCV	L.n[35.07]SAVYEGHVSC[160.03]V.K	sp|P58546|MTPN_HUMAN	sp|P58546|MTPN_HUMAN	1	2.84e-07	17|20	2	1240.61	1240.6	0.008309	1	5561.6	621.306	621.31	0.0041545	6.68668	6.68668	seq68556_qe2
SVEGEGEEEGEEY	D.n[35.07]SVEGEGEEEGEEY.-	sp|Q71U36|TBA1A_HUMAN	sp|Q71U36|TBA1A_HUMANsp|P68363|TBA1B_HUMAN	0.9983	0.000232	9|24	2	1475.61	1475.6	0.010111	1	5561.6	738.807	738.812	0.0050555	6.84274	6.84274	seq68556_qe2
GWTANMERIM	Y.n[29.04]GWTANM[147.04]ERIM[147.04].K	sp|P08238|HS90B_HUMAN	sp|P08238|HS90B_HUMANsp|P07900|HS90A_HUMANsp|Q58FG1|HS904_HUMAN	1	1.67e-06	12|18	2	1267.58	1267.57	0.007846	1	5567.3	634.792	634.796	0.0039225	6.17915	6.17915	seq68556_qe2
MGTMQERITTT	D.n[35.07]MGTMQERITTT.K	sp|P06576|ATPB_HUMAN	sp|P06576|ATPB_HUMANtr|H0YH81|H0YH81_HUMANtr|F8W079|F8W079_HUMANtr|F8W0P7|F8W0P7_HUMANtr|H0YI37|H0YI37_HUMAN	0.9772	0.00571	10|20	2	1301.66	1301.65	0.007957	1	5568.4	651.834	651.838	0.0039785	6.10351	6.10351	seq68556_qe2
SVEGEGEEEGEEY	D.n[35.07]SVEGEGEEEGEEY.-	sp|Q71U36|TBA1A_HUMAN	sp|Q71U36|TBA1A_HUMANsp|P68363|TBA1B_HUMAN	0.9999	1.05e-05	9|24	2	1475.61	1475.6	0.009597	1	5582.7	738.807	738.812	0.0047985	6.49489	6.49489	seq68556_qe2
DAVSIESGTNTERPDTPTNTPNAPGR	D.n[35.07]DAVSIESGTNTERPDTPTNTPNAPGR.K	sp|O75530|EED_HUMAN	sp|O75530|EED_HUMANtr|E9PJK2|E9PJK2_HUMAN	0.987	0.000947	7|100	3	2730.33	2730.33	0.003569	1	5583.2	911.116	911.117	0.00118967	1.30572	1.30572	seq68556_qe2
IDIHGPEG	D.n[35.07]IDIHGPEG.K	sp|Q09666|AHNK_HUMAN	sp|Q09666|AHNK_HUMAN	0.9994	0.000143	9|14	2	870.469	870.466	0.003228	1	5591.2	436.24	436.242	0.001614	3.69978	3.69978	seq68556_qe2
SPHQNLSRPLLEN	D.n[35.07]SPHQNLSRPLLEN.K	sp|O15042|SR140_HUMAN	sp|O15042|SR140_HUMANtr|E7ET15|E7ET15_HUMANtr|E7EW00|E7EW00_HUMANtr|C9JDJ7|C9JDJ7_HUMANtr|U3KPT1|U3KPT1_HUMANtr|H0Y8D9|H0Y8D9_HUMANtr|C9J5L1|C9J5L1_HUMAN	0.9998	1.27e-05	21|48	3	1537.85	1537.84	0.006672	1	5591.3	513.621	513.624	0.002224	4.33002	4.33002	seq68556_qe2
FEQEMATAASSSSLE	D.n[35.07]FEQEM[147.04]ATAASSSSLE.K	sp|Q6S8J3|POTEE_HUMAN	sp|Q6S8J3|POTEE_HUMANsp|P60709|ACTB_HUMANsp|P63261|ACTG_HUMANtr|I3L4N8|I3L4N8_HUMANtr|A0A2R8Y793|A0A2R8Y793_HUMANtr|A0A2R8YEA7|A0A2R8YEA7_HUMAN	0.9969	0.000189	6|28	2	1637.75	1636.74	1.01177	1	5591.8	819.375	819.881	0.505882	617.02	5.13184	seq68556_qe2
GTQLPSGHPLPATSQGTAS	D.n[35.07]GTQLPSGHPLPATSQGTAS.K	sp|P13196|HEM1_HUMAN	sp|P13196|HEM1_HUMAN	0.9965	0.00109	7|36	2	1839.96	1839.95	0.007369	1	5598.9	920.984	920.988	0.0036845	4.0006	4.0006	seq68556_qe2
FEQEMATAASSSSLE	D.n[35.07]FEQEM[147.04]ATAASSSSLE.K	sp|Q6S8J3|POTEE_HUMAN	sp|Q6S8J3|POTEE_HUMANsp|P60709|ACTB_HUMANsp|P63261|ACTG_HUMANtr|I3L4N8|I3L4N8_HUMANtr|A0A2R8Y793|A0A2R8Y793_HUMANtr|A0A2R8YEA7|A0A2R8YEA7_HUMAN	1	7.53e-07	11|28	2	1636.74	1636.74	0.001023	1	5612.3	819.375	819.375	0.000511	0.623646	0.623646	seq68556_qe2
GPAAEAEPEHSFDGLRR	D.n[35.07]GPAAEAEPEHSFDGLRR.K	sp|Q15149|PLEC_HUMAN	sp|Q15149|PLEC_HUMAN	1	3.06e-07	21|64	3	1871.94	1871.93	0.002032	1	5626.4	624.985	624.986	0.000677333	1.08376	1.08376	seq68556_qe2
SVEGEGEEEGEEY	D.n[35.07]SVEGEGEEEGEEY.-	sp|Q71U36|TBA1A_HUMAN	sp|Q71U36|TBA1A_HUMANsp|P68363|TBA1B_HUMAN	0.9816	0.00282	8|24	2	1475.6	1475.6	0.00154	1	5626.5	738.807	738.808	0.00077	1.04222	1.04222	seq68556_qe2
AQALRDNSTMGYMMA	K.n[29.04]AQALRDNSTM[147.04]GYMM[147.04]A.K	sp|P08238|HS90B_HUMAN	sp|P08238|HS90B_HUMANsp|Q58FF7|H90B3_HUMAN	0.9996	5.13e-05	6|28	2	1718.75	1718.74	0.00263	1	5628.8	860.379	860.38	0.0013155	1.52898	1.52898	seq68556_qe2
GERVAEVAPEERENVAVA	D.n[35.07]GERVAEVAPEERENVAVA.K	sp|Q6IQ49|SDE2_HUMAN	sp|Q6IQ49|SDE2_HUMAN	0.9999	4.9e-06	17|68	3	1958.03	1958.03	0.004315	1	5630.1	653.683	653.685	0.00143833	2.20035	2.20035	seq68556_qe2
GPAAEAEPEHSFDGLRR	D.n[35.07]GPAAEAEPEHSFDGLRR.K	sp|Q15149|PLEC_HUMAN	sp|Q15149|PLEC_HUMAN	1	2.23e-09	23|96	4	1871.94	1871.93	0.006047	1	5632.7	468.991	468.992	0.00151175	3.2234	3.2234	seq68556_qe2
FEQEMATAASSSSLE	D.n[35.07]FEQEM[147.04]ATAASSSSLE.K	sp|Q6S8J3|POTEE_HUMAN	sp|Q6S8J3|POTEE_HUMANsp|P60709|ACTB_HUMANsp|P63261|ACTG_HUMANtr|I3L4N8|I3L4N8_HUMANtr|A0A2R8Y793|A0A2R8Y793_HUMANtr|A0A2R8YEA7|A0A2R8YEA7_HUMAN	0.9998	3.47e-05	7|28	2	1636.74	1636.74	0.002854	1	5634.9	819.375	819.376	0.0014265	1.74096	1.74096	seq68556_qe2
YGAPQEATLGAN	D.n[35.07]YGAPQEATLGAN.K	sp|Q96AY3|FKB10_HUMAN	sp|Q96AY3|FKB10_HUMANtr|H0Y827|H0Y827_HUMAN	0.9997	5.62e-05	12|22	2	1224.63	1224.62	0.006188	1	5636.4	613.317	613.32	0.003094	5.04467	5.04467	seq68556_qe2
SAFVERLR	N.n[35.07]SAFVERLR.K	sp|P07900|HS90A_HUMAN	sp|P07900|HS90A_HUMAN	0.9821	0.00303	11|28	3	1010.61	1010.61	0.003499	1	5641.1	337.877	337.878	0.00116633	3.45194	3.45194	seq68556_qe2
SGMQNMSIHT	E.n[35.07]SGMQNMSIHT.K	sp|P05787|K2C8_HUMAN	sp|P05787|K2C8_HUMAN	0.9998	4.3e-05	8|18	2	1138.54	1138.53	0.004169	1	5642.4	570.273	570.276	0.0020845	3.65525	3.65525	seq68556_qe2
VNIEGPDA	D.n[35.07]VNIEGPDA.K	sp|Q09666|AHNK_HUMAN	sp|Q09666|AHNK_HUMAN	0.9962	0.00115	8|14	2	847.454	847.45	0.004432	1	5645.2	424.732	424.734	0.002216	5.21738	5.21738	seq68556_qe2
GPAAEAEPEHSFDGLRR	D.n[35.07]GPAAEAEPEHSFDGLRR.K	sp|Q15149|PLEC_HUMAN	sp|Q15149|PLEC_HUMAN	1	1.47e-08	20|64	3	1871.94	1871.93	0.006494	1	5648.1	624.985	624.987	0.00216467	3.46354	3.46354	seq68556_qe2
SSGDGGAAGDGTVVDCPVC	N.n[29.04]SSGDGGAAGDGTVVDC[160.03]PVC[160.03].K	sp|Q13263|TIF1B_HUMAN	sp|Q13263|TIF1B_HUMAN	1	4.12e-09	14|36	2	1807.75	1807.74	0.010549	1	5652.3	904.875	904.88	0.0052745	5.82895	5.82895	seq68556_qe2
GPAAEAEPEHSFDGLRR	D.n[35.07]GPAAEAEPEHSFDGLRR.K	sp|Q15149|PLEC_HUMAN	sp|Q15149|PLEC_HUMAN	1	2.72e-08	25|96	4	1871.94	1871.93	0.007646	1	5653.2	468.991	468.993	0.0019115	4.07576	4.07576	seq68556_qe2
TTADPAIAASDPAT	D.n[35.07]TTADPAIAASDPAT.K	sp|Q02952|AKA12_HUMAN	sp|Q02952|AKA12_HUMAN	1	4.14e-10	14|26	2	1334.68	1334.68	0.002722	1	5655.7	668.346	668.348	0.001361	2.03637	2.03637	seq68556_qe2
FEQEMATAASSSSLE	D.n[35.07]FEQEM[147.04]ATAASSSSLE.K	sp|Q6S8J3|POTEE_HUMAN	sp|Q6S8J3|POTEE_HUMANsp|P60709|ACTB_HUMANsp|P63261|ACTG_HUMANtr|I3L4N8|I3L4N8_HUMANtr|A0A2R8Y793|A0A2R8Y793_HUMANtr|A0A2R8YEA7|A0A2R8YEA7_HUMAN	1	2.37e-08	9|28	2	1636.74	1636.74	0.002365	1	5656	819.375	819.376	0.0011825	1.44317	1.44317	seq68556_qe2
GTRPVGMLG	D.n[35.07]GTRPVGMLG.K	sp|Q9NW64|RBM22_HUMAN	sp|Q9NW64|RBM22_HUMANtr|E5RJW4|E5RJW4_HUMAN	0.8969	0.0441	6|16	2	920.536	920.533	0.003112	1	5662.7	461.274	461.275	0.001556	3.37326	3.37326	seq68556_qe2
RQAYTGNNSSQIQAAM	Y.n[35.07]RQAYTGNNSSQIQAAM.K	sp|O94826|TOM70_HUMAN	sp|O94826|TOM70_HUMAN	0.9922	0.00184	6|30	2	1772.87	1772.87	0.003246	1	5664.5	887.442	887.443	0.001623	1.82885	1.82885	seq68556_qe2
TPGHGSGWAETPRTDRGGDSIGETPTPGAS	D.n[35.07]TPGHGSGWAETPRTDRGGDSIGETPTPGAS.K	sp|O75533|SF3B1_HUMAN	sp|O75533|SF3B1_HUMAN	0.9999	1.47e-05	28|174	4	2985.42	2984.41	1.01162	1	5666.3	747.109	747.362	0.252905	338.397	2.7664	seq68556_qe2
GPEDLNRACIAE	N.n[29.04]GPEDLNRAC[160.03]IAE.K	sp|P60981|DEST_HUMAN	sp|P60981|DEST_HUMAN	0.9916	0.00255	5|22	2	1371.65	1371.65	0.007541	1	5668.1	686.83	686.834	0.0037705	5.48968	5.48968	seq68556_qe2
SSGDGGAAGDGTVVDCPVC	N.n[29.04]SSGDGGAAGDGTVVDC[160.03]PVC[160.03].K	sp|Q13263|TIF1B_HUMAN	sp|Q13263|TIF1B_HUMAN	1	4.65e-10	16|36	2	1807.75	1807.74	0.009934	1	5673	904.875	904.88	0.0049675	5.48968	5.48968	seq68556_qe2
SVEGEGEEEGEEY	D.n[35.07]SVEGEGEEEGEEY.-	sp|Q71U36|TBA1A_HUMAN	sp|Q71U36|TBA1A_HUMANsp|P68363|TBA1B_HUMAN	0.9731	0.00999	8|24	2	1475.61	1475.6	0.005691	1	5675.1	738.807	738.81	0.002845	3.85079	3.85079	seq68556_qe2
ALVGVGSEASS	F.n[29.04]ALVGVGSEASS.K	sp|Q16630|CPSF6_HUMAN	sp|Q16630|CPSF6_HUMANtr|F8WJN3|F8WJN3_HUMAN	0.9757	0.00874	11|20	2	1003.52	1003.52	0.002624	1	5676.5	502.767	502.768	0.001312	2.60955	2.60955	seq68556_qe2
SGRQIEYEY	D.n[35.07]SGRQIEYEY.K	sp|P20700|LMNB1_HUMAN	sp|P20700|LMNB1_HUMANtr|E9PBF6|E9PBF6_HUMANtr|A0A0D9SFE5|A0A0D9SFE5_HUMAN	0.9847	0.00492	10|16	2	1177.59	1177.58	0.002798	1	5677.6	589.799	589.8	0.0013985	2.37114	2.37114	seq68556_qe2
CTPEFQANEVR	N.n[35.07]C[160.03]TPEFQANEVR.K	sp|P20839|IMDH1_HUMAN	sp|P20839|IMDH1_HUMANsp|P12268|IMDH2_HUMANtr|H7C511|H7C511_HUMANtr|C9K0R9|C9K0R9_HUMANtr|H7C5T1|H7C5T1_HUMANtr|C9J381|C9J381_HUMANtr|H0Y4R1|H0Y4R1_HUMAN	0.9476	0.0181	6|20	2	1383.67	1383.67	0.003135	1	5679.8	692.841	692.842	0.001567	2.2617	2.2617	seq68556_qe2
MRPMRIFVNDDRHVMA	-.n[29.04]M[147.04]RPMRIFVNDDRHVM[147.04]A.K	sp|Q12906|ILF3_HUMAN	sp|Q12906|ILF3_HUMANtr|K7EKJ9|K7EKJ9_HUMANtr|K7EM82|K7EM82_HUMANtr|K7ER69|K7ER69_HUMANtr|K7ERM6|K7ERM6_HUMANtr|K7ENK6|K7ENK6_HUMAN	0.9315	0.0201	13|90	4	2047	2046.99	0.008747	2	5682.8	512.755	512.757	0.00218675	4.26469	4.26469	seq68556_qe2
HNSYVRPPMP	D.n[35.07]HNSYVRPPMP.K	sp|Q5T8P6|RBM26_HUMAN	sp|Q5T8P6|RBM26_HUMANtr|A0A087X0H9|A0A087X0H9_HUMAN	0.9922	0.00262	10|18	2	1230.65	1230.64	0.005973	1	5684.5	616.327	616.33	0.0029865	4.84562	4.84562	seq68556_qe2
CTPEFQANEVR	N.n[29.04]C[160.03]TPEFQANEVR.K	sp|P20839|IMDH1_HUMAN	sp|P20839|IMDH1_HUMANsp|P12268|IMDH2_HUMANtr|H7C511|H7C511_HUMANtr|C9K0R9|C9K0R9_HUMANtr|H7C5T1|H7C5T1_HUMANtr|C9J381|C9J381_HUMANtr|H0Y4R1|H0Y4R1_HUMAN	0.9515	0.000777	8|20	2	1377.63	1377.63	-0.004233	1	5684.7	689.825	689.823	-0.0021165	-3.06818	-3.06818	seq68556_qe2
TPGHGSGWAETPRTDRGGDSIGETPTPGAS	D.n[35.07]TPGHGSGWAETPRTDRGGDSIGETPTPGAS.K	sp|O75533|SF3B1_HUMAN	sp|O75533|SF3B1_HUMAN	0.9076	0.0158	12|174	4	2985.42	2984.41	1.0104	1	5686.6	747.109	747.362	0.2526	337.989	2.35796	seq68556_qe2
SVEGEGEEEGEEY	D.n[35.07]SVEGEGEEEGEEY.-	sp|Q71U36|TBA1A_HUMAN	sp|Q71U36|TBA1A_HUMANsp|P68363|TBA1B_HUMAN	0.9997	6.18e-05	9|24	2	1475.61	1475.6	0.006423	1	5695.9	738.807	738.81	0.0032115	4.34685	4.34685	seq68556_qe2
GSQAQNLESRTIIRG	D.n[35.07]GSQAQNLESRTIIRG.K	sp|Q9Y5V3|MAGD1_HUMAN	sp|Q9Y5V3|MAGD1_HUMAN	0.9991	5.55e-05	10|56	3	1662.93	1662.92	0.010395	1	5696.6	555.315	555.318	0.003465	6.23967	6.23967	seq68556_qe2
SAHPEEGDLDLASESTAHAQSS	D.n[35.07]SAHPEEGDLDLASESTAHAQSS.K	sp|Q14151|SAFB2_HUMAN	sp|Q14151|SAFB2_HUMANsp|Q15424|SAFB1_HUMAN	0.9791	0.000125	9|84	3	2273.06	2272.03	1.02585	1	5696.9	758.351	758.693	0.341952	450.712	9.88762	seq68556_qe2
SGRQIEYEY	D.n[35.07]SGRQIEYEY.K	sp|P20700|LMNB1_HUMAN	sp|P20700|LMNB1_HUMANtr|E9PBF6|E9PBF6_HUMANtr|A0A0D9SFE5|A0A0D9SFE5_HUMAN	0.9732	0.00778	10|16	2	1177.59	1177.58	0.006851	1	5698.5	589.799	589.802	0.003425	5.80703	5.80703	seq68556_qe2
CTPEFQANEVR	N.n[35.07]C[160.03]TPEFQANEVR.K	sp|P20839|IMDH1_HUMAN	sp|P20839|IMDH1_HUMANsp|P12268|IMDH2_HUMANtr|H7C511|H7C511_HUMANtr|C9K0R9|C9K0R9_HUMANtr|H7C5T1|H7C5T1_HUMANtr|C9J381|C9J381_HUMANtr|H0Y4R1|H0Y4R1_HUMAN	0.9999	1.79e-05	13|20	2	1383.67	1383.67	0.007386	1	5700.4	692.841	692.844	0.0036925	5.32948	5.32948	seq68556_qe2
CTPEFQANEVR	N.n[29.04]C[160.03]TPEFQANEVR.K	sp|P20839|IMDH1_HUMAN	sp|P20839|IMDH1_HUMANsp|P12268|IMDH2_HUMANtr|H7C511|H7C511_HUMANtr|C9K0R9|C9K0R9_HUMANtr|H7C5T1|H7C5T1_HUMANtr|C9J381|C9J381_HUMANtr|H0Y4R1|H0Y4R1_HUMAN	1	7.02e-07	14|20	2	1377.64	1377.63	0.007206	1	5705.1	689.825	689.828	0.0036025	5.22231	5.22231	seq68556_qe2
SAHPEEGDLDLASESTAHAQSS	D.n[35.07]SAHPEEGDLDLASESTAHAQSS.K	sp|Q14151|SAFB2_HUMAN	sp|Q14151|SAFB2_HUMANsp|Q15424|SAFB1_HUMAN	1	8.7e-14	34|84	3	2272.05	2272.03	0.01562	1	5718.1	758.351	758.356	0.005207	6.86617	6.86617	seq68556_qe2
SSRQQEYDF	D.n[35.07]SSRQQEYDF.K	sp|Q03252|LMNB2_HUMAN	sp|Q03252|LMNB2_HUMAN	0.9607	0.0053	13|16	2	1192.57	1192.56	0.009266	1	5720	597.286	597.291	0.004633	7.75669	7.75669	seq68556_qe2
SVEGEGEEEGEEY	D.n[35.07]SVEGEGEEEGEEY.-	sp|Q71U36|TBA1A_HUMAN	sp|Q71U36|TBA1A_HUMANsp|P68363|TBA1B_HUMAN	0.9984	0.000274	8|24	2	1475.61	1475.6	0.009231	1	5720.3	738.807	738.812	0.004615	6.24652	6.24652	seq68556_qe2
AMLAAQDVAQRC	A.n[35.07]AMLAAQDVAQRC[160.03].K	sp|P62263|RS14_HUMAN	sp|P62263|RS14_HUMANtr|E5RH77|E5RH77_HUMANtr|A0A2R8Y811|A0A2R8Y811_HUMAN	0.9982	0.000272	12|22	2	1366.7	1366.69	0.009021	1	5721.7	684.353	684.357	0.0045105	6.59086	6.59086	seq68556_qe2
LLSSAYVDSH	Y.n[35.07]LLSSAYVDSH.K	sp|Q92552|RT27_HUMAN	sp|Q92552|RT27_HUMANtr|E5RJ73|E5RJ73_HUMAN	0.9987	0.000171	10|18	2	1124.6	1124.59	0.007731	1	5725.2	563.304	563.307	0.003866	6.86304	6.86304	seq68556_qe2
LVVDNGSGMC	A.n[29.04]LVVDNGSGMC[160.03].K	sp|P60709|ACTB_HUMAN	sp|P60709|ACTB_HUMANsp|Q562R1|ACTBL_HUMANtr|C9JZR7|C9JZR7_HUMANtr|C9JTX5|C9JTX5_HUMANtr|C9JUM1|C9JUM1_HUMANtr|A0A2R8YGF8|A0A2R8YGF8_HUMANtr|A0A2R8Y793|A0A2R8Y793_HUMANtr|E7EVS6|E7EVS6_HUMANtr|G5E9R0|G5E9R0_HUMAN	0.9976	0.00072	9|18	2	1078.48	1078.48	0.004952	1	5729.2	540.247	540.249	0.002476	4.58307	4.58307	seq68556_qe2
GGLSIPHST	D.n[35.07]GGLSIPHST.K	sp|P46777|RL5_HUMAN	sp|P46777|RL5_HUMANtr|Q5T7N0|Q5T7N0_HUMANtr|A0A2R8Y6J3|A0A2R8Y6J3_HUMAN	0.9982	0.000494	12|16	2	901.513	901.508	0.004687	1	5729.4	451.761	451.764	0.0023435	5.18745	5.18745	seq68556_qe2
CIGTVDSRAESID	D.n[35.07]C[160.03]IGTVDSRAESID.K	sp|Q9NZZ3|CHMP5_HUMAN	sp|Q9NZZ3|CHMP5_HUMAN	1	4.25e-06	9|24	2	1455.71	1455.71	0.003037	1	5731.5	728.862	728.863	0.001519	2.08407	2.08407	seq68556_qe2
AMLAAQDVAQRC	A.n[29.04]AMLAAQDVAQRC[160.03].K	sp|P62263|RS14_HUMAN	sp|P62263|RS14_HUMANtr|E5RH77|E5RH77_HUMANtr|A0A2R8Y811|A0A2R8Y811_HUMAN	0.9999	1.39e-05	14|22	2	1360.67	1360.66	0.006919	1	5734.5	681.337	681.34	0.0034595	5.07749	5.07749	seq68556_qe2
SAHPEEGDLDLASESTAHAQSS	D.n[35.07]SAHPEEGDLDLASESTAHAQSS.K	sp|Q14151|SAFB2_HUMAN	sp|Q14151|SAFB2_HUMANsp|Q15424|SAFB1_HUMAN	1	1.06e-10	25|84	3	2272.04	2272.03	0.010753	1	5738.8	758.351	758.354	0.00358433	4.72646	4.72646	seq68556_qe2
NICVGESGDRLTRAA	L.n[35.07]NIC[160.03]VGESGDRLTRAA.K	sp|P62913|RL11_HUMAN	sp|P62913|RL11_HUMANtr|Q5VVC8|Q5VVC8_HUMAN	0.9162	0.0169	11|56	3	1651.86	1651.85	0.008258	1	5740.7	551.625	551.628	0.00275267	4.99008	4.99008	seq68556_qe2
SVEGEGEEEGEEY	D.n[35.07]SVEGEGEEEGEEY.-	sp|Q71U36|TBA1A_HUMAN	sp|Q71U36|TBA1A_HUMANsp|P68363|TBA1B_HUMAN	0.9982	0.000536	10|24	2	1475.6	1475.6	0.004958	1	5740.8	738.807	738.81	0.002479	3.3554	3.3554	seq68556_qe2
SSRQQEYDF	D.n[35.07]SSRQQEYDF.K	sp|Q03252|LMNB2_HUMAN	sp|Q03252|LMNB2_HUMAN	0.9985	0.000415	13|16	2	1192.56	1192.56	0.004762	1	5741.3	597.286	597.288	0.002381	3.98635	3.98635	seq68556_qe2
AMLAAQDVAQRC	A.n[35.07]AMLAAQDVAQRC[160.03].K	sp|P62263|RS14_HUMAN	sp|P62263|RS14_HUMANtr|E5RH77|E5RH77_HUMANtr|A0A2R8Y811|A0A2R8Y811_HUMAN	0.9597	0.0155	8|22	2	1366.7	1366.69	0.005549	1	5742.2	684.353	684.356	0.002775	4.05491	4.05491	seq68556_qe2
KEIITLAPSTM	Q.n[35.07]K[0]EIITLAPSTM[147.04].K	sp|Q562R1|ACTBL_HUMAN	sp|Q562R1|ACTBL_HUMAN	0.9959	0.000311	7|20	2	1252.72	1252.72	0.000326	2	5743.2	627.365	627.365	0.000163	0.259817	0.259817	seq68556_qe2
GGLSIPHST	D.n[35.07]GGLSIPHST.K	sp|P46777|RL5_HUMAN	sp|P46777|RL5_HUMANtr|Q5T7N0|Q5T7N0_HUMANtr|A0A2R8Y6J3|A0A2R8Y6J3_HUMAN	0.9992	0.000221	12|16	2	901.512	901.508	0.003802	1	5750.7	451.761	451.763	0.0019015	4.20906	4.20906	seq68556_qe2
DGGFCEVC	K.n[35.07]DGGFC[160.03]EVC[160.03].K	sp|P07602|SAP_HUMAN	sp|P07602|SAP_HUMANtr|C9JIZ6|C9JIZ6_HUMANtr|Q5BJH1|Q5BJH1_HUMAN	0.9821	0.00646	5|14	2	976.388	976.384	0.003582	1	5760.2	489.199	489.201	0.001791	3.66107	3.66107	seq68556_qe2
TVAGQFEDADVDH	P.n[35.07]TVAGQFEDADVDH.-	sp|P54105|ICLN_HUMAN	sp|P54105|ICLN_HUMANtr|J3KN38|J3KN38_HUMANtr|U3KPU0|U3KPU0_HUMANtr|E9PMI6|E9PMI6_HUMANtr|E9PJF4|E9PJF4_HUMAN	0.9998	4.99e-06	15|24	2	1436.66	1436.66	-0.000512	1	5760.5	719.339	719.339	-0.000256	-0.355882	-0.355882	seq68556_qe2
RQAVTNPNNTFYAT	K.n[29.04]RQAVTNPNNTFYAT.K	sp|P38646|GRP75_HUMAN	sp|P38646|GRP75_HUMANtr|D6RA73|D6RA73_HUMANtr|D6RJI2|D6RJI2_HUMAN	0.9899	0.00346	5|26	2	1623.81	1623.8	0.004874	1	5762.5	812.908	812.91	0.002437	2.99787	2.99787	seq68556_qe2
GGLSIPHST	D.n[35.07]GGLSIPHST.K	sp|P46777|RL5_HUMAN	sp|P46777|RL5_HUMANtr|Q5T7N0|Q5T7N0_HUMANtr|A0A2R8Y6J3|A0A2R8Y6J3_HUMAN	0.9996	7.59e-05	10|16	2	901.51	901.508	0.001718	1	5778.6	451.761	451.762	0.000859	1.90144	1.90144	seq68556_qe2
DGGFCEVC	K.n[35.07]DGGFC[160.03]EVC[160.03].K	sp|P07602|SAP_HUMAN	sp|P07602|SAP_HUMANtr|C9JIZ6|C9JIZ6_HUMANtr|Q5BJH1|Q5BJH1_HUMAN	0.9896	0.00348	5|14	2	976.387	976.384	0.002562	1	5780.5	489.199	489.201	0.001281	2.61856	2.61856	seq68556_qe2
RLGDSSGPAL	R.n[35.07]RLGDSSGPAL.K	sp|Q9UHD8|SEPT9_HUMAN	sp|Q9UHD8|SEPT9_HUMAN	0.9704	0.0111	8|18	2	1005.57	1005.57	0.00295	1	5780.7	503.791	503.792	0.001475	2.92779	2.92779	seq68556_qe2
TVAGQFEDADVDH	P.n[35.07]TVAGQFEDADVDH.-	sp|P54105|ICLN_HUMAN	sp|P54105|ICLN_HUMANtr|J3KN38|J3KN38_HUMANtr|U3KPU0|U3KPU0_HUMANtr|E9PMI6|E9PMI6_HUMANtr|E9PJF4|E9PJF4_HUMAN	0.9972	0.000782	18|24	2	1436.67	1436.66	0.00343	1	5781.3	719.339	719.341	0.001715	2.38413	2.38413	seq68556_qe2
SVEGEGEEEGEEY	D.n[35.07]SVEGEGEEEGEEY.-	sp|Q71U36|TBA1A_HUMAN	sp|Q71U36|TBA1A_HUMANsp|P68363|TBA1B_HUMAN	0.9963	0.00027	8|24	2	1476.61	1475.6	1.0085	1	5784.6	738.807	739.312	0.504249	682.052	3.48162	seq68556_qe2
SVMCPDARSRCPDGSTCCELPSG	S.n[29.04]SVMC[160.03]PDARSRC[160.03]PDGSTC[160.03]C[160.03]ELPSG.K	sp|P28799|GRN_HUMAN	sp|P28799|GRN_HUMANtr|K7EMR1|K7EMR1_HUMANtr|K7EKL3|K7EKL3_HUMAN	0.9999	1.4e-06	9|88	3	2626.07	2626.07	0.000879	1	5784.8	876.364	876.364	0.000293	0.334336	0.334336	seq68556_qe2
EVDPNIQAVRTQE	L.n[35.07]EVDPNIQAVRTQE.K	sp|P05787|K2C8_HUMAN	sp|P05787|K2C8_HUMANtr|F8W1U3|F8W1U3_HUMANtr|F8VUG2|F8VUG2_HUMANtr|Q8IWY7|Q8IWY7_HUMANtr|F8VQY3|F8VQY3_HUMAN	1	7.76e-07	10|24	2	1532.81	1531.81	1.00934	1	5798.5	766.91	767.415	0.50467	657.624	3.90271	seq68556_qe2
AQLDAYNARMDTS	D.n[35.07]AQLDAYNARMDTS.-	sp|Q86V81|THOC4_HUMAN	sp|Q86V81|THOC4_HUMANtr|E9PB61|E9PB61_HUMAN	0.9876	0.00433	5|24	2	1488.71	1488.71	0.004121	1	5800	745.362	745.364	0.0020605	2.76442	2.76442	seq68556_qe2
TVAGQFEDADVDH	P.n[35.07]TVAGQFEDADVDH.-	sp|P54105|ICLN_HUMAN	sp|P54105|ICLN_HUMANtr|J3KN38|J3KN38_HUMANtr|U3KPU0|U3KPU0_HUMANtr|E9PMI6|E9PMI6_HUMANtr|E9PJF4|E9PJF4_HUMAN	0.99	0.00342	13|24	2	1436.67	1436.66	0.005347	1	5802.1	719.339	719.342	0.002674	3.71729	3.71729	seq68556_qe2
GNGVGQSQAGSGSTPSEPHPVLE	D.n[35.07]GNGVGQSQAGSGSTPSEPHPVLE.K	sp|Q9Y5A9|YTHD2_HUMAN	sp|Q9Y5A9|YTHD2_HUMAN	1	1.12e-08	16|88	3	2226.08	2225.08	1.00765	1	5802.9	742.7	743.036	0.335883	452.042	1.92902	seq68556_qe2
SVMCPDARSRCPDGSTCCELPSG	S.n[29.04]SVMC[160.03]PDARSRC[160.03]PDGSTC[160.03]C[160.03]ELPSG.K	sp|P28799|GRN_HUMAN	sp|P28799|GRN_HUMANtr|K7EMR1|K7EMR1_HUMANtr|K7EKL3|K7EKL3_HUMAN	0.9999	1.83e-06	18|88	3	2627.08	2626.07	1.01126	1	5805.3	876.364	876.701	0.337085	384.492	3.00559	seq68556_qe2
GNGVGQSQAGSGSTPSEPHPVLE	D.n[35.07]GNGVGQSQAGSGSTPSEPHPVLE.K	sp|Q9Y5A9|YTHD2_HUMAN	sp|Q9Y5A9|YTHD2_HUMAN	1	1.74e-10	14|44	2	2226.09	2225.08	1.01023	1	5805.7	1113.55	1114.05	0.505113	453.402	3.08648	seq68556_qe2
YLDAGLARTTTGN	C.n[35.07]YLDAGLARTTTGN.K	sp|P46777|RL5_HUMAN	sp|P46777|RL5_HUMANtr|Q5T7N0|Q5T7N0_HUMANtr|A0A2R8Y6J3|A0A2R8Y6J3_HUMAN	0.9436	0.0194	11|24	2	1385.74	1385.74	0.003085	1	5806.8	693.875	693.877	0.0015425	2.22302	2.22302	seq68556_qe2
AENPLHQPSPSLN	D.n[35.07]AENPLHQPSPSLN.K	sp|Q16836|HCDH_HUMAN	sp|Q16836|HCDH_HUMANtr|A0A1W2PQ78|A0A1W2PQ78_HUMANtr|A0A0A0MSE2|A0A0A0MSE2_HUMANtr|A0A0D9SFP2|A0A0D9SFP2_HUMANtr|E9PF18|E9PF18_HUMANtr|A0A1W2PNM1|A0A1W2PNM1_HUMAN	1	5.87e-07	11|24	2	1437.75	1436.75	1.0074	1	5818.1	719.381	719.885	0.503701	699.697	2.81434	seq68556_qe2
AENPLHQPSPSLN	D.n[35.07]AENPLHQPSPSLN.K	sp|Q16836|HCDH_HUMAN	sp|Q16836|HCDH_HUMANtr|A0A1W2PQ78|A0A1W2PQ78_HUMANtr|A0A0A0MSE2|A0A0A0MSE2_HUMANtr|A0A0D9SFP2|A0A0D9SFP2_HUMANtr|E9PF18|E9PF18_HUMANtr|A0A1W2PNM1|A0A1W2PNM1_HUMAN	1	8.77e-09	13|24	2	1436.76	1436.75	0.013384	1	5818.9	719.381	719.388	0.006692	9.30236	9.30236	seq68556_qe2
AQLDAYNARMDTS	D.n[35.07]AQLDAYNARMDTS.-	sp|Q86V81|THOC4_HUMAN	sp|Q86V81|THOC4_HUMANtr|E9PB61|E9PB61_HUMAN	1	2.07e-07	15|24	2	1488.72	1488.71	0.008571	1	5820.5	745.362	745.366	0.0042855	5.74952	5.74952	seq68556_qe2
GNGVGQSQAGSGSTPSEPHPVLE	D.n[35.07]GNGVGQSQAGSGSTPSEPHPVLE.K	sp|Q9Y5A9|YTHD2_HUMAN	sp|Q9Y5A9|YTHD2_HUMAN	1	3.41e-14	34|88	3	2225.09	2225.08	0.015181	1	5823.4	742.7	742.705	0.00506033	6.81338	6.81338	seq68556_qe2
SVEGEGEEEGEEY	D.n[35.07]SVEGEGEEEGEEY.-	sp|Q71U36|TBA1A_HUMAN	sp|Q71U36|TBA1A_HUMANsp|P68363|TBA1B_HUMAN	0.9996	4.38e-05	9|24	2	1475.61	1475.6	0.009841	1	5825.7	738.807	738.812	0.0049205	6.66001	6.66001	seq68556_qe2
GNGVGQSQAGSGSTPSEPHPVLE	D.n[35.07]GNGVGQSQAGSGSTPSEPHPVLE.K	sp|Q9Y5A9|YTHD2_HUMAN	sp|Q9Y5A9|YTHD2_HUMAN	1	2.74e-20	33|44	2	2225.09	2225.08	0.013537	1	5826.4	1113.55	1113.55	0.0067685	6.07829	6.07829	seq68556_qe2
GTDEYNSGVICENTC	D.n[35.07]GTDEYNSGVIC[160.03]ENTC[160.03].K	sp|P14314|GLU2B_HUMAN	sp|P14314|GLU2B_HUMANtr|K7ELL7|K7ELL7_HUMANtr|K7EPW7|K7EPW7_HUMANtr|K7EJ70|K7EJ70_HUMANtr|K7EKX1|K7EKX1_HUMAN	1	4.97e-08	15|28	2	1751.73	1751.72	0.011051	1	5826.5	876.867	876.872	0.0055255	6.30137	6.30137	seq68556_qe2
DSVSSSSVHASPLASSPVR	D.n[35.07]DSVSSSSVHASPLASSPVR.K	sp|O14715|RGPD8_HUMAN	sp|O14715|RGPD8_HUMANsp|A6NKT7|RGPD3_HUMANsp|Q7Z3J3|RGPD4_HUMANsp|P49792|RBP2_HUMANsp|Q99666|RGPD5_HUMANtr|J3KNE0|J3KNE0_HUMANtr|J3KQ37|J3KQ37_HUMAN	0.9641	0.0103	6|36	2	1903	1902.99	0.011229	1	5829	952.5	952.506	0.005615	5.89498	5.89498	seq68556_qe2
DSVSSSSVHASPLASSPVR	D.n[35.07]DSVSSSSVHASPLASSPVR.K	sp|O14715|RGPD8_HUMAN	sp|O14715|RGPD8_HUMANsp|A6NKT7|RGPD3_HUMANsp|Q7Z3J3|RGPD4_HUMANsp|P49792|RBP2_HUMANsp|Q99666|RGPD5_HUMANtr|J3KNE0|J3KNE0_HUMANtr|J3KQ37|J3KQ37_HUMAN	0.9508	1.8e-05	18|72	3	1903.02	1902.99	0.032456	1	5831.3	635.336	635.347	0.010819	17.0285	17.0285	seq68556_qe2
GSDQSENVDRGAGSIREAGGAFG	F.n[29.04]GSDQSENVDRGAGSIREAGGAFG.K	sp|Q9UII2|ATIF1_HUMAN	sp|Q9UII2|ATIF1_HUMANtr|A0A0B4J230|A0A0B4J230_HUMAN	0.9999	3.73e-06	13|88	3	2264.05	2264.04	0.012089	1	5838.4	755.688	755.692	0.00402967	5.33242	5.33242	seq68556_qe2
TVEQNVLQQSAAQ	M.n[35.07]TVEQNVLQQSAAQ.K	sp|Q9UHP3|UBP25_HUMAN	sp|Q9UHP3|UBP25_HUMANtr|Q96B65|Q96B65_HUMAN	0.9922	0.00234	9|24	2	1448.78	1448.77	0.008002	2	5838.6	725.391	725.395	0.004001	5.51561	5.51561	seq68556_qe2
GVLDINHEQENTPSTSG	D.n[35.07]GVLDINHEQENTPSTSG.K	sp|Q13136|LIPA1_HUMAN	sp|Q13136|LIPA1_HUMANtr|A0A2R8Y7R9|A0A2R8Y7R9_HUMANtr|E9PJZ7|E9PJZ7_HUMAN	0.9983	0.00048	7|32	2	1830.89	1830.88	0.005768	1	5839.7	916.448	916.451	0.0028835	3.14638	3.14638	seq68556_qe2
RQESTSVLLQQSE	A.n[35.07]RQESTSVLLQQSE.K	sp|Q14126|DSG2_HUMAN	sp|Q14126|DSG2_HUMAN	0.968	0.00533	6|24	2	1537.83	1537.82	0.011086	1	5842.7	769.915	769.921	0.0055435	7.20009	7.20009	seq68556_qe2
RSFLEDTTPARDE	D.n[35.07]RSFLEDTTPARDE.K	sp|Q3YEC7|RABL6_HUMAN	sp|Q3YEC7|RABL6_HUMANtr|F2Z2T0|F2Z2T0_HUMANtr|H0Y4Z8|H0Y4Z8_HUMANtr|G3V154|G3V154_HUMAN	0.9926	0.000182	14|48	3	1569.8	1569.78	0.013766	1	5845.5	524.269	524.273	0.00458867	8.75243	8.75243	seq68556_qe2
SVEGEGEEEGEEY	D.n[35.07]SVEGEGEEEGEEY.-	sp|Q71U36|TBA1A_HUMAN	sp|Q71U36|TBA1A_HUMANsp|P68363|TBA1B_HUMAN	0.999	2.96e-05	7|24	2	1476.61	1475.6	1.01277	1	5846.6	738.807	739.314	0.506385	684.939	6.37077	seq68556_qe2
GTDEYNSGVICENTC	D.n[35.07]GTDEYNSGVIC[160.03]ENTC[160.03].K	sp|P14314|GLU2B_HUMAN	sp|P14314|GLU2B_HUMANtr|K7ELL7|K7ELL7_HUMANtr|K7EPW7|K7EPW7_HUMANtr|K7EJ70|K7EJ70_HUMANtr|K7EKX1|K7EKX1_HUMAN	1	4.12e-09	12|28	2	1751.73	1751.72	0.011732	1	5847	876.867	876.873	0.005866	6.68968	6.68968	seq68556_qe2
SGPERRPEGPGAQAPSSPRVTEAPCYPGAPSTEASGQTGPQEPTSARA	D.n[35.07]SGPERRPEGPGAQAPSSPRVTEAPC[160.03]YPGAPSTEASGQTGPQEPTSARA.-	sp|P40222|TXLNA_HUMAN	sp|P40222|TXLNA_HUMAN	0.9996	0.000302	10|376	5	4866.36	4864.33	2.02751	1	5848.7	973.873	974.278	0.405502	416.208	4.27229	seq68556_qe2
DSVSSSSVHASPLASSPVR	D.n[35.07]DSVSSSSVHASPLASSPVR.K	sp|O14715|RGPD8_HUMAN	sp|O14715|RGPD8_HUMANsp|A6NKT7|RGPD3_HUMANsp|Q7Z3J3|RGPD4_HUMANsp|P49792|RBP2_HUMANsp|Q99666|RGPD5_HUMANtr|J3KNE0|J3KNE0_HUMANtr|J3KQ37|J3KQ37_HUMAN	1	8.45e-11	26|72	3	1903	1902.99	0.018951	1	5852.3	635.336	635.342	0.006317	9.94267	9.94267	seq68556_qe2
SLRYVPTAG	F.n[35.07]SLRYVPTAG.K	sp|O00445|SYT5_HUMAN	sp|O00445|SYT5_HUMANsp|P21579|SYT1_HUMANsp|Q8N9I0|SYT2_HUMANtr|J3KQA0|J3KQA0_HUMAN	0.9586	0.00823	8|16	2	996.588	996.582	0.0068	1	5853.8	499.298	499.302	0.0034	6.80951	6.80951	seq68556_qe2
GHRPVLVLSQNT	M.n[35.07]GHRPVLVLSQNT.K	sp|P49368|TCPG_HUMAN	sp|P49368|TCPG_HUMANtr|E9PM09|E9PM09_HUMANtr|E9PRC8|E9PRC8_HUMANtr|Q5SZX9|Q5SZX9_HUMAN	0.9998	8.49e-06	14|44	3	1353.8	1353.79	0.009144	1	5859.4	452.272	452.275	0.003048	6.73926	6.73926	seq68556_qe2
SALHQSTMTPTQPESFSSGSQDVHQ	D.n[35.07]SALHQSTMTPTQPESFSSGSQDVHQ.K	sp|Q6UUV9|CRTC1_HUMAN	sp|Q6UUV9|CRTC1_HUMANtr|M0QXN6|M0QXN6_HUMANtr|M0QX46|M0QX46_HUMAN	0.9617	0.000683	7|96	3	2722.28	2720.26	2.02401	1	5864.1	907.759	908.434	0.67467	742.674	6.35159	seq68556_qe2
GHRPVLVLSQNT	M.n[29.04]GHRPVLVLSQNT.K	sp|P49368|TCPG_HUMAN	sp|P49368|TCPG_HUMANtr|E9PM09|E9PM09_HUMANtr|E9PRC8|E9PRC8_HUMANtr|Q5SZX9|Q5SZX9_HUMAN	0.9999	1.73e-05	9|22	2	1347.77	1347.76	0.008325	1	5869.4	674.888	674.893	0.0041625	6.16765	6.16765	seq68556_qe2
AADTQVSETL	M.n[35.07]AADTQVSETL.K	sp|Q92616|GCN1_HUMAN	sp|Q92616|GCN1_HUMAN	0.9319	0.0238	9|18	2	1067.56	1067.56	0.005988	2	5872	534.785	534.788	0.0029945	5.59941	5.59941	seq68556_qe2
AGAEPITADSDPAYSS	D.n[35.07]AGAEPITADSDPAYSS.K	sp|Q8N163|CCAR2_HUMAN	sp|Q8N163|CCAR2_HUMANtr|E5RHJ4|E5RHJ4_HUMAN	1	1.19e-09	12|30	2	1584.74	1584.74	0.006373	1	5879.3	793.376	793.379	0.0031865	4.01637	4.01637	seq68556_qe2
GHRPVLVLSQNT	M.n[35.07]GHRPVLVLSQNT.K	sp|P49368|TCPG_HUMAN	sp|P49368|TCPG_HUMANtr|E9PM09|E9PM09_HUMANtr|E9PRC8|E9PRC8_HUMANtr|Q5SZX9|Q5SZX9_HUMAN	0.9955	0.000621	14|44	3	1353.8	1353.79	0.005581	1	5879.8	452.272	452.274	0.00186033	4.11329	4.11329	seq68556_qe2
APAEILNG	M.n[29.04]APAEILNG.K	sp|P11586|C1TC_HUMAN	sp|P11586|C1TC_HUMANtr|F5H2F4|F5H2F4_HUMAN	0.9029	0.0412	7|14	2	811.448	811.444	0.003775	2	5880.2	406.729	406.731	0.0018875	4.64066	4.64066	seq68556_qe2
GRTVEVAEGEAVRTPQSVTA	N.n[35.07]GRTVEVAEGEAVRTPQSVTA.K	sp|Q86UE4|LYRIC_HUMAN	sp|Q86UE4|LYRIC_HUMANtr|H0YB56|H0YB56_HUMANtr|E5RJU9|E5RJU9_HUMAN	0.9999	2.16e-06	16|76	3	2090.13	2090.12	0.014393	1	5880.6	697.713	697.718	0.00479767	6.87623	6.87623	seq68556_qe2
GRTVEVAEGEAVRTPQSVTA	N.n[29.04]GRTVEVAEGEAVRTPQSVTA.K	sp|Q86UE4|LYRIC_HUMAN	sp|Q86UE4|LYRIC_HUMANtr|H0YB56|H0YB56_HUMANtr|E5RJU9|E5RJU9_HUMAN	0.9957	0.000351	14|76	3	2084.1	2084.09	0.012862	1	5893.2	695.703	695.707	0.00428733	6.16256	6.16256	seq68556_qe2
MRPMRIFVNDDRHVMA	-.n[29.04]M[147.04]RPMRIFVNDDRHVM[147.04]A.K	sp|Q12906|ILF3_HUMAN	sp|Q12906|ILF3_HUMANtr|K7EKJ9|K7EKJ9_HUMANtr|K7EM82|K7EM82_HUMANtr|K7ER69|K7ER69_HUMANtr|K7ERM6|K7ERM6_HUMANtr|K7ENK6|K7ENK6_HUMAN	0.9885	0.00245	12|90	4	2047	2046.99	0.012114	2	5894	512.755	512.758	0.0030285	5.90629	5.90629	seq68556_qe2
SGVEEEGWPRQADAANS	D.n[35.07]SGVEEEGWPRQADAANS.-	sp|O76031|CLPX_HUMAN	sp|O76031|CLPX_HUMAN	0.9947	0.00027	6|32	2	1836.86	1835.85	1.00707	1	5896.6	918.932	919.436	0.503535	547.657	2.02298	seq68556_qe2
SENVDRGAGSIREAGGAFG	Q.n[29.04]SENVDRGAGSIREAGGAFG.K	sp|Q9UII2|ATIF1_HUMAN	sp|Q9UII2|ATIF1_HUMANtr|A0A0B4J230|A0A0B4J230_HUMAN	0.9564	0.00795	11|72	3	1876.91	1876.9	0.009189	1	5909.3	626.642	626.645	0.003063	4.88794	4.88794	seq68556_qe2
SLEDPQTHSNRIYRMI	F.n[29.04]SLEDPQTHSNRIYRM[147.04]I.K	sp|P08238|HS90B_HUMAN	sp|P08238|HS90B_HUMAN	0.9919	0.00103	14|90	4	2003	2002.99	0.014782	1	5914.5	501.755	501.758	0.00369575	7.3656	7.3656	seq68556_qe2
SGVEEEGWPRQADAANS	D.n[35.07]SGVEEEGWPRQADAANS.-	sp|O76031|CLPX_HUMAN	sp|O76031|CLPX_HUMAN	1	5.94e-10	13|32	2	1835.86	1835.85	0.014484	1	5916.9	918.932	918.939	0.007242	7.88082	7.88082	seq68556_qe2
SCGLRQIAAP	D.n[35.07]SC[160.03]GLRQIAAP.K	sp|Q9ULD2|MTUS1_HUMAN	sp|Q9ULD2|MTUS1_HUMANtr|H0YC63|H0YC63_HUMAN	0.9313	0.0279	7|18	2	1105.62	1105.61	0.005629	1	5919.1	553.814	553.816	0.002815	5.08291	5.08291	seq68556_qe2
GQRQVGVGYVDSIQR	D.n[35.07]GQRQVGVGYVDSIQR.K	sp|P43246|MSH2_HUMAN	sp|P43246|MSH2_HUMANtr|E9PHA6|E9PHA6_HUMANtr|C9J809|C9J809_HUMANtr|A0A2R8YFH0|A0A2R8YFH0_HUMANtr|A0A2R8YG02|A0A2R8YG02_HUMANtr|A0A2R8Y7S8|A0A2R8Y7S8_HUMANtr|A0A2R8Y6P0|A0A2R8Y6P0_HUMAN	0.9999	4.17e-06	21|56	3	1694.94	1694.93	0.011607	1	5919.2	565.983	565.987	0.003869	6.83585	6.83585	seq68556_qe2
SLEDPQTHSNRIYRMI	F.n[35.07]SLEDPQTHSNRIYRM[147.04]I.K	sp|P08238|HS90B_HUMAN	sp|P08238|HS90B_HUMAN	0.9902	0.00128	20|90	4	2009.04	2009.02	0.014641	1	5920.3	503.263	503.266	0.00366025	7.27299	7.27299	seq68556_qe2
RIFAPNHVVA	M.n[29.04]RIFAPNHVVA.K	sp|Q02543|RL18A_HUMAN	sp|Q02543|RL18A_HUMANtr|M0R3D6|M0R3D6_HUMANtr|M0R117|M0R117_HUMANtr|M0R1A7|M0R1A7_HUMAN	0.997	0.000224	16|36	3	1150.67	1150.66	0.007118	1	5925.8	384.561	384.563	0.002373	6.17063	6.17063	seq68556_qe2
EDTNLCAIHA	F.n[29.04]EDTNLC[160.03]AIHA.K	sp|Q71DI3|H32_HUMAN	sp|Q71DI3|H32_HUMANsp|Q6NXT2|H3C_HUMANsp|P84243|H33_HUMANsp|P68431|H31_HUMANtr|A0A2R8Y7G9|A0A2R8Y7G9_HUMANtr|K7EK07|K7EK07_HUMANtr|Q5TEC6|Q5TEC6_HUMAN	0.9993	0.000182	10|18	2	1170.54	1170.53	0.005068	1	5927.1	586.274	586.277	0.002534	4.32219	4.32219	seq68556_qe2
MREIVHIQAGQCGNQIGA	-.n[35.07]M[147.04]REIVHIQAGQC[160.03]GNQIGA.K	sp|Q13885|TBB2A_HUMAN	sp|Q13885|TBB2A_HUMANsp|Q13509|TBB3_HUMANsp|P07437|TBB5_HUMANsp|P04350|TBB4A_HUMANsp|Q9BVA1|TBB2B_HUMANsp|P68371|TBB4B_HUMANtr|G3V3W7|G3V3W7_HUMANtr|M0QY37|M0QY37_HUMANtr|M0QX14|M0QX14_HUMANtr|M0R0X0|M0R0X0_HUMANtr|M0QYM7|M0QYM7_HUMANtr|M0R278|M0R278_HUMANtr|M0R042|M0R042_HUMANtr|G3V5W4|G3V5W4_HUMANtr|M0QY85|M0QY85_HUMANtr|G3V3R4|G3V3R4_HUMANtr|G3V2N6|G3V2N6_HUMANtr|M0QZL7|M0QZL7_HUMANtr|M0R2T4|M…	0.9995	2.45e-05	15|68	3	2031.03	2031.02	0.01307	2	5929.3	678.014	678.018	0.00435633	6.4251	6.4251	seq68556_qe2
SLEDPQTHSNRIYRMI	F.n[29.04]SLEDPQTHSNRIYRM[147.04]I.K	sp|P08238|HS90B_HUMAN	sp|P08238|HS90B_HUMAN	0.9592	0.0101	19|90	4	2003	2002.99	0.010795	1	5934.9	501.755	501.757	0.00269875	5.3786	5.3786	seq68556_qe2
GQRQVGVGYVDSIQR	D.n[35.07]GQRQVGVGYVDSIQR.K	sp|P43246|MSH2_HUMAN	sp|P43246|MSH2_HUMANtr|E9PHA6|E9PHA6_HUMANtr|C9J809|C9J809_HUMANtr|A0A2R8YFH0|A0A2R8YFH0_HUMANtr|A0A2R8YG02|A0A2R8YG02_HUMANtr|A0A2R8Y7S8|A0A2R8Y7S8_HUMANtr|A0A2R8Y6P0|A0A2R8Y6P0_HUMAN	0.999	0.000112	24|56	3	1694.93	1694.93	0.006694	1	5940	565.983	565.985	0.002231	3.9418	3.9418	seq68556_qe2
EDTNLCAIHA	F.n[35.07]EDTNLC[160.03]AIHA.K	sp|Q71DI3|H32_HUMAN	sp|Q71DI3|H32_HUMANsp|Q6NXT2|H3C_HUMANsp|P84243|H33_HUMANsp|P68431|H31_HUMANtr|A0A2R8Y7G9|A0A2R8Y7G9_HUMANtr|K7EK07|K7EK07_HUMANtr|Q5TEC6|Q5TEC6_HUMAN	0.9998	5.08e-05	10|18	2	1176.57	1176.57	0.004309	1	5941.3	589.29	589.292	0.0021545	3.65608	3.65608	seq68556_qe2
MREIVHIQAGQCGNQIGA	-.n[29.04]M[147.04]REIVHIQAGQC[160.03]GNQIGA.K	sp|Q13885|TBB2A_HUMAN	sp|Q13885|TBB2A_HUMANsp|Q13509|TBB3_HUMANsp|P07437|TBB5_HUMANsp|P04350|TBB4A_HUMANsp|Q9BVA1|TBB2B_HUMANsp|P68371|TBB4B_HUMANtr|G3V3W7|G3V3W7_HUMANtr|M0QY37|M0QY37_HUMANtr|M0QX14|M0QX14_HUMANtr|M0R0X0|M0R0X0_HUMANtr|M0QYM7|M0QYM7_HUMANtr|M0R278|M0R278_HUMANtr|M0R042|M0R042_HUMANtr|G3V5W4|G3V5W4_HUMANtr|M0QY85|M0QY85_HUMANtr|G3V3R4|G3V3R4_HUMANtr|G3V2N6|G3V2N6_HUMANtr|M0QZL7|M0QZL7_HUMANtr|M0R2T4|M…	0.9898	0.00157	15|68	3	2024.99	2024.99	0.006066	2	5946.4	676.003	676.005	0.002022	2.9911	2.9911	seq68556_qe2
CLEHGIQPDGQMPSD	Y.n[29.04]C[160.03]LEHGIQPDGQMPSD.K	sp|Q71U36|TBA1A_HUMAN	sp|Q71U36|TBA1A_HUMANsp|P68363|TBA1B_HUMANsp|P0DPH8|TBA3D_HUMANsp|P68366|TBA4A_HUMANsp|Q6PEY2|TBA3E_HUMANsp|Q9BQE3|TBA1C_HUMANsp|P0DPH7|TBA3C_HUMANtr|F8W0F6|F8W0F6_HUMANtr|A0A1W2PQM2|A0A1W2PQM2_HUMANtr|C9JJQ8|C9JJQ8_HUMANtr|C9JDL2|C9JDL2_HUMANtr|F8VVB9|F8VVB9_HUMANtr|F5H5D3|F5H5D3_HUMANtr|F8VS66|F8VS66_HUMANtr|C9JEV8|C9JEV8_HUMANtr|C9JQ00|C9JQ00_HUMAN	0.9938	0.00167	6|28	2	1710.74	1710.73	0.003611	1	5948	856.374	856.376	0.001805	2.10772	2.10772	seq68556_qe2
MREIVHIQAGQCGNQIGA	-.n[35.07]M[147.04]REIVHIQAGQC[160.03]GNQIGA.K	sp|Q13885|TBB2A_HUMAN	sp|Q13885|TBB2A_HUMANsp|Q13509|TBB3_HUMANsp|P07437|TBB5_HUMANsp|P04350|TBB4A_HUMANsp|Q9BVA1|TBB2B_HUMANsp|P68371|TBB4B_HUMANtr|G3V3W7|G3V3W7_HUMANtr|M0QY37|M0QY37_HUMANtr|M0QX14|M0QX14_HUMANtr|M0R0X0|M0R0X0_HUMANtr|M0QYM7|M0QYM7_HUMANtr|M0R278|M0R278_HUMANtr|M0R042|M0R042_HUMANtr|G3V5W4|G3V5W4_HUMANtr|M0QY85|M0QY85_HUMANtr|G3V3R4|G3V3R4_HUMANtr|G3V2N6|G3V2N6_HUMANtr|M0QZL7|M0QZL7_HUMANtr|M0R2T4|M…	0.9995	3.08e-05	16|68	3	2031.02	2031.02	0.0039	2	5950.2	678.014	678.015	0.0013	1.91736	1.91736	seq68556_qe2
GYSMAYGPAQHAISTE	Y.n[29.04]GYSM[147.04]AYGPAQHAISTE.K	sp|Q9NRX4|PHP14_HUMAN	sp|Q9NRX4|PHP14_HUMAN	1	2.19e-09	12|30	2	1726.77	1725.77	1.00793	1	5954.4	863.891	864.395	0.503967	583.028	2.65099	seq68556_qe2
GYSMAYGPAQHAISTE	Y.n[35.07]GYSM[147.04]AYGPAQHAISTE.K	sp|Q9NRX4|PHP14_HUMAN	sp|Q9NRX4|PHP14_HUMAN	1	1.37e-08	9|30	2	1731.81	1731.8	0.007243	1	5955.8	866.907	866.91	0.003622	4.17806	4.17806	seq68556_qe2
MREIVHIQAGQCGNQIGA	-.n[29.04]M[147.04]REIVHIQAGQC[160.03]GNQIGA.K	sp|Q13885|TBB2A_HUMAN	sp|Q13885|TBB2A_HUMANsp|Q13509|TBB3_HUMANsp|P07437|TBB5_HUMANsp|P04350|TBB4A_HUMANsp|Q9BVA1|TBB2B_HUMANsp|P68371|TBB4B_HUMANtr|G3V3W7|G3V3W7_HUMANtr|M0QY37|M0QY37_HUMANtr|M0QX14|M0QX14_HUMANtr|M0R0X0|M0R0X0_HUMANtr|M0QYM7|M0QYM7_HUMANtr|M0R278|M0R278_HUMANtr|M0R042|M0R042_HUMANtr|G3V5W4|G3V5W4_HUMANtr|M0QY85|M0QY85_HUMANtr|G3V3R4|G3V3R4_HUMANtr|G3V2N6|G3V2N6_HUMANtr|M0QZL7|M0QZL7_HUMANtr|M0R2T4|M…	1	3.93e-11	18|34	2	2024.99	2024.99	0.00509	2	5956.5	1013.5	1013.5	0.002545	2.51109	2.51109	seq68556_qe2
MREIVHIQAGQCGNQIGA	-.n[35.07]M[147.04]REIVHIQAGQC[160.03]GNQIGA.K	sp|Q13885|TBB2A_HUMAN	sp|Q13885|TBB2A_HUMANsp|Q13509|TBB3_HUMANsp|P07437|TBB5_HUMANsp|P04350|TBB4A_HUMANsp|Q9BVA1|TBB2B_HUMANsp|P68371|TBB4B_HUMANtr|G3V3W7|G3V3W7_HUMANtr|M0QY37|M0QY37_HUMANtr|M0QX14|M0QX14_HUMANtr|M0R0X0|M0R0X0_HUMANtr|M0QYM7|M0QYM7_HUMANtr|M0R278|M0R278_HUMANtr|M0R042|M0R042_HUMANtr|G3V5W4|G3V5W4_HUMANtr|M0QY85|M0QY85_HUMANtr|G3V3R4|G3V3R4_HUMANtr|G3V2N6|G3V2N6_HUMANtr|M0QZL7|M0QZL7_HUMANtr|M0R2T4|M…	1	2.17e-09	17|34	2	2031.03	2031.02	0.006406	2	5956.6	1016.52	1016.52	0.003203	3.15094	3.15094	seq68556_qe2
GFVSFERHEDAQ	F.n[29.04]GFVSFERHEDAQ.K	sp|P11940|PABP1_HUMAN	sp|P11940|PABP1_HUMANsp|Q9H361|PABP3_HUMANtr|H0YAR2|H0YAR2_HUMANtr|H0YAP2|H0YAP2_HUMANtr|E7ERJ7|E7ERJ7_HUMANtr|A0A087WTT1|A0A087WTT1_HUMANtr|E7EQV3|E7EQV3_HUMAN	0.9729	0.00488	12|44	3	1448.67	1448.67	0.005913	1	5958.1	483.897	483.899	0.00197133	4.07386	4.07386	seq68556_qe2
GFVSFERHEDAQ	F.n[35.07]GFVSFERHEDAQ.K	sp|P11940|PABP1_HUMAN	sp|P11940|PABP1_HUMANsp|Q9H361|PABP3_HUMANtr|H0YAR2|H0YAR2_HUMANtr|H0YAP2|H0YAP2_HUMANtr|E7ERJ7|E7ERJ7_HUMANtr|A0A087WTT1|A0A087WTT1_HUMANtr|E7EQV3|E7EQV3_HUMAN	0.9998	1.39e-05	14|44	3	1454.71	1454.7	0.005159	1	5958.4	485.907	485.909	0.00172	3.53976	3.53976	seq68556_qe2
SVEGEGEEEGEEY	D.n[35.07]SVEGEGEEEGEEY.-	sp|Q71U36|TBA1A_HUMAN	sp|Q71U36|TBA1A_HUMANsp|P68363|TBA1B_HUMAN	0.9851	0.00252	6|24	2	1475.6	1475.6	0.001784	1	5959.7	738.807	738.808	0.000892	1.20735	1.20735	seq68556_qe2
GYSMAYGPAQHAISTE	Y.n[29.04]GYSM[147.04]AYGPAQHAISTE.K	sp|Q9NRX4|PHP14_HUMAN	sp|Q9NRX4|PHP14_HUMAN	0.9877	0.000823	10|60	3	1726.77	1725.77	1.00816	1	5964.5	576.263	576.599	0.336055	582.822	2.78299	seq68556_qe2
GFVSFERHEDAQ	F.n[29.04]GFVSFERHEDAQ.K	sp|P11940|PABP1_HUMAN	sp|P11940|PABP1_HUMANsp|Q9H361|PABP3_HUMANtr|H0YAR2|H0YAR2_HUMANtr|H0YAP2|H0YAP2_HUMANtr|E7ERJ7|E7ERJ7_HUMANtr|A0A087WTT1|A0A087WTT1_HUMANtr|E7EQV3|E7EQV3_HUMAN	0.9854	0.0016	6|22	2	1448.67	1448.67	0.000843	1	5966.3	725.341	725.342	0.0004215	0.581105	0.581105	seq68556_qe2
MREIVHIQAGQCGNQIGA	-.n[29.04]M[147.04]REIVHIQAGQC[160.03]GNQIGA.K	sp|Q13885|TBB2A_HUMAN	sp|Q13885|TBB2A_HUMANsp|Q13509|TBB3_HUMANsp|P07437|TBB5_HUMANsp|P04350|TBB4A_HUMANsp|Q9BVA1|TBB2B_HUMANsp|P68371|TBB4B_HUMANtr|G3V3W7|G3V3W7_HUMANtr|M0QY37|M0QY37_HUMANtr|M0QX14|M0QX14_HUMANtr|M0R0X0|M0R0X0_HUMANtr|M0QYM7|M0QYM7_HUMANtr|M0R278|M0R278_HUMANtr|M0R042|M0R042_HUMANtr|G3V5W4|G3V5W4_HUMANtr|M0QY85|M0QY85_HUMANtr|G3V3R4|G3V3R4_HUMANtr|G3V2N6|G3V2N6_HUMANtr|M0QZL7|M0QZL7_HUMANtr|M0R2T4|M…	0.9569	0.00728	17|68	3	2025	2024.99	0.010669	2	5967.8	676.003	676.007	0.00355633	5.26079	5.26079	seq68556_qe2
GFVSFERHEDAQ	F.n[35.07]GFVSFERHEDAQ.K	sp|P11940|PABP1_HUMAN	sp|P11940|PABP1_HUMANsp|Q9H361|PABP3_HUMANtr|H0YAR2|H0YAR2_HUMANtr|H0YAP2|H0YAP2_HUMANtr|E7ERJ7|E7ERJ7_HUMANtr|A0A087WTT1|A0A087WTT1_HUMANtr|E7EQV3|E7EQV3_HUMAN	0.998	2.48e-05	7|22	2	1454.72	1454.7	0.016023	1	5969.7	728.357	728.365	0.0080115	10.9993	10.9993	seq68556_qe2
MREIVHIQAGQCGNQIGA	-.n[35.07]M[147.04]REIVHIQAGQC[160.03]GNQIGA.K	sp|Q13885|TBB2A_HUMAN	sp|Q13885|TBB2A_HUMANsp|Q13509|TBB3_HUMANsp|P07437|TBB5_HUMANsp|P04350|TBB4A_HUMANsp|Q9BVA1|TBB2B_HUMANsp|P68371|TBB4B_HUMANtr|G3V3W7|G3V3W7_HUMANtr|M0QY37|M0QY37_HUMANtr|M0QX14|M0QX14_HUMANtr|M0R0X0|M0R0X0_HUMANtr|M0QYM7|M0QYM7_HUMANtr|M0R278|M0R278_HUMANtr|M0R042|M0R042_HUMANtr|G3V5W4|G3V5W4_HUMANtr|M0QY85|M0QY85_HUMANtr|G3V3R4|G3V3R4_HUMANtr|G3V2N6|G3V2N6_HUMANtr|M0QZL7|M0QZL7_HUMANtr|M0R2T4|M…	0.9989	0.000101	14|68	3	2031.03	2031.02	0.010981	2	5970.6	678.014	678.018	0.00366033	5.39858	5.39858	seq68556_qe2
GYSMAYGPAQHAISTE	Y.n[29.04]GYSM[147.04]AYGPAQHAISTE.K	sp|Q9NRX4|PHP14_HUMAN	sp|Q9NRX4|PHP14_HUMAN	1	2.18e-15	17|30	2	1725.78	1725.77	0.008208	1	5975.6	863.891	863.895	0.004104	4.75058	4.75058	seq68556_qe2
GYSMAYGPAQHAISTE	Y.n[35.07]GYSM[147.04]AYGPAQHAISTE.K	sp|Q9NRX4|PHP14_HUMAN	sp|Q9NRX4|PHP14_HUMAN	1	1.01e-06	10|30	2	1731.81	1731.8	0.007732	1	5976.7	866.907	866.91	0.003866	4.45951	4.45951	seq68556_qe2
MREIVHIQAGQCGNQIGA	-.n[29.04]M[147.04]REIVHIQAGQC[160.03]GNQIGA.K	sp|Q13885|TBB2A_HUMAN	sp|Q13885|TBB2A_HUMANsp|Q13509|TBB3_HUMANsp|P07437|TBB5_HUMANsp|P04350|TBB4A_HUMANsp|Q9BVA1|TBB2B_HUMANsp|P68371|TBB4B_HUMANtr|G3V3W7|G3V3W7_HUMANtr|M0QY37|M0QY37_HUMANtr|M0QX14|M0QX14_HUMANtr|M0R0X0|M0R0X0_HUMANtr|M0QYM7|M0QYM7_HUMANtr|M0R278|M0R278_HUMANtr|M0R042|M0R042_HUMANtr|G3V5W4|G3V5W4_HUMANtr|M0QY85|M0QY85_HUMANtr|G3V3R4|G3V3R4_HUMANtr|G3V2N6|G3V2N6_HUMANtr|M0QZL7|M0QZL7_HUMANtr|M0R2T4|M…	0.9967	0.00102	9|34	2	2025	2024.99	0.010281	2	5977.5	1013.5	1013.51	0.0051405	5.07199	5.07199	seq68556_qe2
MREIVHIQAGQCGNQIGA	-.n[35.07]M[147.04]REIVHIQAGQC[160.03]GNQIGA.K	sp|Q13885|TBB2A_HUMAN	sp|Q13885|TBB2A_HUMANsp|Q13509|TBB3_HUMANsp|P07437|TBB5_HUMANsp|P04350|TBB4A_HUMANsp|Q9BVA1|TBB2B_HUMANsp|P68371|TBB4B_HUMANtr|G3V3W7|G3V3W7_HUMANtr|M0QY37|M0QY37_HUMANtr|M0QX14|M0QX14_HUMANtr|M0R0X0|M0R0X0_HUMANtr|M0QYM7|M0QYM7_HUMANtr|M0R278|M0R278_HUMANtr|M0R042|M0R042_HUMANtr|G3V5W4|G3V5W4_HUMANtr|M0QY85|M0QY85_HUMANtr|G3V3R4|G3V3R4_HUMANtr|G3V2N6|G3V2N6_HUMANtr|M0QZL7|M0QZL7_HUMANtr|M0R2T4|M…	0.9999	4.6e-06	11|34	2	2032.03	2031.02	1.00893	2	5977.6	1016.52	1017.02	0.504466	496.023	2.74429	seq68556_qe2
GFVSFERHEDAQ	F.n[29.04]GFVSFERHEDAQ.K	sp|P11940|PABP1_HUMAN	sp|P11940|PABP1_HUMANsp|Q9H361|PABP3_HUMANtr|H0YAR2|H0YAR2_HUMANtr|H0YAP2|H0YAP2_HUMANtr|E7ERJ7|E7ERJ7_HUMANtr|A0A087WTT1|A0A087WTT1_HUMANtr|E7EQV3|E7EQV3_HUMAN	0.9827	0.00171	13|44	3	1448.68	1448.67	0.008984	1	5978.8	483.897	483.9	0.00299467	6.18861	6.18861	seq68556_qe2
SMAYGPAQHAISTE	Y.n[29.04]SMAYGPAQHAISTE.K	sp|Q9NRX4|PHP14_HUMAN	sp|Q9NRX4|PHP14_HUMAN	0.9406	0.00571	9|26	2	1490.7	1489.69	1.00804	1	5986	745.851	746.355	0.504018	675.305	3.13859	seq68556_qe2
MREIVHIQAGQCGNQIGA	-.n[29.04]M[147.04]REIVHIQAGQC[160.03]GNQIGA.K	sp|Q13885|TBB2A_HUMAN	sp|Q13885|TBB2A_HUMANsp|Q13509|TBB3_HUMANsp|P07437|TBB5_HUMANsp|P04350|TBB4A_HUMANsp|Q9BVA1|TBB2B_HUMANsp|P68371|TBB4B_HUMANtr|G3V3W7|G3V3W7_HUMANtr|M0QY37|M0QY37_HUMANtr|M0QX14|M0QX14_HUMANtr|M0R0X0|M0R0X0_HUMANtr|M0QYM7|M0QYM7_HUMANtr|M0R278|M0R278_HUMANtr|M0R042|M0R042_HUMANtr|G3V5W4|G3V5W4_HUMANtr|M0QY85|M0QY85_HUMANtr|G3V3R4|G3V3R4_HUMANtr|G3V2N6|G3V2N6_HUMANtr|M0QZL7|M0QZL7_HUMANtr|M0R2T4|M…	0.9922	0.00116	14|68	3	2025	2024.99	0.009328	2	5989	676.003	676.007	0.00310933	4.59956	4.59956	seq68556_qe2
MREIVHIQAGQCGNQIGA	-.n[35.07]M[147.04]REIVHIQAGQC[160.03]GNQIGA.K	sp|Q13885|TBB2A_HUMAN	sp|Q13885|TBB2A_HUMANsp|Q13509|TBB3_HUMANsp|P07437|TBB5_HUMANsp|P04350|TBB4A_HUMANsp|Q9BVA1|TBB2B_HUMANsp|P68371|TBB4B_HUMANtr|G3V3W7|G3V3W7_HUMANtr|M0QY37|M0QY37_HUMANtr|M0QX14|M0QX14_HUMANtr|M0R0X0|M0R0X0_HUMANtr|M0QYM7|M0QYM7_HUMANtr|M0R278|M0R278_HUMANtr|M0R042|M0R042_HUMANtr|G3V5W4|G3V5W4_HUMANtr|M0QY85|M0QY85_HUMANtr|G3V3R4|G3V3R4_HUMANtr|G3V2N6|G3V2N6_HUMANtr|M0QZL7|M0QZL7_HUMANtr|M0R2T4|M…	0.9999	1.09e-05	18|68	3	2031.03	2031.02	0.007137	2	5991.7	678.014	678.016	0.002379	3.50876	3.50876	seq68556_qe2
MPSMNIQTH	K.n[35.07]MPSMNIQTH.K	sp|Q09666|AHNK_HUMAN	sp|Q09666|AHNK_HUMAN	0.999	0.000258	9|16	2	1091.54	1091.53	0.004569	1	5992.6	546.773	546.775	0.0022845	4.17813	4.17813	seq68556_qe2
GYSMAYGPAQHAISTE	Y.n[29.04]GYSM[147.04]AYGPAQHAISTE.K	sp|Q9NRX4|PHP14_HUMAN	sp|Q9NRX4|PHP14_HUMAN	1	7.73e-08	11|30	2	1725.78	1725.77	0.008729	1	5996.2	863.891	863.895	0.0043645	5.05212	5.05212	seq68556_qe2
MREIVHIQAGQCGNQIGA	-.n[29.04]M[147.04]REIVHIQAGQC[160.03]GNQIGA.K	sp|Q13885|TBB2A_HUMAN	sp|Q13885|TBB2A_HUMANsp|Q13509|TBB3_HUMANsp|P07437|TBB5_HUMANsp|P04350|TBB4A_HUMANsp|Q9BVA1|TBB2B_HUMANsp|P68371|TBB4B_HUMANtr|G3V3W7|G3V3W7_HUMANtr|M0QY37|M0QY37_HUMANtr|M0QX14|M0QX14_HUMANtr|M0R0X0|M0R0X0_HUMANtr|M0QYM7|M0QYM7_HUMANtr|M0R278|M0R278_HUMANtr|M0R042|M0R042_HUMANtr|G3V5W4|G3V5W4_HUMANtr|M0QY85|M0QY85_HUMANtr|G3V3R4|G3V3R4_HUMANtr|G3V2N6|G3V2N6_HUMANtr|M0QZL7|M0QZL7_HUMANtr|M0R2T4|M…	0.9996	2.12e-05	10|34	2	2026	2024.99	1.01109	2	5998.8	1013.5	1014.01	0.505543	498.56	3.81457	seq68556_qe2
MREIVHIQAGQCGNQIGA	-.n[35.07]M[147.04]REIVHIQAGQC[160.03]GNQIGA.K	sp|Q13885|TBB2A_HUMAN	sp|Q13885|TBB2A_HUMANsp|Q13509|TBB3_HUMANsp|P07437|TBB5_HUMANsp|P04350|TBB4A_HUMANsp|Q9BVA1|TBB2B_HUMANsp|P68371|TBB4B_HUMANtr|G3V3W7|G3V3W7_HUMANtr|M0QY37|M0QY37_HUMANtr|M0QX14|M0QX14_HUMANtr|M0R0X0|M0R0X0_HUMANtr|M0QYM7|M0QYM7_HUMANtr|M0R278|M0R278_HUMANtr|M0R042|M0R042_HUMANtr|G3V5W4|G3V5W4_HUMANtr|M0QY85|M0QY85_HUMANtr|G3V3R4|G3V3R4_HUMANtr|G3V2N6|G3V2N6_HUMANtr|M0QZL7|M0QZL7_HUMANtr|M0R2T4|M…	0.9998	2.68e-05	8|34	2	2031.02	2031.02	0.004142	2	5999.6	1016.52	1016.52	0.002071	2.03734	2.03734	seq68556_qe2
GYSMAYGPAQHAISTE	Y.n[35.07]GYSM[147.04]AYGPAQHAISTE.K	sp|Q9NRX4|PHP14_HUMAN	sp|Q9NRX4|PHP14_HUMAN	0.9994	3.39e-05	6|30	2	1732.81	1731.8	1.01103	1	6000	866.907	867.412	0.505514	582.784	4.42581	seq68556_qe2
VDGTVEEDLG	D.n[35.07]VDGTVEEDLG.K	sp|P14625|ENPL_HUMAN	sp|P14625|ENPL_HUMANtr|A0A1W2PRR1|A0A1W2PRR1_HUMANtr|F8VPC7|F8VPC7_HUMANtr|Q96GW1|Q96GW1_HUMAN	0.9509	0.0111	7|18	2	1066.53	1066.52	0.006971	1	6006.3	534.269	534.273	0.0034855	6.52382	6.52382	seq68556_qe2
SMAYGPAQHAISTE	Y.n[29.04]SMAYGPAQHAISTE.K	sp|Q9NRX4|PHP14_HUMAN	sp|Q9NRX4|PHP14_HUMAN	0.9991	0.000252	9|26	2	1489.69	1489.69	0.005364	1	6007.3	745.851	745.854	0.002682	3.59588	3.59588	seq68556_qe2
SFVQQTFRSS	D.n[35.07]SFVQQTFRSS.K	sp|Q96IZ7|RSRC1_HUMAN	sp|Q96IZ7|RSRC1_HUMANtr|C9J713|C9J713_HUMANtr|H7C5Q0|H7C5Q0_HUMAN	0.9981	0.000463	8|18	2	1219.65	1219.64	0.006847	1	6007.3	610.828	610.831	0.003424	5.60548	5.60548	seq68556_qe2
AAHPTNVQRLAEPSQML	D.n[35.07]AAHPTNVQRLAEPSQM[147.04]L.K	sp|P35222|CTNB1_HUMAN	sp|P35222|CTNB1_HUMANtr|A0A2R8Y543|A0A2R8Y543_HUMANtr|E7EMJ5|E7EMJ5_HUMANtr|B4DGU4|B4DGU4_HUMANtr|A0A2R8Y5Z1|A0A2R8Y5Z1_HUMANtr|A0A2R8YCH5|A0A2R8YCH5_HUMANtr|A0A2R8Y804|A0A2R8Y804_HUMANtr|A0A2R8Y7Z0|A0A2R8Y7Z0_HUMANtr|A0A2R8Y5A3|A0A2R8Y5A3_HUMAN	0.9956	0.000578	15|64	3	1912.01	1912	0.009173	1	6008.2	638.342	638.345	0.00305767	4.78999	4.78999	seq68556_qe2
AFFVQTCREEH	Y.n[29.04]AFFVQTC[160.03]REEH.K	sp|O15347|HMGB3_HUMAN	sp|O15347|HMGB3_HUMANsp|P26583|HMGB2_HUMANsp|B2RPK0|HGB1A_HUMANsp|P09429|HMGB1_HUMANtr|E7EQU1|E7EQU1_HUMANtr|D6R9A6|D6R9A6_HUMANtr|E9PES6|E9PES6_HUMANtr|E7ES08|E7ES08_HUMANtr|Q5T7C4|Q5T7C4_HUMAN	0.9954	0.000264	8|40	3	1450.68	1450.67	0.010128	1	6008.6	484.563	484.566	0.003376	6.96706	6.96706	seq68556_qe2
MREIVHIQAGQCGNQIGA	-.n[29.04]M[147.04]REIVHIQAGQC[160.03]GNQIGA.K	sp|Q13885|TBB2A_HUMAN	sp|Q13885|TBB2A_HUMANsp|Q13509|TBB3_HUMANsp|P07437|TBB5_HUMANsp|P04350|TBB4A_HUMANsp|Q9BVA1|TBB2B_HUMANsp|P68371|TBB4B_HUMANtr|G3V3W7|G3V3W7_HUMANtr|M0QY37|M0QY37_HUMANtr|M0QX14|M0QX14_HUMANtr|M0R0X0|M0R0X0_HUMANtr|M0QYM7|M0QYM7_HUMANtr|M0R278|M0R278_HUMANtr|M0R042|M0R042_HUMANtr|G3V5W4|G3V5W4_HUMANtr|M0QY85|M0QY85_HUMANtr|G3V3R4|G3V3R4_HUMANtr|G3V2N6|G3V2N6_HUMANtr|M0QZL7|M0QZL7_HUMANtr|M0R2T4|M…	0.9925	0.000915	17|68	3	2025	2024.99	0.011152	2	6009.6	676.003	676.007	0.00371733	5.49896	5.49896	seq68556_qe2
RSFTSQMLSSQPPPHGDLGAPQNPNA	D.n[35.07]RSFTSQM[147.04]LSSQPPPHGDLGAPQNPNA.K	sp|P16144|ITB4_HUMAN	sp|P16144|ITB4_HUMAN	0.9564	0.00414	10|100	3	2784.37	2783.35	1.01433	1	6011.4	928.791	929.129	0.338109	363.899	3.9381	seq68556_qe2
MREIVHIQAGQCGNQIGA	-.n[35.07]M[147.04]REIVHIQAGQC[160.03]GNQIGA.K	sp|Q13885|TBB2A_HUMAN	sp|Q13885|TBB2A_HUMANsp|Q13509|TBB3_HUMANsp|P07437|TBB5_HUMANsp|P04350|TBB4A_HUMANsp|Q9BVA1|TBB2B_HUMANsp|P68371|TBB4B_HUMANtr|G3V3W7|G3V3W7_HUMANtr|M0QY37|M0QY37_HUMANtr|M0QX14|M0QX14_HUMANtr|M0R0X0|M0R0X0_HUMANtr|M0QYM7|M0QYM7_HUMANtr|M0R278|M0R278_HUMANtr|M0R042|M0R042_HUMANtr|G3V5W4|G3V5W4_HUMANtr|M0QY85|M0QY85_HUMANtr|G3V3R4|G3V3R4_HUMANtr|G3V2N6|G3V2N6_HUMANtr|M0QZL7|M0QZL7_HUMANtr|M0R2T4|M…	1	3.98e-07	16|68	3	2031.03	2031.02	0.008064	2	6012.2	678.014	678.017	0.00268767	3.96401	3.96401	seq68556_qe2
YSATVDQRLPECA	D.n[35.07]YSATVDQRLPEC[160.03]A.K	sp|O00232|PSD12_HUMAN	sp|O00232|PSD12_HUMANtr|J3KSK1|J3KSK1_HUMANtr|J3KTJ5|J3KTJ5_HUMAN	0.9999	8.43e-06	9|24	2	1542.76	1542.76	0.006609	1	6012.8	772.385	772.389	0.0033045	4.27829	4.27829	seq68556_qe2
SSSAASTSSSSSAVASASSTVPPGARV	D.n[35.07]SSSAASTSSSSSAVASASSTVPPGARV.K	sp|Q14669|TRIPC_HUMAN	sp|Q14669|TRIPC_HUMANtr|G5E9G6|G5E9G6_HUMANtr|H7C1L9|H7C1L9_HUMAN	1	2.25e-07	13|104	3	2430.22	2429.21	1.01028	1	6016	810.744	811.081	0.33676	415.199	2.84805	seq68556_qe2
AFFVQTCREEH	Y.n[29.04]AFFVQTC[160.03]REEH.K	sp|O15347|HMGB3_HUMAN	sp|O15347|HMGB3_HUMANsp|P26583|HMGB2_HUMANsp|B2RPK0|HGB1A_HUMANsp|P09429|HMGB1_HUMANtr|E7EQU1|E7EQU1_HUMANtr|D6R9A6|D6R9A6_HUMANtr|E9PES6|E9PES6_HUMANtr|E7ES08|E7ES08_HUMANtr|Q5T7C4|Q5T7C4_HUMAN	0.9936	0.000907	13|40	3	1450.67	1450.67	0.00428	1	6029.5	484.563	484.564	0.00142667	2.94423	2.94423	seq68556_qe2
MREIVHIQAGQCGNQIGA	-.n[29.04]M[147.04]REIVHIQAGQC[160.03]GNQIGA.K	sp|Q13885|TBB2A_HUMAN	sp|Q13885|TBB2A_HUMANsp|Q13509|TBB3_HUMANsp|P07437|TBB5_HUMANsp|P04350|TBB4A_HUMANsp|Q9BVA1|TBB2B_HUMANsp|P68371|TBB4B_HUMANtr|G3V3W7|G3V3W7_HUMANtr|M0QY37|M0QY37_HUMANtr|M0QX14|M0QX14_HUMANtr|M0R0X0|M0R0X0_HUMANtr|M0QYM7|M0QYM7_HUMANtr|M0R278|M0R278_HUMANtr|M0R042|M0R042_HUMANtr|G3V5W4|G3V5W4_HUMANtr|M0QY85|M0QY85_HUMANtr|G3V3R4|G3V3R4_HUMANtr|G3V2N6|G3V2N6_HUMANtr|M0QZL7|M0QZL7_HUMANtr|M0R2T4|M…	0.9691	0.00166	16|68	3	2024.99	2024.99	0.001398	2	6030.1	676.003	676.004	0.000466	0.689345	0.689345	seq68556_qe2
MREIVHIQAGQCGNQIGA	-.n[35.07]M[147.04]REIVHIQAGQC[160.03]GNQIGA.K	sp|Q13885|TBB2A_HUMAN	sp|Q13885|TBB2A_HUMANsp|Q13509|TBB3_HUMANsp|P07437|TBB5_HUMANsp|P04350|TBB4A_HUMANsp|Q9BVA1|TBB2B_HUMANsp|P68371|TBB4B_HUMANtr|G3V3W7|G3V3W7_HUMANtr|M0QY37|M0QY37_HUMANtr|M0QX14|M0QX14_HUMANtr|M0R0X0|M0R0X0_HUMANtr|M0QYM7|M0QYM7_HUMANtr|M0R278|M0R278_HUMANtr|M0R042|M0R042_HUMANtr|G3V5W4|G3V5W4_HUMANtr|M0QY85|M0QY85_HUMANtr|G3V3R4|G3V3R4_HUMANtr|G3V2N6|G3V2N6_HUMANtr|M0QZL7|M0QZL7_HUMANtr|M0R2T4|M…	1	3.19e-07	18|68	3	2031.02	2031.02	0.00078	2	6032.7	678.014	678.014	0.00026	0.383473	0.383473	seq68556_qe2
YSATVDQRLPECA	D.n[35.07]YSATVDQRLPEC[160.03]A.K	sp|O00232|PSD12_HUMAN	sp|O00232|PSD12_HUMANtr|J3KSK1|J3KSK1_HUMANtr|J3KTJ5|J3KTJ5_HUMAN	1	5.34e-08	16|24	2	1542.76	1542.76	0.000543	1	6033.1	772.385	772.386	0.0002715	0.351508	0.351508	seq68556_qe2
CLTNFHGMDLTRD	N.n[29.04]C[160.03]LTNFHGM[147.04]DLTRD.K	sp|P61247|RS3A_HUMAN	sp|P61247|RS3A_HUMANtr|D6RED7|D6RED7_HUMANtr|D6RAS7|D6RAS7_HUMANtr|D6RB09|D6RB09_HUMANtr|D6RAT0|D6RAT0_HUMANtr|E9PFI5|E9PFI5_HUMANtr|H0Y8L7|H0Y8L7_HUMANtr|D6RG13|D6RG13_HUMAN	0.9627	0.000855	14|48	3	1622.72	1622.72	-0.000995	1	6033.6	541.913	541.913	-0.000331667	-0.612029	-0.612029	seq68556_qe2
AGASATFPMQCSALR	D.n[35.07]AGASATFPM[147.04]QC[160.03]SALR.K	sp|P63241|IF5A1_HUMAN	sp|P63241|IF5A1_HUMANsp|Q6IS14|IF5AL_HUMANtr|I3L397|I3L397_HUMANtr|I3L504|I3L504_HUMAN	0.9998	9.35e-06	18|28	2	1616.79	1616.79	0.000295	1	6035.2	809.4	809.401	0.0001475	0.182234	0.182234	seq68556_qe2
AGASATFPMQCSALR	D.n[35.07]AGASATFPM[147.04]QC[160.03]SALR.K	sp|P63241|IF5A1_HUMAN	sp|P63241|IF5A1_HUMANsp|Q6IS14|IF5AL_HUMANtr|I3L397|I3L397_HUMANtr|I3L504|I3L504_HUMAN	1	1.23e-07	17|56	3	1617.79	1616.79	1.00486	1	6035.3	539.936	540.271	0.334953	619.972	0.931014	seq68556_qe2
GVQVETISPGD	M.n[29.04]GVQVETISPGD.G	sp|P62942|FKB1A_HUMAN	sp|P62942|FKB1A_HUMANtr|A0A087WV48|A0A087WV48_HUMANtr|A0A087WZM5|A0A087WZM5_HUMANtr|A0A087WTS4|A0A087WTS4_HUMANtr|Q1JUQ5|Q1JUQ5_HUMANtr|Q1JUQ3|Q1JUQ3_HUMAN	0.9881	0.000215	8|20	2	1128.56	1128.57	-0.002697	1	6037.3	565.29	565.289	-0.0013485	-2.38551	-2.38551	seq68556_qe2
TGSECSHPEVSPSPRFVAA	D.n[35.07]TGSEC[160.03]SHPEVSPSPRFVAA.K	sp|Q5T7W0|ZN618_HUMAN	sp|Q5T7W0|ZN618_HUMANtr|B5MDS3|B5MDS3_HUMAN	0.997	0.000216	10|72	3	2047.99	2047.98	0.00338	1	6038.7	683.669	683.67	0.00112667	1.64797	1.64797	seq68556_qe2
NLHVSHILQ	E.n[35.07]NLHVSHILQ.K	sp|P07093|GDN_HUMAN	sp|P07093|GDN_HUMAN	0.9973	0.000692	8|16	2	1093.65	1093.65	0.0024	1	6044.4	547.83	547.831	0.0012	2.19046	2.19046	seq68556_qe2
GSDQSENVDRGAGSIREAGGAFG	F.n[29.04]GSDQSENVDRGAGSIREAGGAFG.K	sp|Q9UII2|ATIF1_HUMAN	sp|Q9UII2|ATIF1_HUMANtr|A0A0B4J230|A0A0B4J230_HUMAN	0.9997	7.84e-07	17|88	3	2266.05	2264.04	2.00757	1	6049.3	755.688	756.357	0.669191	884.755	0.384739	seq68556_qe2
GQSAFANETLN	D.n[35.07]GQSAFANETLN.K	sp|Q9Y5A9|YTHD2_HUMAN	sp|Q9Y5A9|YTHD2_HUMANtr|S4R3J8|S4R3J8_HUMANtr|S4R3V3|S4R3V3_HUMAN	0.9895	0.000811	11|20	2	1184.59	1184.59	0.000135	1	6049.4	593.302	593.302	6.75e-05	0.11377	0.11377	seq68556_qe2
NLHVSHILQ	E.n[29.04]NLHVSHILQ.K	sp|P07093|GDN_HUMAN	sp|P07093|GDN_HUMAN	0.9511	0.0168	8|16	2	1087.62	1087.61	0.002469	1	6050.8	544.814	544.815	0.0012345	2.26591	2.26591	seq68556_qe2
MREIVHIQAGQCGNQIGA	-.n[35.07]M[147.04]REIVHIQAGQC[160.03]GNQIGA.K	sp|Q13885|TBB2A_HUMAN	sp|Q13885|TBB2A_HUMANsp|Q13509|TBB3_HUMANsp|P07437|TBB5_HUMANsp|P04350|TBB4A_HUMANsp|Q9BVA1|TBB2B_HUMANsp|P68371|TBB4B_HUMANtr|G3V3W7|G3V3W7_HUMANtr|M0QY37|M0QY37_HUMANtr|M0QX14|M0QX14_HUMANtr|M0R0X0|M0R0X0_HUMANtr|M0QYM7|M0QYM7_HUMANtr|M0R278|M0R278_HUMANtr|M0R042|M0R042_HUMANtr|G3V5W4|G3V5W4_HUMANtr|M0QY85|M0QY85_HUMANtr|G3V3R4|G3V3R4_HUMANtr|G3V2N6|G3V2N6_HUMANtr|M0QZL7|M0QZL7_HUMANtr|M0R2T4|M…	0.9927	8.73e-05	14|68	3	2032.02	2031.02	1.00349	2	6053.7	678.014	678.349	0.334496	493.103	0.0673204	seq68556_qe2
YSATVDQRLPECA	D.n[35.07]YSATVDQRLPEC[160.03]A.K	sp|O00232|PSD12_HUMAN	sp|O00232|PSD12_HUMANtr|J3KSK1|J3KSK1_HUMANtr|J3KTJ5|J3KTJ5_HUMAN	0.9997	7.25e-05	10|24	2	1542.76	1542.76	0.0049	1	6053.8	772.385	772.388	0.00245	3.17198	3.17198	seq68556_qe2
ATVERMGLM	R.n[35.07]ATVERM[147.04]GLM[147.04].K	sp|O60427|FADS1_HUMAN	sp|O60427|FADS1_HUMANtr|F5GYH4|F5GYH4_HUMANtr|F5H0Y2|F5H0Y2_HUMANtr|C9JJB3|C9JJB3_HUMANtr|F5H5X5|F5H5X5_HUMANtr|C9J425|C9J425_HUMANtr|F5H1Q7|F5H1Q7_HUMANtr|H7C2V0|H7C2V0_HUMANtr|F5GWE3|F5GWE3_HUMANtr|F5H852|F5H852_HUMANtr|H0YB97|H0YB97_HUMANtr|F5H2H3|F5H2H3_HUMANtr|A0A0A0MR51|A0A0A0MR51_HUMAN	0.9037	0.0335	5|16	2	1072.55	1072.55	0.002259	1	6054.6	537.281	537.282	0.0011295	2.10225	2.10225	seq68556_qe2
GSDQSENVDRGAGSIREAGGAFG	F.n[35.07]GSDQSENVDRGAGSIREAGGAFG.K	sp|Q9UII2|ATIF1_HUMAN	sp|Q9UII2|ATIF1_HUMANtr|A0A0B4J230|A0A0B4J230_HUMAN	0.998	8.7e-05	16|88	3	2271.08	2270.07	1.00877	1	6054.7	757.698	758.035	0.336259	443.593	2.38599	seq68556_qe2
AGASATFPMQCSALR	D.n[35.07]AGASATFPM[147.04]QC[160.03]SALR.K	sp|P63241|IF5A1_HUMAN	sp|P63241|IF5A1_HUMANsp|Q6IS14|IF5AL_HUMANtr|I3L397|I3L397_HUMANtr|I3L504|I3L504_HUMAN	1	3.07e-06	18|28	2	1616.79	1616.79	0.002883	1	6055.7	809.4	809.402	0.0014415	1.78094	1.78094	seq68556_qe2
AELAEYTA	A.n[29.04]AELAEYTA.K	sp|P15311|EZRI_HUMAN	sp|P15311|EZRI_HUMANtr|E7EQR4|E7EQR4_HUMAN	0.98	0.0055	7|14	2	894.435	894.433	0.001752	1	6060.8	448.224	448.225	0.000876	1.95438	1.95438	seq68556_qe2
HSLPQDGSNAFISQ	D.n[35.07]HSLPQDGSNAFISQ.K	sp|O60563|CCNT1_HUMAN	sp|O60563|CCNT1_HUMAN	0.9947	0.00173	10|26	2	1533.77	1533.76	0.006111	1	6061.1	767.889	767.892	0.0030555	3.97907	3.97907	seq68556_qe2
ASERRRLYPPSAEYPDLR	A.n[29.04]ASERRRLYPPSAEYPDLR.K	sp|P12532|KCRU_HUMAN	sp|P12532|KCRU_HUMANtr|C9J995|C9J995_HUMANtr|C9J8F6|C9J8F6_HUMANtr|C9JSQ1|C9JSQ1_HUMANtr|F8WCN3|F8WCN3_HUMANtr|C9JJX8|C9JJX8_HUMAN	0.9999	1.95e-05	19|102	4	2203.16	2203.15	0.009327	1	6063.1	551.795	551.797	0.00233175	4.22574	4.22574	seq68556_qe2
GATAQTSADGSQAQNLESRTIIRG	D.n[35.07]GATAQTSADGSQAQNLESRTIIRG.K	sp|Q9Y5V3|MAGD1_HUMAN	sp|Q9Y5V3|MAGD1_HUMAN	0.9999	1.84e-06	11|92	3	2466.28	2465.27	1.01259	1	6063.2	822.763	823.101	0.337528	410.069	3.73992	seq68556_qe2
SFRYNGLIHR	N.n[35.07]SFRYNGLIHR.K	sp|P46779|RL28_HUMAN	sp|P46779|RL28_HUMANtr|H0YKD8|H0YKD8_HUMANtr|H0YMF4|H0YMF4_HUMANtr|H0YLP6|H0YLP6_HUMAN	0.9955	0.00123	18|54	4	1295.73	1295.73	0.003244	1	6066.7	324.94	324.941	0.000811	2.49584	2.49584	seq68556_qe2
SFRYNGLIHR	N.n[29.04]SFRYNGLIHR.K	sp|P46779|RL28_HUMAN	sp|P46779|RL28_HUMANtr|H0YKD8|H0YKD8_HUMANtr|H0YMF4|H0YMF4_HUMANtr|H0YLP6|H0YLP6_HUMAN	0.9876	0.00357	15|54	4	1289.7	1289.7	0.003783	1	6066.9	323.432	323.433	0.00094575	2.9241	2.9241	seq68556_qe2
ASERRRLYPPSAEYPDLR	A.n[35.07]ASERRRLYPPSAEYPDLR.K	sp|P12532|KCRU_HUMAN	sp|P12532|KCRU_HUMANtr|C9J995|C9J995_HUMANtr|C9J8F6|C9J8F6_HUMANtr|C9JSQ1|C9JSQ1_HUMANtr|F8WCN3|F8WCN3_HUMANtr|C9JJX8|C9JJX8_HUMAN	1	2.83e-06	19|102	4	2210.19	2209.18	1.01267	1	6069.2	553.303	553.556	0.253166	457.346	4.20734	seq68556_qe2
SGPVYPETICSHT	D.n[35.07]SGPVYPETIC[160.03]SHT.K	sp|Q9NXG6|P4HTM_HUMAN	sp|Q9NXG6|P4HTM_HUMAN	1	4.13e-11	15|24	2	1480.71	1480.71	0.004758	1	6069.4	741.361	741.364	0.002379	3.20895	3.20895	seq68556_qe2
GSDQSENVDRGAGSIREAGGAFG	F.n[29.04]GSDQSENVDRGAGSIREAGGAFG.K	sp|Q9UII2|ATIF1_HUMAN	sp|Q9UII2|ATIF1_HUMANtr|A0A0B4J230|A0A0B4J230_HUMAN	1	2.26e-08	23|88	3	2264.05	2264.04	0.007878	1	6070.3	755.688	755.69	0.002626	3.47497	3.47497	seq68556_qe2
GQSAFANETLN	D.n[35.07]GQSAFANETLN.K	sp|Q9Y5A9|YTHD2_HUMAN	sp|Q9Y5A9|YTHD2_HUMANtr|S4R3J8|S4R3J8_HUMANtr|S4R3V3|S4R3V3_HUMAN	1	1.44e-06	10|20	2	1184.59	1184.59	0.00363	1	6070.4	593.302	593.303	0.0018145	3.0583	3.0583	seq68556_qe2
MRPMRIFVNDDRHVMA	-.n[29.04]M[147.04]RPMRIFVNDDRHVMA.K	sp|Q12906|ILF3_HUMAN	sp|Q12906|ILF3_HUMANtr|K7EKJ9|K7EKJ9_HUMANtr|K7EM82|K7EM82_HUMANtr|K7ER69|K7ER69_HUMANtr|K7ERM6|K7ERM6_HUMANtr|K7ENK6|K7ENK6_HUMAN	0.9878	0.00375	14|90	4	2031	2031	0.006787	2	6073.4	508.756	508.758	0.00169675	3.33508	3.33508	seq68556_qe2
GSDQSENVDRGAGSIREAGGAFG	F.n[35.07]GSDQSENVDRGAGSIREAGGAFG.K	sp|Q9UII2|ATIF1_HUMAN	sp|Q9UII2|ATIF1_HUMANtr|A0A0B4J230|A0A0B4J230_HUMAN	1	2.57e-07	25|88	3	2270.08	2270.07	0.007185	1	6075.3	757.698	757.701	0.002395	3.16088	3.16088	seq68556_qe2
AGASATFPMQCSALR	D.n[35.07]AGASATFPM[147.04]QC[160.03]SALR.K	sp|P63241|IF5A1_HUMAN	sp|P63241|IF5A1_HUMANsp|Q6IS14|IF5AL_HUMANtr|I3L397|I3L397_HUMANtr|I3L504|I3L504_HUMAN	1	1.39e-06	20|28	2	1616.79	1616.79	0.00474	1	6076.6	809.4	809.403	0.00237	2.92808	2.92808	seq68556_qe2
FGTFNTSQSHQTASAVS	D.n[35.07]FGTFNTSQSHQTASAVS.K	sp|P52594|AGFG1_HUMAN	sp|P52594|AGFG1_HUMANtr|B8ZZY2|B8ZZY2_HUMANtr|C9J2I0|C9J2I0_HUMAN	0.9946	0.00147	7|32	2	1802.87	1802.86	0.00395	1	6079.3	902.44	902.442	0.001975	2.18851	2.18851	seq68556_qe2
HSLPQDGSNAFISQ	D.n[35.07]HSLPQDGSNAFISQ.K	sp|O60563|CCNT1_HUMAN	sp|O60563|CCNT1_HUMAN	0.9991	0.0002	14|26	2	1533.77	1533.76	0.003558	1	6081.9	767.889	767.891	0.001779	2.31674	2.31674	seq68556_qe2
ASERRRLYPPSAEYPDLR	A.n[29.04]ASERRRLYPPSAEYPDLR.K	sp|P12532|KCRU_HUMAN	sp|P12532|KCRU_HUMANtr|C9J995|C9J995_HUMANtr|C9J8F6|C9J8F6_HUMANtr|C9JSQ1|C9JSQ1_HUMANtr|F8WCN3|F8WCN3_HUMANtr|C9JJX8|C9JJX8_HUMAN	0.9998	6.06e-05	22|102	4	2203.16	2203.15	0.010059	1	6084.9	551.795	551.797	0.00251475	4.55738	4.55738	seq68556_qe2
MRPMRIFVNDDRHVMA	-.n[29.04]M[147.04]RPMRIFVNDDRHVMA.K	sp|Q12906|ILF3_HUMAN	sp|Q12906|ILF3_HUMANtr|K7EKJ9|K7EKJ9_HUMANtr|K7EM82|K7EM82_HUMANtr|K7ER69|K7ER69_HUMANtr|K7ERM6|K7ERM6_HUMANtr|K7ENK6|K7ENK6_HUMAN	0.9798	0.012	13|120	5	2031	2031	0.008004	2	6089.6	407.207	407.208	0.0016008	3.93116	3.93116	seq68556_qe2
GSDQSENVDRGAGSIREAGGAFG	F.n[29.04]GSDQSENVDRGAGSIREAGGAFG.K	sp|Q9UII2|ATIF1_HUMAN	sp|Q9UII2|ATIF1_HUMANtr|A0A0B4J230|A0A0B4J230_HUMAN	1	2.75e-09	20|88	3	2264.05	2264.04	0.008385	1	6090.8	755.688	755.691	0.002795	3.6986	3.6986	seq68556_qe2
SDQSENVDRGAGSIREAGGAFG	G.n[35.07]SDQSENVDRGAGSIREAGGAFG.K	sp|Q9UII2|ATIF1_HUMAN	sp|Q9UII2|ATIF1_HUMANtr|A0A0B4J230|A0A0B4J230_HUMAN	1	2.31e-06	14|84	3	2213.06	2213.05	0.009243	1	6091.9	738.691	738.694	0.003081	4.17087	4.17087	seq68556_qe2
MREIVHIQAGQCGNQIGA	-.n[35.07]M[147.04]REIVHIQAGQC[160.03]GNQIGA.K	sp|Q13885|TBB2A_HUMAN	sp|Q13885|TBB2A_HUMANsp|Q13509|TBB3_HUMANsp|P07437|TBB5_HUMANsp|P04350|TBB4A_HUMANsp|Q9BVA1|TBB2B_HUMANsp|P68371|TBB4B_HUMANtr|G3V3W7|G3V3W7_HUMANtr|M0QY37|M0QY37_HUMANtr|M0QX14|M0QX14_HUMANtr|M0R0X0|M0R0X0_HUMANtr|M0QYM7|M0QYM7_HUMANtr|M0R278|M0R278_HUMANtr|M0R042|M0R042_HUMANtr|G3V5W4|G3V5W4_HUMANtr|M0QY85|M0QY85_HUMANtr|G3V3R4|G3V3R4_HUMANtr|G3V2N6|G3V2N6_HUMANtr|M0QZL7|M0QZL7_HUMANtr|M0R2T4|M…	0.9881	0.00129	14|68	3	2031.03	2031.02	0.011971	2	6095.2	678.014	678.018	0.00399033	5.88529	5.88529	seq68556_qe2
GSDQSENVDRGAGSIREAGGAFG	F.n[35.07]GSDQSENVDRGAGSIREAGGAFG.K	sp|Q9UII2|ATIF1_HUMAN	sp|Q9UII2|ATIF1_HUMANtr|A0A0B4J230|A0A0B4J230_HUMAN	1	6.53e-08	23|88	3	2270.08	2270.07	0.007555	1	6095.6	757.698	757.701	0.00251833	3.32365	3.32365	seq68556_qe2
TVSGPGTPEPRPATPGASSVEQLR	M.n[35.07]TVSGPGTPEPRPATPGASSVEQLR.K	sp|Q9H3U1|UN45A_HUMAN	sp|Q9H3U1|UN45A_HUMAN	0.9999	1.29e-05	20|138	4	2426.3	2424.28	2.02007	2	6095.7	607.078	607.583	0.505019	831.193	5.50295	seq68556_qe2
FGTFNTSQSHQTASAVS	D.n[35.07]FGTFNTSQSHQTASAVS.K	sp|P52594|AGFG1_HUMAN	sp|P52594|AGFG1_HUMANtr|B8ZZY2|B8ZZY2_HUMANtr|C9J2I0|C9J2I0_HUMAN	0.9987	0.000349	6|32	2	1802.87	1802.86	0.004722	1	6100.4	902.44	902.442	0.0023605	2.61568	2.61568	seq68556_qe2
TVSGPGTPEPRPATPGASSVEQLR	M.n[35.07]TVSGPGTPEPRPATPGASSVEQLR.K	sp|Q9H3U1|UN45A_HUMAN	sp|Q9H3U1|UN45A_HUMAN	1	6.5e-12	23|92	3	2424.29	2424.28	0.010384	2	6102.5	809.101	809.105	0.003461	4.27757	4.27757	seq68556_qe2
TVSGPGTPEPRPATPGASSVEQLR	M.n[29.04]TVSGPGTPEPRPATPGASSVEQLR.K	sp|Q9H3U1|UN45A_HUMAN	sp|Q9H3U1|UN45A_HUMAN	1	1.16e-06	19|92	3	2418.26	2418.25	0.009951	2	6103.1	807.091	807.094	0.00331667	4.10939	4.10939	seq68556_qe2
STRIIYGGSVTGATC	Q.n[29.04]STRIIYGGSVTGATC[160.03].K	sp|P60174|TPIS_HUMAN	sp|P60174|TPIS_HUMAN	1	2.12e-06	9|28	2	1569.79	1569.78	0.005357	1	6105	785.898	785.901	0.0026785	3.40819	3.40819	seq68556_qe2
SDQSENVDRGAGSIREAGGAFG	G.n[29.04]SDQSENVDRGAGSIREAGGAFG.K	sp|Q9UII2|ATIF1_HUMAN	sp|Q9UII2|ATIF1_HUMANtr|A0A0B4J230|A0A0B4J230_HUMAN	1	5.62e-07	17|84	3	2207.03	2207.02	0.008643	1	6105.6	736.681	736.684	0.002881	3.91077	3.91077	seq68556_qe2
ASERRRLYPPSAEYPDLR	A.n[29.04]ASERRRLYPPSAEYPDLR.K	sp|P12532|KCRU_HUMAN	sp|P12532|KCRU_HUMANtr|C9J995|C9J995_HUMANtr|C9J8F6|C9J8F6_HUMANtr|C9JSQ1|C9JSQ1_HUMANtr|F8WCN3|F8WCN3_HUMANtr|C9JJX8|C9JJX8_HUMAN	1	1.59e-06	20|102	4	2203.16	2203.15	0.012745	1	6105.6	551.795	551.798	0.00318625	5.77431	5.77431	seq68556_qe2
STRIIYGGSVTGATC	Q.n[35.07]STRIIYGGSVTGATC[160.03].K	sp|P60174|TPIS_HUMAN	sp|P60174|TPIS_HUMAN	0.9971	0.000888	8|28	2	1575.82	1575.81	0.004912	1	6106.2	788.914	788.917	0.002456	3.11313	3.11313	seq68556_qe2
GSDQSENVDRGAGSIREAGGAFG	F.n[29.04]GSDQSENVDRGAGSIREAGGAFG.K	sp|Q9UII2|ATIF1_HUMAN	sp|Q9UII2|ATIF1_HUMANtr|A0A0B4J230|A0A0B4J230_HUMAN	0.9999	4.51e-06	19|88	3	2264.05	2264.04	0.010831	1	6111.2	755.688	755.691	0.00361033	4.77752	4.77752	seq68556_qe2
SDQSENVDRGAGSIREAGGAFG	G.n[35.07]SDQSENVDRGAGSIREAGGAFG.K	sp|Q9UII2|ATIF1_HUMAN	sp|Q9UII2|ATIF1_HUMANtr|A0A0B4J230|A0A0B4J230_HUMAN	1	9.49e-10	22|84	3	2213.06	2213.05	0.010034	1	6112.3	738.691	738.695	0.00334467	4.52781	4.52781	seq68556_qe2
GVDGNGVGQSQAGSGSTPSEPHPVLE	N.n[29.04]GVDGNGVGQSQAGSGSTPSEPHPVLE.K	sp|Q9Y5A9|YTHD2_HUMAN	sp|Q9Y5A9|YTHD2_HUMAN	0.9808	0.000896	6|100	3	2491.17	2490.16	1.00773	1	6113.4	831.061	831.397	0.33591	404.031	1.75608	seq68556_qe2
CVVGIQANTERIN	N.n[29.04]C[160.03]VVGIQANTERIN.K	sp|P07954|FUMH_HUMAN	sp|P07954|FUMH_HUMAN	0.9987	0.000341	9|24	2	1500.78	1500.77	0.003746	1	6115.2	751.393	751.395	0.001873	2.4927	2.4927	seq68556_qe2
GVDGNGVGQSQAGSGSTPSEPHPVLE	N.n[29.04]GVDGNGVGQSQAGSGSTPSEPHPVLE.K	sp|Q9Y5A9|YTHD2_HUMAN	sp|Q9Y5A9|YTHD2_HUMAN	0.9227	0.0149	7|100	3	2490.17	2490.16	0.006692	1	6115.3	831.061	831.064	0.00223067	2.68411	2.68411	seq68556_qe2
MREIVHIQAGQCGNQIGA	-.n[35.07]M[147.04]REIVHIQAGQC[160.03]GNQIGA.K	sp|Q13885|TBB2A_HUMAN	sp|Q13885|TBB2A_HUMANsp|Q13509|TBB3_HUMANsp|P07437|TBB5_HUMANsp|P04350|TBB4A_HUMANsp|Q9BVA1|TBB2B_HUMANsp|P68371|TBB4B_HUMANtr|G3V3W7|G3V3W7_HUMANtr|M0QY37|M0QY37_HUMANtr|M0QX14|M0QX14_HUMANtr|M0R0X0|M0R0X0_HUMANtr|M0QYM7|M0QYM7_HUMANtr|M0R278|M0R278_HUMANtr|M0R042|M0R042_HUMANtr|G3V5W4|G3V5W4_HUMANtr|M0QY85|M0QY85_HUMANtr|G3V3R4|G3V3R4_HUMANtr|G3V2N6|G3V2N6_HUMANtr|M0QZL7|M0QZL7_HUMANtr|M0R2T4|M…	0.9996	3.21e-05	15|68	3	2031.03	2031.02	0.007759	2	6115.8	678.014	678.017	0.00258633	3.81456	3.81456	seq68556_qe2
GSDQSENVDRGAGSIREAGGAFG	F.n[35.07]GSDQSENVDRGAGSIREAGGAFG.K	sp|Q9UII2|ATIF1_HUMAN	sp|Q9UII2|ATIF1_HUMANtr|A0A0B4J230|A0A0B4J230_HUMAN	0.9987	5.81e-05	10|88	3	2271.08	2270.07	1.00914	1	6116.8	757.698	758.035	0.336381	443.754	2.54694	seq68556_qe2
MREIVHIQAGQCGNQIGA	-.n[29.04]M[147.04]REIVHIQAGQC[160.03]GNQIGA.K	sp|Q13885|TBB2A_HUMAN	sp|Q13885|TBB2A_HUMANsp|Q13509|TBB3_HUMANsp|P07437|TBB5_HUMANsp|P04350|TBB4A_HUMANsp|Q9BVA1|TBB2B_HUMANsp|P68371|TBB4B_HUMANtr|G3V3W7|G3V3W7_HUMANtr|M0QY37|M0QY37_HUMANtr|M0QX14|M0QX14_HUMANtr|M0R0X0|M0R0X0_HUMANtr|M0QYM7|M0QYM7_HUMANtr|M0R278|M0R278_HUMANtr|M0R042|M0R042_HUMANtr|G3V5W4|G3V5W4_HUMANtr|M0QY85|M0QY85_HUMANtr|G3V3R4|G3V3R4_HUMANtr|G3V2N6|G3V2N6_HUMANtr|M0QZL7|M0QZL7_HUMANtr|M0R2T4|M…	0.9998	2.02e-05	16|68	3	2025	2024.99	0.007411	2	6119.2	676.003	676.006	0.00247033	3.65431	3.65431	seq68556_qe2
GSFAGSFGGAGGHAPGVAR	G.n[35.07]GSFAGSFGGAGGHAPGVAR.K	sp|P52272|HNRPM_HUMAN	sp|P52272|HNRPM_HUMANtr|M0QY96|M0QY96_HUMANtr|A0A087X0X3|A0A087X0X3_HUMANtr|M0R2I7|M0R2I7_HUMAN	0.9983	0.000197	14|72	3	1692.86	1692.85	0.004806	1	6125.3	565.292	565.294	0.00160167	2.83334	2.83334	seq68556_qe2
SDQSENVDRGAGSIREAGGAFG	G.n[29.04]SDQSENVDRGAGSIREAGGAFG.K	sp|Q9UII2|ATIF1_HUMAN	sp|Q9UII2|ATIF1_HUMANtr|A0A0B4J230|A0A0B4J230_HUMAN	0.9864	0.00222	11|84	3	2207.03	2207.02	0.009272	1	6125.9	736.681	736.684	0.00309067	4.19538	4.19538	seq68556_qe2
ASERRRLYPPSAEYPDLR	A.n[29.04]ASERRRLYPPSAEYPDLR.K	sp|P12532|KCRU_HUMAN	sp|P12532|KCRU_HUMANtr|C9J995|C9J995_HUMANtr|C9J8F6|C9J8F6_HUMANtr|C9JSQ1|C9JSQ1_HUMANtr|F8WCN3|F8WCN3_HUMANtr|C9JJX8|C9JJX8_HUMAN	0.9999	3.19e-05	21|102	4	2204.16	2203.15	1.01201	1	6126.9	551.795	552.048	0.253003	458.299	3.92267	seq68556_qe2
GSFAGSFGGAGGHAPGVAR	G.n[29.04]GSFAGSFGGAGGHAPGVAR.K	sp|P52272|HNRPM_HUMAN	sp|P52272|HNRPM_HUMANtr|M0QY96|M0QY96_HUMANtr|A0A087X0X3|A0A087X0X3_HUMANtr|M0R2I7|M0R2I7_HUMAN	1	8.3e-12	21|72	3	1686.83	1686.82	0.006655	1	6128.6	563.281	563.284	0.00221833	3.93822	3.93822	seq68556_qe2
TAGCTSAGPHFNPLSR	N.n[29.04]TAGC[160.03]TSAGPHFNPLSR.K	sp|P00441|SODC_HUMAN	sp|P00441|SODC_HUMANtr|H7BYH4|H7BYH4_HUMANsp|SODC_HUMAN|	0.9997	2.1e-05	17|60	3	1699.82	1699.81	0.007064	1	6129.9	567.611	567.613	0.00235467	4.14837	4.14837	seq68556_qe2
NSTMGYMMA	D.n[35.07]NSTM[147.04]GYMMA.K	sp|P08238|HS90B_HUMAN	sp|P08238|HS90B_HUMANsp|Q58FF7|H90B3_HUMAN	0.9027	0.0413	7|16	2	1054.44	1054.43	0.005052	1	6130.1	528.225	528.227	0.002526	4.78203	4.78203	seq68556_qe2
GVQTQQTAEVI	D.n[35.07]GVQTQQTAEVI.-	sp|Q14244|MAP7_HUMAN	sp|Q14244|MAP7_HUMANtr|A0A087WZ40|A0A087WZ40_HUMAN	0.955	0.0175	9|20	2	1206.67	1206.67	0.004259	1	6131.3	604.341	604.343	0.0021295	3.52366	3.52366	seq68556_qe2
GSDQSENVDRGAGSIREAGGAFG	F.n[29.04]GSDQSENVDRGAGSIREAGGAFG.K	sp|Q9UII2|ATIF1_HUMAN	sp|Q9UII2|ATIF1_HUMANtr|A0A0B4J230|A0A0B4J230_HUMAN	0.9999	4.78e-06	13|88	3	2264.05	2264.04	0.009159	1	6131.9	755.688	755.691	0.00305333	4.04045	4.04045	seq68556_qe2
MREIVHIQAGQCGNQIGA	-.n[35.07]M[147.04]REIVHIQAGQC[160.03]GNQIGA.K	sp|Q13885|TBB2A_HUMAN	sp|Q13885|TBB2A_HUMANsp|Q13509|TBB3_HUMANsp|P07437|TBB5_HUMANsp|P04350|TBB4A_HUMANsp|Q9BVA1|TBB2B_HUMANsp|P68371|TBB4B_HUMANtr|G3V3W7|G3V3W7_HUMANtr|M0QY37|M0QY37_HUMANtr|M0QX14|M0QX14_HUMANtr|M0R0X0|M0R0X0_HUMANtr|M0QYM7|M0QYM7_HUMANtr|M0R278|M0R278_HUMANtr|M0R042|M0R042_HUMANtr|G3V5W4|G3V5W4_HUMANtr|M0QY85|M0QY85_HUMANtr|G3V3R4|G3V3R4_HUMANtr|G3V2N6|G3V2N6_HUMANtr|M0QZL7|M0QZL7_HUMANtr|M0R2T4|M…	0.9833	0.00131	12|68	3	2032.03	2031.02	1.01008	2	6136.3	678.014	678.351	0.336693	496.341	3.30655	seq68556_qe2
FTTGDAGASSTYPMQCSALR	D.n[35.07]FTTGDAGASSTYPM[147.04]QC[160.03]SALR.K	sp|Q9GZV4|IF5A2_HUMAN	sp|Q9GZV4|IF5A2_HUMANtr|C9J7B5|C9J7B5_HUMANtr|F8WCJ1|F8WCJ1_HUMAN	1	2.38e-11	14|38	2	2170	2169.99	0.011789	1	6138.2	1086	1086.01	0.0058945	5.42768	5.42768	seq68556_qe2
MREIVHIQAGQCGNQIGA	-.n[29.04]M[147.04]REIVHIQAGQC[160.03]GNQIGA.K	sp|Q13885|TBB2A_HUMAN	sp|Q13885|TBB2A_HUMANsp|Q13509|TBB3_HUMANsp|P07437|TBB5_HUMANsp|P04350|TBB4A_HUMANsp|Q9BVA1|TBB2B_HUMANsp|P68371|TBB4B_HUMANtr|G3V3W7|G3V3W7_HUMANtr|M0QY37|M0QY37_HUMANtr|M0QX14|M0QX14_HUMANtr|M0R0X0|M0R0X0_HUMANtr|M0QYM7|M0QYM7_HUMANtr|M0R278|M0R278_HUMANtr|M0R042|M0R042_HUMANtr|G3V5W4|G3V5W4_HUMANtr|M0QY85|M0QY85_HUMANtr|G3V3R4|G3V3R4_HUMANtr|G3V2N6|G3V2N6_HUMANtr|M0QZL7|M0QZL7_HUMANtr|M0R2T4|M…	0.9997	2.31e-05	14|68	3	2024.99	2024.99	0.005503	2	6140.2	676.003	676.005	0.00183433	2.71349	2.71349	seq68556_qe2
AVMPDVVQTRQQAYRD	D.n[35.07]AVMPDVVQTRQQAYRD.K	sp|Q9BZK7|TBL1R_HUMAN	sp|Q9BZK7|TBL1R_HUMANtr|C9J7E1|C9J7E1_HUMANtr|C9IYU9|C9IYU9_HUMANtr|A0A0D9SEW5|A0A0D9SEW5_HUMANtr|F8W9D8|F8W9D8_HUMANtr|A0A0D9SFS8|A0A0D9SFS8_HUMANtr|A0A1B0GUU2|A0A1B0GUU2_HUMANtr|A0A0D9SF63|A0A0D9SF63_HUMANtr|A0A0D9SF25|A0A0D9SF25_HUMAN	0.9876	0.002	10|60	3	1910	1909.99	0.008494	1	6140.6	637.67	637.673	0.002831	4.43958	4.43958	seq68556_qe2
FTTGDAGASSTYPMQCSALR	D.n[35.07]FTTGDAGASSTYPM[147.04]QC[160.03]SALR.K	sp|Q9GZV4|IF5A2_HUMAN	sp|Q9GZV4|IF5A2_HUMANtr|C9J7B5|C9J7B5_HUMANtr|F8WCJ1|F8WCJ1_HUMAN	1	2.2e-10	20|76	3	2170	2169.99	0.00945	1	6140.7	724.337	724.34	0.00315	4.34879	4.34879	seq68556_qe2
ARAIGSASEGAQSSLQEVYH	D.n[35.07]ARAIGSASEGAQSSLQEVYH.K	sp|P28066|PSA5_HUMAN	sp|P28066|PSA5_HUMAN	1	2.81e-10	24|76	3	2094.06	2094.06	0.003873	1	6141.2	699.026	699.027	0.001291	1.84685	1.84685	seq68556_qe2
GHGGEEVALYCA	D.n[35.07]GHGGEEVALYC[160.03]A.K	sp|O15355|PPM1G_HUMAN	sp|O15355|PPM1G_HUMAN	1	7.55e-07	13|22	2	1295.61	1295.6	0.003699	1	6144.4	648.809	648.811	0.0018495	2.8506	2.8506	seq68556_qe2
LTPTHYLT	A.n[29.04]LTPTHYLT.K	sp|P04844|RPN2_HUMAN	sp|P04844|RPN2_HUMANtr|Q5JYR7|Q5JYR7_HUMAN	0.9976	0.000733	9|14	2	972.531	972.528	0.003162	1	6150.4	487.271	487.273	0.0015805	3.24356	3.24356	seq68556_qe2
LTPTHYLT	A.n[35.07]LTPTHYLT.K	sp|P04844|RPN2_HUMAN	sp|P04844|RPN2_HUMANtr|Q5JYR7|Q5JYR7_HUMAN	0.9976	0.000704	9|14	2	978.563	978.56	0.002744	1	6150.5	490.287	490.289	0.001372	2.79835	2.79835	seq68556_qe2
GSDQSENVDRGAGSIREAGGAFG	F.n[29.04]GSDQSENVDRGAGSIREAGGAFG.K	sp|Q9UII2|ATIF1_HUMAN	sp|Q9UII2|ATIF1_HUMANtr|A0A0B4J230|A0A0B4J230_HUMAN	0.9989	0.000125	8|88	3	2264.05	2264.04	0.008151	1	6153.1	755.688	755.691	0.002717	3.59539	3.59539	seq68556_qe2
SAVAATTPTSMATVQ	D.n[35.07]SAVAATTPTSMATVQ.K	sp|Q96C57|CSTOS_HUMAN	sp|Q96C57|CSTOS_HUMANtr|F5H8B7|F5H8B7_HUMANtr|F5H3K2|F5H3K2_HUMANtr|G5EA44|G5EA44_HUMANtr|E7ENF1|E7ENF1_HUMANtr|F5H7W8|F5H7W8_HUMAN	1	4.11e-07	12|28	2	1468.77	1468.77	0.006193	1	6154.9	735.39	735.393	0.0030965	4.21067	4.21067	seq68556_qe2
GLNASQIRELRE	D.n[35.07]GLNASQIRELRE.K	sp|P14625|ENPL_HUMAN	sp|P14625|ENPL_HUMANtr|A0A1W2PRR1|A0A1W2PRR1_HUMANtr|Q96GW1|Q96GW1_HUMAN	0.9049	0.0402	9|22	2	1418.81	1418.81	0.004202	1	6155.9	710.41	710.412	0.0021015	2.95814	2.95814	seq68556_qe2
GLDPNRFNP	D.n[35.07]GLDPNRFNP.K	sp|Q02818|NUCB1_HUMAN	sp|Q02818|NUCB1_HUMANtr|H7BZI1|H7BZI1_HUMAN	0.991	0.00306	10|16	2	1062.57	1062.57	0.005228	1	6158.5	532.291	532.293	0.0026145	4.91176	4.91176	seq68556_qe2
FTTGDAGASSTYPMQCSALR	D.n[35.07]FTTGDAGASSTYPM[147.04]QC[160.03]SALR.K	sp|Q9GZV4|IF5A2_HUMAN	sp|Q9GZV4|IF5A2_HUMANtr|C9J7B5|C9J7B5_HUMANtr|F8WCJ1|F8WCJ1_HUMAN	0.984	0.000217	7|38	2	2170.99	2169.99	1.003	1	6160.1	1086	1086.5	0.501499	461.572	-0.161527	seq68556_qe2
SHPRDFTPVCTTELGRAA	F.n[29.04]SHPRDFTPVC[160.03]TTELGRAA.K	sp|P30041|PRDX6_HUMAN	sp|P30041|PRDX6_HUMAN	1	7.56e-09	19|68	3	2042.01	2042	0.009138	1	6162.4	681.674	681.677	0.003046	4.46839	4.46839	seq68556_qe2
SHPRDFTPVCTTELGRAA	F.n[35.07]SHPRDFTPVC[160.03]TTELGRAA.K	sp|P30041|PRDX6_HUMAN	sp|P30041|PRDX6_HUMAN	0.9794	0.0051	11|102	4	2048.04	2048.03	0.011229	1	6163.4	513.015	513.018	0.00280725	5.47203	5.47203	seq68556_qe2
LVENFDEAS	D.n[35.07]LVENFDEAS.K	sp|Q96K17|BT3L4_HUMAN	sp|Q96K17|BT3L4_HUMANsp|P20290|BTF3_HUMANtr|H0Y9Y1|H0Y9Y1_HUMAN	0.9396	0.0242	8|16	2	1056.52	1056.52	0.00373	1	6163.9	529.267	529.269	0.001865	3.52373	3.52373	seq68556_qe2
SHPRDFTPVCTTELGRAA	F.n[35.07]SHPRDFTPVC[160.03]TTELGRAA.K	sp|P30041|PRDX6_HUMAN	sp|P30041|PRDX6_HUMAN	1	4.13e-08	20|68	3	2048.04	2048.03	0.008129	1	6164.3	683.685	683.687	0.00270967	3.96331	3.96331	seq68556_qe2
GHGGEEVALYCA	D.n[35.07]GHGGEEVALYC[160.03]A.K	sp|O15355|PPM1G_HUMAN	sp|O15355|PPM1G_HUMAN	1	5.39e-07	13|22	2	1295.61	1295.6	0.005149	1	6164.8	648.809	648.811	0.002574	3.96726	3.96726	seq68556_qe2
AGFVPNDMQVGQTG	D.n[35.07]AGFVPNDM[147.04]QVGQTG.K	sp|P13804|ETFA_HUMAN	sp|P13804|ETFA_HUMANtr|H0YK49|H0YK49_HUMANtr|H0YLU7|H0YLU7_HUMANtr|H0YL12|H0YL12_HUMANtr|H0YNX6|H0YNX6_HUMAN	0.9995	0.000133	9|26	2	1469.71	1469.7	0.005921	1	6175.1	735.859	735.862	0.0029605	4.02317	4.02317	seq68556_qe2
SHPRDFTPVCTTELGRAA	F.n[29.04]SHPRDFTPVC[160.03]TTELGRAA.K	sp|P30041|PRDX6_HUMAN	sp|P30041|PRDX6_HUMAN	1	6.34e-08	25|102	4	2042.01	2042	0.008236	1	6178.1	511.507	511.509	0.002059	4.02534	4.02534	seq68556_qe2
GSDQSENVDRGAGSIREAGGAFG	F.n[29.04]GSDQSENVDRGAGSIREAGGAFG.K	sp|Q9UII2|ATIF1_HUMAN	sp|Q9UII2|ATIF1_HUMANtr|A0A0B4J230|A0A0B4J230_HUMAN	0.999	0.000113	9|88	3	2264.05	2264.04	0.008976	1	6178.6	755.688	755.691	0.002992	3.95929	3.95929	seq68556_qe2
GLDPNRFNP	D.n[35.07]GLDPNRFNP.K	sp|Q02818|NUCB1_HUMAN	sp|Q02818|NUCB1_HUMANtr|H7BZI1|H7BZI1_HUMAN	0.9988	0.000339	12|16	2	1062.57	1062.57	0.004161	1	6179.2	532.291	532.293	0.002081	3.9095	3.9095	seq68556_qe2
HPLGMSESEQAL	D.n[35.07]HPLGMSESEQAL.K	sp|P53582|MAP11_HUMAN	sp|P53582|MAP11_HUMAN	0.9949	0.00163	8|22	2	1331.67	1331.66	0.006231	1	6179.5	666.837	666.841	0.0031155	4.67203	4.67203	seq68556_qe2
MREIVHIQAGQCGNQIGA	-.n[29.04]M[147.04]REIVHIQAGQC[160.03]GNQIGA.K	sp|Q13885|TBB2A_HUMAN	sp|Q13885|TBB2A_HUMANsp|Q13509|TBB3_HUMANsp|P07437|TBB5_HUMANsp|P04350|TBB4A_HUMANsp|Q9BVA1|TBB2B_HUMANsp|P68371|TBB4B_HUMANtr|G3V3W7|G3V3W7_HUMANtr|M0QY37|M0QY37_HUMANtr|M0QX14|M0QX14_HUMANtr|M0R0X0|M0R0X0_HUMANtr|M0QYM7|M0QYM7_HUMANtr|M0R278|M0R278_HUMANtr|M0R042|M0R042_HUMANtr|G3V5W4|G3V5W4_HUMANtr|M0QY85|M0QY85_HUMANtr|G3V3R4|G3V3R4_HUMANtr|G3V2N6|G3V2N6_HUMANtr|M0QZL7|M0QZL7_HUMANtr|M0R2T4|M…	0.9915	0.000626	15|68	3	2026	2024.99	1.01095	2	6182	676.003	676.34	0.336984	498.246	3.74614	seq68556_qe2
SHPRDFTPVCTTELGRAA	F.n[29.04]SHPRDFTPVC[160.03]TTELGRAA.K	sp|P30041|PRDX6_HUMAN	sp|P30041|PRDX6_HUMAN	1	3.63e-14	27|68	3	2042.01	2042	0.008664	1	6182.9	681.674	681.677	0.00288833	4.2371	4.2371	seq68556_qe2
SHPRDFTPVCTTELGRAA	F.n[35.07]SHPRDFTPVC[160.03]TTELGRAA.K	sp|P30041|PRDX6_HUMAN	sp|P30041|PRDX6_HUMAN	1	9.82e-10	24|68	3	2048.04	2048.03	0.006014	1	6184.8	683.685	683.687	0.00200467	2.93214	2.93214	seq68556_qe2
SHPRDFTPVCTTELGRAA	F.n[35.07]SHPRDFTPVC[160.03]TTELGRAA.K	sp|P30041|PRDX6_HUMAN	sp|P30041|PRDX6_HUMAN	1	1.01e-05	25|102	4	2048.04	2048.03	0.00947	1	6185	513.015	513.018	0.0023675	4.61485	4.61485	seq68556_qe2
AGFVPNDMQVGQTG	D.n[35.07]AGFVPNDM[147.04]QVGQTG.K	sp|P13804|ETFA_HUMAN	sp|P13804|ETFA_HUMANtr|H0YK49|H0YK49_HUMANtr|H0YLU7|H0YLU7_HUMANtr|H0YL12|H0YL12_HUMANtr|H0YNX6|H0YNX6_HUMAN	1	7.42e-07	12|26	2	1469.71	1469.7	0.007202	1	6195.9	735.859	735.863	0.0036015	4.89426	4.89426	seq68556_qe2
FVRFECGEGEEAAETE	D.n[35.07]FVRFEC[160.03]GEGEEAAETE.-	sp|P43897|EFTS_HUMAN	sp|P43897|EFTS_HUMAN	0.9873	0.00101	7|30	2	1893.84	1892.83	1.00923	1	6197.8	947.423	947.927	0.504615	532.335	3.1015	seq68556_qe2
GSDQSENVDRGAGSIREAGGAFG	F.n[29.04]GSDQSENVDRGAGSIREAGGAFG.K	sp|Q9UII2|ATIF1_HUMAN	sp|Q9UII2|ATIF1_HUMANtr|A0A0B4J230|A0A0B4J230_HUMAN	0.9548	0.00221	8|88	3	2265.06	2264.04	1.0177	1	6199.4	755.688	756.027	0.339235	448.707	6.3287	seq68556_qe2
HPLGMSESEQAL	D.n[35.07]HPLGMSESEQAL.K	sp|P53582|MAP11_HUMAN	sp|P53582|MAP11_HUMAN	0.9978	0.000622	10|22	2	1331.67	1331.66	0.007093	1	6200.9	666.837	666.841	0.0035465	5.31836	5.31836	seq68556_qe2
LRCTGGEVGATSALAP	Y.n[29.04]LRC[160.03]TGGEVGATSALAP.K	sp|P30050|RL12_HUMAN	sp|P30050|RL12_HUMAN	0.9801	0.00579	8|30	2	1586.81	1586.81	0.003281	1	6208.2	794.412	794.413	0.0016405	2.06505	2.06505	seq68556_qe2
FVRFECGEGEEAAETE	D.n[35.07]FVRFEC[160.03]GEGEEAAETE.-	sp|P43897|EFTS_HUMAN	sp|P43897|EFTS_HUMAN	1	7.64e-07	18|30	2	1892.84	1892.83	0.007998	1	6220.5	947.423	947.427	0.003999	4.22091	4.22091	seq68556_qe2
SRATSTATSGFAGAIGQ	T.n[35.07]SRATSTATSGFAGAIGQ.K	sp|P51659|DHB4_HUMAN	sp|P51659|DHB4_HUMANtr|E7ER27|E7ER27_HUMANtr|E7EPL9|E7EPL9_HUMANtr|A0A2R8Y7L2|A0A2R8Y7L2_HUMANtr|E7ET17|E7ET17_HUMANtr|G5E9S2|G5E9S2_HUMANtr|A0A2R8YD50|A0A2R8YD50_HUMANtr|E7EWE5|E7EWE5_HUMAN	0.9781	0.0026	11|32	2	1615.84	1615.84	0.001025	1	6221.2	808.926	808.927	0.000513	0.634174	0.634174	seq68556_qe2
ADQATPTSPIRV	F.n[35.07]ADQATPTSPIRV.K	sp|P21333|FLNA_HUMAN	sp|P21333|FLNA_HUMANtr|A0A087WWY3|A0A087WWY3_HUMANtr|Q60FE5|Q60FE5_HUMAN	0.9999	2.02e-05	9|22	2	1288.73	1288.72	0.005627	1	6221.9	645.367	645.37	0.0028135	4.35951	4.35951	seq68556_qe2
ARANARLFGIRA	M.n[35.07]ARANARLFGIRA.K	sp|P26373|RL13_HUMAN	sp|P26373|RL13_HUMANtr|H3BUK8|H3BUK8_HUMANtr|J3KS98|J3KS98_HUMAN	0.9992	0.000292	22|66	4	1348.83	1348.83	0.005351	1	6222.5	338.214	338.215	0.00133775	3.95532	3.95532	seq68556_qe2
MRPLTEEETRVMFE	-.n[35.07]M[147.04]RPLTEEETRVM[147.04]FE.K	sp|Q9Y221|NIP7_HUMAN	sp|Q9Y221|NIP7_HUMANtr|J3QLW7|J3QLW7_HUMAN	1	5.94e-07	17|52	3	1832.89	1832.89	0.007336	2	6229.7	611.969	611.972	0.00244567	3.99637	3.99637	seq68556_qe2
DQSENVDRGAGSIREAGGAFG	S.n[29.04]DQSENVDRGAGSIREAGGAFG.K	sp|Q9UII2|ATIF1_HUMAN	sp|Q9UII2|ATIF1_HUMANtr|A0A0B4J230|A0A0B4J230_HUMAN	0.9838	0.00263	10|80	3	2120	2119.99	0.009917	1	6230	707.67	707.673	0.00330567	4.67118	4.67118	seq68556_qe2
MRPLTEEETRVMFE	-.n[29.04]M[147.04]RPLTEEETRVM[147.04]FE.K	sp|Q9Y221|NIP7_HUMAN	sp|Q9Y221|NIP7_HUMANtr|J3QLW7|J3QLW7_HUMAN	0.9999	4.21e-06	17|52	3	1826.86	1826.85	0.005197	2	6232.7	609.959	609.96	0.00173233	2.84007	2.84007	seq68556_qe2
FVRFECGEGEEAAETE	D.n[35.07]FVRFEC[160.03]GEGEEAAETE.-	sp|P43897|EFTS_HUMAN	sp|P43897|EFTS_HUMAN	1	2.07e-07	13|30	2	1892.84	1892.83	0.006853	1	6241.1	947.423	947.426	0.0034265	3.61664	3.61664	seq68556_qe2
SRATSTATSGFAGAIGQ	T.n[35.07]SRATSTATSGFAGAIGQ.K	sp|P51659|DHB4_HUMAN	sp|P51659|DHB4_HUMANtr|E7ER27|E7ER27_HUMANtr|E7EPL9|E7EPL9_HUMANtr|A0A2R8Y7L2|A0A2R8Y7L2_HUMANtr|E7ET17|E7ET17_HUMANtr|G5E9S2|G5E9S2_HUMANtr|A0A2R8YD50|A0A2R8YD50_HUMANtr|E7EWE5|E7EWE5_HUMAN	0.9995	0.000115	12|32	2	1615.84	1615.84	0.004565	1	6242.1	808.926	808.928	0.002283	2.82225	2.82225	seq68556_qe2
AQALRDNSTMGYMMA	K.n[35.07]AQALRDNSTMGYM[147.04]MA.K	sp|P08238|HS90B_HUMAN	sp|P08238|HS90B_HUMANsp|Q58FF7|H90B3_HUMAN	0.9985	5.53e-05	6|28	2	1709.79	1708.78	1.00636	1	6243.7	855.397	855.9	0.503181	587.897	1.76014	seq68556_qe2
RLVGEEEAGFGECD	G.n[29.04]RLVGEEEAGFGEC[160.03]D.K	sp|O94919|ENDD1_HUMAN	sp|O94919|ENDD1_HUMAN	1	4.52e-07	9|26	2	1594.7	1594.69	0.002193	1	6244.8	798.354	798.355	0.0010965	1.37345	1.37345	seq68556_qe2
YSSSYQDVACYGTLPRDSPRRN	D.n[35.07]YSSSYQDVAC[160.03]YGTLPRDSPRRN.K	sp|Q9H1H9|KI13A_HUMAN	sp|Q9H1H9|KI13A_HUMANtr|H0Y9Z7|H0Y9Z7_HUMANtr|A0A1B0GUA8|A0A1B0GUA8_HUMANtr|H0Y307|H0Y307_HUMAN	0.9494	0.015	11|126	4	2625.25	2625.25	0.009046	1	6248.6	657.319	657.321	0.00226125	3.4401	3.4401	seq68556_qe2
AQALRDNSTMGYMMA	K.n[35.07]AQALRDNSTMGYM[147.04]MA.K	sp|P08238|HS90B_HUMAN	sp|P08238|HS90B_HUMANsp|Q58FF7|H90B3_HUMAN	1	1.92e-06	6|28	2	1708.79	1708.78	0.012378	1	6248.8	855.397	855.403	0.006189	7.23518	7.23518	seq68556_qe2
MHGGGPPSGDSACPLRTI	-.n[35.07]MHGGGPPSGDSAC[160.03]PLRTI.K	sp|P24928|RPB1_HUMAN	sp|P24928|RPB1_HUMAN	1	3.99e-11	17|68	3	1843.9	1842.89	1.0108	2	6249.3	615.305	615.642	0.336934	547.29	4.03535	seq68556_qe2
DQSENVDRGAGSIREAGGAFG	S.n[35.07]DQSENVDRGAGSIREAGGAFG.K	sp|Q9UII2|ATIF1_HUMAN	sp|Q9UII2|ATIF1_HUMANtr|A0A0B4J230|A0A0B4J230_HUMAN	0.9962	0.000506	15|80	3	2126.03	2126.02	0.00996	1	6249.7	709.681	709.684	0.00332	4.67814	4.67814	seq68556_qe2
RLVGEEEAGFGECD	G.n[35.07]RLVGEEEAGFGEC[160.03]D.K	sp|O94919|ENDD1_HUMAN	sp|O94919|ENDD1_HUMAN	0.9999	8.55e-06	6|26	2	1600.73	1600.73	0.007119	1	6250.2	801.37	801.373	0.0035595	4.44175	4.44175	seq68556_qe2
SLEDPQTHANRIYRMI	F.n[29.04]SLEDPQTHANRIYRM[147.04]I.K	sp|P07900|HS90A_HUMAN	sp|P07900|HS90A_HUMAN	0.9874	0.00333	25|90	4	1987.01	1986.99	0.010532	1	6250.8	497.756	497.759	0.002633	5.28971	5.28971	seq68556_qe2
DQSENVDRGAGSIREAGGAFG	S.n[29.04]DQSENVDRGAGSIREAGGAFG.K	sp|Q9UII2|ATIF1_HUMAN	sp|Q9UII2|ATIF1_HUMANtr|A0A0B4J230|A0A0B4J230_HUMAN	1	1.13e-08	21|80	3	2120	2119.99	0.010495	1	6250.9	707.67	707.674	0.00349833	4.94343	4.94343	seq68556_qe2
MRPLTEEETRVMFE	-.n[35.07]M[147.04]RPLTEEETRVM[147.04]FE.K	sp|Q9Y221|NIP7_HUMAN	sp|Q9Y221|NIP7_HUMANtr|J3QLW7|J3QLW7_HUMAN	1	2.02e-09	22|52	3	1832.9	1832.89	0.012056	2	6251	611.969	611.973	0.004019	6.56728	6.56728	seq68556_qe2
AVECLNYQHY	D.n[35.07]AVEC[160.03]LNYQHY.K	sp|P61978|HNRPK_HUMAN	sp|P61978|HNRPK_HUMAN	0.9999	9.65e-06	13|18	2	1329.63	1329.62	0.008499	1	6252.9	665.819	665.823	0.0042495	6.38232	6.38232	seq68556_qe2
MRPLTEEETRVMFE	-.n[29.04]M[147.04]RPLTEEETRVM[147.04]FE.K	sp|Q9Y221|NIP7_HUMAN	sp|Q9Y221|NIP7_HUMANtr|J3QLW7|J3QLW7_HUMAN	1	2.03e-07	20|52	3	1826.87	1826.85	0.011886	2	6254	609.959	609.963	0.003962	6.49548	6.49548	seq68556_qe2
AVEIETLR	D.n[35.07]AVEIETLR.K	sp|P78347|GTF2I_HUMAN	sp|P78347|GTF2I_HUMAN	0.988	0.00221	9|14	2	963.588	963.581	0.006471	1	6257.6	482.798	482.801	0.0032355	6.70152	6.70152	seq68556_qe2
AQALRDNSTMGYMMA	K.n[29.04]AQALRDNSTMGYM[147.04]MA.K	sp|P08238|HS90B_HUMAN	sp|P08238|HS90B_HUMANsp|Q58FF7|H90B3_HUMAN	0.9983	0.000481	7|28	2	1702.75	1702.75	0.004366	1	6260.7	852.381	852.383	0.0021835	2.56164	2.56164	seq68556_qe2
FVRFECGEGEEAAETE	D.n[35.07]FVRFEC[160.03]GEGEEAAETE.-	sp|P43897|EFTS_HUMAN	sp|P43897|EFTS_HUMAN	0.9593	0.013	10|30	2	1892.84	1892.83	0.004033	1	6262.2	947.423	947.425	0.002017	2.12893	2.12893	seq68556_qe2
STAVYSATPVPTPSLPERTPGNERPPRR	F.n[29.04]STAVYSATPVPTPSLPERTPGNERPPRR.K	sp|P82673|RT35_HUMAN	sp|P82673|RT35_HUMANtr|H0YG82|H0YG82_HUMAN	0.9905	0.00139	15|216	5	3061.64	3060.61	1.02825	1	6272	613.129	613.335	0.205649	335.297	8.11856	seq68556_qe2
SVPAAEPEYP	P.n[29.04]SVPAAEPEYP.K	sp|P54819|KAD2_HUMAN	sp|P54819|KAD2_HUMANtr|F8VY04|F8VY04_HUMANtr|F8VPP1|F8VPP1_HUMANtr|F8W1A4|F8W1A4_HUMANtr|F8VZG5|F8VZG5_HUMANtr|G3V213|G3V213_HUMAN	0.9983	0.000189	10|18	2	1086.53	1086.52	0.008093	1	6279.7	544.269	544.273	0.0040465	7.43469	7.43469	seq68556_qe2
ATAAFGHVQRAEMLP	L.n[35.07]ATAAFGHVQRAEM[147.04]LP.K	sp|P36551|HEM6_HUMAN	sp|P36551|HEM6_HUMANtr|D6RER6|D6RER6_HUMAN	0.9161	0.0181	13|56	3	1647.87	1647.86	0.005818	1	6280.7	550.294	550.296	0.00193933	3.52416	3.52416	seq68556_qe2
FVRFECGEGEEAAETE	D.n[35.07]FVRFEC[160.03]GEGEEAAETE.-	sp|P43897|EFTS_HUMAN	sp|P43897|EFTS_HUMAN	0.9999	2.73e-05	9|30	2	1892.84	1892.83	0.006667	1	6283.5	947.423	947.426	0.0033335	3.51848	3.51848	seq68556_qe2
MGEIASFD	D.n[35.07]M[147.04]GEIASFD.K	sp|P63313|TYB10_HUMAN	sp|P63313|TYB10_HUMAN	0.9848	0.00498	7|14	2	918.427	918.422	0.004992	1	6284.5	460.218	460.221	0.0024965	5.42457	5.42457	seq68556_qe2
GSSSSSGLSSDPLA	D.n[35.07]GSSSSSGLSSDPLA.K	sp|Q7Z309|F122B_HUMAN	sp|Q7Z309|F122B_HUMANtr|G1UD79|G1UD79_HUMAN	0.9999	8.56e-06	12|26	2	1284.63	1284.63	0.007226	1	6285.7	643.32	643.324	0.003613	5.61615	5.61615	seq68556_qe2
STAVYSATPVPTPSLPERTPGNERPPRR	F.n[29.04]STAVYSATPVPTPSLPERTPGNERPPRR.K	sp|P82673|RT35_HUMAN	sp|P82673|RT35_HUMANtr|H0YG82|H0YG82_HUMAN	1	1.22e-05	20|216	5	3060.63	3060.61	0.017659	1	6293.2	613.129	613.133	0.0035318	5.76025	5.76025	seq68556_qe2
MIEVVCNDRLG	-.n[29.04]M[147.04]IEVVC[160.03]NDRLG.K	sp|Q9BZL1|UBL5_HUMAN	sp|Q9BZL1|UBL5_HUMANtr|K7EQ43|K7EQ43_HUMAN	0.9829	0.00612	11|20	2	1348.65	1348.65	0.005963	2	6293.2	675.331	675.334	0.002982	4.41559	4.41559	seq68556_qe2
SVPAAEPEYP	P.n[35.07]SVPAAEPEYP.K	sp|P54819|KAD2_HUMAN	sp|P54819|KAD2_HUMANtr|F8VY04|F8VY04_HUMANtr|F8VPP1|F8VPP1_HUMANtr|F8W1A4|F8W1A4_HUMANtr|F8VZG5|F8VZG5_HUMANtr|G3V213|G3V213_HUMAN	0.9775	0.00825	9|18	2	1092.56	1092.56	0.004969	1	6295.7	547.285	547.287	0.0024845	4.53966	4.53966	seq68556_qe2
AIAQAESLRY	C.n[29.04]AIAQAESLRY.K	sp|P23396|RS3_HUMAN	sp|P23396|RS3_HUMANtr|H0YCJ7|H0YCJ7_HUMANtr|F2Z2S8|F2Z2S8_HUMANtr|E9PL09|E9PL09_HUMANtr|H0YF32|H0YF32_HUMAN	0.9486	0.0193	10|18	2	1148.63	1148.62	0.006098	1	6295.8	575.317	575.32	0.003049	5.29966	5.29966	seq68556_qe2
SVPAAEPEYP	P.n[29.04]SVPAAEPEYP.K	sp|P54819|KAD2_HUMAN	sp|P54819|KAD2_HUMANtr|F8VY04|F8VY04_HUMANtr|F8VPP1|F8VPP1_HUMANtr|F8W1A4|F8W1A4_HUMANtr|F8VZG5|F8VZG5_HUMANtr|G3V213|G3V213_HUMAN	0.9964	0.00114	9|18	2	1086.53	1086.52	0.004297	1	6300.7	544.269	544.271	0.0021485	3.94748	3.94748	seq68556_qe2
STAVYSATPVPTPSLPERTPGNERPPRR	F.n[35.07]STAVYSATPVPTPSLPERTPGNERPPRR.K	sp|P82673|RT35_HUMAN	sp|P82673|RT35_HUMANtr|H0YG82|H0YG82_HUMAN	1	9.84e-08	21|162	4	3067.65	3066.64	1.01268	1	6301.2	767.668	767.921	0.253169	329.682	3.03677	seq68556_qe2
STAVYSATPVPTPSLPERTPGNERPPRR	F.n[29.04]STAVYSATPVPTPSLPERTPGNERPPRR.K	sp|P82673|RT35_HUMAN	sp|P82673|RT35_HUMANtr|H0YG82|H0YG82_HUMAN	0.9995	0.000114	19|162	4	3061.62	3060.61	1.01422	1	6302.2	766.16	766.413	0.253555	330.834	3.54639	seq68556_qe2
MGEIASFD	D.n[35.07]M[147.04]GEIASFD.K	sp|P63313|TYB10_HUMAN	sp|P63313|TYB10_HUMAN	0.9856	0.0051	6|14	2	918.425	918.422	0.003359	1	6305.1	460.218	460.22	0.0016795	3.64934	3.64934	seq68556_qe2
FVRFECGEGEEAAETE	D.n[35.07]FVRFEC[160.03]GEGEEAAETE.-	sp|P43897|EFTS_HUMAN	sp|P43897|EFTS_HUMAN	0.9167	0.022	6|30	2	1892.84	1892.83	0.011916	1	6305.9	947.423	947.429	0.005958	6.2886	6.2886	seq68556_qe2
STAVYSATPVPTPSLPERTPGNERPPRR	F.n[35.07]STAVYSATPVPTPSLPERTPGNERPPRR.K	sp|P82673|RT35_HUMAN	sp|P82673|RT35_HUMANtr|H0YG82|H0YG82_HUMAN	0.9921	0.000623	14|270	6	3067.67	3066.64	1.02718	1	6307.8	512.114	512.286	0.171196	334.181	7.75219	seq68556_qe2
MDPNCSCSPVGSCACAGSC	-.n[29.04]M[147.04]DPNC[160.03]SC[160.03]SPVGSC[160.03]AC[160.03]AGSC[160.03].K	sp|P80297|MT1X_HUMAN	sp|P80297|MT1X_HUMANtr|U3KQD7|U3KQD7_HUMAN	0.9999	3.13e-07	6|36	2	2119.71	2119.72	-0.004878	2	6309.4	1060.87	1060.86	-0.002439	-2.29907	-2.29907	seq68556_qe2
STAVYSATPVPTPSLPERTPGNERPPRR	F.n[35.07]STAVYSATPVPTPSLPERTPGNERPPRR.K	sp|P82673|RT35_HUMAN	sp|P82673|RT35_HUMANtr|H0YG82|H0YG82_HUMAN	0.9997	0.000212	29|216	5	3067.66	3066.64	1.0145	1	6310.4	614.336	614.539	0.202899	330.165	3.62744	seq68556_qe2
MIEVVCNDRLG	-.n[29.04]M[147.04]IEVVC[160.03]NDRLG.K	sp|Q9BZL1|UBL5_HUMAN	sp|Q9BZL1|UBL5_HUMANtr|K7EQ43|K7EQ43_HUMAN	0.9998	4.61e-05	11|20	2	1348.65	1348.65	0.003996	2	6313.6	675.331	675.333	0.0019985	2.95928	2.95928	seq68556_qe2
NALIARSLG	D.n[35.07]NALIARSLG.K	sp|P18124|RL7_HUMAN	sp|P18124|RL7_HUMANtr|A8MUD9|A8MUD9_HUMAN	0.9947	0.00173	8|16	2	947.602	947.598	0.00409	1	6315.4	474.806	474.808	0.002045	4.307	4.307	seq68556_qe2
AINQGMDEELERDE	D.n[35.07]AINQGMDEELERDE.K	sp|P11177|ODPB_HUMAN	sp|P11177|ODPB_HUMANtr|F8WF02|F8WF02_HUMANtr|C9J634|C9J634_HUMAN	1	1.81e-06	6|26	2	1681.77	1681.77	0.004199	1	6315.6	841.891	841.893	0.0020995	2.49378	2.49378	seq68556_qe2
SVPAAEPEYP	P.n[35.07]SVPAAEPEYP.K	sp|P54819|KAD2_HUMAN	sp|P54819|KAD2_HUMANtr|F8VY04|F8VY04_HUMANtr|F8VPP1|F8VPP1_HUMANtr|F8W1A4|F8W1A4_HUMANtr|F8VZG5|F8VZG5_HUMANtr|G3V213|G3V213_HUMAN	0.9384	0.0247	8|18	2	1092.56	1092.56	0.00423	1	6316.3	547.285	547.287	0.002115	3.86452	3.86452	seq68556_qe2
MIEVVCNDRLG	-.n[35.07]M[147.04]IEVVC[160.03]NDRLG.K	sp|Q9BZL1|UBL5_HUMAN	sp|Q9BZL1|UBL5_HUMANtr|K7EQ43|K7EQ43_HUMAN	0.9995	0.000119	11|20	2	1354.69	1354.68	0.005302	2	6317.2	678.347	678.35	0.0026515	3.90875	3.90875	seq68556_qe2
RIAPAFSSMSN	L.n[29.04]RIAPAFSSMSN.K	sp|O43396|TXNL1_HUMAN	sp|O43396|TXNL1_HUMANtr|K7EML9|K7EML9_HUMANtr|K7EPB7|K7EPB7_HUMANtr|K7ER96|K7ER96_HUMAN	0.9927	0.00242	11|20	2	1207.61	1207.6	0.004476	1	6317.6	604.808	604.81	0.002238	3.70033	3.70033	seq68556_qe2
SVPAAEPEYP	P.n[29.04]SVPAAEPEYP.K	sp|P54819|KAD2_HUMAN	sp|P54819|KAD2_HUMANtr|F8VY04|F8VY04_HUMANtr|F8VPP1|F8VPP1_HUMANtr|F8W1A4|F8W1A4_HUMANtr|F8VZG5|F8VZG5_HUMANtr|G3V213|G3V213_HUMAN	0.9964	0.00114	10|18	2	1086.53	1086.52	0.004869	1	6320.8	544.269	544.271	0.0024345	4.47295	4.47295	seq68556_qe2
ADDTQLHAAESDEF	D.n[35.07]ADDTQLHAAESDEF.-	sp|P30260|CDC27_HUMAN	sp|P30260|CDC27_HUMANtr|G5EA36|G5EA36_HUMAN	0.9977	0.000351	8|26	2	1581.7	1581.7	0.002141	1	6321.1	791.858	791.859	0.0010705	1.35188	1.35188	seq68556_qe2
STAVYSATPVPTPSLPERTPGNERPPRR	F.n[29.04]STAVYSATPVPTPSLPERTPGNERPPRR.K	sp|P82673|RT35_HUMAN	sp|P82673|RT35_HUMANtr|H0YG82|H0YG82_HUMAN	0.9984	0.000398	15|162	4	3061.63	3060.61	1.01495	1	6322.9	766.16	766.414	0.253738	331.073	3.78516	seq68556_qe2
GYEPPVQESV	D.n[35.07]GYEPPVQESV.-	sp|P61247|RS3A_HUMAN	sp|P61247|RS3A_HUMANtr|D6R9B6|D6R9B6_HUMANtr|H0Y9Y4|H0Y9Y4_HUMANtr|D6RAT0|D6RAT0_HUMAN	0.997	0.000917	11|18	2	1137.58	1137.58	0.004117	1	6324.7	569.796	569.798	0.0020585	3.61269	3.61269	seq68556_qe2
MGEIASFD	D.n[35.07]M[147.04]GEIASFD.K	sp|P63313|TYB10_HUMAN	sp|P63313|TYB10_HUMAN	0.999	0.000276	7|14	2	918.425	918.422	0.003169	1	6325.6	460.218	460.22	0.001585	3.44401	3.44401	seq68556_qe2
DPENQNSALADTDASGGLT	D.n[35.07]DPENQNSALADTDASGGLT.K	sp|Q02952|AKA12_HUMAN	sp|Q02952|AKA12_HUMAN	0.9631	0.000344	6|36	2	1910.89	1908.88	2.01009	1	6325.8	955.445	956.45	1.00505	1050.81	1.77375	seq68556_qe2
FVRFECGEGEEAAETE	D.n[35.07]FVRFEC[160.03]GEGEEAAETE.-	sp|P43897|EFTS_HUMAN	sp|P43897|EFTS_HUMAN	0.9893	0.000802	7|30	2	1892.85	1892.83	0.01631	1	6326.7	947.423	947.431	0.0081555	8.60802	8.60802	seq68556_qe2
DPENQNSALADTDASGGLT	D.n[35.07]DPENQNSALADTDASGGLT.K	sp|Q02952|AKA12_HUMAN	sp|Q02952|AKA12_HUMAN	0.9991	8.38e-05	8|36	2	1908.89	1908.88	0.014487	1	6327	955.445	955.453	0.0072435	7.58122	7.58122	seq68556_qe2
STTLLGNACQDCA	D.n[35.07]STTLLGNAC[160.03]QDC[160.03]A.K	sp|Q9NWS6|F118A_HUMAN	sp|Q9NWS6|F118A_HUMAN	1	1.1e-08	12|24	2	1443.66	1443.65	0.002568	1	6328.2	722.835	722.836	0.001284	1.77634	1.77634	seq68556_qe2
RIAPAFSSMSN	L.n[35.07]RIAPAFSSMSN.K	sp|O43396|TXNL1_HUMAN	sp|O43396|TXNL1_HUMANtr|K7EML9|K7EML9_HUMANtr|K7EPB7|K7EPB7_HUMANtr|K7ER96|K7ER96_HUMAN	0.9971	0.000868	10|20	2	1213.64	1213.63	0.004712	1	6329.9	607.824	607.827	0.002356	3.87611	3.87611	seq68556_qe2
SGISLDNSY	D.n[35.07]SGISLDNSY.K	sp|P42574|CASP3_HUMAN	sp|P42574|CASP3_HUMANtr|C9JXR7|C9JXR7_HUMANtr|A8MVM1|A8MVM1_HUMAN	0.9983	0.000458	10|16	2	988.498	988.493	0.005218	1	6332.6	495.254	495.256	0.002609	5.26798	5.26798	seq68556_qe2
SPQTIQGGLPPLV	S.n[35.07]SPQTIQGGLPPLV.K	sp|Q96PV4|PNMA5_HUMAN	sp|Q96PV4|PNMA5_HUMAN	0.9219	0.0158	5|48	3	1339.8	1339.79	0.003856	1	6334.1	447.605	447.606	0.00128533	2.87157	2.87157	seq68556_qe2
SVPAAEPEYP	P.n[35.07]SVPAAEPEYP.K	sp|P54819|KAD2_HUMAN	sp|P54819|KAD2_HUMANtr|F8VY04|F8VY04_HUMANtr|F8VPP1|F8VPP1_HUMANtr|F8W1A4|F8W1A4_HUMANtr|F8VZG5|F8VZG5_HUMANtr|G3V213|G3V213_HUMAN	0.9595	0.0156	8|18	2	1092.56	1092.56	0.004495	1	6337.4	547.285	547.287	0.0022475	4.10662	4.10662	seq68556_qe2
SAVGTLPATSPQSTSVQA	D.n[35.07]SAVGTLPATSPQSTSVQA.K	sp|Q13428|TCOF_HUMAN	sp|Q13428|TCOF_HUMANtr|E7ETY2|E7ETY2_HUMANtr|J3KQ96|J3KQ96_HUMAN	1	1.37e-06	10|34	2	1734.92	1734.92	0.002835	1	6342.8	868.468	868.469	0.0014175	1.63218	1.63218	seq68556_qe2
GYEPPVQESV	D.n[35.07]GYEPPVQESV.-	sp|P61247|RS3A_HUMAN	sp|P61247|RS3A_HUMANtr|D6R9B6|D6R9B6_HUMANtr|H0Y9Y4|H0Y9Y4_HUMANtr|D6RAT0|D6RAT0_HUMAN	0.9983	0.000476	11|18	2	1137.58	1137.58	0.003127	1	6345.3	569.796	569.797	0.0015635	2.74396	2.74396	seq68556_qe2
DPENQNSALADTDASGGLT	D.n[35.07]DPENQNSALADTDASGGLT.K	sp|Q02952|AKA12_HUMAN	sp|Q02952|AKA12_HUMAN	0.9953	0.000488	5|36	2	1908.88	1908.88	0.001304	1	6348.2	955.445	955.446	0.000652	0.682404	0.682404	seq68556_qe2
ALQAGASQFETSAA	D.n[35.07]ALQAGASQFETSAA.K	sp|Q15836|VAMP3_HUMAN	sp|Q15836|VAMP3_HUMANsp|P63027|VAMP2_HUMANtr|L7N2F9|L7N2F9_HUMANtr|F8WCA0|F8WCA0_HUMANtr|K7ENK9|K7ENK9_HUMANtr|K7EKX0|K7EKX0_HUMANtr|J3QRU4|J3QRU4_HUMAN	0.9668	0.000519	9|26	2	1385.71	1384.7	1.00318	1	6350.5	693.36	693.861	0.501592	722.899	-0.120341	seq68556_qe2
SVLDVVR	D.n[35.07]SVLDVVR.K	sp|Q13885|TBB2A_HUMAN	sp|Q13885|TBB2A_HUMANsp|Q13509|TBB3_HUMANsp|P07437|TBB5_HUMANsp|Q9BVA1|TBB2B_HUMANsp|P68371|TBB4B_HUMANtr|G3V2A3|G3V2A3_HUMANtr|Q5ST81|Q5ST81_HUMANtr|Q5JP53|Q5JP53_HUMANtr|A0A0B4J269|A0A0B4J269_HUMAN	0.9362	0.0257	9|12	2	820.525	820.523	0.00239	1	6350.9	411.269	411.27	0.001195	2.90563	2.90563	seq68556_qe2
RMRIFAPNHVVA	Y.n[29.04]RMRIFAPNHVVA.K	sp|Q02543|RL18A_HUMAN	sp|Q02543|RL18A_HUMANtr|M0R117|M0R117_HUMAN	0.9755	0.00666	13|66	4	1437.81	1437.8	0.004014	1	6351.2	360.458	360.459	0.0010035	2.78395	2.78395	seq68556_qe2
SGISLDNSY	D.n[35.07]SGISLDNSY.K	sp|P42574|CASP3_HUMAN	sp|P42574|CASP3_HUMANtr|C9JXR7|C9JXR7_HUMANtr|A8MVM1|A8MVM1_HUMAN	0.9919	0.00231	10|16	2	988.495	988.493	0.002156	1	6353.2	495.254	495.255	0.001078	2.17666	2.17666	seq68556_qe2
DAPEEEDHVLVLR	A.n[29.04]DAPEEEDHVLVLR.K	sp|P07237|PDIA1_HUMAN	sp|P07237|PDIA1_HUMANtr|I3L312|I3L312_HUMANtr|I3L0S0|I3L0S0_HUMANtr|I3L3P5|I3L3P5_HUMANtr|H7BZ94|H7BZ94_HUMANtr|I3NI03|I3NI03_HUMANtr|I3L1Y5|I3L1Y5_HUMANtr|I3L514|I3L514_HUMANtr|I3L3U6|I3L3U6_HUMAN	1	1.57e-09	18|48	3	1548.78	1548.78	0.004598	1	6353.6	517.267	517.268	0.00153267	2.963	2.963	seq68556_qe2
DAPEEEDHVLVLR	A.n[35.07]DAPEEEDHVLVLR.K	sp|P07237|PDIA1_HUMAN	sp|P07237|PDIA1_HUMANtr|I3L312|I3L312_HUMANtr|I3L0S0|I3L0S0_HUMANtr|I3L3P5|I3L3P5_HUMANtr|H7BZ94|H7BZ94_HUMANtr|I3NI03|I3NI03_HUMANtr|I3L1Y5|I3L1Y5_HUMANtr|I3L514|I3L514_HUMANtr|I3L3U6|I3L3U6_HUMAN	0.9993	0.00016	15|24	2	1554.82	1554.81	0.008739	1	6353.8	778.412	778.417	0.0043695	5.61332	5.61332	seq68556_qe2
MREIVHIQAGQCGNQIGA	-.n[29.04]M[147.04]REIVHIQAGQC[160.03]GNQIGA.K	sp|Q13885|TBB2A_HUMAN	sp|Q13885|TBB2A_HUMANsp|Q13509|TBB3_HUMANsp|P07437|TBB5_HUMANsp|P04350|TBB4A_HUMANsp|Q9BVA1|TBB2B_HUMANsp|P68371|TBB4B_HUMANtr|G3V3W7|G3V3W7_HUMANtr|M0QY37|M0QY37_HUMANtr|M0QX14|M0QX14_HUMANtr|M0R0X0|M0R0X0_HUMANtr|M0QYM7|M0QYM7_HUMANtr|M0R278|M0R278_HUMANtr|M0R042|M0R042_HUMANtr|G3V5W4|G3V5W4_HUMANtr|M0QY85|M0QY85_HUMANtr|G3V3R4|G3V3R4_HUMANtr|G3V2N6|G3V2N6_HUMANtr|M0QZL7|M0QZL7_HUMANtr|M0R2T4|M…	0.9465	0.00363	12|68	3	2026	2024.99	1.00765	2	6354.8	676.003	676.339	0.335885	496.622	2.12172	seq68556_qe2
ALQAGASQFETSAA	D.n[35.07]ALQAGASQFETSAA.K	sp|Q15836|VAMP3_HUMAN	sp|Q15836|VAMP3_HUMANsp|P63027|VAMP2_HUMANtr|L7N2F9|L7N2F9_HUMANtr|F8WCA0|F8WCA0_HUMANtr|K7ENK9|K7ENK9_HUMANtr|K7EKX0|K7EKX0_HUMANtr|J3QRU4|J3QRU4_HUMAN	0.9999	1.22e-06	10|26	2	1384.7	1384.7	-0.000479	1	6355.3	693.36	693.359	-0.0002395	-0.34542	-0.34542	seq68556_qe2
GTNNSEHITYLEHNPYE	F.n[35.07]GTNNSEHITYLEHNPYE.K	sp|Q99459|CDC5L_HUMAN	sp|Q99459|CDC5L_HUMAN	0.9998	8.06e-07	13|64	3	2052.95	2050.94	2.00966	1	6355.4	684.655	685.325	0.669886	977.471	1.43825	seq68556_qe2
DAPEEEDHVLVLR	A.n[29.04]DAPEEEDHVLVLR.K	sp|P07237|PDIA1_HUMAN	sp|P07237|PDIA1_HUMANtr|I3L312|I3L312_HUMANtr|I3L0S0|I3L0S0_HUMANtr|I3L3P5|I3L3P5_HUMANtr|H7BZ94|H7BZ94_HUMANtr|I3NI03|I3NI03_HUMANtr|I3L1Y5|I3L1Y5_HUMANtr|I3L514|I3L514_HUMANtr|I3L3U6|I3L3U6_HUMAN	1	2.2e-09	14|24	2	1548.78	1548.78	0.0054	1	6356.7	775.396	775.399	0.0027	3.48208	3.48208	seq68556_qe2
DAPEEEDHVLVLR	A.n[35.07]DAPEEEDHVLVLR.K	sp|P07237|PDIA1_HUMAN	sp|P07237|PDIA1_HUMANtr|I3L312|I3L312_HUMANtr|I3L0S0|I3L0S0_HUMANtr|I3L3P5|I3L3P5_HUMANtr|H7BZ94|H7BZ94_HUMANtr|I3NI03|I3NI03_HUMANtr|I3L1Y5|I3L1Y5_HUMANtr|I3L514|I3L514_HUMANtr|I3L3U6|I3L3U6_HUMAN	1	3.96e-10	21|48	3	1554.81	1554.81	0.00421	1	6357.1	519.277	519.279	0.001403	2.70182	2.70182	seq68556_qe2
DAPEEEDHVLVLR	A.n[29.04]DAPEEEDHVLVLR.K	sp|P07237|PDIA1_HUMAN	sp|P07237|PDIA1_HUMANtr|I3L312|I3L312_HUMANtr|I3L0S0|I3L0S0_HUMANtr|I3L3P5|I3L3P5_HUMANtr|H7BZ94|H7BZ94_HUMANtr|I3NI03|I3NI03_HUMANtr|I3L1Y5|I3L1Y5_HUMANtr|I3L514|I3L514_HUMANtr|I3L3U6|I3L3U6_HUMAN	0.998	2.5e-06	13|24	2	1550.78	1548.78	2.00638	1	6358.2	775.396	776.4	1.00319	1292.1	-0.208655	seq68556_qe2
GFMTRVALQAE	F.n[29.04]GFM[147.04]TRVALQAE.K	sp|P61457|PHS_HUMAN	sp|P61457|PHS_HUMAN	0.998	0.000569	11|20	2	1265.65	1265.64	0.003467	1	6359	633.829	633.831	0.0017335	2.73496	2.73496	seq68556_qe2
MREIVLTQIGQCGNQIGA	-.n[29.04]M[147.04]REIVLTQIGQC[160.03]GNQIGA.K	sp|Q3ZCM7|TBB8_HUMAN	sp|Q3ZCM7|TBB8_HUMANtr|A0A075B735|A0A075B735_HUMANtr|A0A075B736|A0A075B736_HUMANtr|A0A075B724|A0A075B724_HUMAN	0.9605	0.00548	10|68	3	2031.03	2031.02	0.004226	2	6359.1	678.015	678.017	0.00140833	2.07714	2.07714	seq68556_qe2
MLRQIIGQA	-.n[35.07]MLRQIIGQA.K	sp|O00483|NDUA4_HUMAN	sp|O00483|NDUA4_HUMAN	0.9921	0.00217	8|16	2	1062.65	1062.64	0.002249	2	6361.3	532.329	532.33	0.0011245	2.11241	2.11241	seq68556_qe2
SSSGVFDSISSR	D.n[35.07]SSSGVFDSISSR.K	sp|Q9H4L5|OSBL3_HUMAN	sp|Q9H4L5|OSBL3_HUMAN	0.9958	3.22e-05	11|22	2	1263.65	1261.64	2.00934	1	6361.4	631.825	632.83	1.00467	1587.58	2.08666	seq68556_qe2
SAVGTLPATSPQSTSVQA	D.n[35.07]SAVGTLPATSPQSTSVQA.K	sp|Q13428|TCOF_HUMAN	sp|Q13428|TCOF_HUMANtr|E7ETY2|E7ETY2_HUMANtr|J3KQ96|J3KQ96_HUMAN	1	1.46e-09	18|34	2	1734.92	1734.92	0.00367	1	6363.8	868.468	868.47	0.001835	2.11291	2.11291	seq68556_qe2
AVTNPNNTFYAT	Q.n[35.07]AVTNPNNTFYAT.K	sp|P38646|GRP75_HUMAN	sp|P38646|GRP75_HUMANtr|D6RA73|D6RA73_HUMANtr|D6RJI2|D6RJI2_HUMAN	0.9409	0.00507	7|22	2	1345.67	1345.67	-6.7e-05	1	6364.3	673.844	673.844	-3.35e-05	-0.0497148	-0.0497148	seq68556_qe2
AQALRDNSTMGYMAA	K.n[29.04]AQALRDNSTMGYMAA.K	sp|P07900|HS90A_HUMAN	sp|P07900|HS90A_HUMAN	0.9995	2.29e-06	9|28	2	1627.75	1626.75	1.00239	1	6368.2	814.382	814.883	0.501196	615.053	-0.587814	seq68556_qe2
GTNNSEHITYLEHNPYE	F.n[29.04]GTNNSEHITYLEHNPYE.K	sp|Q99459|CDC5L_HUMAN	sp|Q99459|CDC5L_HUMAN	0.9967	6.57e-05	14|64	3	2046.93	2044.91	2.01675	1	6370.5	682.645	683.317	0.672252	983.807	4.90548	seq68556_qe2
AQALRDNSTMGYMMA	K.n[35.07]AQALRDNSTMGYMM[147.04]A.K	sp|P08238|HS90B_HUMAN	sp|P08238|HS90B_HUMANsp|Q58FF7|H90B3_HUMAN	0.9992	0.000207	6|28	2	1708.79	1708.78	0.007461	1	6370.6	855.397	855.401	0.003731	4.3617	4.3617	seq68556_qe2
SAVGTLPATSPQSTSVQA	D.n[35.07]SAVGTLPATSPQSTSVQA.K	sp|Q13428|TCOF_HUMAN	sp|Q13428|TCOF_HUMANtr|E7ETY2|E7ETY2_HUMANtr|J3KQ96|J3KQ96_HUMAN	1	6.07e-08	24|68	3	1734.93	1734.92	0.007979	1	6370.9	579.314	579.317	0.00265967	4.59104	4.59104	seq68556_qe2
SVLDVVR	D.n[35.07]SVLDVVR.K	sp|Q13885|TBB2A_HUMAN	sp|Q13885|TBB2A_HUMANsp|Q13509|TBB3_HUMANsp|P07437|TBB5_HUMANsp|Q9BVA1|TBB2B_HUMANsp|P68371|TBB4B_HUMANtr|G3V2A3|G3V2A3_HUMANtr|Q5ST81|Q5ST81_HUMANtr|Q5JP53|Q5JP53_HUMANtr|A0A0B4J269|A0A0B4J269_HUMAN	0.9638	0.0138	9|12	2	820.525	820.523	0.002293	1	6371.7	411.269	411.27	0.0011465	2.78771	2.78771	seq68556_qe2
AQALRDNSTMGYMMA	K.n[29.04]AQALRDNSTMGYMM[147.04]A.K	sp|P08238|HS90B_HUMAN	sp|P08238|HS90B_HUMANsp|Q58FF7|H90B3_HUMAN	1	1.47e-06	9|28	2	1702.75	1702.75	0.000338	1	6373.7	852.381	852.381	0.000169	0.198268	0.198268	seq68556_qe2
DAPEEEDHVLVLR	A.n[29.04]DAPEEEDHVLVLR.K	sp|P07237|PDIA1_HUMAN	sp|P07237|PDIA1_HUMANtr|I3L312|I3L312_HUMANtr|I3L0S0|I3L0S0_HUMANtr|I3L3P5|I3L3P5_HUMANtr|H7BZ94|H7BZ94_HUMANtr|I3NI03|I3NI03_HUMANtr|I3L1Y5|I3L1Y5_HUMANtr|I3L514|I3L514_HUMANtr|I3L3U6|I3L3U6_HUMAN	1	3.62e-09	17|48	3	1548.78	1548.78	0.006329	1	6374.5	517.267	517.269	0.00210967	4.07847	4.07847	seq68556_qe2
SSNICTVQTHVENQSANCL	D.n[35.07]SSNIC[160.03]TVQTHVENQSANC[160.03]L.K	sp|Q99590|SCAFB_HUMAN	sp|Q99590|SCAFB_HUMANtr|A0A0A0MTP7|A0A0A0MTP7_HUMANtr|F8VXG7|F8VXG7_HUMAN	0.961	0.00307	13|72	3	2196.03	2195.02	1.0093	1	6374.7	732.679	733.016	0.336432	458.97	2.7039	seq68556_qe2
LVIDNGSGMC	V.n[35.07]LVIDNGSGMC[160.03].K	sp|P0CG38|POTEI_HUMAN	sp|P0CG38|POTEI_HUMANsp|P0CG39|POTEJ_HUMANsp|Q6S8J3|POTEE_HUMANsp|A5A3E0|POTEF_HUMANsp|Q9BYX7|ACTBM_HUMANsp|P63261|ACTG_HUMANtr|J3KT65|J3KT65_HUMANtr|I3L4N8|I3L4N8_HUMANtr|K7EM38|K7EM38_HUMANtr|I3L1U9|I3L1U9_HUMANtr|I3L3I0|I3L3I0_HUMANtr|I3L3R2|I3L3R2_HUMAN	0.9847	0.00542	10|18	2	1098.53	1098.53	0.004207	1	6375.5	550.27	550.272	0.0021035	3.82265	3.82265	seq68556_qe2
DAPEEEDHVLVLR	A.n[35.07]DAPEEEDHVLVLR.K	sp|P07237|PDIA1_HUMAN	sp|P07237|PDIA1_HUMANtr|I3L312|I3L312_HUMANtr|I3L0S0|I3L0S0_HUMANtr|I3L3P5|I3L3P5_HUMANtr|H7BZ94|H7BZ94_HUMANtr|I3NI03|I3NI03_HUMANtr|I3L1Y5|I3L1Y5_HUMANtr|I3L514|I3L514_HUMANtr|I3L3U6|I3L3U6_HUMAN	1	5.77e-08	18|48	3	1554.82	1554.81	0.007689	1	6377.9	519.277	519.28	0.00256267	4.93504	4.93504	seq68556_qe2
SAVGTLPATSPQSTSVQA	D.n[35.07]SAVGTLPATSPQSTSVQA.K	sp|Q13428|TCOF_HUMAN	sp|Q13428|TCOF_HUMANtr|E7ETY2|E7ETY2_HUMANtr|J3KQ96|J3KQ96_HUMAN	1	1.62e-08	16|34	2	1734.93	1734.92	0.005828	1	6384.1	868.468	868.471	0.0029135	3.35475	3.35475	seq68556_qe2
SYGRALQASAL	F.n[29.04]SYGRALQASAL.K	sp|P04075|ALDOA_HUMAN	sp|P04075|ALDOA_HUMANsp|P09972|ALDOC_HUMANsp|P05062|ALDOB_HUMANtr|H3BQN4|H3BQN4_HUMANtr|A8MVZ9|A8MVZ9_HUMANtr|H3BR68|H3BR68_HUMANtr|J3KPS3|J3KPS3_HUMANsp|ALDOA_RABIT|	0.9006	0.0415	10|20	2	1163.63	1163.63	0.003068	1	6384.4	582.822	582.824	0.001534	2.63201	2.63201	seq68556_qe2
HPGQISAGYSPVIDCHTAHIAC	N.n[29.04]HPGQISAGYSPVIDC[160.03]HTAHIAC[160.03].K	sp|Q05639|EF1A2_HUMAN	sp|Q05639|EF1A2_HUMANtr|A0A2U3TZH3|A0A2U3TZH3_HUMAN	1	2.09e-06	15|126	4	2419.13	2418.12	1.01383	1	6387.9	605.537	605.791	0.253457	418.39	4.32369	seq68556_qe2
HPGQISAGYSPVIDCHTAHIAC	N.n[35.07]HPGQISAGYSPVIDC[160.03]HTAHIAC[160.03].K	sp|Q05639|EF1A2_HUMAN	sp|Q05639|EF1A2_HUMANtr|A0A2U3TZH3|A0A2U3TZH3_HUMAN	0.9998	3.11e-06	10|84	3	2425.17	2424.15	1.0195	1	6388	809.058	809.398	0.339833	419.859	6.65062	seq68556_qe2
AQALRDNSTMGYMAA	K.n[29.04]AQALRDNSTMGYMAA.K	sp|P07900|HS90A_HUMAN	sp|P07900|HS90A_HUMAN	0.9897	0.000517	5|28	2	1626.75	1626.75	-0.000896	1	6388.6	814.382	814.382	-0.000448	-0.550111	-0.550111	seq68556_qe2
HPGQISAGYSPVIDCHTAHIAC	N.n[29.04]HPGQISAGYSPVIDC[160.03]HTAHIAC[160.03].K	sp|Q05639|EF1A2_HUMAN	sp|Q05639|EF1A2_HUMANtr|A0A2U3TZH3|A0A2U3TZH3_HUMAN	0.9997	1.25e-06	14|84	3	2419.12	2418.12	1.00298	1	6389.2	807.048	807.382	0.334326	414.086	-0.153996	seq68556_qe2
HPGQISAGYSPVIDCHTAHIAC	N.n[35.07]HPGQISAGYSPVIDC[160.03]HTAHIAC[160.03].K	sp|Q05639|EF1A2_HUMAN	sp|Q05639|EF1A2_HUMANtr|A0A2U3TZH3|A0A2U3TZH3_HUMAN	1	5.78e-08	24|126	4	2425.17	2424.15	1.01399	1	6390.5	607.045	607.299	0.253498	417.419	4.38129	seq68556_qe2
SYGRALQASAL	F.n[29.04]SYGRALQASAL.K	sp|P04075|ALDOA_HUMAN	sp|P04075|ALDOA_HUMANsp|P09972|ALDOC_HUMANsp|P05062|ALDOB_HUMANtr|H3BQN4|H3BQN4_HUMANtr|A8MVZ9|A8MVZ9_HUMANtr|H3BR68|H3BR68_HUMANtr|J3KPS3|J3KPS3_HUMANsp|ALDOA_RABIT|	1	1.64e-07	16|20	2	1163.63	1163.63	0.002498	1	6405.1	582.822	582.823	0.001249	2.14302	2.14302	seq68556_qe2
STSSSCHAPAVTQHAPYF	F.n[29.04]STSSSC[160.03]HAPAVTQHAPYF.K	sp|P30048|PRDX3_HUMAN	sp|P30048|PRDX3_HUMAN	0.9999	1.23e-06	19|68	3	1975.9	1974.89	1.00789	1	6408	659.304	659.64	0.335963	509.312	2.29317	seq68556_qe2
STSSSCHAPAVTQHAPYF	F.n[35.07]STSSSC[160.03]HAPAVTQHAPYF.K	sp|P30048|PRDX3_HUMAN	sp|P30048|PRDX3_HUMAN	0.9999	1.71e-07	22|68	3	1981.92	1980.92	1.00317	1	6409.5	661.314	661.649	0.33439	505.39	-0.0901788	seq68556_qe2
HPGQISAGYSPVIDCHTAHIAC	N.n[29.04]HPGQISAGYSPVIDC[160.03]HTAHIAC[160.03].K	sp|Q05639|EF1A2_HUMAN	sp|Q05639|EF1A2_HUMANtr|A0A2U3TZH3|A0A2U3TZH3_HUMAN	0.9979	0.000103	17|84	3	2419.13	2418.12	1.00994	1	6410.1	807.048	807.384	0.336645	416.958	2.71866	seq68556_qe2
HPGQISAGYSPVIDCHTAHIAC	N.n[35.07]HPGQISAGYSPVIDC[160.03]HTAHIAC[160.03].K	sp|Q05639|EF1A2_HUMAN	sp|Q05639|EF1A2_HUMANtr|A0A2U3TZH3|A0A2U3TZH3_HUMAN	0.9999	2e-06	8|84	3	2425.16	2424.15	1.00778	1	6410.5	809.058	809.394	0.335927	415.035	1.82482	seq68556_qe2
HPGQISAGYSPVIDCHTAHIAC	N.n[29.04]HPGQISAGYSPVIDC[160.03]HTAHIAC[160.03].K	sp|Q05639|EF1A2_HUMAN	sp|Q05639|EF1A2_HUMANtr|A0A2U3TZH3|A0A2U3TZH3_HUMAN	1	2.01e-10	24|126	4	2419.13	2418.12	1.00553	1	6410.6	605.537	605.789	0.251382	414.966	0.898415	seq68556_qe2
HPGQISAGYSPVIDCHTAHIAC	N.n[29.04]HPGQISAGYSPVIDC[160.03]HTAHIAC[160.03].K	sp|Q05639|EF1A2_HUMAN	sp|Q05639|EF1A2_HUMANtr|A0A2U3TZH3|A0A2U3TZH3_HUMAN	0.9287	0.000408	13|84	3	2420.13	2418.12	2.00621	1	6412	807.048	807.716	0.668737	827.935	-0.201804	seq68556_qe2
GETELSPTATPRTL	F.n[29.04]GETELSPTATPRTL.K	sp|Q8NCF5|NF2IP_HUMAN	sp|Q8NCF5|NF2IP_HUMANtr|H3BSZ7|H3BSZ7_HUMAN	0.9985	0.000243	9|26	2	1499.79	1499.78	0.002358	1	6412.1	750.899	750.9	0.001179	1.57012	1.57012	seq68556_qe2
MREIVHIQAGQCGNQIGA	-.n[29.04]MREIVHIQAGQC[160.03]GNQIGA.K	sp|Q13885|TBB2A_HUMAN	sp|Q13885|TBB2A_HUMANsp|Q13509|TBB3_HUMANsp|P07437|TBB5_HUMANsp|P04350|TBB4A_HUMANsp|Q9BVA1|TBB2B_HUMANsp|P68371|TBB4B_HUMANtr|G3V3W7|G3V3W7_HUMANtr|M0QY37|M0QY37_HUMANtr|M0QX14|M0QX14_HUMANtr|M0R0X0|M0R0X0_HUMANtr|M0QYM7|M0QYM7_HUMANtr|M0R278|M0R278_HUMANtr|M0R042|M0R042_HUMANtr|G3V5W4|G3V5W4_HUMANtr|M0QY85|M0QY85_HUMANtr|G3V3R4|G3V3R4_HUMANtr|G3V2N6|G3V2N6_HUMANtr|M0QZL7|M0QZL7_HUMANtr|M0R2T4|M…	0.9806	0.000545	10|68	3	2011.01	2008.99	2.01263	2	6412.2	670.672	671.343	0.670875	999.304	2.94236	seq68556_qe2
MREIVHIQAGQCGNQIGA	-.n[35.07]MREIVHIQAGQC[160.03]GNQIGA.K	sp|Q13885|TBB2A_HUMAN	sp|Q13885|TBB2A_HUMANsp|Q13509|TBB3_HUMANsp|P07437|TBB5_HUMANsp|P04350|TBB4A_HUMANsp|Q9BVA1|TBB2B_HUMANsp|P68371|TBB4B_HUMANtr|G3V3W7|G3V3W7_HUMANtr|M0QY37|M0QY37_HUMANtr|M0QX14|M0QX14_HUMANtr|M0R0X0|M0R0X0_HUMANtr|M0QYM7|M0QYM7_HUMANtr|M0R278|M0R278_HUMANtr|M0R042|M0R042_HUMANtr|G3V5W4|G3V5W4_HUMANtr|M0QY85|M0QY85_HUMANtr|G3V3R4|G3V3R4_HUMANtr|G3V2N6|G3V2N6_HUMANtr|M0QZL7|M0QZL7_HUMANtr|M0R2T4|M…	0.9945	0.000642	15|68	3	2015.03	2015.03	0.004725	2	6413	672.682	672.684	0.001575	2.34137	2.34137	seq68556_qe2
SNSLLGQSRLETAES	D.n[35.07]SNSLLGQSRLETAES.K	sp|Q9UQ35|SRRM2_HUMAN	sp|Q9UQ35|SRRM2_HUMAN	1	3.57e-07	16|28	2	1624.85	1624.85	0.003246	1	6416.9	813.431	813.433	0.001623	1.99525	1.99525	seq68556_qe2
TVLSGGTTMYPGIADRMQ	N.n[35.07]TVLSGGTTM[147.04]YPGIADRM[147.04]Q.K	sp|P60709|ACTB_HUMAN	sp|P60709|ACTB_HUMANsp|P63261|ACTG_HUMANtr|A0A2R8Y793|A0A2R8Y793_HUMAN	0.9972	6.94e-05	13|34	2	1962.96	1962.96	-0.002725	1	6420.8	982.487	982.486	-0.0013625	-1.38679	-1.38679	seq68556_qe2
STSSSCHAPAVTQHAPYF	F.n[29.04]STSSSC[160.03]HAPAVTQHAPYF.K	sp|P30048|PRDX3_HUMAN	sp|P30048|PRDX3_HUMAN	0.9995	3.26e-06	9|34	2	1976.9	1974.89	2.01193	1	6422.2	988.452	989.458	1.00596	1016.68	2.64286	seq68556_qe2
STSSSCHAPAVTQHAPYF	F.n[29.04]STSSSC[160.03]HAPAVTQHAPYF.K	sp|P30048|PRDX3_HUMAN	sp|P30048|PRDX3_HUMAN	1	3.69e-07	6|34	2	1974.89	1974.89	0.003019	1	6422.8	988.452	988.453	0.001509	1.52663	1.52663	seq68556_qe2
MREIVHIQAGQCGNQIGA	-.n[29.04]MREIVHIQAGQC[160.03]GNQIGA.K	sp|Q13885|TBB2A_HUMAN	sp|Q13885|TBB2A_HUMANsp|Q13509|TBB3_HUMANsp|P07437|TBB5_HUMANsp|P04350|TBB4A_HUMANsp|Q9BVA1|TBB2B_HUMANsp|P68371|TBB4B_HUMANtr|G3V3W7|G3V3W7_HUMANtr|M0QY37|M0QY37_HUMANtr|M0QX14|M0QX14_HUMANtr|M0R0X0|M0R0X0_HUMANtr|M0QYM7|M0QYM7_HUMANtr|M0R278|M0R278_HUMANtr|M0R042|M0R042_HUMANtr|G3V5W4|G3V5W4_HUMANtr|M0QY85|M0QY85_HUMANtr|G3V3R4|G3V3R4_HUMANtr|G3V2N6|G3V2N6_HUMANtr|M0QZL7|M0QZL7_HUMANtr|M0R2T4|M…	1	6e-11	17|34	2	2009	2008.99	0.008672	2	6425	1005.5	1005.51	0.004336	4.31225	4.31225	seq68556_qe2
MREIVHIQAGQCGNQIGA	-.n[35.07]MREIVHIQAGQC[160.03]GNQIGA.K	sp|Q13885|TBB2A_HUMAN	sp|Q13885|TBB2A_HUMANsp|Q13509|TBB3_HUMANsp|P07437|TBB5_HUMANsp|P04350|TBB4A_HUMANsp|Q9BVA1|TBB2B_HUMANsp|P68371|TBB4B_HUMANtr|G3V3W7|G3V3W7_HUMANtr|M0QY37|M0QY37_HUMANtr|M0QX14|M0QX14_HUMANtr|M0R0X0|M0R0X0_HUMANtr|M0QYM7|M0QYM7_HUMANtr|M0R278|M0R278_HUMANtr|M0R042|M0R042_HUMANtr|G3V5W4|G3V5W4_HUMANtr|M0QY85|M0QY85_HUMANtr|G3V3R4|G3V3R4_HUMANtr|G3V2N6|G3V2N6_HUMANtr|M0QZL7|M0QZL7_HUMANtr|M0R2T4|M…	0.9403	6.27e-05	12|34	2	2017.03	2015.03	2.00334	2	6425.6	1008.52	1009.52	1.00167	992.224	-1.66217	seq68556_qe2
STSSSCHAPAVTQHAPYF	F.n[35.07]STSSSC[160.03]HAPAVTQHAPYF.K	sp|P30048|PRDX3_HUMAN	sp|P30048|PRDX3_HUMAN	1	4.84e-11	15|34	2	1980.92	1980.92	-0.003286	1	6425.8	991.468	991.466	-0.001643	-1.65714	-1.65714	seq68556_qe2
MRPMRIFVNDDRHVMA	-.n[35.07]MRPMRIFVNDDRHVM[147.04]A.K	sp|Q12906|ILF3_HUMAN	sp|Q12906|ILF3_HUMANtr|K7EKJ9|K7EKJ9_HUMANtr|K7EM82|K7EM82_HUMANtr|K7ER69|K7ER69_HUMANtr|K7ERM6|K7ERM6_HUMANtr|K7ENK6|K7ENK6_HUMAN	0.9924	0.00159	12|90	4	2037.03	2037.03	0.003803	2	6426.4	510.264	510.265	0.00095075	1.86325	1.86325	seq68556_qe2
MRPMRIFVNDDRHVMA	-.n[35.07]MRPMRIFVNDDRHVM[147.04]A.K	sp|Q12906|ILF3_HUMAN	sp|Q12906|ILF3_HUMANtr|K7EKJ9|K7EKJ9_HUMANtr|K7EM82|K7EM82_HUMANtr|K7ER69|K7ER69_HUMANtr|K7ERM6|K7ERM6_HUMANtr|K7ENK6|K7ENK6_HUMAN	0.929	0.0102	16|120	5	2039.04	2037.03	2.00852	2	6426.6	408.413	408.815	0.401704	982.607	0.890868	seq68556_qe2
STSSSCHAPAVTQHAPYF	F.n[29.04]STSSSC[160.03]HAPAVTQHAPYF.K	sp|P30048|PRDX3_HUMAN	sp|P30048|PRDX3_HUMAN	1	4.3e-10	23|68	3	1974.89	1974.89	0.005569	1	6428.5	659.304	659.306	0.00185633	2.81559	2.81559	seq68556_qe2
MRPMRIFVNDDRHVMA	-.n[29.04]MRPMRIFVNDDRHVM[147.04]A.K	sp|Q12906|ILF3_HUMAN	sp|Q12906|ILF3_HUMANtr|K7EKJ9|K7EKJ9_HUMANtr|K7EM82|K7EM82_HUMANtr|K7ER69|K7ER69_HUMANtr|K7ERM6|K7ERM6_HUMANtr|K7ENK6|K7ENK6_HUMAN	0.9493	0.00854	18|120	5	2032	2031	1.00573	2	6428.9	407.207	407.408	0.201146	493.722	1.16885	seq68556_qe2
STSSSCHAPAVTQHAPYF	F.n[35.07]STSSSC[160.03]HAPAVTQHAPYF.K	sp|P30048|PRDX3_HUMAN	sp|P30048|PRDX3_HUMAN	1	3.45e-08	14|34	2	1982.93	1980.92	2.01051	1	6429	991.468	992.473	1.00525	1012.88	1.91844	seq68556_qe2
STSSSCHAPAVTQHAPYF	F.n[35.07]STSSSC[160.03]HAPAVTQHAPYF.K	sp|P30048|PRDX3_HUMAN	sp|P30048|PRDX3_HUMAN	1	2.24e-08	30|68	3	1980.93	1980.92	0.006298	1	6430.1	661.314	661.316	0.00209933	3.17448	3.17448	seq68556_qe2
MREIVHIQAGQCGNQIGA	-.n[29.04]MREIVHIQAGQC[160.03]GNQIGA.K	sp|Q13885|TBB2A_HUMAN	sp|Q13885|TBB2A_HUMANsp|Q13509|TBB3_HUMANsp|P07437|TBB5_HUMANsp|P04350|TBB4A_HUMANsp|Q9BVA1|TBB2B_HUMANsp|P68371|TBB4B_HUMANtr|G3V3W7|G3V3W7_HUMANtr|M0QY37|M0QY37_HUMANtr|M0QX14|M0QX14_HUMANtr|M0R0X0|M0R0X0_HUMANtr|M0QYM7|M0QYM7_HUMANtr|M0R278|M0R278_HUMANtr|M0R042|M0R042_HUMANtr|G3V5W4|G3V5W4_HUMANtr|M0QY85|M0QY85_HUMANtr|G3V3R4|G3V3R4_HUMANtr|G3V2N6|G3V2N6_HUMANtr|M0QZL7|M0QZL7_HUMANtr|M0R2T4|M…	1	7.79e-08	19|68	3	2009	2008.99	0.005836	2	6433.7	670.672	670.674	0.00194533	2.90057	2.90057	seq68556_qe2
MREIVHIQAGQCGNQIGA	-.n[35.07]MREIVHIQAGQC[160.03]GNQIGA.K	sp|Q13885|TBB2A_HUMAN	sp|Q13885|TBB2A_HUMANsp|Q13509|TBB3_HUMANsp|P07437|TBB5_HUMANsp|P04350|TBB4A_HUMANsp|Q9BVA1|TBB2B_HUMANsp|P68371|TBB4B_HUMANtr|G3V3W7|G3V3W7_HUMANtr|M0QY37|M0QY37_HUMANtr|M0QX14|M0QX14_HUMANtr|M0R0X0|M0R0X0_HUMANtr|M0QYM7|M0QYM7_HUMANtr|M0R278|M0R278_HUMANtr|M0R042|M0R042_HUMANtr|G3V5W4|G3V5W4_HUMANtr|M0QY85|M0QY85_HUMANtr|G3V3R4|G3V3R4_HUMANtr|G3V2N6|G3V2N6_HUMANtr|M0QZL7|M0QZL7_HUMANtr|M0R2T4|M…	1	6.8e-08	19|68	3	2015.03	2015.03	0.00391	2	6433.7	672.682	672.684	0.00130333	1.93751	1.93751	seq68556_qe2
ESSFSRTVVAPSAVAG	W.n[35.07]ESSFSRTVVAPSAVAG.K	sp|Q9NX14|NDUBB_HUMAN	sp|Q9NX14|NDUBB_HUMAN	0.9968	0.000975	7|30	2	1597.86	1597.85	0.007434	1	6435.3	799.933	799.937	0.003717	4.64661	4.64661	seq68556_qe2
ESSFSRTVVAPSAVAG	W.n[29.04]ESSFSRTVVAPSAVAG.K	sp|Q9NX14|NDUBB_HUMAN	sp|Q9NX14|NDUBB_HUMAN	0.9989	0.000301	10|30	2	1591.83	1591.82	0.004605	1	6436.2	796.918	796.92	0.0023025	2.88925	2.88925	seq68556_qe2
MREIVHIQAGQCGNQIGA	-.n[35.07]MREIVHIQAGQC[160.03]GNQIGA.K	sp|Q13885|TBB2A_HUMAN	sp|Q13885|TBB2A_HUMANsp|Q13509|TBB3_HUMANsp|P07437|TBB5_HUMANsp|P04350|TBB4A_HUMANsp|Q9BVA1|TBB2B_HUMANsp|P68371|TBB4B_HUMANtr|G3V3W7|G3V3W7_HUMANtr|M0QY37|M0QY37_HUMANtr|M0QX14|M0QX14_HUMANtr|M0R0X0|M0R0X0_HUMANtr|M0QYM7|M0QYM7_HUMANtr|M0R278|M0R278_HUMANtr|M0R042|M0R042_HUMANtr|G3V5W4|G3V5W4_HUMANtr|M0QY85|M0QY85_HUMANtr|G3V3R4|G3V3R4_HUMANtr|G3V2N6|G3V2N6_HUMANtr|M0QZL7|M0QZL7_HUMANtr|M0R2T4|M…	1	1.75e-06	25|34	2	2015.03	2015.03	0.007098	2	6438.8	1008.52	1008.52	0.003549	3.51901	3.51901	seq68556_qe2
MRPMRIFVNDDRHVMA	-.n[29.04]MRPMRIFVNDDRHVM[147.04]A.K	sp|Q12906|ILF3_HUMAN	sp|Q12906|ILF3_HUMANtr|K7EKJ9|K7EKJ9_HUMANtr|K7EM82|K7EM82_HUMANtr|K7ER69|K7ER69_HUMANtr|K7ERM6|K7ERM6_HUMANtr|K7ENK6|K7ENK6_HUMAN	0.9995	0.000164	12|90	4	2031	2031	0.00636	2	6441.4	508.756	508.758	0.00159	3.12526	3.12526	seq68556_qe2
STSSSCHAPAVTQHAPYF	F.n[29.04]STSSSC[160.03]HAPAVTQHAPYF.K	sp|P30048|PRDX3_HUMAN	sp|P30048|PRDX3_HUMAN	1	6.11e-10	14|34	2	1974.9	1974.89	0.006315	1	6443.7	988.452	988.455	0.003157	3.19387	3.19387	seq68556_qe2
MREIVHIQAGQCGNQIGA	-.n[29.04]MREIVHIQAGQC[160.03]GNQIGA.K	sp|Q13885|TBB2A_HUMAN	sp|Q13885|TBB2A_HUMANsp|Q13509|TBB3_HUMANsp|P07437|TBB5_HUMANsp|P04350|TBB4A_HUMANsp|Q9BVA1|TBB2B_HUMANsp|P68371|TBB4B_HUMANtr|G3V3W7|G3V3W7_HUMANtr|M0QY37|M0QY37_HUMANtr|M0QX14|M0QX14_HUMANtr|M0R0X0|M0R0X0_HUMANtr|M0QYM7|M0QYM7_HUMANtr|M0R278|M0R278_HUMANtr|M0R042|M0R042_HUMANtr|G3V5W4|G3V5W4_HUMANtr|M0QY85|M0QY85_HUMANtr|G3V3R4|G3V3R4_HUMANtr|G3V2N6|G3V2N6_HUMANtr|M0QZL7|M0QZL7_HUMANtr|M0R2T4|M…	1	3.29e-11	23|34	2	2009	2008.99	0.003338	2	6445.6	1005.5	1005.51	0.0016685	1.65936	1.65936	seq68556_qe2
GQCPVDRSLL	D.n[35.07]GQC[160.03]PVDRSLL.K	sp|Q9NPH0|PPA6_HUMAN	sp|Q9NPH0|PPA6_HUMANtr|A0A087WWB7|A0A087WWB7_HUMANtr|A0A0A0MS36|A0A0A0MS36_HUMAN	0.9793	0.00753	8|18	2	1177.64	1177.63	0.005419	1	6447.6	589.824	589.827	0.0027095	4.59372	4.59372	seq68556_qe2
STSSSCHAPAVTQHAPYF	F.n[29.04]STSSSC[160.03]HAPAVTQHAPYF.K	sp|P30048|PRDX3_HUMAN	sp|P30048|PRDX3_HUMAN	1	4.65e-12	24|68	3	1974.9	1974.89	0.010777	1	6449.4	659.304	659.307	0.00359233	5.44865	5.44865	seq68556_qe2
MRPMRIFVNDDRHVMA	-.n[29.04]MRPMRIFVNDDRHVM[147.04]A.K	sp|Q12906|ILF3_HUMAN	sp|Q12906|ILF3_HUMANtr|K7EKJ9|K7EKJ9_HUMANtr|K7EM82|K7EM82_HUMANtr|K7ER69|K7ER69_HUMANtr|K7ERM6|K7ERM6_HUMANtr|K7ENK6|K7ENK6_HUMAN	0.9993	0.000674	17|120	5	2031.01	2031	0.009324	2	6449.5	407.207	407.208	0.0018648	4.57947	4.57947	seq68556_qe2
STSSSCHAPAVTQHAPYF	F.n[35.07]STSSSC[160.03]HAPAVTQHAPYF.K	sp|P30048|PRDX3_HUMAN	sp|P30048|PRDX3_HUMAN	1	1.59e-08	26|68	3	1980.93	1980.92	0.010411	1	6450.6	661.314	661.318	0.00347033	5.2476	5.2476	seq68556_qe2
STSSSCHAPAVTQHAPYF	F.n[35.07]STSSSC[160.03]HAPAVTQHAPYF.K	sp|P30048|PRDX3_HUMAN	sp|P30048|PRDX3_HUMAN	1	3.61e-06	9|34	2	1980.93	1980.92	0.011241	1	6450.7	991.468	991.474	0.0056205	5.66884	5.66884	seq68556_qe2
MRPMRIFVNDDRHVMA	-.n[35.07]MRPMRIFVNDDRHVM[147.04]A.K	sp|Q12906|ILF3_HUMAN	sp|Q12906|ILF3_HUMANtr|K7EKJ9|K7EKJ9_HUMANtr|K7EM82|K7EM82_HUMANtr|K7ER69|K7ER69_HUMANtr|K7ERM6|K7ERM6_HUMANtr|K7ENK6|K7ENK6_HUMAN	0.9996	0.000436	15|120	5	2037.04	2037.03	0.008216	2	6450.8	408.413	408.415	0.001643	4.02287	4.02287	seq68556_qe2
MREIVHIQAGQCGNQIGA	-.n[29.04]MREIVHIQAGQC[160.03]GNQIGA.K	sp|Q13885|TBB2A_HUMAN	sp|Q13885|TBB2A_HUMANsp|Q13509|TBB3_HUMANsp|P07437|TBB5_HUMANsp|P04350|TBB4A_HUMANsp|Q9BVA1|TBB2B_HUMANsp|P68371|TBB4B_HUMANtr|G3V3W7|G3V3W7_HUMANtr|M0QY37|M0QY37_HUMANtr|M0QX14|M0QX14_HUMANtr|M0R0X0|M0R0X0_HUMANtr|M0QYM7|M0QYM7_HUMANtr|M0R278|M0R278_HUMANtr|M0R042|M0R042_HUMANtr|G3V5W4|G3V5W4_HUMANtr|M0QY85|M0QY85_HUMANtr|G3V3R4|G3V3R4_HUMANtr|G3V2N6|G3V2N6_HUMANtr|M0QZL7|M0QZL7_HUMANtr|M0R2T4|M…	1	1.41e-06	17|68	3	2009	2008.99	0.008087	2	6454	670.672	670.674	0.00269567	4.01934	4.01934	seq68556_qe2
GDASPPSPARWSLGR	D.n[35.07]GDASPPSPARWSLGR.K	sp|Q14493|SLBP_HUMAN	sp|Q14493|SLBP_HUMANtr|E7EUV9|E7EUV9_HUMANtr|F8W8D3|F8W8D3_HUMAN	0.9633	0.0069	9|56	3	1586.84	1586.84	0.006292	1	6454.3	529.953	529.955	0.00209733	3.95757	3.95757	seq68556_qe2
MREIVHIQAGQCGNQIGA	-.n[35.07]MREIVHIQAGQC[160.03]GNQIGA.K	sp|Q13885|TBB2A_HUMAN	sp|Q13885|TBB2A_HUMANsp|Q13509|TBB3_HUMANsp|P07437|TBB5_HUMANsp|P04350|TBB4A_HUMANsp|Q9BVA1|TBB2B_HUMANsp|P68371|TBB4B_HUMANtr|G3V3W7|G3V3W7_HUMANtr|M0QY37|M0QY37_HUMANtr|M0QX14|M0QX14_HUMANtr|M0R0X0|M0R0X0_HUMANtr|M0QYM7|M0QYM7_HUMANtr|M0R278|M0R278_HUMANtr|M0R042|M0R042_HUMANtr|G3V5W4|G3V5W4_HUMANtr|M0QY85|M0QY85_HUMANtr|G3V3R4|G3V3R4_HUMANtr|G3V2N6|G3V2N6_HUMANtr|M0QZL7|M0QZL7_HUMANtr|M0R2T4|M…	0.9999	4.78e-06	21|68	3	2015.03	2015.03	0.006429	2	6455.2	672.682	672.685	0.002143	3.18574	3.18574	seq68556_qe2
STVLARGPASVPSVG	N.n[35.07]STVLARGPASVPSVG.K	sp|Q13428|TCOF_HUMAN	sp|Q13428|TCOF_HUMANtr|E7ETY2|E7ETY2_HUMANtr|H0Y8Y7|H0Y8Y7_HUMANtr|J3KQ96|J3KQ96_HUMAN	0.9868	0.0032	7|28	2	1430.84	1430.83	0.008708	1	6461.4	716.423	716.427	0.004354	6.07738	6.07738	seq68556_qe2
GFVTFENSADADRARE	F.n[35.07]GFVTFENSADADRARE.K	sp|O43251|RFOX2_HUMAN	sp|O43251|RFOX2_HUMANsp|Q9NWB1|RFOX1_HUMANtr|I3L1D4|I3L1D4_HUMANtr|A0A0G2JRA5|A0A0G2JRA5_HUMANtr|F8VRS4|F8VRS4_HUMANtr|F8VZY7|F8VZY7_HUMANtr|F8VZG9|F8VZG9_HUMANtr|J3KNW3|J3KNW3_HUMANtr|S4R3K7|S4R3K7_HUMANtr|A0A286YEU2|A0A286YEU2_HUMANtr|A0A087X2B1|A0A087X2B1_HUMANtr|B0QYY7|B0QYY7_HUMANtr|A0A0G2JSB3|A0A0G2JSB3_HUMANtr|A0A0G2JRD1|A0A0G2JRD1_HUMANtr|F8VR27|F8VR27_HUMANtr|B0QYY4|B0QYY4_HUMANtr|S4R469…	0.9967	0.000445	11|60	3	1817.88	1817.88	0.007298	1	6464	606.966	606.968	0.00243267	4.0079	4.0079	seq68556_qe2
NRVAVQGDVVREL	Y.n[29.04]NRVAVQGDVVREL.K	sp|P07814|SYEP_HUMAN	sp|P07814|SYEP_HUMANtr|V9GYZ6|V9GYZ6_HUMAN	0.9999	6.87e-06	13|48	3	1481.84	1481.83	0.008278	1	6465.6	494.951	494.954	0.00275967	5.5756	5.5756	seq68556_qe2
MREIVHIQAGQCGNQIGA	-.n[29.04]MREIVHIQAGQC[160.03]GNQIGA.K	sp|Q13885|TBB2A_HUMAN	sp|Q13885|TBB2A_HUMANsp|Q13509|TBB3_HUMANsp|P07437|TBB5_HUMANsp|P04350|TBB4A_HUMANsp|Q9BVA1|TBB2B_HUMANsp|P68371|TBB4B_HUMANtr|G3V3W7|G3V3W7_HUMANtr|M0QY37|M0QY37_HUMANtr|M0QX14|M0QX14_HUMANtr|M0R0X0|M0R0X0_HUMANtr|M0QYM7|M0QYM7_HUMANtr|M0R278|M0R278_HUMANtr|M0R042|M0R042_HUMANtr|G3V5W4|G3V5W4_HUMANtr|M0QY85|M0QY85_HUMANtr|G3V3R4|G3V3R4_HUMANtr|G3V2N6|G3V2N6_HUMANtr|M0QZL7|M0QZL7_HUMANtr|M0R2T4|M…	0.9997	2.1e-05	11|34	2	2009.01	2008.99	0.015996	2	6467.5	1005.5	1005.51	0.007998	7.95416	7.95416	seq68556_qe2
AASQLNVDASGNLA	D.n[35.07]AASQLNVDASGNLA.K	sp|Q9NZL9|MAT2B_HUMAN	sp|Q9NZL9|MAT2B_HUMANtr|H7C0X7|H7C0X7_HUMAN	1	5.64e-06	11|26	2	1363.72	1363.72	0.007421	1	6468.5	682.865	682.869	0.0037105	5.43369	5.43369	seq68556_qe2
RVATWFNQPAR	R.n[29.04]RVATWFNQPAR.K	sp|P26373|RL13_HUMAN	sp|P26373|RL13_HUMANtr|H3BTH3|H3BTH3_HUMANtr|J3QSB4|J3QSB4_HUMAN	0.9841	0.00266	15|40	3	1372.74	1372.74	0.00544	1	6475	458.586	458.588	0.001813	3.95344	3.95344	seq68556_qe2
MREIVHIQAGQCGNQIGA	-.n[29.04]MREIVHIQAGQC[160.03]GNQIGA.K	sp|Q13885|TBB2A_HUMAN	sp|Q13885|TBB2A_HUMANsp|Q13509|TBB3_HUMANsp|P07437|TBB5_HUMANsp|P04350|TBB4A_HUMANsp|Q9BVA1|TBB2B_HUMANsp|P68371|TBB4B_HUMANtr|G3V3W7|G3V3W7_HUMANtr|M0QY37|M0QY37_HUMANtr|M0QX14|M0QX14_HUMANtr|M0R0X0|M0R0X0_HUMANtr|M0QYM7|M0QYM7_HUMANtr|M0R278|M0R278_HUMANtr|M0R042|M0R042_HUMANtr|G3V5W4|G3V5W4_HUMANtr|M0QY85|M0QY85_HUMANtr|G3V3R4|G3V3R4_HUMANtr|G3V2N6|G3V2N6_HUMANtr|M0QZL7|M0QZL7_HUMANtr|M0R2T4|M…	1	4.43e-07	23|68	3	2009	2008.99	0.007823	2	6476	670.672	670.674	0.00260733	3.88763	3.88763	seq68556_qe2
MREIVHIQAGQCGNQIGA	-.n[35.07]MREIVHIQAGQC[160.03]GNQIGA.K	sp|Q13885|TBB2A_HUMAN	sp|Q13885|TBB2A_HUMANsp|Q13509|TBB3_HUMANsp|P07437|TBB5_HUMANsp|P04350|TBB4A_HUMANsp|Q9BVA1|TBB2B_HUMANsp|P68371|TBB4B_HUMANtr|G3V3W7|G3V3W7_HUMANtr|M0QY37|M0QY37_HUMANtr|M0QX14|M0QX14_HUMANtr|M0R0X0|M0R0X0_HUMANtr|M0QYM7|M0QYM7_HUMANtr|M0R278|M0R278_HUMANtr|M0R042|M0R042_HUMANtr|G3V5W4|G3V5W4_HUMANtr|M0QY85|M0QY85_HUMANtr|G3V3R4|G3V3R4_HUMANtr|G3V2N6|G3V2N6_HUMANtr|M0QZL7|M0QZL7_HUMANtr|M0R2T4|M…	1	9.62e-08	19|68	3	2015.03	2015.03	0.005434	2	6476.1	672.682	672.684	0.00181133	2.69269	2.69269	seq68556_qe2
GDASPPSPARWSLGR	D.n[35.07]GDASPPSPARWSLGR.K	sp|Q14493|SLBP_HUMAN	sp|Q14493|SLBP_HUMANtr|E7EUV9|E7EUV9_HUMANtr|F8W8D3|F8W8D3_HUMAN	0.9996	3.23e-05	12|56	3	1586.84	1586.84	0.005473	1	6477.4	529.953	529.955	0.00182433	3.44243	3.44243	seq68556_qe2
GSSYRRPLEQQQPHHIPTSAPVYQQPQQQPVAQSYGGY	D.n[35.07]GSSYRRPLEQQQPHHIPTSAPVYQQPQQQPVAQSYGGY.K	sp|Q14847|LASP1_HUMAN	sp|Q14847|LASP1_HUMANtr|J3KSN1|J3KSN1_HUMANtr|C9J9W2|C9J9W2_HUMAN	1	6.48e-07	17|296	5	4343.18	4341.15	2.02769	1	6478.4	869.238	869.643	0.405539	466.327	4.82796	seq68556_qe2
STVLARGPASVPSVG	N.n[35.07]STVLARGPASVPSVG.K	sp|Q13428|TCOF_HUMAN	sp|Q13428|TCOF_HUMANtr|E7ETY2|E7ETY2_HUMANtr|H0Y8Y7|H0Y8Y7_HUMANtr|J3KQ96|J3KQ96_HUMAN	0.9999	8.67e-06	14|28	2	1430.84	1430.83	0.005919	1	6482.2	716.423	716.426	0.0029595	4.13092	4.13092	seq68556_qe2
STVLARGPASVPSVG	N.n[29.04]STVLARGPASVPSVG.K	sp|Q13428|TCOF_HUMAN	sp|Q13428|TCOF_HUMANtr|E7ETY2|E7ETY2_HUMANtr|H0Y8Y7|H0Y8Y7_HUMANtr|J3KQ96|J3KQ96_HUMAN	0.9999	9.07e-06	14|28	2	1424.8	1424.8	0.005001	1	6484.8	713.407	713.409	0.002501	3.5057	3.5057	seq68556_qe2
MREIVHIQAGQCGNQIGA	-.n[35.07]MREIVHIQAGQC[160.03]GNQIGA.K	sp|Q13885|TBB2A_HUMAN	sp|Q13885|TBB2A_HUMANsp|Q13509|TBB3_HUMANsp|P07437|TBB5_HUMANsp|P04350|TBB4A_HUMANsp|Q9BVA1|TBB2B_HUMANsp|P68371|TBB4B_HUMANtr|G3V3W7|G3V3W7_HUMANtr|M0QY37|M0QY37_HUMANtr|M0QX14|M0QX14_HUMANtr|M0R0X0|M0R0X0_HUMANtr|M0QYM7|M0QYM7_HUMANtr|M0R278|M0R278_HUMANtr|M0R042|M0R042_HUMANtr|G3V5W4|G3V5W4_HUMANtr|M0QY85|M0QY85_HUMANtr|G3V3R4|G3V3R4_HUMANtr|G3V2N6|G3V2N6_HUMANtr|M0QZL7|M0QZL7_HUMANtr|M0R2T4|M…	1	6.52e-11	20|34	2	2015.03	2015.03	0.008227	2	6485.6	1008.52	1008.52	0.0041135	4.07873	4.07873	seq68556_qe2
MREIVHIQAGQCGNQIGA	-.n[29.04]MREIVHIQAGQC[160.03]GNQIGA.K	sp|Q13885|TBB2A_HUMAN	sp|Q13885|TBB2A_HUMANsp|Q13509|TBB3_HUMANsp|P07437|TBB5_HUMANsp|P04350|TBB4A_HUMANsp|Q9BVA1|TBB2B_HUMANsp|P68371|TBB4B_HUMANtr|G3V3W7|G3V3W7_HUMANtr|M0QY37|M0QY37_HUMANtr|M0QX14|M0QX14_HUMANtr|M0R0X0|M0R0X0_HUMANtr|M0QYM7|M0QYM7_HUMANtr|M0R278|M0R278_HUMANtr|M0R042|M0R042_HUMANtr|G3V5W4|G3V5W4_HUMANtr|M0QY85|M0QY85_HUMANtr|G3V3R4|G3V3R4_HUMANtr|G3V2N6|G3V2N6_HUMANtr|M0QZL7|M0QZL7_HUMANtr|M0R2T4|M…	1	4.73e-11	19|34	2	2009	2008.99	0.005074	2	6488.7	1005.5	1005.51	0.002537	2.52311	2.52311	seq68556_qe2
AASQLNVDASGNLA	D.n[35.07]AASQLNVDASGNLA.K	sp|Q9NZL9|MAT2B_HUMAN	sp|Q9NZL9|MAT2B_HUMANtr|H7C0X7|H7C0X7_HUMAN	0.9876	0.00427	8|26	2	1363.72	1363.72	0.003637	1	6489.8	682.865	682.867	0.0018185	2.66304	2.66304	seq68556_qe2
NFNCDRSNGLICGGNGVC	D.n[35.07]NFNC[160.03]DRSNGLIC[160.03]GGNGVC[160.03].K	sp|P05556|ITB1_HUMAN	sp|P05556|ITB1_HUMANtr|H7C4N8|H7C4N8_HUMAN	0.9605	0.00382	5|34	2	2047.9	2046.89	1.01055	1	6489.9	1024.45	1024.96	0.505273	492.97	3.51039	seq68556_qe2
EVTYGELE	D.n[35.07]EVTYGELE.K	sp|Q1KMD3|HNRL2_HUMAN	sp|Q1KMD3|HNRL2_HUMANtr|H3BQZ7|H3BQZ7_HUMAN	0.9866	0.00448	7|14	2	972.492	972.486	0.005172	1	6491	487.25	487.253	0.002586	5.3073	5.3073	seq68556_qe2
RPPTAAPQESVTF	P.n[35.07]RPPTAAPQESVTF.K	sp|Q8TF47|ZFP90_HUMAN	sp|Q8TF47|ZFP90_HUMANtr|I3L1L4|I3L1L4_HUMANtr|H3BMI1|H3BMI1_HUMANtr|I3L3M0|I3L3M0_HUMANtr|J3QKQ8|J3QKQ8_HUMANtr|H3BVC6|H3BVC6_HUMAN	0.992	0.000505	6|24	2	1434.78	1433.77	1.00682	1	6492.9	717.894	718.397	0.503409	700.739	2.41371	seq68556_qe2
GSQRVLVEPDAGAGVAVM	F.n[29.04]GSQRVLVEPDAGAGVAVM[147.04].K	sp|P42126|ECI1_HUMAN	sp|P42126|ECI1_HUMAN	1	2.39e-07	12|34	2	1798.93	1798.92	0.005797	1	6496.1	900.47	900.473	0.002898	3.21831	3.21831	seq68556_qe2
MREIVHIQAGQCGNQIGA	-.n[29.04]MREIVHIQAGQC[160.03]GNQIGA.K	sp|Q13885|TBB2A_HUMAN	sp|Q13885|TBB2A_HUMANsp|Q13509|TBB3_HUMANsp|P07437|TBB5_HUMANsp|P04350|TBB4A_HUMANsp|Q9BVA1|TBB2B_HUMANsp|P68371|TBB4B_HUMANtr|G3V3W7|G3V3W7_HUMANtr|M0QY37|M0QY37_HUMANtr|M0QX14|M0QX14_HUMANtr|M0R0X0|M0R0X0_HUMANtr|M0QYM7|M0QYM7_HUMANtr|M0R278|M0R278_HUMANtr|M0R042|M0R042_HUMANtr|G3V5W4|G3V5W4_HUMANtr|M0QY85|M0QY85_HUMANtr|G3V3R4|G3V3R4_HUMANtr|G3V2N6|G3V2N6_HUMANtr|M0QZL7|M0QZL7_HUMANtr|M0R2T4|M…	1	5.25e-09	18|68	3	2009	2008.99	0.009018	2	6496.7	670.672	670.675	0.003006	4.48205	4.48205	seq68556_qe2
GSQRVLVEPDAGAGVAVM	F.n[35.07]GSQRVLVEPDAGAGVAVM[147.04].K	sp|P42126|ECI1_HUMAN	sp|P42126|ECI1_HUMAN	0.9545	0.00987	7|34	2	1804.97	1804.96	0.011943	1	6497.1	903.486	903.492	0.0059715	6.60936	6.60936	seq68556_qe2
FSTGLIAGQCRC	D.n[35.07]FSTGLIAGQC[160.03]RC[160.03].K	sp|P07942|LAMB1_HUMAN	sp|P07942|LAMB1_HUMANtr|E7EPA6|E7EPA6_HUMANtr|G3XAI2|G3XAI2_HUMAN	0.9828	0.00364	6|22	2	1402.69	1402.69	0.002146	1	6507.8	702.353	702.354	0.0010735	1.52843	1.52843	seq68556_qe2
FEQEMATAASSSSLE	D.n[35.07]FEQEMATAASSSSLE.K	sp|Q6S8J3|POTEE_HUMAN	sp|Q6S8J3|POTEE_HUMANsp|P60709|ACTB_HUMANsp|P63261|ACTG_HUMANtr|I3L4N8|I3L4N8_HUMANtr|A0A2R8Y793|A0A2R8Y793_HUMANtr|A0A2R8YEA7|A0A2R8YEA7_HUMAN	0.9994	3.44e-05	12|28	2	1621.75	1620.74	1.00898	1	6510.4	811.377	811.882	0.504492	621.386	3.46972	seq68556_qe2
FEQEMATAASSSSLE	D.n[35.07]FEQEMATAASSSSLE.K	sp|Q6S8J3|POTEE_HUMAN	sp|Q6S8J3|POTEE_HUMANsp|P60709|ACTB_HUMANsp|P63261|ACTG_HUMANtr|I3L4N8|I3L4N8_HUMANtr|A0A2R8Y793|A0A2R8Y793_HUMANtr|A0A2R8YEA7|A0A2R8YEA7_HUMAN	1	4.67e-06	14|28	2	1620.75	1620.74	0.005022	1	6530.8	811.377	811.38	0.002511	3.09473	3.09473	seq68556_qe2
ALDMEIHAYR	L.n[35.07]ALDMEIHAYR.K	sp|P02545|LMNA_HUMAN	sp|P02545|LMNA_HUMANtr|Q5TCI8|Q5TCI8_HUMANtr|Q3BDU5|Q3BDU5_HUMAN	0.9992	7.84e-05	16|36	3	1251.65	1251.65	0.00546	1	6534.6	418.224	418.226	0.00182	4.35172	4.35172	seq68556_qe2
TACVGPTLRSVYDDQPNAH	D.n[35.07]TAC[160.03]VGPTLRSVYDDQPNAH.K	sp|Q8TAG9|EXOC6_HUMAN	sp|Q8TAG9|EXOC6_HUMANtr|B1AP46|B1AP46_HUMANtr|E7EW84|E7EW84_HUMAN	0.9239	0.00688	13|72	3	2135.05	2134.03	1.01414	1	6536.3	712.351	712.69	0.338048	474.327	5.04848	seq68556_qe2
TACVGPTLRSVYDDQPNAH	D.n[35.07]TAC[160.03]VGPTLRSVYDDQPNAH.K	sp|Q8TAG9|EXOC6_HUMAN	sp|Q8TAG9|EXOC6_HUMANtr|B1AP46|B1AP46_HUMANtr|E7EW84|E7EW84_HUMAN	1	7.12e-07	18|72	3	2134.05	2134.03	0.016036	1	6538.3	712.351	712.357	0.00534533	7.50373	7.50373	seq68556_qe2
LQGGMLYPQESPSREC	G.n[29.04]LQGGMLYPQESPSREC[160.03].K	sp|P08236|BGLR_HUMAN	sp|P08236|BGLR_HUMANtr|F8WBK6|F8WBK6_HUMANtr|F2Z3L6|F2Z3L6_HUMAN	1	2.78e-06	8|30	2	1878.87	1878.86	0.009428	1	6544.2	940.437	940.442	0.0047135	5.012	5.012	seq68556_qe2
ALSSDFTCGSPTAAG	D.n[35.07]ALSSDFTC[160.03]GSPTAAG.K	sp|P20810|ICAL_HUMAN	sp|P20810|ICAL_HUMANtr|H0YA91|H0YA91_HUMANtr|E9PDE4|E9PDE4_HUMANtr|E7EVY3|E7EVY3_HUMANtr|E9PCH5|E9PCH5_HUMANtr|E7ES10|E7ES10_HUMANtr|F8W7E0|F8W7E0_HUMANtr|A0A0C4DGB5|A0A0C4DGB5_HUMANtr|B7Z574|B7Z574_HUMAN	0.9983	0.00045	10|28	2	1474.69	1474.68	0.003514	1	6546.3	738.348	738.35	0.001757	2.37963	2.37963	seq68556_qe2
AVTQHAPYF	P.n[29.04]AVTQHAPYF.K	sp|P30048|PRDX3_HUMAN	sp|P30048|PRDX3_HUMAN	0.9992	0.00022	9|16	2	1060.54	1060.53	0.003321	1	6547.5	531.274	531.276	0.00166	3.12455	3.12455	seq68556_qe2
AALVLRP	M.n[29.04]AALVLRP.-	tr|H0YDM5|H0YDM5_HUMAN	tr|H0YDM5|H0YDM5_HUMANsp|Q5K4L6|S27A3_HUMANtr|X6R3N0|X6R3N0_HUMANtr|H0YDP0|H0YDP0_HUMANtr|H7BZH4|H7BZH4_HUMAN	0.9907	0.00246	6|12	2	766.508	766.507	0.001534	1	6553.6	384.261	384.261	0.000767	1.99604	1.99604	seq68556_qe2
GYPAMAAINAR	F.n[29.04]GYPAMAAINAR.K	sp|Q15084|PDIA6_HUMAN	sp|Q15084|PDIA6_HUMAN	0.9939	0.00199	9|20	2	1161.6	1161.6	0.003364	1	6555.2	581.806	581.807	0.001682	2.89099	2.89099	seq68556_qe2
MFALTRGSSLADQR	D.n[35.07]MFALTRGSSLADQR.K	sp|O60784|TOM1_HUMAN	sp|O60784|TOM1_HUMAN	0.9929	0.00106	12|52	3	1585.85	1585.85	0.006744	1	6561.7	529.623	529.625	0.00224767	4.24388	4.24388	seq68556_qe2
TLVLTDPDAPSR	Y.n[29.04]TLVLTDPDAPSR.K	sp|P30086|PEBP1_HUMAN	sp|P30086|PEBP1_HUMAN	0.9962	0.000106	10|22	2	1311.7	1311.7	-0.001675	1	6564.5	656.859	656.858	-0.0008375	-1.27501	-1.27501	seq68556_qe2
DAPEEEDHVLVLR	A.n[35.07]DAPEEEDHVLVLR.K	sp|P07237|PDIA1_HUMAN	sp|P07237|PDIA1_HUMANtr|I3L312|I3L312_HUMANtr|I3L0S0|I3L0S0_HUMANtr|I3L3P5|I3L3P5_HUMANtr|H7BZ94|H7BZ94_HUMANtr|I3NI03|I3NI03_HUMANtr|I3L1Y5|I3L1Y5_HUMANtr|I3L514|I3L514_HUMANtr|I3L3U6|I3L3U6_HUMAN	0.9875	0.00109	15|48	3	1554.82	1554.81	0.009886	1	6568.2	519.277	519.281	0.00329533	6.34596	6.34596	seq68556_qe2
MEEEASRSAAATNPGS	-.n[29.04]MEEEASRSAAATNPGS.R	sp|Q9H869|YYAP1_HUMAN	sp|Q9H869|YYAP1_HUMAN	0.9439	0.0223	6|30	2	1634.73	1634.72	0.006288	1	6568.9	818.368	818.371	0.003144	3.84178	3.84178	seq68556_qe2
ARLFGIRA	N.n[29.04]ARLFGIRA.K	sp|P26373|RL13_HUMAN	sp|P26373|RL13_HUMANtr|H3BUK8|H3BUK8_HUMANtr|J3KS98|J3KS98_HUMAN	0.9782	0.00379	13|28	3	930.58	930.576	0.003348	1	6569.6	311.199	311.2	0.001116	3.58611	3.58611	seq68556_qe2
AFVRFTTGDAMS	F.n[35.07]AFVRFTTGDAM[147.04]S.K	sp|Q14019|COTL1_HUMAN	sp|Q14019|COTL1_HUMAN	0.9712	0.00704	11|22	2	1351.67	1351.67	0.008403	1	6572	676.84	676.844	0.0042015	6.20748	6.20748	seq68556_qe2
LRTGPALLSVR	T.n[29.04]LRTGPALLSVR.K	sp|P23434|GCSH_HUMAN	sp|P23434|GCSH_HUMANtr|H3BUG8|H3BUG8_HUMANtr|A0A1W2PS29|A0A1W2PS29_HUMANtr|A0A1W2PNX3|A0A1W2PNX3_HUMANtr|A0A1W2PRH4|A0A1W2PRH4_HUMANtr|H3BNV1|H3BNV1_HUMANtr|A0A1W2PPQ1|A0A1W2PPQ1_HUMANtr|A0A1W2PPE4|A0A1W2PPE4_HUMANtr|H3BQ30|H3BQ30_HUMAN	0.9976	0.000184	18|40	3	1209.76	1209.76	0.007381	1	6573.8	404.259	404.262	0.00246033	6.08599	6.08599	seq68556_qe2
AFVRFTTGDAMS	F.n[29.04]AFVRFTTGDAM[147.04]S.K	sp|Q14019|COTL1_HUMAN	sp|Q14019|COTL1_HUMAN	1	9.26e-08	16|22	2	1345.64	1345.63	0.007334	1	6574.9	673.824	673.828	0.003667	5.44204	5.44204	seq68556_qe2
APSVPAAEPEYP	M.n[29.04]APSVPAAEPEYP.K	sp|P54819|KAD2_HUMAN	sp|P54819|KAD2_HUMANtr|F8VY04|F8VY04_HUMANtr|F8VPP1|F8VPP1_HUMANtr|F8W1A4|F8W1A4_HUMANtr|F8VZG5|F8VZG5_HUMANtr|G3V213|G3V213_HUMAN	0.9895	0.00329	9|22	2	1254.62	1254.61	0.006872	2	6575.1	628.314	628.317	0.003436	5.46857	5.46857	seq68556_qe2
AIIAPHAGYTYCGSCAAHAY	R.n[29.04]AIIAPHAGYTYC[160.03]GSC[160.03]AAHAY.K	sp|Q9Y316|MEMO1_HUMAN	sp|Q9Y316|MEMO1_HUMANtr|B5MCI6|B5MCI6_HUMAN	1	3.16e-07	18|76	3	2181.99	2180.98	1.01484	1	6575.3	728	728.338	0.338282	464.457	5.26129	seq68556_qe2
GYPAMAAINAR	F.n[29.04]GYPAMAAINAR.K	sp|Q15084|PDIA6_HUMAN	sp|Q15084|PDIA6_HUMAN	0.9829	0.00612	8|20	2	1161.6	1161.6	0.004837	1	6575.8	581.806	581.808	0.002419	4.15773	4.15773	seq68556_qe2
DAPEEEDHVLVLR	A.n[35.07]DAPEEEDHVLVLR.K	sp|P07237|PDIA1_HUMAN	sp|P07237|PDIA1_HUMANtr|I3L312|I3L312_HUMANtr|I3L0S0|I3L0S0_HUMANtr|I3L3P5|I3L3P5_HUMANtr|H7BZ94|H7BZ94_HUMANtr|I3NI03|I3NI03_HUMANtr|I3L1Y5|I3L1Y5_HUMANtr|I3L514|I3L514_HUMANtr|I3L3U6|I3L3U6_HUMAN	1	3.32e-08	21|48	3	1554.82	1554.81	0.005631	1	6592	519.277	519.279	0.001877	3.61463	3.61463	seq68556_qe2
APSVPAAEPEYP	M.n[35.07]APSVPAAEPEYP.K	sp|P54819|KAD2_HUMAN	sp|P54819|KAD2_HUMANtr|F8VY04|F8VY04_HUMANtr|F8VPP1|F8VPP1_HUMANtr|F8W1A4|F8W1A4_HUMANtr|F8VZG5|F8VZG5_HUMANtr|G3V213|G3V213_HUMAN	0.9966	0.00105	11|22	2	1260.65	1260.65	0.003451	2	6594.4	631.33	631.332	0.0017255	2.73311	2.73311	seq68556_qe2
AFVRFTTGDAMS	F.n[29.04]AFVRFTTGDAM[147.04]S.K	sp|Q14019|COTL1_HUMAN	sp|Q14019|COTL1_HUMAN	1	1.61e-11	15|22	2	1345.64	1345.63	0.00467	1	6595.5	673.824	673.826	0.002335	3.46528	3.46528	seq68556_qe2
APSVPAAEPEYP	M.n[29.04]APSVPAAEPEYP.K	sp|P54819|KAD2_HUMAN	sp|P54819|KAD2_HUMANtr|F8VY04|F8VY04_HUMANtr|F8VPP1|F8VPP1_HUMANtr|F8W1A4|F8W1A4_HUMANtr|F8VZG5|F8VZG5_HUMANtr|G3V213|G3V213_HUMAN	0.9995	0.00012	11|22	2	1254.62	1254.61	0.003864	2	6595.9	628.314	628.316	0.001932	3.07489	3.07489	seq68556_qe2
NDVIQDSSSALHVSS	D.n[35.07]NDVIQDSSSALHVSS.K	sp|Q7Z3T8|ZFY16_HUMAN	sp|Q7Z3T8|ZFY16_HUMAN	0.9765	0.000154	7|28	2	1592.81	1591.79	1.01935	1	6597.6	796.902	797.412	0.509673	639.16	10.0306	seq68556_qe2
LERPPTTPQNEEIRAVGRL	D.n[35.07]LERPPTTPQNEEIRAVGRL.K	sp|Q9GZY8|MFF_HUMAN	sp|Q9GZY8|MFF_HUMANtr|C9JHF5|C9JHF5_HUMANtr|A0A0A0MS29|A0A0A0MS29_HUMAN	1	1.08e-06	24|108	4	2209.25	2209.24	0.012384	1	6608.5	553.317	553.32	0.003096	5.59531	5.59531	seq68556_qe2
APSVPAAEPEYP	M.n[35.07]APSVPAAEPEYP.K	sp|P54819|KAD2_HUMAN	sp|P54819|KAD2_HUMANtr|F8VY04|F8VY04_HUMANtr|F8VPP1|F8VPP1_HUMANtr|F8W1A4|F8W1A4_HUMANtr|F8VZG5|F8VZG5_HUMANtr|G3V213|G3V213_HUMAN	0.9988	0.00033	10|22	2	1260.65	1260.65	0.005896	2	6614.5	631.33	631.333	0.002948	4.66949	4.66949	seq68556_qe2
APSVPAAEPEYP	M.n[29.04]APSVPAAEPEYP.K	sp|P54819|KAD2_HUMAN	sp|P54819|KAD2_HUMANtr|F8VY04|F8VY04_HUMANtr|F8VPP1|F8VPP1_HUMANtr|F8W1A4|F8W1A4_HUMANtr|F8VZG5|F8VZG5_HUMANtr|G3V213|G3V213_HUMAN	0.9988	0.000315	11|22	2	1254.62	1254.61	0.006347	2	6616.3	628.314	628.317	0.0031735	5.05079	5.05079	seq68556_qe2
STESLQANVQRL	K.n[29.04]STESLQANVQRL.K	sp|P26373|RL13_HUMAN	sp|P26373|RL13_HUMANtr|J3QSB4|J3QSB4_HUMAN	0.9803	0.00269	15|22	2	1372.74	1372.73	0.010399	1	6616.6	687.373	687.378	0.005199	7.56352	7.56352	seq68556_qe2
CVTDISHLVR	N.n[29.04]C[160.03]VTDISHLVR.K	sp|P49321|NASP_HUMAN	sp|P49321|NASP_HUMANtr|H0YDS9|H0YDS9_HUMANtr|Q5T624|Q5T624_HUMAN	0.9916	0.00063	17|36	3	1226.65	1226.64	0.008086	1	6616.8	409.889	409.891	0.00269533	6.57573	6.57573	seq68556_qe2
MREIVHIQAGQCGNQIGA	-.n[29.04]MREIVHIQAGQC[160.03]GNQIGA.K	sp|Q13885|TBB2A_HUMAN	sp|Q13885|TBB2A_HUMANsp|Q13509|TBB3_HUMANsp|P07437|TBB5_HUMANsp|P04350|TBB4A_HUMANsp|Q9BVA1|TBB2B_HUMANsp|P68371|TBB4B_HUMANtr|G3V3W7|G3V3W7_HUMANtr|M0QY37|M0QY37_HUMANtr|M0QX14|M0QX14_HUMANtr|M0R0X0|M0R0X0_HUMANtr|M0QYM7|M0QYM7_HUMANtr|M0R278|M0R278_HUMANtr|M0R042|M0R042_HUMANtr|G3V5W4|G3V5W4_HUMANtr|M0QY85|M0QY85_HUMANtr|G3V3R4|G3V3R4_HUMANtr|G3V2N6|G3V2N6_HUMANtr|M0QZL7|M0QZL7_HUMANtr|M0R2T4|M…	0.9718	0.000754	13|68	3	2010	2008.99	1.00509	2	6616.9	670.672	671.007	0.335028	499.292	0.861889	seq68556_qe2
LVSELEAERSTNIAAAASEPHS	Q.n[35.07]LVSELEAERSTNIAAAASEPHS.-	sp|Q7Z4H3|HDDC2_HUMAN	sp|Q7Z4H3|HDDC2_HUMAN	1	7.23e-11	19|84	3	2316.2	2315.18	1.01396	1	6617.8	772.735	773.073	0.337988	437.201	4.57654	seq68556_qe2
DAPEEEDHVLVLR	A.n[35.07]DAPEEEDHVLVLR.K	sp|P07237|PDIA1_HUMAN	sp|P07237|PDIA1_HUMANtr|I3L312|I3L312_HUMANtr|I3L0S0|I3L0S0_HUMANtr|I3L3P5|I3L3P5_HUMANtr|H7BZ94|H7BZ94_HUMANtr|I3NI03|I3NI03_HUMANtr|I3L1Y5|I3L1Y5_HUMANtr|I3L514|I3L514_HUMANtr|I3L3U6|I3L3U6_HUMAN	1	3.11e-10	21|48	3	1554.82	1554.81	0.009177	1	6622.5	519.277	519.28	0.003059	5.89084	5.89084	seq68556_qe2
DAPEEEDHVLVLR	A.n[35.07]DAPEEEDHVLVLR.K	sp|P07237|PDIA1_HUMAN	sp|P07237|PDIA1_HUMANtr|I3L312|I3L312_HUMANtr|I3L0S0|I3L0S0_HUMANtr|I3L3P5|I3L3P5_HUMANtr|H7BZ94|H7BZ94_HUMANtr|I3NI03|I3NI03_HUMANtr|I3L1Y5|I3L1Y5_HUMANtr|I3L514|I3L514_HUMANtr|I3L3U6|I3L3U6_HUMAN	1	3.03e-08	13|24	2	1554.83	1554.81	0.015287	1	6622.9	778.412	778.42	0.0076435	9.81925	9.81925	seq68556_qe2
DAPEEEDHVLVLR	A.n[29.04]DAPEEEDHVLVLR.K	sp|P07237|PDIA1_HUMAN	sp|P07237|PDIA1_HUMANtr|I3L312|I3L312_HUMANtr|I3L0S0|I3L0S0_HUMANtr|I3L3P5|I3L3P5_HUMANtr|H7BZ94|H7BZ94_HUMANtr|I3NI03|I3NI03_HUMANtr|I3L1Y5|I3L1Y5_HUMANtr|I3L514|I3L514_HUMANtr|I3L3U6|I3L3U6_HUMAN	1	2.96e-06	13|24	2	1548.79	1548.78	0.007382	1	6625.8	775.396	775.4	0.003691	4.76012	4.76012	seq68556_qe2
STESLQANVQRL	K.n[35.07]STESLQANVQRL.K	sp|P26373|RL13_HUMAN	sp|P26373|RL13_HUMANtr|J3QSB4|J3QSB4_HUMAN	0.9998	2.6e-05	18|22	2	1378.77	1378.76	0.007932	1	6627.2	690.389	690.393	0.003966	5.74456	5.74456	seq68556_qe2
STGPAPMAPPRAPGPLS	N.n[35.07]STGPAPMAPPRAPGPLS.K	sp|Q13263|TIF1B_HUMAN	sp|Q13263|TIF1B_HUMANtr|M0R0K9|M0R0K9_HUMAN	1	8.99e-09	15|32	2	1636.89	1636.88	0.006117	1	6628.6	819.448	819.451	0.0030585	3.73238	3.73238	seq68556_qe2
STGPAPMAPPRAPGPLS	N.n[29.04]STGPAPMAPPRAPGPLS.K	sp|Q13263|TIF1B_HUMAN	sp|Q13263|TIF1B_HUMANtr|M0R0K9|M0R0K9_HUMAN	0.9946	1.05e-06	15|32	2	1630.83	1630.85	-0.023657	1	6631.5	816.432	816.421	-0.0118285	-14.4882	-14.4882	seq68556_qe2
LVIVGDGACG	K.n[35.07]LVIVGDGAC[160.03]G.K	sp|P08134|RHOC_HUMAN	sp|P08134|RHOC_HUMANsp|P61586|RHOA_HUMANtr|U3KQV3|U3KQV3_HUMANtr|U3KQA9|U3KQA9_HUMANtr|Q5JR08|Q5JR08_HUMANtr|E9PN11|E9PN11_HUMANtr|C9JNR4|C9JNR4_HUMANtr|Q5JR05|Q5JR05_HUMANtr|E9PQH6|E9PQH6_HUMANtr|Q5JR06|Q5JR06_HUMANtr|C9JX21|C9JX21_HUMANtr|Q5JR07|Q5JR07_HUMANtr|C9JRM1|C9JRM1_HUMANtr|E9PLA2|E9PLA2_HUMAN	0.9987	0.00026	7|18	2	993.54	993.538	0.001822	1	6634.3	497.776	497.777	0.000911	1.83014	1.83014	seq68556_qe2
APSVPAAEPEYP	M.n[29.04]APSVPAAEPEYP.K	sp|P54819|KAD2_HUMAN	sp|P54819|KAD2_HUMANtr|F8VY04|F8VY04_HUMANtr|F8VPP1|F8VPP1_HUMANtr|F8W1A4|F8W1A4_HUMANtr|F8VZG5|F8VZG5_HUMANtr|G3V213|G3V213_HUMAN	0.9964	0.00113	10|22	2	1254.62	1254.61	0.003463	2	6637.1	628.314	628.316	0.0017315	2.75578	2.75578	seq68556_qe2
STESLQANVQRL	K.n[29.04]STESLQANVQRL.K	sp|P26373|RL13_HUMAN	sp|P26373|RL13_HUMANtr|J3QSB4|J3QSB4_HUMAN	0.9957	0.00125	19|22	2	1372.73	1372.73	0.003277	1	6637.1	687.373	687.374	0.001638	2.38298	2.38298	seq68556_qe2
DAPEEEDHVLVLR	A.n[35.07]DAPEEEDHVLVLR.K	sp|P07237|PDIA1_HUMAN	sp|P07237|PDIA1_HUMANtr|I3L312|I3L312_HUMANtr|I3L0S0|I3L0S0_HUMANtr|I3L3P5|I3L3P5_HUMANtr|H7BZ94|H7BZ94_HUMANtr|I3NI03|I3NI03_HUMANtr|I3L1Y5|I3L1Y5_HUMANtr|I3L514|I3L514_HUMANtr|I3L3U6|I3L3U6_HUMAN	1	8.3e-09	22|48	3	1554.81	1554.81	0.003033	1	6643	519.277	519.278	0.00101067	1.94629	1.94629	seq68556_qe2
DAPEEEDHVLVLR	A.n[35.07]DAPEEEDHVLVLR.K	sp|P07237|PDIA1_HUMAN	sp|P07237|PDIA1_HUMANtr|I3L312|I3L312_HUMANtr|I3L0S0|I3L0S0_HUMANtr|I3L3P5|I3L3P5_HUMANtr|H7BZ94|H7BZ94_HUMANtr|I3NI03|I3NI03_HUMANtr|I3L1Y5|I3L1Y5_HUMANtr|I3L514|I3L514_HUMANtr|I3L3U6|I3L3U6_HUMAN	1	5.35e-09	17|24	2	1554.81	1554.81	0.001559	1	6643.5	778.412	778.413	0.0007795	1.0014	1.0014	seq68556_qe2
DHASIQMNVAEVD	K.n[35.07]DHASIQMNVAEVD.K	sp|P63220|RS21_HUMAN	sp|P63220|RS21_HUMANtr|Q9BYK1|Q9BYK1_HUMANtr|Q8WVC2|Q8WVC2_HUMAN	0.9703	0.00186	8|24	2	1461.7	1461.7	-0.000605	1	6643.6	731.856	731.856	-0.0003025	-0.413333	-0.413333	seq68556_qe2
DAPEEEDHVLVLR	A.n[29.04]DAPEEEDHVLVLR.K	sp|P07237|PDIA1_HUMAN	sp|P07237|PDIA1_HUMANtr|I3L312|I3L312_HUMANtr|I3L0S0|I3L0S0_HUMANtr|I3L3P5|I3L3P5_HUMANtr|H7BZ94|H7BZ94_HUMANtr|I3NI03|I3NI03_HUMANtr|I3L1Y5|I3L1Y5_HUMANtr|I3L514|I3L514_HUMANtr|I3L3U6|I3L3U6_HUMAN	1	8.07e-10	20|24	2	1548.78	1548.78	0.001722	1	6647.3	775.396	775.397	0.0008605	1.10975	1.10975	seq68556_qe2
GETTTQGLDGLSERCAQY	N.n[29.04]GETTTQGLDGLSERC[160.03]AQY.K	sp|P04075|ALDOA_HUMAN	sp|P04075|ALDOA_HUMANsp|P09972|ALDOC_HUMANtr|H3BQN4|H3BQN4_HUMANtr|H3BUH7|H3BUH7_HUMANtr|C9J8F3|C9J8F3_HUMANtr|J3QKP5|J3QKP5_HUMANtr|A8MVZ9|A8MVZ9_HUMANtr|J3KSV6|J3KSV6_HUMANtr|H3BPS8|H3BPS8_HUMANtr|H3BR04|H3BR04_HUMANtr|K7EKH5|K7EKH5_HUMANtr|H3BMQ8|H3BMQ8_HUMANtr|H3BU78|H3BU78_HUMANtr|J3KPS3|J3KPS3_HUMANsp|ALDOA_RABIT|	0.9979	2.29e-05	15|68	3	2012.91	2012.91	-0.001978	1	6647.6	671.978	671.977	-0.000659	-0.980688	-0.980688	seq68556_qe2
GETTTQGLDGLSERCAQY	N.n[35.07]GETTTQGLDGLSERC[160.03]AQY.K	sp|P04075|ALDOA_HUMAN	sp|P04075|ALDOA_HUMANsp|P09972|ALDOC_HUMANtr|H3BQN4|H3BQN4_HUMANtr|H3BUH7|H3BUH7_HUMANtr|C9J8F3|C9J8F3_HUMANtr|J3QKP5|J3QKP5_HUMANtr|A8MVZ9|A8MVZ9_HUMANtr|J3KSV6|J3KSV6_HUMANtr|H3BPS8|H3BPS8_HUMANtr|H3BR04|H3BR04_HUMANtr|K7EKH5|K7EKH5_HUMANtr|H3BMQ8|H3BMQ8_HUMANtr|H3BU78|H3BU78_HUMANtr|J3KPS3|J3KPS3_HUMANsp|ALDOA_RABIT|	0.9999	8.17e-06	13|68	3	2018.95	2018.94	0.005756	1	6647.7	673.988	673.99	0.001919	2.84722	2.84722	seq68556_qe2
DAPEEEDHVLVLR	A.n[29.04]DAPEEEDHVLVLR.K	sp|P07237|PDIA1_HUMAN	sp|P07237|PDIA1_HUMANtr|I3L312|I3L312_HUMANtr|I3L0S0|I3L0S0_HUMANtr|I3L3P5|I3L3P5_HUMANtr|H7BZ94|H7BZ94_HUMANtr|I3NI03|I3NI03_HUMANtr|I3L1Y5|I3L1Y5_HUMANtr|I3L514|I3L514_HUMANtr|I3L3U6|I3L3U6_HUMAN	1	1.21e-07	20|48	3	1548.79	1548.78	0.008539	1	6648.7	517.267	517.27	0.00284633	5.50261	5.50261	seq68556_qe2
AILNTPDLR	A.n[35.07]AILNTPDLR.K	sp|P00505|AATM_HUMAN	sp|P00505|AATM_HUMAN	0.9027	0.00356	10|16	2	1045.63	1045.63	-0.001715	1	6649	523.824	523.824	-0.0008575	-1.637	-1.637	seq68556_qe2
GETTTQGLDGLSERCAQY	N.n[35.07]GETTTQGLDGLSERC[160.03]AQY.K	sp|P04075|ALDOA_HUMAN	sp|P04075|ALDOA_HUMANsp|P09972|ALDOC_HUMANtr|H3BQN4|H3BQN4_HUMANtr|H3BUH7|H3BUH7_HUMANtr|C9J8F3|C9J8F3_HUMANtr|J3QKP5|J3QKP5_HUMANtr|A8MVZ9|A8MVZ9_HUMANtr|J3KSV6|J3KSV6_HUMANtr|H3BPS8|H3BPS8_HUMANtr|H3BR04|H3BR04_HUMANtr|K7EKH5|K7EKH5_HUMANtr|H3BMQ8|H3BMQ8_HUMANtr|H3BU78|H3BU78_HUMANtr|J3KPS3|J3KPS3_HUMANsp|ALDOA_RABIT|	1	2.2e-06	13|34	2	2018.95	2018.94	0.005831	1	6650.3	1010.48	1010.48	0.0029155	2.88526	2.88526	seq68556_qe2
RSPRPTSAPAITQGQVAEGGVLDASA	D.n[35.07]RSPRPTSAPAITQGQVAEGGVLDASA.K	sp|P11171|41_HUMAN	sp|P11171|41_HUMANtr|A0A2R8Y7N0|A0A2R8Y7N0_HUMANtr|A0A2R8Y6G5|A0A2R8Y6G5_HUMANtr|A0A1B0GWG0|A0A1B0GWG0_HUMANtr|A0A2R8Y6D0|A0A2R8Y6D0_HUMANtr|A0A2R8Y5G2|A0A2R8Y5G2_HUMANtr|A0A2R8YFR9|A0A2R8YFR9_HUMANtr|A0A2R8Y4N6|A0A2R8Y4N6_HUMANtr|A0A2R8Y5Z6|A0A2R8Y5Z6_HUMANtr|A0A2R8Y420|A0A2R8Y420_HUMANtr|A0A2R8Y7Y3|A0A2R8Y7Y3_HUMANtr|A0A2R8YCW8|A0A2R8YCW8_HUMANtr|A0A2U3TZH6|A0A2U3TZH6_HUMANtr|A0A2R8Y5C8|A0A2R8Y…	0.9917	0.000221	10|100	3	2570.37	2569.37	1.00631	1	6654.6	857.463	857.798	0.335437	391.044	1.15062	seq68556_qe2
APSVPAAEPEYP	M.n[29.04]APSVPAAEPEYP.K	sp|P54819|KAD2_HUMAN	sp|P54819|KAD2_HUMANtr|F8VY04|F8VY04_HUMANtr|F8VPP1|F8VPP1_HUMANtr|F8W1A4|F8W1A4_HUMANtr|F8VZG5|F8VZG5_HUMANtr|G3V213|G3V213_HUMAN	0.9917	0.00107	11|22	2	1254.61	1254.61	0.001124	2	6657.3	628.314	628.314	0.000562	0.894457	0.894457	seq68556_qe2
HPGQISAGYAPVLDCHTAHIAC	N.n[35.07]HPGQISAGYAPVLDC[160.03]HTAHIAC[160.03].K	sp|P68104|EF1A1_HUMAN	sp|P68104|EF1A1_HUMANtr|A0A087WV01|A0A087WV01_HUMANtr|A0A087WVQ9|A0A087WVQ9_HUMAN	0.9981	2.22e-05	11|84	3	2409.16	2408.16	1.00422	1	6661.6	803.727	804.061	0.33474	416.312	0.361084	seq68556_qe2
DAPEEEDHVLVLR	A.n[35.07]DAPEEEDHVLVLR.K	sp|P07237|PDIA1_HUMAN	sp|P07237|PDIA1_HUMANtr|I3L312|I3L312_HUMANtr|I3L0S0|I3L0S0_HUMANtr|I3L3P5|I3L3P5_HUMANtr|H7BZ94|H7BZ94_HUMANtr|I3NI03|I3NI03_HUMANtr|I3L1Y5|I3L1Y5_HUMANtr|I3L514|I3L514_HUMANtr|I3L3U6|I3L3U6_HUMAN	0.9999	1.01e-06	21|48	3	1554.81	1554.81	0.000541	1	6663.3	519.277	519.278	0.000180333	0.347277	0.347277	seq68556_qe2
DAPEEEDHVLVLR	A.n[35.07]DAPEEEDHVLVLR.K	sp|P07237|PDIA1_HUMAN	sp|P07237|PDIA1_HUMANtr|I3L312|I3L312_HUMANtr|I3L0S0|I3L0S0_HUMANtr|I3L3P5|I3L3P5_HUMANtr|H7BZ94|H7BZ94_HUMANtr|I3NI03|I3NI03_HUMANtr|I3L1Y5|I3L1Y5_HUMANtr|I3L514|I3L514_HUMANtr|I3L3U6|I3L3U6_HUMAN	1	3.33e-09	20|24	2	1554.81	1554.81	0.001549	1	6663.7	778.412	778.413	0.0007745	0.994973	0.994973	seq68556_qe2
HPGQISAGYAPVLDCHTAHIAC	N.n[35.07]HPGQISAGYAPVLDC[160.03]HTAHIAC[160.03].K	sp|P68104|EF1A1_HUMAN	sp|P68104|EF1A1_HUMANtr|A0A087WV01|A0A087WV01_HUMANtr|A0A087WVQ9|A0A087WVQ9_HUMAN	0.9999	2.57e-07	14|84	3	2408.15	2408.16	-0.005056	1	6663.9	803.727	803.725	-0.00168533	-2.0969	-2.0969	seq68556_qe2
HPGQISAGYAPVLDCHTAHIAC	N.n[29.04]HPGQISAGYAPVLDC[160.03]HTAHIAC[160.03].K	sp|P68104|EF1A1_HUMAN	sp|P68104|EF1A1_HUMANtr|A0A087WV01|A0A087WV01_HUMANtr|A0A087WVQ9|A0A087WVQ9_HUMAN	1	1.23e-08	25|126	4	2403.13	2402.13	1.00142	1	6667	601.539	601.789	0.250354	416.017	-0.802607	seq68556_qe2
DAPEEEDHVLVLR	A.n[29.04]DAPEEEDHVLVLR.K	sp|P07237|PDIA1_HUMAN	sp|P07237|PDIA1_HUMANtr|I3L312|I3L312_HUMANtr|I3L0S0|I3L0S0_HUMANtr|I3L3P5|I3L3P5_HUMANtr|H7BZ94|H7BZ94_HUMANtr|I3NI03|I3NI03_HUMANtr|I3L1Y5|I3L1Y5_HUMANtr|I3L514|I3L514_HUMANtr|I3L3U6|I3L3U6_HUMAN	0.9999	1.1e-05	17|24	2	1548.78	1548.78	0.003127	1	6667.7	775.396	775.398	0.0015635	2.01638	2.01638	seq68556_qe2
DAPEEEDHVLVLR	A.n[29.04]DAPEEEDHVLVLR.K	sp|P07237|PDIA1_HUMAN	sp|P07237|PDIA1_HUMANtr|I3L312|I3L312_HUMANtr|I3L0S0|I3L0S0_HUMANtr|I3L3P5|I3L3P5_HUMANtr|H7BZ94|H7BZ94_HUMANtr|I3NI03|I3NI03_HUMANtr|I3L1Y5|I3L1Y5_HUMANtr|I3L514|I3L514_HUMANtr|I3L3U6|I3L3U6_HUMAN	1	4.26e-07	21|48	3	1548.79	1548.78	0.008068	1	6669.1	517.267	517.269	0.00268933	5.1991	5.1991	seq68556_qe2
SLGFDEPTEQPVR	F.n[35.07]SLGFDEPTEQPVR.K	sp|Q9UK76|JUPI1_HUMAN	sp|Q9UK76|JUPI1_HUMANtr|J3KT51|J3KT51_HUMAN	0.9753	0.00175	9|24	2	1508.78	1507.77	1.00691	1	6669.3	754.894	755.397	0.503457	666.479	2.35836	seq68556_qe2
ADAPEEEDHVLVLR	R.n[29.04]ADAPEEEDHVLVLR.K	sp|P07237|PDIA1_HUMAN	sp|P07237|PDIA1_HUMANtr|I3L312|I3L312_HUMANtr|I3L0S0|I3L0S0_HUMANtr|I3L3P5|I3L3P5_HUMANtr|H7BZ94|H7BZ94_HUMANtr|I3NI03|I3NI03_HUMANtr|I3L1Y5|I3L1Y5_HUMANtr|I3L514|I3L514_HUMANtr|I3L3U6|I3L3U6_HUMAN	0.971	3.94e-06	10|26	2	1620.85	1619.82	1.03475	1	6669.9	810.915	811.432	0.517374	637.606	19.3473	seq68556_qe2
GWTANMERIM	Y.n[29.04]GWTANMERIM[147.04].K	sp|P08238|HS90B_HUMAN	sp|P08238|HS90B_HUMANsp|P07900|HS90A_HUMANsp|Q58FG1|HS904_HUMAN	0.9999	2.95e-05	10|18	2	1251.58	1251.57	0.005058	1	6670.6	626.794	626.797	0.0025285	4.034	4.034	seq68556_qe2
SGGLPERSVSLTGAPESVQ	D.n[35.07]SGGLPERSVSLTGAPESVQ.K	sp|Q92945|FUBP2_HUMAN	sp|Q92945|FUBP2_HUMANtr|M0R0I5|M0R0I5_HUMANtr|A0A087WTP3|A0A087WTP3_HUMANtr|M0QYH3|M0QYH3_HUMANtr|M0QXW7|M0QXW7_HUMAN	0.9981	4.06e-05	8|36	2	1905.01	1904.01	1.00523	1	6672.2	953.01	953.513	0.502616	527.121	0.987401	seq68556_qe2
RSPRPTSAPAITQGQVAEGGVLDASA	D.n[35.07]RSPRPTSAPAITQGQVAEGGVLDASA.K	sp|P11171|41_HUMAN	sp|P11171|41_HUMANtr|A0A2R8Y7N0|A0A2R8Y7N0_HUMANtr|A0A2R8Y6G5|A0A2R8Y6G5_HUMANtr|A0A1B0GWG0|A0A1B0GWG0_HUMANtr|A0A2R8Y6D0|A0A2R8Y6D0_HUMANtr|A0A2R8Y5G2|A0A2R8Y5G2_HUMANtr|A0A2R8YFR9|A0A2R8YFR9_HUMANtr|A0A2R8Y4N6|A0A2R8Y4N6_HUMANtr|A0A2R8Y5Z6|A0A2R8Y5Z6_HUMANtr|A0A2R8Y420|A0A2R8Y420_HUMANtr|A0A2R8Y7Y3|A0A2R8Y7Y3_HUMANtr|A0A2R8YCW8|A0A2R8YCW8_HUMANtr|A0A2U3TZH6|A0A2U3TZH6_HUMANtr|A0A2R8Y5C8|A0A2R8Y…	0.9869	0.000252	11|100	3	2571.38	2569.37	2.01193	1	6675.6	857.463	858.134	0.670642	781.513	2.03038	seq68556_qe2
RSPRPTSAPAITQGQVAEGGVLDASA	D.n[35.07]RSPRPTSAPAITQGQVAEGGVLDASA.K	sp|P11171|41_HUMAN	sp|P11171|41_HUMANtr|A0A2R8Y7N0|A0A2R8Y7N0_HUMANtr|A0A2R8Y6G5|A0A2R8Y6G5_HUMANtr|A0A1B0GWG0|A0A1B0GWG0_HUMANtr|A0A2R8Y6D0|A0A2R8Y6D0_HUMANtr|A0A2R8Y5G2|A0A2R8Y5G2_HUMANtr|A0A2R8YFR9|A0A2R8YFR9_HUMANtr|A0A2R8Y4N6|A0A2R8Y4N6_HUMANtr|A0A2R8Y5Z6|A0A2R8Y5Z6_HUMANtr|A0A2R8Y420|A0A2R8Y420_HUMANtr|A0A2R8Y7Y3|A0A2R8Y7Y3_HUMANtr|A0A2R8YCW8|A0A2R8YCW8_HUMANtr|A0A2U3TZH6|A0A2U3TZH6_HUMANtr|A0A2R8Y5C8|A0A2R8Y…	0.9993	1.04e-05	11|100	3	2570.37	2569.37	1.00613	1	6675.6	857.463	857.798	0.335376	390.973	1.07951	seq68556_qe2
LNLQEYQS	W.n[35.07]LNLQEYQS.K	sp|Q96I99|SUCB2_HUMAN	sp|Q96I99|SUCB2_HUMANtr|E9PDQ8|E9PDQ8_HUMAN	0.9624	0.0144	6|14	2	1027.54	1027.54	0.004305	1	6676	514.777	514.779	0.002153	4.18237	4.18237	seq68556_qe2
GWTANMERIM	Y.n[35.07]GWTANMERIM[147.04].K	sp|P08238|HS90B_HUMAN	sp|P08238|HS90B_HUMANsp|P07900|HS90A_HUMANsp|Q58FG1|HS904_HUMAN	1	1.01e-06	14|18	2	1257.61	1257.61	0.003532	1	6678.3	629.81	629.812	0.001766	2.80401	2.80401	seq68556_qe2
GQIQGSVELAAPGQA	D.n[35.07]GQIQGSVELAAPGQA.K	sp|P57764|GSDMD_HUMAN	sp|P57764|GSDMD_HUMANtr|E9PIB2|E9PIB2_HUMANtr|E9PQ48|E9PQ48_HUMANtr|E9PQR9|E9PQR9_HUMANtr|E9PNZ0|E9PNZ0_HUMANtr|G3V1A6|G3V1A6_HUMAN	1	2.23e-09	14|28	2	1458.79	1458.79	0.003135	1	6678.5	730.402	730.403	0.001568	2.14676	2.14676	seq68556_qe2
EEPAASFSQPGSMGLD	A.n[29.04]EEPAASFSQPGSM[147.04]GLD.K	sp|Q8NI22|MCFD2_HUMAN	sp|Q8NI22|MCFD2_HUMANtr|C9JTR4|C9JTR4_HUMAN	0.9499	0.0197	7|30	2	1665.72	1665.72	0.00538	1	6678.6	833.867	833.87	0.0026905	3.22652	3.22652	seq68556_qe2
LNLQEYQS	W.n[29.04]LNLQEYQS.K	sp|Q96I99|SUCB2_HUMAN	sp|Q96I99|SUCB2_HUMANtr|E9PDQ8|E9PDQ8_HUMAN	0.9901	0.00339	7|14	2	1021.51	1021.51	0.004539	1	6679	511.761	511.764	0.00227	4.43564	4.43564	seq68556_qe2
EEPAASFSQPGSMGLD	A.n[35.07]EEPAASFSQPGSM[147.04]GLD.K	sp|Q8NI22|MCFD2_HUMAN	sp|Q8NI22|MCFD2_HUMANtr|C9JTR4|C9JTR4_HUMAN	0.9993	3.95e-05	7|30	2	1672.76	1671.75	1.0097	1	6680.3	836.883	837.388	0.504848	602.885	3.78976	seq68556_qe2
HPGQISAGYAPVLDCHTAHIAC	N.n[35.07]HPGQISAGYAPVLDC[160.03]HTAHIAC[160.03].K	sp|P68104|EF1A1_HUMAN	sp|P68104|EF1A1_HUMANtr|A0A087WV01|A0A087WV01_HUMANtr|A0A087WVQ9|A0A087WVQ9_HUMAN	1	1.4e-13	30|126	4	2408.17	2408.16	0.011258	1	6681	603.047	603.05	0.0028145	4.66711	4.66711	seq68556_qe2
GRGLQTVHINENFA	D.n[35.07]GRGLQTVHINENFA.K	sp|Q13573|SNW1_HUMAN	sp|Q13573|SNW1_HUMANtr|G3V3A4|G3V3A4_HUMANtr|G3V4X8|G3V4X8_HUMAN	1	2.09e-06	12|52	3	1588.86	1588.85	0.005056	1	6681.2	530.625	530.627	0.00168533	3.17612	3.17612	seq68556_qe2
TFLTVERPQED	D.n[35.07]TFLTVERPQED.-	sp|Q9H9R9|DBND1_HUMAN	sp|Q9H9R9|DBND1_HUMANtr|H3BLZ2|H3BLZ2_HUMAN	0.9942	0.0019	6|20	2	1367.72	1367.71	0.004557	1	6682.3	684.865	684.867	0.002279	3.32765	3.32765	seq68556_qe2
DAPEEEDHVLVLR	A.n[35.07]DAPEEEDHVLVLR.K	sp|P07237|PDIA1_HUMAN	sp|P07237|PDIA1_HUMANtr|I3L312|I3L312_HUMANtr|I3L0S0|I3L0S0_HUMANtr|I3L3P5|I3L3P5_HUMANtr|H7BZ94|H7BZ94_HUMANtr|I3NI03|I3NI03_HUMANtr|I3L1Y5|I3L1Y5_HUMANtr|I3L514|I3L514_HUMANtr|I3L3U6|I3L3U6_HUMAN	1	1.97e-08	20|48	3	1554.82	1554.81	0.005127	1	6684.2	519.277	519.279	0.001709	3.2911	3.2911	seq68556_qe2
DAPEEEDHVLVLR	A.n[35.07]DAPEEEDHVLVLR.K	sp|P07237|PDIA1_HUMAN	sp|P07237|PDIA1_HUMANtr|I3L312|I3L312_HUMANtr|I3L0S0|I3L0S0_HUMANtr|I3L3P5|I3L3P5_HUMANtr|H7BZ94|H7BZ94_HUMANtr|I3NI03|I3NI03_HUMANtr|I3L1Y5|I3L1Y5_HUMANtr|I3L514|I3L514_HUMANtr|I3L3U6|I3L3U6_HUMAN	1	5.23e-09	15|24	2	1554.82	1554.81	0.005002	1	6684.3	778.412	778.415	0.002501	3.21294	3.21294	seq68556_qe2
HPGQISAGYAPVLDCHTAHIAC	N.n[35.07]HPGQISAGYAPVLDC[160.03]HTAHIAC[160.03].K	sp|P68104|EF1A1_HUMAN	sp|P68104|EF1A1_HUMANtr|A0A087WV01|A0A087WV01_HUMANtr|A0A087WVQ9|A0A087WVQ9_HUMAN	1	5.42e-11	38|84	3	2409.17	2408.16	1.01246	1	6684.6	803.727	804.064	0.337487	419.727	3.77706	seq68556_qe2
FGSDQSENVDRGAGSIREAGGAFG	G.n[35.07]FGSDQSENVDRGAGSIREAGGAFG.K	sp|Q9UII2|ATIF1_HUMAN	sp|Q9UII2|ATIF1_HUMANtr|A0A0B4J230|A0A0B4J230_HUMAN	0.9974	0.000339	14|92	3	2417.15	2417.14	0.009819	1	6684.7	806.721	806.725	0.00327333	4.05756	4.05756	seq68556_qe2
HPGQISAGYAPVLDCHTAHIAC	N.n[29.04]HPGQISAGYAPVLDC[160.03]HTAHIAC[160.03].K	sp|P68104|EF1A1_HUMAN	sp|P68104|EF1A1_HUMANtr|A0A087WV01|A0A087WV01_HUMANtr|A0A087WVQ9|A0A087WVQ9_HUMAN	1	1.09e-20	42|84	3	2402.14	2402.13	0.009068	1	6686.7	801.716	801.719	0.00302267	3.77023	3.77023	seq68556_qe2
DAPEEEDHVLVLR	A.n[29.04]DAPEEEDHVLVLR.K	sp|P07237|PDIA1_HUMAN	sp|P07237|PDIA1_HUMANtr|I3L312|I3L312_HUMANtr|I3L0S0|I3L0S0_HUMANtr|I3L3P5|I3L3P5_HUMANtr|H7BZ94|H7BZ94_HUMANtr|I3NI03|I3NI03_HUMANtr|I3L1Y5|I3L1Y5_HUMANtr|I3L514|I3L514_HUMANtr|I3L3U6|I3L3U6_HUMAN	0.9999	2.44e-05	20|24	2	1548.78	1548.78	0.005651	1	6688.8	775.396	775.399	0.0028255	3.64393	3.64393	seq68556_qe2
HPGQISAGYAPVLDCHTAHIAC	N.n[29.04]HPGQISAGYAPVLDC[160.03]HTAHIAC[160.03].K	sp|P68104|EF1A1_HUMAN	sp|P68104|EF1A1_HUMANtr|A0A087WV01|A0A087WV01_HUMANtr|A0A087WVQ9|A0A087WVQ9_HUMAN	1	4.92e-10	35|126	4	2402.14	2402.13	0.009939	1	6689	601.539	601.541	0.00248475	4.13064	4.13064	seq68556_qe2
DAPEEEDHVLVLR	A.n[29.04]DAPEEEDHVLVLR.K	sp|P07237|PDIA1_HUMAN	sp|P07237|PDIA1_HUMANtr|I3L312|I3L312_HUMANtr|I3L0S0|I3L0S0_HUMANtr|I3L3P5|I3L3P5_HUMANtr|H7BZ94|H7BZ94_HUMANtr|I3NI03|I3NI03_HUMANtr|I3L1Y5|I3L1Y5_HUMANtr|I3L514|I3L514_HUMANtr|I3L3U6|I3L3U6_HUMAN	1	3.83e-07	21|48	3	1548.79	1548.78	0.008642	1	6689.9	517.267	517.27	0.00288067	5.56898	5.56898	seq68556_qe2
SLGFDEPTEQPVR	F.n[35.07]SLGFDEPTEQPVR.K	sp|Q9UK76|JUPI1_HUMAN	sp|Q9UK76|JUPI1_HUMANtr|J3KT51|J3KT51_HUMAN	0.9997	6.29e-05	7|24	2	1507.78	1507.77	0.006302	1	6690.1	754.894	754.897	0.003151	4.17408	4.17408	seq68556_qe2
GWTANMERIM	Y.n[29.04]GWTANMERIM[147.04].K	sp|P08238|HS90B_HUMAN	sp|P08238|HS90B_HUMANsp|P07900|HS90A_HUMANsp|Q58FG1|HS904_HUMAN	1	4.21e-08	12|18	2	1251.58	1251.57	0.00649	1	6691.1	626.794	626.798	0.0032445	5.17631	5.17631	seq68556_qe2
SQGFYVCPVEPQNRS	N.n[29.04]SQGFYVC[160.03]PVEPQNRS.K	sp|Q9Y617|SERC_HUMAN	sp|Q9Y617|SERC_HUMAN	0.9972	0.000254	7|28	2	1794.85	1794.84	0.014274	1	6692.5	898.425	898.432	0.007137	7.94384	7.94384	seq68556_qe2
SGGLPERSVSLTGAPESVQ	D.n[35.07]SGGLPERSVSLTGAPESVQ.K	sp|Q92945|FUBP2_HUMAN	sp|Q92945|FUBP2_HUMANtr|M0R0I5|M0R0I5_HUMANtr|A0A087WTP3|A0A087WTP3_HUMANtr|M0QYH3|M0QYH3_HUMANtr|M0QXW7|M0QXW7_HUMAN	1	1.03e-08	24|36	2	1904.01	1904.01	0.006139	1	6692.9	953.01	953.014	0.00307	3.22136	3.22136	seq68556_qe2
VHGDDCEIGASALSDSGSFVSSRARRE	P.n[35.07]VHGDDC[160.03]EIGASALSDSGSFVSSRARRE.K	tr|A6NMQ1|A6NMQ1_HUMAN	tr|A6NMQ1|A6NMQ1_HUMAN	0.9546	0.0233	12|208	5	2898.39	2898.37	0.0123	1	6693.5	580.682	580.685	0.00246	4.23638	4.23638	seq68556_qe2
EEPAASFSQPGSMGLD	A.n[35.07]EEPAASFSQPGSM[147.04]GLD.K	sp|Q8NI22|MCFD2_HUMAN	sp|Q8NI22|MCFD2_HUMANtr|C9JTR4|C9JTR4_HUMAN	0.9993	0.000193	10|30	2	1671.76	1671.75	0.006894	1	6695.2	836.883	836.886	0.003447	4.11884	4.11884	seq68556_qe2
VHGDDCEIGASALSDSGSFVSSRARRE	P.n[29.04]VHGDDC[160.03]EIGASALSDSGSFVSSRARRE.K	tr|A6NMQ1|A6NMQ1_HUMAN	tr|A6NMQ1|A6NMQ1_HUMAN	0.9985	0.000362	17|156	4	2893.36	2892.34	1.01557	1	6695.8	724.093	724.347	0.253892	350.511	4.21621	seq68556_qe2
VHGDDCEIGASALSDSGSFVSSRARRE	P.n[29.04]VHGDDC[160.03]EIGASALSDSGSFVSSRARRE.K	tr|A6NMQ1|A6NMQ1_HUMAN	tr|A6NMQ1|A6NMQ1_HUMAN	0.9998	0.000125	18|208	5	2894.36	2892.34	2.02221	1	6699.1	579.476	579.88	0.404441	697.456	5.34766	seq68556_qe2
GQIQGSVELAAPGQA	D.n[35.07]GQIQGSVELAAPGQA.K	sp|P57764|GSDMD_HUMAN	sp|P57764|GSDMD_HUMANtr|E9PIB2|E9PIB2_HUMANtr|E9PQ48|E9PQ48_HUMANtr|E9PQR9|E9PQR9_HUMANtr|E9PNZ0|E9PNZ0_HUMANtr|G3V1A6|G3V1A6_HUMAN	1	3.26e-08	14|28	2	1458.8	1458.79	0.009177	1	6699.7	730.402	730.406	0.0045885	6.28212	6.28212	seq68556_qe2
EEPAASFSQPGSMGLD	A.n[29.04]EEPAASFSQPGSM[147.04]GLD.K	sp|Q8NI22|MCFD2_HUMAN	sp|Q8NI22|MCFD2_HUMANtr|C9JTR4|C9JTR4_HUMAN	0.9367	0.00651	8|30	2	1666.73	1665.72	1.01014	1	6699.9	833.867	834.372	0.505071	605.331	4.07013	seq68556_qe2
AYFQRPENAL	P.n[35.07]AYFQRPENAL.K	sp|Q14152|EIF3A_HUMAN	sp|Q14152|EIF3A_HUMAN	0.9994	0.000146	11|18	2	1241.67	1241.66	0.00593	1	6701.2	621.838	621.841	0.002965	4.7681	4.7681	seq68556_qe2
AYFQRPENAL	P.n[29.04]AYFQRPENAL.K	sp|Q14152|EIF3A_HUMAN	sp|Q14152|EIF3A_HUMAN	0.9923	0.0026	11|18	2	1235.64	1235.63	0.005965	1	6702	618.822	618.825	0.0029825	4.81962	4.81962	seq68556_qe2
DAPEEEDHVLVLR	A.n[35.07]DAPEEEDHVLVLR.K	sp|P07237|PDIA1_HUMAN	sp|P07237|PDIA1_HUMANtr|I3L312|I3L312_HUMANtr|I3L0S0|I3L0S0_HUMANtr|I3L3P5|I3L3P5_HUMANtr|H7BZ94|H7BZ94_HUMANtr|I3NI03|I3NI03_HUMANtr|I3L1Y5|I3L1Y5_HUMANtr|I3L514|I3L514_HUMANtr|I3L3U6|I3L3U6_HUMAN	1	7.03e-12	21|48	3	1554.82	1554.81	0.008973	1	6705	519.277	519.28	0.002991	5.75989	5.75989	seq68556_qe2
DAPEEEDHVLVLR	A.n[35.07]DAPEEEDHVLVLR.K	sp|P07237|PDIA1_HUMAN	sp|P07237|PDIA1_HUMANtr|I3L312|I3L312_HUMANtr|I3L0S0|I3L0S0_HUMANtr|I3L3P5|I3L3P5_HUMANtr|H7BZ94|H7BZ94_HUMANtr|I3NI03|I3NI03_HUMANtr|I3L1Y5|I3L1Y5_HUMANtr|I3L514|I3L514_HUMANtr|I3L3U6|I3L3U6_HUMAN	0.9999	1.7e-05	15|24	2	1554.82	1554.81	0.008311	1	6705.1	778.412	778.417	0.0041555	5.3384	5.3384	seq68556_qe2
VHQVLYRALVST	M.n[29.04]VHQVLYRALVST.K	sp|Q16762|THTR_HUMAN	sp|Q16762|THTR_HUMANtr|B1AH48|B1AH48_HUMAN	0.9961	0.000387	15|44	3	1412.82	1412.81	0.008075	2	6705.3	471.945	471.948	0.00269167	5.70331	5.70331	seq68556_qe2
HPGQISAGYAPVLDCHTAHIAC	N.n[35.07]HPGQISAGYAPVLDC[160.03]HTAHIAC[160.03].K	sp|P68104|EF1A1_HUMAN	sp|P68104|EF1A1_HUMANtr|A0A087WV01|A0A087WV01_HUMANtr|A0A087WVQ9|A0A087WVQ9_HUMAN	1	1.37e-07	15|84	3	2409.17	2408.16	1.01246	1	6706.9	803.727	804.064	0.337487	419.727	3.77706	seq68556_qe2
GSTPVADFDAPGTTQ	D.n[35.07]GSTPVADFDAPGTTQ.K	sp|Q02952|AKA12_HUMAN	sp|Q02952|AKA12_HUMAN	0.9997	7.45e-05	10|28	2	1496.73	1496.72	0.005328	1	6708.2	749.368	749.37	0.002664	3.55498	3.55498	seq68556_qe2
VHQVLYRALVST	M.n[35.07]VHQVLYRALVST.K	sp|Q16762|THTR_HUMAN	sp|Q16762|THTR_HUMANtr|B1AH48|B1AH48_HUMAN	0.9159	0.00738	13|44	3	1418.86	1418.85	0.010082	2	6708.9	473.956	473.959	0.00336067	7.09062	7.09062	seq68556_qe2
DAPEEEDHVLVLR	A.n[29.04]DAPEEEDHVLVLR.K	sp|P07237|PDIA1_HUMAN	sp|P07237|PDIA1_HUMANtr|I3L312|I3L312_HUMANtr|I3L0S0|I3L0S0_HUMANtr|I3L3P5|I3L3P5_HUMANtr|H7BZ94|H7BZ94_HUMANtr|I3NI03|I3NI03_HUMANtr|I3L1Y5|I3L1Y5_HUMANtr|I3L514|I3L514_HUMANtr|I3L3U6|I3L3U6_HUMAN	0.9998	4.62e-05	13|24	2	1548.79	1548.78	0.007758	1	6710	775.396	775.4	0.003879	5.00258	5.00258	seq68556_qe2
DAPEEEDHVLVLR	A.n[29.04]DAPEEEDHVLVLR.K	sp|P07237|PDIA1_HUMAN	sp|P07237|PDIA1_HUMANtr|I3L312|I3L312_HUMANtr|I3L0S0|I3L0S0_HUMANtr|I3L3P5|I3L3P5_HUMANtr|H7BZ94|H7BZ94_HUMANtr|I3NI03|I3NI03_HUMANtr|I3L1Y5|I3L1Y5_HUMANtr|I3L514|I3L514_HUMANtr|I3L3U6|I3L3U6_HUMAN	1	2.37e-07	24|48	3	1548.79	1548.78	0.009422	1	6710.8	517.267	517.27	0.00314067	6.07162	6.07162	seq68556_qe2
SGGLPERSVSLTGAPESVQ	D.n[35.07]SGGLPERSVSLTGAPESVQ.K	sp|Q92945|FUBP2_HUMAN	sp|Q92945|FUBP2_HUMANtr|M0R0I5|M0R0I5_HUMANtr|A0A087WTP3|A0A087WTP3_HUMANtr|M0QYH3|M0QYH3_HUMANtr|M0QXW7|M0QXW7_HUMAN	0.9999	1.08e-05	12|36	2	1904.01	1904.01	0.003015	1	6713.2	953.01	953.012	0.001508	1.58235	1.58235	seq68556_qe2
VLQENSSDFQSNIA	Q.n[35.07]VLQENSSDFQSNIA.-	sp|P31943|HNRH1_HUMAN	sp|P31943|HNRH1_HUMANtr|H0YBK1|H0YBK1_HUMANtr|E9PCY7|E9PCY7_HUMANtr|H0YBG7|H0YBG7_HUMAN	0.9929	0.00199	9|26	2	1584.79	1584.78	0.008921	1	6713.4	793.399	793.404	0.0044605	5.62198	5.62198	seq68556_qe2
REAQTLDSQIQETSI	Q.n[35.07]REAQTLDSQIQETSI.-	sp|P27816|MAP4_HUMAN	sp|P27816|MAP4_HUMANtr|E7EVA0|E7EVA0_HUMAN	0.9995	0.00011	8|28	2	1751.92	1751.91	0.008155	1	6715.8	876.963	876.967	0.0040775	4.64955	4.64955	seq68556_qe2
REAQTLDSQIQETSI	Q.n[29.04]REAQTLDSQIQETSI.-	sp|P27816|MAP4_HUMAN	sp|P27816|MAP4_HUMANtr|E7EVA0|E7EVA0_HUMAN	0.9458	0.00243	6|28	2	1746.89	1745.88	1.01519	1	6716.2	873.947	874.455	0.507596	580.471	6.77108	seq68556_qe2
VHGDDCEIGASALSDSGSFVSSRARRE	P.n[29.04]VHGDDC[160.03]EIGASALSDSGSFVSSRARRE.K	tr|A6NMQ1|A6NMQ1_HUMAN	tr|A6NMQ1|A6NMQ1_HUMAN	1	6.64e-09	21|156	4	2893.36	2892.34	1.01605	1	6716.8	724.093	724.347	0.254013	350.679	4.38464	seq68556_qe2
SPHPVPHRSLFSPQNTLAAPTGHPPTSGVE	D.n[35.07]SPHPVPHRSLFSPQNTLAAPTGHPPTSGVE.K	sp|Q5VT52|RPRD2_HUMAN	sp|Q5VT52|RPRD2_HUMAN	1	1.34e-05	14|174	4	3148.64	3148.63	0.016854	1	6718.7	788.164	788.168	0.0042135	5.34594	5.34594	seq68556_qe2
DAPEEEDHVLVLR	A.n[35.07]DAPEEEDHVLVLR.K	sp|P07237|PDIA1_HUMAN	sp|P07237|PDIA1_HUMANtr|I3L312|I3L312_HUMANtr|I3L0S0|I3L0S0_HUMANtr|I3L3P5|I3L3P5_HUMANtr|H7BZ94|H7BZ94_HUMANtr|I3NI03|I3NI03_HUMANtr|I3L1Y5|I3L1Y5_HUMANtr|I3L514|I3L514_HUMANtr|I3L3U6|I3L3U6_HUMAN	1	3.14e-12	20|48	3	1554.82	1554.81	0.008243	1	6725.4	519.277	519.28	0.00274767	5.2913	5.2913	seq68556_qe2
SLEDPQTHSNRIYRMI	F.n[35.07]SLEDPQTHSNRIYRMI.K	sp|P08238|HS90B_HUMAN	sp|P08238|HS90B_HUMAN	0.9996	0.000108	19|90	4	1993.04	1993.03	0.011562	1	6726.2	499.264	499.267	0.00289075	5.78999	5.78999	seq68556_qe2
DAPEEEDHVLVLR	A.n[35.07]DAPEEEDHVLVLR.K	sp|P07237|PDIA1_HUMAN	sp|P07237|PDIA1_HUMANtr|I3L312|I3L312_HUMANtr|I3L0S0|I3L0S0_HUMANtr|I3L3P5|I3L3P5_HUMANtr|H7BZ94|H7BZ94_HUMANtr|I3NI03|I3NI03_HUMANtr|I3L1Y5|I3L1Y5_HUMANtr|I3L514|I3L514_HUMANtr|I3L3U6|I3L3U6_HUMAN	1	3.5e-06	13|24	2	1554.82	1554.81	0.004833	1	6726.6	778.412	778.415	0.0024165	3.10439	3.10439	seq68556_qe2
IFSEQTIPPSA	N.n[35.07]IFSEQTIPPSA.K	sp|P51553|IDH3G_HUMAN	sp|P51553|IDH3G_HUMANtr|E9PF84|E9PF84_HUMANtr|E7EQB8|E7EQB8_HUMAN	0.9774	0.00827	9|20	2	1222.67	1222.67	0.004386	1	6727.2	612.34	612.342	0.002193	3.58133	3.58133	seq68556_qe2
GYSMAYGPAQHAISTE	Y.n[29.04]GYSMAYGPAQHAISTE.K	sp|Q9NRX4|PHP14_HUMAN	sp|Q9NRX4|PHP14_HUMAN	1	8.37e-09	8|30	2	1709.78	1709.77	0.008488	1	6729.8	855.893	855.897	0.004244	4.95854	4.95854	seq68556_qe2
GNDSDSSSYSSASTRGTYGILS	D.n[35.07]GNDSDSSSYSSASTRGTYGILS.K	sp|Q08378|GOGA3_HUMAN	sp|Q08378|GOGA3_HUMAN	1	1.46e-10	11|42	2	2246.02	2245.02	1.00478	1	6730	1123.52	1124.02	0.502392	446.96	0.637889	seq68556_qe2
DAPEEEDHVLVLR	A.n[29.04]DAPEEEDHVLVLR.K	sp|P07237|PDIA1_HUMAN	sp|P07237|PDIA1_HUMANtr|I3L312|I3L312_HUMANtr|I3L0S0|I3L0S0_HUMANtr|I3L3P5|I3L3P5_HUMANtr|H7BZ94|H7BZ94_HUMANtr|I3NI03|I3NI03_HUMANtr|I3L1Y5|I3L1Y5_HUMANtr|I3L514|I3L514_HUMANtr|I3L3U6|I3L3U6_HUMAN	0.9998	1.04e-05	12|24	2	1549.79	1548.78	1.01028	1	6730.7	775.396	775.902	0.505141	651.038	4.46771	seq68556_qe2
DAPEEEDHVLVLR	A.n[29.04]DAPEEEDHVLVLR.K	sp|P07237|PDIA1_HUMAN	sp|P07237|PDIA1_HUMANtr|I3L312|I3L312_HUMANtr|I3L0S0|I3L0S0_HUMANtr|I3L3P5|I3L3P5_HUMANtr|H7BZ94|H7BZ94_HUMANtr|I3NI03|I3NI03_HUMANtr|I3L1Y5|I3L1Y5_HUMANtr|I3L514|I3L514_HUMANtr|I3L3U6|I3L3U6_HUMAN	1	2.09e-08	21|48	3	1548.78	1548.78	0.006492	1	6731.7	517.267	517.269	0.002164	4.18351	4.18351	seq68556_qe2
GRGSGTFERLLD	M.n[29.04]GRGSGTFERLLD.K	sp|O14964|HGS_HUMAN	sp|O14964|HGS_HUMANtr|I3L1P5|I3L1P5_HUMAN	0.9907	0.00144	16|44	3	1334.7	1334.69	0.005431	2	6732.2	445.905	445.907	0.00181033	4.05989	4.05989	seq68556_qe2
GRGSGTFERLLD	M.n[35.07]GRGSGTFERLLD.K	sp|O14964|HGS_HUMAN	sp|O14964|HGS_HUMANtr|I3L1P5|I3L1P5_HUMAN	0.9987	0.000128	19|44	3	1340.73	1340.73	0.006954	2	6732.3	447.916	447.918	0.002318	5.17505	5.17505	seq68556_qe2
SSAAAEASAVL	Q.n[29.04]SSAAAEASAVL.K	sp|Q8TD30|ALAT2_HUMAN	sp|Q8TD30|ALAT2_HUMAN	0.9947	0.0017	9|20	2	1003.52	1003.52	0.004349	1	6732.5	502.767	502.769	0.0021745	4.32505	4.32505	seq68556_qe2
RAAIGLLARHL	F.n[29.04]RAAIGLLARHL.K	sp|P07741|APT_HUMAN	sp|P07741|APT_HUMANtr|H3BSW3|H3BSW3_HUMANtr|H3BQB1|H3BQB1_HUMANtr|H3BQZ9|H3BQZ9_HUMANtr|H3BQF1|H3BQF1_HUMAN	0.9272	0.0106	7|40	3	1217.77	1217.77	0.002406	1	6735	406.931	406.932	0.000802	1.97084	1.97084	seq68556_qe2
REAQTLDSQIQETSI	Q.n[35.07]REAQTLDSQIQETSI.-	sp|P27816|MAP4_HUMAN	sp|P27816|MAP4_HUMANtr|E7EVA0|E7EVA0_HUMAN	0.9656	0.013	5|28	2	1751.92	1751.91	0.004737	1	6736.7	876.963	876.965	0.0023685	2.70079	2.70079	seq68556_qe2
REAQTLDSQIQETSI	Q.n[29.04]REAQTLDSQIQETSI.-	sp|P27816|MAP4_HUMAN	sp|P27816|MAP4_HUMANtr|E7EVA0|E7EVA0_HUMAN	0.9999	2e-06	12|28	2	1746.89	1745.88	1.01495	1	6736.8	873.947	874.455	0.507474	580.332	6.63156	seq68556_qe2
GVATDITSTRSLNY	D.n[35.07]GVATDITSTRSLNY.K	sp|Q7Z2W4|ZCCHV_HUMAN	sp|Q7Z2W4|ZCCHV_HUMANtr|C9J6P4|C9J6P4_HUMAN	0.9998	7.1e-06	9|26	2	1531.82	1530.81	1.00752	1	6737.2	766.412	766.916	0.503759	656.863	2.71738	seq68556_qe2
AQVARPGGDTIFG	K.n[29.04]AQVARPGGDTIFG.K	sp|P49773|HINT1_HUMAN	sp|P49773|HINT1_HUMANtr|D6REP8|D6REP8_HUMANtr|D6RE99|D6RE99_HUMANtr|D6RD60|D6RD60_HUMANtr|D6RC06|D6RC06_HUMAN	0.9999	1.81e-05	9|24	2	1315.7	1315.69	0.007597	1	6737.9	658.852	658.855	0.003799	5.76606	5.76606	seq68556_qe2
SLEDPQTHSNRIYRMI	F.n[29.04]SLEDPQTHSNRIYRMI.K	sp|P08238|HS90B_HUMAN	sp|P08238|HS90B_HUMAN	0.9626	0.0112	22|90	4	1987	1986.99	0.008272	1	6741.8	497.756	497.758	0.00206825	4.15513	4.15513	seq68556_qe2
ADAFSVEDPVR	D.n[35.07]ADAFSVEDPVR.K	sp|O75822|EIF3J_HUMAN	sp|O75822|EIF3J_HUMAN	1	2.52e-07	13|20	2	1238.64	1238.64	0.00301	1	6742.5	620.325	620.327	0.001505	2.42614	2.42614	seq68556_qe2
SIQPRSVDNRPQAPLVSASAVNEEVS	D.n[35.07]SIQPRSVDNRPQAPLVSASAVNEEVS.K	sp|Q9Y6D6|BIG1_HUMAN	sp|Q9Y6D6|BIG1_HUMANtr|E5RHL7|E5RHL7_HUMANtr|E5RIF2|E5RIF2_HUMAN	0.9769	0.00406	7|100	3	2783.47	2783.46	0.008916	1	6745.7	928.828	928.831	0.002972	3.19972	3.19972	seq68556_qe2
DAPEEEDHVLVLR	A.n[35.07]DAPEEEDHVLVLR.K	sp|P07237|PDIA1_HUMAN	sp|P07237|PDIA1_HUMANtr|I3L312|I3L312_HUMANtr|I3L0S0|I3L0S0_HUMANtr|I3L3P5|I3L3P5_HUMANtr|H7BZ94|H7BZ94_HUMANtr|I3NI03|I3NI03_HUMANtr|I3L1Y5|I3L1Y5_HUMANtr|I3L514|I3L514_HUMANtr|I3L3U6|I3L3U6_HUMAN	1	9.51e-09	19|48	3	1554.82	1554.81	0.007322	1	6746.2	519.277	519.28	0.00244067	4.7001	4.7001	seq68556_qe2
IFSEQTIPPSA	N.n[35.07]IFSEQTIPPSA.K	sp|P51553|IDH3G_HUMAN	sp|P51553|IDH3G_HUMANtr|E9PF84|E9PF84_HUMANtr|E7EQB8|E7EQB8_HUMAN	0.9613	0.0135	9|20	2	1222.67	1222.67	0.002913	1	6748.4	612.34	612.342	0.0014565	2.37857	2.37857	seq68556_qe2
GYSMAYGPAQHAISTE	Y.n[35.07]GYSMAYGPAQHAISTE.K	sp|Q9NRX4|PHP14_HUMAN	sp|Q9NRX4|PHP14_HUMAN	1	2.58e-10	17|30	2	1715.81	1715.8	0.003016	1	6748.7	858.909	858.911	0.001508	1.75571	1.75571	seq68556_qe2
SADRSPRPTSAPAITQGQVAEGGVLDASA	D.n[35.07]SADRSPRPTSAPAITQGQVAEGGVLDASA.K	sp|P11171|41_HUMAN	sp|P11171|41_HUMANtr|A0A2R8Y7N0|A0A2R8Y7N0_HUMANtr|A0A2R8Y6G5|A0A2R8Y6G5_HUMANtr|A0A1B0GWG0|A0A1B0GWG0_HUMANtr|A0A2R8Y6D0|A0A2R8Y6D0_HUMANtr|A0A2R8Y5G2|A0A2R8Y5G2_HUMANtr|A0A2R8YFR9|A0A2R8YFR9_HUMANtr|A0A2R8Y4N6|A0A2R8Y4N6_HUMANtr|A0A2R8Y5Z6|A0A2R8Y5Z6_HUMANtr|A0A2R8Y420|A0A2R8Y420_HUMANtr|A0A2R8Y7Y3|A0A2R8Y7Y3_HUMANtr|A0A2R8YCW8|A0A2R8YCW8_HUMANtr|A0A2U3TZH6|A0A2U3TZH6_HUMANtr|A0A2R8Y5C8|A0A2R8Y…	0.9999	3.03e-06	12|112	3	2843.48	2842.46	1.01331	1	6749.4	948.495	948.833	0.337772	355.986	3.50079	seq68556_qe2
DAPEEEDHVLVLR	A.n[35.07]DAPEEEDHVLVLR.K	sp|P07237|PDIA1_HUMAN	sp|P07237|PDIA1_HUMANtr|I3L312|I3L312_HUMANtr|I3L0S0|I3L0S0_HUMANtr|I3L3P5|I3L3P5_HUMANtr|H7BZ94|H7BZ94_HUMANtr|I3NI03|I3NI03_HUMANtr|I3L1Y5|I3L1Y5_HUMANtr|I3L514|I3L514_HUMANtr|I3L3U6|I3L3U6_HUMAN	0.9986	0.00026	10|24	2	1554.81	1554.81	0.002825	1	6750.2	778.412	778.414	0.0014125	1.81459	1.81459	seq68556_qe2
SGISLDNSY	D.n[35.07]SGISLDNSY.K	sp|P42574|CASP3_HUMAN	sp|P42574|CASP3_HUMANtr|C9JXR7|C9JXR7_HUMANtr|A8MVM1|A8MVM1_HUMAN	0.9445	0.0149	10|16	2	988.494	988.493	0.001717	1	6751.5	495.254	495.254	0.0008585	1.73345	1.73345	seq68556_qe2
GRQLHDDYFYHDEL	Y.n[35.07]GRQLHDDYFYHDEL.-	sp|Q14257|RCN2_HUMAN	sp|Q14257|RCN2_HUMANtr|A8MXP8|A8MXP8_HUMAN	0.9916	7.45e-08	13|52	3	1842.84	1840.86	1.97949	1	6751.7	614.627	615.287	0.659829	1072.39	-14.7427	seq68556_qe2
GYSMAYGPAQHAISTE	Y.n[29.04]GYSMAYGPAQHAISTE.K	sp|Q9NRX4|PHP14_HUMAN	sp|Q9NRX4|PHP14_HUMAN	1	2.48e-10	15|30	2	1709.77	1709.77	-0.002417	1	6751.8	855.893	855.892	-0.001208	-1.41139	-1.41139	seq68556_qe2
DAPEEEDHVLVLR	A.n[29.04]DAPEEEDHVLVLR.K	sp|P07237|PDIA1_HUMAN	sp|P07237|PDIA1_HUMANtr|I3L312|I3L312_HUMANtr|I3L0S0|I3L0S0_HUMANtr|I3L3P5|I3L3P5_HUMANtr|H7BZ94|H7BZ94_HUMANtr|I3NI03|I3NI03_HUMANtr|I3L1Y5|I3L1Y5_HUMANtr|I3L514|I3L514_HUMANtr|I3L3U6|I3L3U6_HUMAN	0.987	0.000651	10|24	2	1549.78	1548.78	1.00613	1	6752	775.396	775.9	0.503066	648.365	1.79276	seq68556_qe2
DAPEEEDHVLVLR	A.n[29.04]DAPEEEDHVLVLR.K	sp|P07237|PDIA1_HUMAN	sp|P07237|PDIA1_HUMANtr|I3L312|I3L312_HUMANtr|I3L0S0|I3L0S0_HUMANtr|I3L3P5|I3L3P5_HUMANtr|H7BZ94|H7BZ94_HUMANtr|I3NI03|I3NI03_HUMANtr|I3L1Y5|I3L1Y5_HUMANtr|I3L514|I3L514_HUMANtr|I3L3U6|I3L3U6_HUMAN	1	4.16e-08	19|48	3	1548.78	1548.78	0.001969	1	6752.7	517.267	517.267	0.000656333	1.26885	1.26885	seq68556_qe2
RSFTSQMLSSQPPPHGDLGAPQNPNA	D.n[35.07]RSFTSQMLSSQPPPHGDLGAPQNPNA.K	sp|P16144|ITB4_HUMAN	sp|P16144|ITB4_HUMAN	0.9997	3.71e-06	10|100	3	2768.36	2767.36	1.00563	1	6752.9	923.459	923.794	0.335208	362.86	0.82089	seq68556_qe2
SSAAAEASAVL	Q.n[29.04]SSAAAEASAVL.K	sp|Q8TD30|ALAT2_HUMAN	sp|Q8TD30|ALAT2_HUMAN	0.9971	0.0007	9|20	2	1003.52	1003.52	0.002055	1	6753.4	502.767	502.768	0.001028	2.04468	2.04468	seq68556_qe2
GAIRRMGESDDSILRLA	C.n[35.07]GAIRRM[147.04]GESDDSILRLA.K	sp|P63220|RS21_HUMAN	sp|P63220|RS21_HUMANtr|Q8WVC2|Q8WVC2_HUMAN	0.9853	0.00287	13|96	4	1909.03	1909.03	0.003388	1	6753.8	478.264	478.265	0.00084675	1.77046	1.77046	seq68556_qe2
SADRSPRPTSAPAITQGQVAEGGVLDASA	D.n[35.07]SADRSPRPTSAPAITQGQVAEGGVLDASA.K	sp|P11171|41_HUMAN	sp|P11171|41_HUMANtr|A0A2R8Y7N0|A0A2R8Y7N0_HUMANtr|A0A2R8Y6G5|A0A2R8Y6G5_HUMANtr|A0A1B0GWG0|A0A1B0GWG0_HUMANtr|A0A2R8Y6D0|A0A2R8Y6D0_HUMANtr|A0A2R8Y5G2|A0A2R8Y5G2_HUMANtr|A0A2R8YFR9|A0A2R8YFR9_HUMANtr|A0A2R8Y4N6|A0A2R8Y4N6_HUMANtr|A0A2R8Y5Z6|A0A2R8Y5Z6_HUMANtr|A0A2R8Y420|A0A2R8Y420_HUMANtr|A0A2R8Y7Y3|A0A2R8Y7Y3_HUMANtr|A0A2R8YCW8|A0A2R8YCW8_HUMANtr|A0A2U3TZH6|A0A2U3TZH6_HUMANtr|A0A2R8Y5C8|A0A2R8Y…	1	9.99e-09	18|112	3	2842.46	2842.46	-0.000724	1	6757	948.495	948.495	-0.000241	-0.254087	-0.254087	seq68556_qe2
RSFTSQMLSSQPPPHGDLGAPQNPNA	D.n[35.07]RSFTSQMLSSQPPPHGDLGAPQNPNA.K	sp|P16144|ITB4_HUMAN	sp|P16144|ITB4_HUMAN	1	6.83e-09	15|100	3	2767.36	2767.36	0.002757	1	6757.1	923.459	923.46	0.000919	0.99517	0.99517	seq68556_qe2
ALAICSQCSDIST	F.n[29.04]ALAIC[160.03]SQC[160.03]SDIST.K	sp|P10155|RO60_HUMAN	sp|P10155|RO60_HUMANtr|H0Y9N5|H0Y9N5_HUMAN	1	4.01e-08	9|24	2	1452.66	1452.66	-0.000689	1	6758.3	727.337	727.336	-0.0003445	-0.473646	-0.473646	seq68556_qe2
AQVARPGGDTIFG	K.n[29.04]AQVARPGGDTIFG.K	sp|P49773|HINT1_HUMAN	sp|P49773|HINT1_HUMANtr|D6REP8|D6REP8_HUMANtr|D6RE99|D6RE99_HUMANtr|D6RD60|D6RD60_HUMANtr|D6RC06|D6RC06_HUMAN	0.9997	7.05e-05	8|24	2	1315.69	1315.69	0.00408	1	6759.1	658.852	658.854	0.00204	3.09629	3.09629	seq68556_qe2
IFSEQTIPPSA	N.n[29.04]IFSEQTIPPSA.K	sp|P51553|IDH3G_HUMAN	sp|P51553|IDH3G_HUMANtr|E9PF84|E9PF84_HUMANtr|E7EQB8|E7EQB8_HUMAN	0.9862	0.00219	9|20	2	1216.64	1216.63	0.001367	1	6759.5	609.324	609.325	0.0006835	1.12173	1.12173	seq68556_qe2
GRQLHDDYFYHDEL	Y.n[35.07]GRQLHDDYFYHDEL.-	sp|Q14257|RCN2_HUMAN	sp|Q14257|RCN2_HUMANtr|A8MXP8|A8MXP8_HUMAN	1	1.64e-06	18|78	4	1840.86	1840.86	0.005372	1	6759.6	461.222	461.223	0.001343	2.91182	2.91182	seq68556_qe2
MEDSASASLSSAAATGTSTSTPAAPTAR	-.n[29.04]M[147.04]EDSASASLSSAAATGTSTSTPAAPTAR.K	sp|O76021|RL1D1_HUMAN	sp|O76021|RL1D1_HUMANtr|J3KPU7|J3KPU7_HUMANtr|I3L4T8|I3L4T8_HUMANtr|J3QSV6|J3QSV6_HUMANtr|I3L1Y4|I3L1Y4_HUMANtr|I3L2F2|I3L2F2_HUMANtr|I3L3U9|I3L3U9_HUMAN	1	2.9e-09	12|108	3	2640.22	2640.22	0.002881	2	6761.9	881.08	881.081	0.000960333	1.08995	1.08995	seq68556_qe2
ADAFSVEDPVR	D.n[35.07]ADAFSVEDPVR.K	sp|O75822|EIF3J_HUMAN	sp|O75822|EIF3J_HUMAN	1	2.35e-09	13|20	2	1238.64	1238.64	0.004943	1	6763.7	620.325	620.328	0.002471	3.98338	3.98338	seq68556_qe2
DAPEEEDHVLVLR	A.n[35.07]DAPEEEDHVLVLR.K	sp|P07237|PDIA1_HUMAN	sp|P07237|PDIA1_HUMANtr|I3L312|I3L312_HUMANtr|I3L0S0|I3L0S0_HUMANtr|I3L3P5|I3L3P5_HUMANtr|H7BZ94|H7BZ94_HUMANtr|I3NI03|I3NI03_HUMANtr|I3L1Y5|I3L1Y5_HUMANtr|I3L514|I3L514_HUMANtr|I3L3U6|I3L3U6_HUMAN	1	1.82e-08	20|48	3	1554.81	1554.81	0.003663	1	6766.8	519.277	519.279	0.001221	2.35134	2.35134	seq68556_qe2
SNFAEALAAH	K.n[29.04]SNFAEALAAH.K	sp|P07237|PDIA1_HUMAN	sp|P07237|PDIA1_HUMANtr|I3L312|I3L312_HUMANtr|I3L0S0|I3L0S0_HUMANtr|I3L3P5|I3L3P5_HUMANtr|H7BZ94|H7BZ94_HUMANtr|I3NI03|I3NI03_HUMANtr|I3L1Y5|I3L1Y5_HUMANtr|I3L514|I3L514_HUMANtr|I3L3U6|I3L3U6_HUMAN	0.9999	1.73e-05	10|18	2	1057.52	1057.52	0.003431	1	6767.4	529.767	529.769	0.001715	3.23726	3.23726	seq68556_qe2
GSGVGAGEGETVQHFPLARP	E.n[35.07]GSGVGAGEGETVQHFPLARP.K	sp|Q96DT7|ZBT10_HUMAN	sp|Q96DT7|ZBT10_HUMAN	0.9706	0.00326	24|76	3	1999.04	1999.03	0.003514	1	6768.5	667.352	667.353	0.00117167	1.75569	1.75569	seq68556_qe2
DAPEEEDHVLVLR	A.n[29.04]DAPEEEDHVLVLR.K	sp|P07237|PDIA1_HUMAN	sp|P07237|PDIA1_HUMANtr|I3L312|I3L312_HUMANtr|I3L0S0|I3L0S0_HUMANtr|I3L3P5|I3L3P5_HUMANtr|H7BZ94|H7BZ94_HUMANtr|I3NI03|I3NI03_HUMANtr|I3L1Y5|I3L1Y5_HUMANtr|I3L514|I3L514_HUMANtr|I3L3U6|I3L3U6_HUMAN	1	2.86e-09	19|48	3	1548.78	1548.78	0.004752	1	6773.5	517.267	517.268	0.00158367	3.0616	3.0616	seq68556_qe2
LLVIVTPGERR	A.n[29.04]LLVIVTPGERR.K	sp|Q6UW78|UQCC3_HUMAN	sp|Q6UW78|UQCC3_HUMAN	0.9934	0.000977	15|40	3	1279.8	1279.8	0.004075	1	6773.6	427.606	427.608	0.00135833	3.17659	3.17659	seq68556_qe2
GSDVVSDLEHEEM	D.n[35.07]GSDVVSDLEHEEM[147.04].K	sp|Q96G28|CFA36_HUMAN	sp|Q96G28|CFA36_HUMANtr|B5MCA1|B5MCA1_HUMANtr|B5MD16|B5MD16_HUMANtr|B5MC35|B5MC35_HUMAN	1	4e-09	11|24	2	1495.67	1495.66	0.010055	1	6777.4	748.835	748.84	0.0050275	6.71371	6.71371	seq68556_qe2
RSFTSQMLSSQPPPHGDLGAPQNPNA	D.n[35.07]RSFTSQMLSSQPPPHGDLGAPQNPNA.K	sp|P16144|ITB4_HUMAN	sp|P16144|ITB4_HUMAN	0.9996	1.61e-05	20|100	3	2768.37	2767.36	1.01533	1	6778.3	923.459	923.798	0.338443	366.361	4.32274	seq68556_qe2
ALAICSQCSDIST	F.n[29.04]ALAIC[160.03]SQC[160.03]SDIST.K	sp|P10155|RO60_HUMAN	sp|P10155|RO60_HUMANtr|H0Y9N5|H0Y9N5_HUMAN	1	1.2e-07	11|24	2	1452.66	1452.66	0.006005	1	6778.7	727.337	727.34	0.003002	4.12737	4.12737	seq68556_qe2
SGISLDNSY	D.n[35.07]SGISLDNSY.K	sp|P42574|CASP3_HUMAN	sp|P42574|CASP3_HUMANtr|C9JXR7|C9JXR7_HUMANtr|A8MVM1|A8MVM1_HUMAN	0.9856	0.00509	10|16	2	988.496	988.493	0.003227	1	6779.6	495.254	495.255	0.0016135	3.25792	3.25792	seq68556_qe2
IFSEQTIPPSA	N.n[29.04]IFSEQTIPPSA.K	sp|P51553|IDH3G_HUMAN	sp|P51553|IDH3G_HUMANtr|E9PF84|E9PF84_HUMANtr|E7EQB8|E7EQB8_HUMAN	0.9964	0.00113	9|20	2	1216.64	1216.63	0.005301	1	6780.1	609.324	609.327	0.002651	4.3507	4.3507	seq68556_qe2
AVEEYSCEFGSA	A.n[35.07]AVEEYSC[160.03]EFGSA.K	tr|F8VWQ0|F8VWQ0_HUMAN	tr|F8VWQ0|F8VWQ0_HUMANtr|F8VVM2|F8VVM2_HUMAN	0.9999	1.28e-05	9|22	2	1381.6	1381.59	0.008537	1	6780.6	691.803	691.808	0.0042685	6.17007	6.17007	seq68556_qe2
AVEEYSCEFGSA	A.n[29.04]AVEEYSC[160.03]EFGSA.K	tr|F8VWQ0|F8VWQ0_HUMAN	tr|F8VWQ0|F8VWQ0_HUMANtr|F8VVM2|F8VVM2_HUMAN	0.9998	3.31e-05	10|22	2	1375.57	1375.56	0.006885	1	6783.3	688.787	688.791	0.003443	4.99861	4.99861	seq68556_qe2
GSGVGAGEGETVQHFPLARP	E.n[35.07]GSGVGAGEGETVQHFPLARP.K	sp|Q96DT7|ZBT10_HUMAN	sp|Q96DT7|ZBT10_HUMAN	1	5.51e-12	21|76	3	1999.05	1999.03	0.012546	1	6789.6	667.352	667.356	0.004182	6.26652	6.26652	seq68556_qe2
DAPEEEDHVLVLR	A.n[35.07]DAPEEEDHVLVLR.K	sp|P07237|PDIA1_HUMAN	sp|P07237|PDIA1_HUMANtr|I3L312|I3L312_HUMANtr|I3L0S0|I3L0S0_HUMANtr|I3L3P5|I3L3P5_HUMANtr|H7BZ94|H7BZ94_HUMANtr|I3NI03|I3NI03_HUMANtr|I3L1Y5|I3L1Y5_HUMANtr|I3L514|I3L514_HUMANtr|I3L3U6|I3L3U6_HUMAN	1	1.67e-08	20|48	3	1554.82	1554.81	0.007555	1	6790.1	519.277	519.28	0.002518	4.84902	4.84902	seq68556_qe2
MDSGISLDNSY	S.n[35.07]M[147.04]DSGISLDNSY.K	sp|P42574|CASP3_HUMAN	sp|P42574|CASP3_HUMANtr|C9JXR7|C9JXR7_HUMANtr|A8MVM1|A8MVM1_HUMAN	1	3.54e-06	10|20	2	1250.56	1250.55	0.007588	1	6793.8	626.285	626.289	0.0037935	6.05711	6.05711	seq68556_qe2
DAPEEEDHVLVLR	A.n[29.04]DAPEEEDHVLVLR.K	sp|P07237|PDIA1_HUMAN	sp|P07237|PDIA1_HUMANtr|I3L312|I3L312_HUMANtr|I3L0S0|I3L0S0_HUMANtr|I3L3P5|I3L3P5_HUMANtr|H7BZ94|H7BZ94_HUMANtr|I3NI03|I3NI03_HUMANtr|I3L1Y5|I3L1Y5_HUMANtr|I3L514|I3L514_HUMANtr|I3L3U6|I3L3U6_HUMAN	1	3.38e-07	16|48	3	1548.78	1548.78	0.004517	1	6794.9	517.267	517.268	0.00150533	2.91016	2.91016	seq68556_qe2
ALRYPMAVGLN	M.n[35.07]ALRYPM[147.04]AVGLN.K	sp|Q9Y3U8|RL36_HUMAN	sp|Q9Y3U8|RL36_HUMANtr|J3QSB5|J3QSB5_HUMANtr|J3KTD3|J3KTD3_HUMAN	0.9986	0.000405	12|20	2	1253.71	1253.7	0.004044	2	6795.1	627.858	627.86	0.002022	3.22046	3.22046	seq68556_qe2
GATILSMMDVDHQIA	D.n[35.07]GATILSM[147.04]M[147.04]DVDHQIA.K	sp|P48643|TCPE_HUMAN	sp|P48643|TCPE_HUMANtr|B7ZAR1|B7ZAR1_HUMANtr|E9PCA1|E9PCA1_HUMAN	1	2.16e-06	11|28	2	1666.82	1666.81	0.00931	1	6797	834.413	834.418	0.0046545	5.57814	5.57814	seq68556_qe2
RSFTSQMLSSQPPPHGDLGAPQNPNA	D.n[35.07]RSFTSQMLSSQPPPHGDLGAPQNPNA.K	sp|P16144|ITB4_HUMAN	sp|P16144|ITB4_HUMAN	0.9914	0.000394	13|100	3	2768.36	2767.36	1.00874	1	6798.5	923.459	923.796	0.336246	363.983	1.94415	seq68556_qe2
RSFTSQMLSSQPPPHGDLGAPQNPNA	D.n[35.07]RSFTSQMLSSQPPPHGDLGAPQNPNA.K	sp|P16144|ITB4_HUMAN	sp|P16144|ITB4_HUMAN	0.9961	0.000406	9|100	3	2767.36	2767.36	0.006053	1	6798.6	923.459	923.461	0.00201767	2.1849	2.1849	seq68556_qe2
SGISLDNSY	D.n[35.07]SGISLDNSY.K	sp|P42574|CASP3_HUMAN	sp|P42574|CASP3_HUMANtr|C9JXR7|C9JXR7_HUMANtr|A8MVM1|A8MVM1_HUMAN	0.9934	0.00217	9|16	2	988.496	988.493	0.003307	1	6800.7	495.254	495.255	0.001653	3.33767	3.33767	seq68556_qe2
IFSEQTIPPSA	N.n[29.04]IFSEQTIPPSA.K	sp|P51553|IDH3G_HUMAN	sp|P51553|IDH3G_HUMANtr|E9PF84|E9PF84_HUMANtr|E7EQB8|E7EQB8_HUMAN	0.9822	0.00639	9|20	2	1216.64	1216.63	0.003842	1	6800.8	609.324	609.326	0.0019215	3.15348	3.15348	seq68556_qe2
ALRYPMAVGLN	M.n[29.04]ALRYPM[147.04]AVGLN.K	sp|Q9Y3U8|RL36_HUMAN	sp|Q9Y3U8|RL36_HUMANtr|J3QSB5|J3QSB5_HUMANtr|J3KTD3|J3KTD3_HUMAN	0.9787	0.00727	14|20	2	1247.67	1247.67	0.003085	2	6804.7	624.842	624.844	0.001542	2.46782	2.46782	seq68556_qe2
CLNICVGESGDRLTRAA	L.n[35.07]C[160.03]LNIC[160.03]VGESGDRLTRAA.K	sp|P62913|RL11_HUMAN	sp|P62913|RL11_HUMANtr|Q5VVC8|Q5VVC8_HUMAN	0.9928	0.00107	10|64	3	1924.97	1924.97	0.0077	1	6812	642.663	642.666	0.00256667	3.99378	3.99378	seq68556_qe2
GRHPHDIIDDINSGAVECPAS	D.n[35.07]GRHPHDIIDDINSGAVEC[160.03]PAS.-	sp|P30050|RL12_HUMAN	sp|P30050|RL12_HUMAN	0.9947	0.000272	20|80	3	2294.11	2293.1	1.00871	1	6812.1	765.373	765.709	0.336238	439.119	2.33465	seq68556_qe2
APAVTQHAPYF	H.n[29.04]APAVTQHAPYF.K	sp|P30048|PRDX3_HUMAN	sp|P30048|PRDX3_HUMAN	0.9396	0.0242	5|20	2	1228.63	1228.62	0.003874	1	6812.3	615.319	615.321	0.001937	3.14795	3.14795	seq68556_qe2
APAVTQHAPYF	H.n[35.07]APAVTQHAPYF.K	sp|P30048|PRDX3_HUMAN	sp|P30048|PRDX3_HUMAN	0.9062	0.0369	8|20	2	1234.66	1234.66	0.003035	1	6812.4	618.335	618.337	0.0015175	2.45416	2.45416	seq68556_qe2
GRHPHDIIDDINSGAVECPAS	D.n[35.07]GRHPHDIIDDINSGAVEC[160.03]PAS.-	sp|P30050|RL12_HUMAN	sp|P30050|RL12_HUMAN	0.9964	0.00119	18|120	4	2293.11	2293.1	0.008468	1	6813.3	574.282	574.284	0.002117	3.68633	3.68633	seq68556_qe2
ALRYPMAVGLN	M.n[35.07]ALRYPM[147.04]AVGLN.K	sp|Q9Y3U8|RL36_HUMAN	sp|Q9Y3U8|RL36_HUMANtr|J3QSB5|J3QSB5_HUMANtr|J3KTD3|J3KTD3_HUMAN	0.9958	0.00102	15|20	2	1253.7	1253.7	0.002533	2	6816	627.858	627.859	0.0012665	2.01717	2.01717	seq68556_qe2
GATILSMMDVDHQIA	D.n[35.07]GATILSM[147.04]M[147.04]DVDHQIA.K	sp|P48643|TCPE_HUMAN	sp|P48643|TCPE_HUMANtr|B7ZAR1|B7ZAR1_HUMANtr|E9PCA1|E9PCA1_HUMAN	0.9982	0.000306	15|28	2	1666.81	1666.81	0.002547	1	6817.7	834.413	834.414	0.0012735	1.52622	1.52622	seq68556_qe2
SGISLDNSY	D.n[35.07]SGISLDNSY.K	sp|P42574|CASP3_HUMAN	sp|P42574|CASP3_HUMANtr|C9JXR7|C9JXR7_HUMANtr|A8MVM1|A8MVM1_HUMAN	0.9894	0.00365	9|16	2	988.496	988.493	0.003424	1	6821	495.254	495.255	0.001712	3.4568	3.4568	seq68556_qe2
MIEVVCNDRLG	-.n[35.07]MIEVVC[160.03]NDRLG.K	sp|Q9BZL1|UBL5_HUMAN	sp|Q9BZL1|UBL5_HUMANtr|K7EQ43|K7EQ43_HUMAN	0.9907	0.00145	11|20	2	1338.69	1338.68	0.00154	2	6821.1	670.35	670.35	0.00077	1.14865	1.14865	seq68556_qe2
IFSEQTIPPSA	N.n[29.04]IFSEQTIPPSA.K	sp|P51553|IDH3G_HUMAN	sp|P51553|IDH3G_HUMANtr|E9PF84|E9PF84_HUMANtr|E7EQB8|E7EQB8_HUMAN	0.9976	0.00072	9|20	2	1216.64	1216.63	0.004155	1	6821.7	609.324	609.326	0.0020775	3.4095	3.4095	seq68556_qe2
MIEVVCNDRLG	-.n[29.04]MIEVVC[160.03]NDRLG.K	sp|Q9BZL1|UBL5_HUMAN	sp|Q9BZL1|UBL5_HUMANtr|K7EQ43|K7EQ43_HUMAN	0.995	0.000959	9|20	2	1332.66	1332.65	0.002072	2	6823.8	667.334	667.335	0.001036	1.55244	1.55244	seq68556_qe2
ALRYPMAVGLN	M.n[29.04]ALRYPM[147.04]AVGLN.K	sp|Q9Y3U8|RL36_HUMAN	sp|Q9Y3U8|RL36_HUMANtr|J3QSB5|J3QSB5_HUMANtr|J3KTD3|J3KTD3_HUMAN	0.9868	0.00464	13|20	2	1247.68	1247.67	0.005824	2	6825	624.842	624.845	0.0029115	4.65956	4.65956	seq68556_qe2
MRPLTEEETRVMFE	-.n[35.07]MRPLTEEETRVM[147.04]FE.K	sp|Q9Y221|NIP7_HUMAN	sp|Q9Y221|NIP7_HUMANtr|J3QLW7|J3QLW7_HUMAN	0.9886	0.000766	15|52	3	1817.9	1816.89	1.01231	2	6831.6	606.638	606.975	0.337435	555.929	4.91838	seq68556_qe2
APAVTQHAPYF	H.n[29.04]APAVTQHAPYF.K	sp|P30048|PRDX3_HUMAN	sp|P30048|PRDX3_HUMAN	0.9972	0.000858	7|20	2	1228.63	1228.62	0.004918	1	6833.1	615.319	615.322	0.002459	3.99628	3.99628	seq68556_qe2
APAVTQHAPYF	H.n[35.07]APAVTQHAPYF.K	sp|P30048|PRDX3_HUMAN	sp|P30048|PRDX3_HUMAN	0.9999	1.43e-05	12|20	2	1234.66	1234.66	0.004304	1	6833.2	618.335	618.337	0.0021525	3.48111	3.48111	seq68556_qe2
CLNICVGESGDRLTRAA	L.n[35.07]C[160.03]LNIC[160.03]VGESGDRLTRAA.K	sp|P62913|RL11_HUMAN	sp|P62913|RL11_HUMANtr|Q5VVC8|Q5VVC8_HUMAN	0.9123	0.00886	8|64	3	1925.98	1924.97	1.01195	1	6833.4	642.663	643	0.337318	524.6	4.46034	seq68556_qe2
SVASSPSSAISTATPSP	N.n[35.07]SVASSPSSAISTATPSP.K	sp|O15550|KDM6A_HUMAN	sp|O15550|KDM6A_HUMANsp|O14607|UTY_HUMANtr|H0Y5J3|H0Y5J3_HUMANtr|A0A087X248|A0A087X248_HUMANtr|A0A087X0Y2|A0A087X0Y2_HUMANtr|F5GWV3|F5GWV3_HUMANtr|F5H8B4|F5H8B4_HUMANtr|F8W8R6|F8W8R6_HUMANtr|F5H3N7|F5H3N7_HUMANtr|F5H5V6|F5H5V6_HUMANtr|F5H6S1|F5H6S1_HUMANtr|A0A087X2I9|A0A087X2I9_HUMANtr|A0A096LPD8|A0A096LPD8_HUMANtr|H0Y6I7|H0Y6I7_HUMANtr|A0A087X0R0|A0A087X0R0_HUMAN	0.9388	0.0184	9|96	4	1579.82	1579.82	0.005887	1	6834.5	395.961	395.963	0.00147175	3.71689	3.71689	seq68556_qe2
MRPLTEEETRVMFE	-.n[29.04]MRPLTEEETRVM[147.04]FE.K	sp|Q9Y221|NIP7_HUMAN	sp|Q9Y221|NIP7_HUMANtr|J3QLW7|J3QLW7_HUMAN	1	6.95e-08	20|52	3	1810.87	1810.86	0.009393	2	6835.9	604.627	604.63	0.00313133	5.17892	5.17892	seq68556_qe2
ALRYPMAVGLN	M.n[35.07]ALRYPM[147.04]AVGLN.K	sp|Q9Y3U8|RL36_HUMAN	sp|Q9Y3U8|RL36_HUMANtr|J3QSB5|J3QSB5_HUMANtr|J3KTD3|J3KTD3_HUMAN	0.9912	0.00299	13|20	2	1253.71	1253.7	0.004086	2	6836.4	627.858	627.86	0.002043	3.25391	3.25391	seq68556_qe2
DAPEEEDHVLVLR	A.n[29.04]DAPEEEDHVLVLR.K	sp|P07237|PDIA1_HUMAN	sp|P07237|PDIA1_HUMANtr|I3L312|I3L312_HUMANtr|I3L0S0|I3L0S0_HUMANtr|I3L3P5|I3L3P5_HUMANtr|H7BZ94|H7BZ94_HUMANtr|I3NI03|I3NI03_HUMANtr|I3L1Y5|I3L1Y5_HUMANtr|I3L514|I3L514_HUMANtr|I3L3U6|I3L3U6_HUMAN	1	8.3e-11	19|48	3	1548.78	1548.78	0.006305	1	6836.7	517.267	517.269	0.00210167	4.06301	4.06301	seq68556_qe2
DAPEEEDHVLVLR	A.n[35.07]DAPEEEDHVLVLR.K	sp|P07237|PDIA1_HUMAN	sp|P07237|PDIA1_HUMANtr|I3L312|I3L312_HUMANtr|I3L0S0|I3L0S0_HUMANtr|I3L3P5|I3L3P5_HUMANtr|H7BZ94|H7BZ94_HUMANtr|I3NI03|I3NI03_HUMANtr|I3L1Y5|I3L1Y5_HUMANtr|I3L514|I3L514_HUMANtr|I3L3U6|I3L3U6_HUMAN	1	2.71e-09	20|48	3	1554.81	1554.81	0.004393	1	6837.8	519.277	519.279	0.001464	2.81929	2.81929	seq68556_qe2
GATILSMMDVDHQIA	D.n[35.07]GATILSM[147.04]M[147.04]DVDHQIA.K	sp|P48643|TCPE_HUMAN	sp|P48643|TCPE_HUMANtr|B7ZAR1|B7ZAR1_HUMANtr|E9PCA1|E9PCA1_HUMAN	0.9996	2.03e-05	13|28	2	1667.82	1666.81	1.00907	1	6838.4	834.413	834.918	0.504532	604.29	3.42249	seq68556_qe2
SGISLDNSY	D.n[35.07]SGISLDNSY.K	sp|P42574|CASP3_HUMAN	sp|P42574|CASP3_HUMANtr|C9JXR7|C9JXR7_HUMANtr|A8MVM1|A8MVM1_HUMAN	0.9928	0.00239	9|16	2	988.497	988.493	0.0046	1	6841.4	495.254	495.256	0.0023	4.64406	4.64406	seq68556_qe2
MIEVVCNDRLG	-.n[35.07]MIEVVC[160.03]NDRLG.K	sp|Q9BZL1|UBL5_HUMAN	sp|Q9BZL1|UBL5_HUMANtr|K7EQ43|K7EQ43_HUMAN	0.9963	0.00105	11|20	2	1338.69	1338.68	0.007316	2	6841.7	670.35	670.353	0.003658	5.45682	5.45682	seq68556_qe2
MIEVVCNDRLG	-.n[29.04]MIEVVC[160.03]NDRLG.K	sp|Q9BZL1|UBL5_HUMAN	sp|Q9BZL1|UBL5_HUMANtr|K7EQ43|K7EQ43_HUMAN	0.9761	0.00876	11|20	2	1332.66	1332.65	0.00685	2	6844.2	667.334	667.337	0.003425	5.13234	5.13234	seq68556_qe2
ALRYPMAVGLN	M.n[29.04]ALRYPM[147.04]AVGLN.K	sp|Q9Y3U8|RL36_HUMAN	sp|Q9Y3U8|RL36_HUMANtr|J3QSB5|J3QSB5_HUMANtr|J3KTD3|J3KTD3_HUMAN	0.9692	0.0116	12|20	2	1247.67	1247.67	0.005376	2	6845.4	624.842	624.845	0.002688	4.30187	4.30187	seq68556_qe2
FETGDAGASATFPMQCSALR	D.n[35.07]FETGDAGASATFPM[147.04]QC[160.03]SALR.K	sp|P63241|IF5A1_HUMAN	sp|P63241|IF5A1_HUMANsp|Q6IS14|IF5AL_HUMANtr|I3L397|I3L397_HUMANtr|I3L504|I3L504_HUMAN	0.9944	0.000652	16|76	3	2166	2165.99	0.005103	1	6846.8	723.005	723.007	0.001701	2.35268	2.35268	seq68556_qe2
SLVSPASYENVRA	F.n[35.07]SLVSPASYENVRA.K	sp|P15153|RAC2_HUMAN	sp|P15153|RAC2_HUMANtr|B1AH77|B1AH77_HUMANtr|B1AH78|B1AH78_HUMANtr|B1AH80|B1AH80_HUMAN	0.9968	0.000934	7|24	2	1425.77	1425.77	0.003583	1	6848.1	713.891	713.893	0.001791	2.50878	2.50878	seq68556_qe2
IFSEQTIPPSA	N.n[35.07]IFSEQTIPPSA.K	sp|P51553|IDH3G_HUMAN	sp|P51553|IDH3G_HUMANtr|E9PF84|E9PF84_HUMANtr|E7EQB8|E7EQB8_HUMAN	0.8982	0.0435	9|20	2	1222.67	1222.67	0.005856	1	6852.9	612.34	612.343	0.0029285	4.78245	4.78245	seq68556_qe2
APAVTQHAPYF	H.n[29.04]APAVTQHAPYF.K	sp|P30048|PRDX3_HUMAN	sp|P30048|PRDX3_HUMAN	0.9998	2.95e-05	7|20	2	1228.63	1228.62	0.006718	1	6853.6	615.319	615.323	0.0033595	5.45974	5.45974	seq68556_qe2
APAVTQHAPYF	H.n[35.07]APAVTQHAPYF.K	sp|P30048|PRDX3_HUMAN	sp|P30048|PRDX3_HUMAN	0.9878	0.00425	8|20	2	1234.66	1234.66	0.004435	1	6853.6	618.335	618.337	0.0022175	3.58623	3.58623	seq68556_qe2
SLVSPASYENVRA	F.n[29.04]SLVSPASYENVRA.K	sp|P15153|RAC2_HUMAN	sp|P15153|RAC2_HUMANtr|B1AH77|B1AH77_HUMANtr|B1AH78|B1AH78_HUMANtr|B1AH80|B1AH80_HUMAN	0.9094	0.00788	10|24	2	1420.74	1419.74	1.00686	1	6853.9	710.875	711.379	0.503428	707.679	2.46353	seq68556_qe2
AQTPSHLGATLPVGQPVGGDPEVR	N.n[29.04]AQTPSHLGATLPVGQPVGGDPEVR.K	sp|P29353|SHC1_HUMAN	sp|P29353|SHC1_HUMANtr|X6R6D0|X6R6D0_HUMANtr|H0Y539|H0Y539_HUMANtr|Q5T188|Q5T188_HUMAN	0.9907	0.00144	9|92	3	2410.27	2410.26	0.010566	1	6855.2	804.427	804.431	0.003522	4.37825	4.37825	seq68556_qe2
AQTPSHLGATLPVGQPVGGDPEVR	N.n[29.04]AQTPSHLGATLPVGQPVGGDPEVR.K	sp|P29353|SHC1_HUMAN	sp|P29353|SHC1_HUMANtr|X6R6D0|X6R6D0_HUMANtr|H0Y539|H0Y539_HUMANtr|Q5T188|Q5T188_HUMAN	0.9908	0.00112	8|92	3	2410.27	2410.26	0.005479	1	6856.7	804.427	804.429	0.00182633	2.27035	2.27035	seq68556_qe2
ALRYPMAVGLN	M.n[35.07]ALRYPM[147.04]AVGLN.K	sp|Q9Y3U8|RL36_HUMAN	sp|Q9Y3U8|RL36_HUMANtr|J3QSB5|J3QSB5_HUMANtr|J3KTD3|J3KTD3_HUMAN	0.9995	0.000115	15|20	2	1253.7	1253.7	0.002916	2	6857.2	627.858	627.859	0.001458	2.32218	2.32218	seq68556_qe2
MRPLTEEETRVMFE	-.n[29.04]MRPLTEEETRVM[147.04]FE.K	sp|Q9Y221|NIP7_HUMAN	sp|Q9Y221|NIP7_HUMANtr|J3QLW7|J3QLW7_HUMAN	1	6.4e-08	21|52	3	1810.87	1810.86	0.009396	2	6857.4	604.627	604.63	0.00313233	5.18058	5.18058	seq68556_qe2
MRPLTEEETRVMFE	-.n[35.07]MRPLTEEETRVM[147.04]FE.K	sp|Q9Y221|NIP7_HUMAN	sp|Q9Y221|NIP7_HUMANtr|J3QLW7|J3QLW7_HUMAN	0.9992	6.79e-05	21|52	3	1816.9	1816.89	0.00962	2	6857.7	606.638	606.641	0.00320667	5.28594	5.28594	seq68556_qe2
DAPEEEDHVLVLR	A.n[35.07]DAPEEEDHVLVLR.K	sp|P07237|PDIA1_HUMAN	sp|P07237|PDIA1_HUMANtr|I3L312|I3L312_HUMANtr|I3L0S0|I3L0S0_HUMANtr|I3L3P5|I3L3P5_HUMANtr|H7BZ94|H7BZ94_HUMANtr|I3NI03|I3NI03_HUMANtr|I3L1Y5|I3L1Y5_HUMANtr|I3L514|I3L514_HUMANtr|I3L3U6|I3L3U6_HUMAN	1	3.75e-07	16|48	3	1554.82	1554.81	0.008055	1	6858.5	519.277	519.28	0.00268467	5.16998	5.16998	seq68556_qe2
DAPEEEDHVLVLR	A.n[29.04]DAPEEEDHVLVLR.K	sp|P07237|PDIA1_HUMAN	sp|P07237|PDIA1_HUMANtr|I3L312|I3L312_HUMANtr|I3L0S0|I3L0S0_HUMANtr|I3L3P5|I3L3P5_HUMANtr|H7BZ94|H7BZ94_HUMANtr|I3NI03|I3NI03_HUMANtr|I3L1Y5|I3L1Y5_HUMANtr|I3L514|I3L514_HUMANtr|I3L3U6|I3L3U6_HUMAN	0.9998	1.25e-05	18|48	3	1548.79	1548.78	0.008677	1	6858.5	517.267	517.27	0.00289233	5.59154	5.59154	seq68556_qe2
SGISLDNSY	D.n[35.07]SGISLDNSY.K	sp|P42574|CASP3_HUMAN	sp|P42574|CASP3_HUMANtr|C9JXR7|C9JXR7_HUMANtr|A8MVM1|A8MVM1_HUMAN	0.9782	0.00633	9|16	2	988.498	988.493	0.005708	1	6861.9	495.254	495.256	0.002854	5.76267	5.76267	seq68556_qe2
DRADALQAGASQFETSAA	D.n[35.07]DRADALQAGASQFETSAA.K	sp|Q15836|VAMP3_HUMAN	sp|Q15836|VAMP3_HUMANsp|P63027|VAMP2_HUMANtr|L7N2F9|L7N2F9_HUMANtr|F8WCA0|F8WCA0_HUMANtr|K7ENK9|K7ENK9_HUMANtr|K7EKX0|K7EKX0_HUMANtr|J3QRU4|J3QRU4_HUMAN	0.9947	0.000324	5|34	2	1842.9	1841.9	1.00797	1	6862.5	921.956	922.46	0.503986	546.35	2.50526	seq68556_qe2
MIEVVCNDRLG	-.n[35.07]MIEVVC[160.03]NDRLG.K	sp|Q9BZL1|UBL5_HUMAN	sp|Q9BZL1|UBL5_HUMANtr|K7EQ43|K7EQ43_HUMAN	0.9942	0.00136	12|20	2	1338.69	1338.68	0.002514	2	6862.9	670.35	670.351	0.001257	1.87514	1.87514	seq68556_qe2
MIEVVCNDRLG	-.n[29.04]MIEVVC[160.03]NDRLG.K	sp|Q9BZL1|UBL5_HUMAN	sp|Q9BZL1|UBL5_HUMANtr|K7EQ43|K7EQ43_HUMAN	0.9881	0.0036	9|20	2	1332.66	1332.65	0.007438	2	6865	667.334	667.337	0.003719	5.57289	5.57289	seq68556_qe2
ALRYPMAVGLN	M.n[29.04]ALRYPM[147.04]AVGLN.K	sp|Q9Y3U8|RL36_HUMAN	sp|Q9Y3U8|RL36_HUMANtr|J3QSB5|J3QSB5_HUMANtr|J3KTD3|J3KTD3_HUMAN	0.9919	0.00273	11|20	2	1247.68	1247.67	0.005471	2	6865.7	624.842	624.845	0.002735	4.37709	4.37709	seq68556_qe2
SLVSPASYENVRA	F.n[35.07]SLVSPASYENVRA.K	sp|P15153|RAC2_HUMAN	sp|P15153|RAC2_HUMANtr|B1AH77|B1AH77_HUMANtr|B1AH78|B1AH78_HUMANtr|B1AH80|B1AH80_HUMAN	0.997	0.000881	11|24	2	1425.78	1425.77	0.007483	1	6868.9	713.891	713.895	0.003741	5.24027	5.24027	seq68556_qe2
DGVGGDPAVALPHRRFEY	G.n[35.07]DGVGGDPAVALPHRRFEY.K	sp|P49257|LMAN1_HUMAN	sp|P49257|LMAN1_HUMAN	1	8.45e-07	16|102	4	1990.04	1989.03	1.01398	1	6869.1	498.264	498.518	0.253496	508.5	5.33331	seq68556_qe2
IFSEQTIPPSA	N.n[35.07]IFSEQTIPPSA.K	sp|P51553|IDH3G_HUMAN	sp|P51553|IDH3G_HUMANtr|E9PF84|E9PF84_HUMANtr|E7EQB8|E7EQB8_HUMAN	0.9769	0.00848	9|20	2	1222.67	1222.67	0.005371	1	6873.5	612.34	612.343	0.002686	4.38643	4.38643	seq68556_qe2
APAVTQHAPYF	H.n[29.04]APAVTQHAPYF.K	sp|P30048|PRDX3_HUMAN	sp|P30048|PRDX3_HUMAN	0.9991	0.000115	9|20	2	1228.63	1228.62	0.008531	1	6874.6	615.319	615.324	0.0042655	6.93213	6.93213	seq68556_qe2
APAVTQHAPYF	H.n[35.07]APAVTQHAPYF.K	sp|P30048|PRDX3_HUMAN	sp|P30048|PRDX3_HUMAN	0.9957	0.000923	10|20	2	1234.66	1234.66	0.007509	1	6874.7	618.335	618.339	0.003755	6.07272	6.07272	seq68556_qe2
FETGDAGASATFPMQCSALR	D.n[35.07]FETGDAGASATFPM[147.04]QC[160.03]SALR.K	sp|P63241|IF5A1_HUMAN	sp|P63241|IF5A1_HUMANsp|Q6IS14|IF5AL_HUMANtr|I3L397|I3L397_HUMANtr|I3L504|I3L504_HUMAN	1	5.36e-07	20|76	3	2167	2165.99	1.00815	1	6876.6	723.005	723.341	0.336052	464.583	2.21426	seq68556_qe2
ALRYPMAVGLN	M.n[35.07]ALRYPM[147.04]AVGLN.K	sp|Q9Y3U8|RL36_HUMAN	sp|Q9Y3U8|RL36_HUMANtr|J3QSB5|J3QSB5_HUMANtr|J3KTD3|J3KTD3_HUMAN	0.986	0.00492	11|20	2	1253.71	1253.7	0.004675	2	6877.5	627.858	627.86	0.002337	3.72217	3.72217	seq68556_qe2
DAPEEEDHVLVLR	A.n[35.07]DAPEEEDHVLVLR.K	sp|P07237|PDIA1_HUMAN	sp|P07237|PDIA1_HUMANtr|I3L312|I3L312_HUMANtr|I3L0S0|I3L0S0_HUMANtr|I3L3P5|I3L3P5_HUMANtr|H7BZ94|H7BZ94_HUMANtr|I3NI03|I3NI03_HUMANtr|I3L1Y5|I3L1Y5_HUMANtr|I3L514|I3L514_HUMANtr|I3L3U6|I3L3U6_HUMAN	1	6.65e-07	16|48	3	1554.81	1554.81	0.002562	1	6879.4	519.277	519.278	0.000853667	1.64395	1.64395	seq68556_qe2
FETGDAGASATFPMQCSALR	D.n[35.07]FETGDAGASATFPM[147.04]QC[160.03]SALR.K	sp|P63241|IF5A1_HUMAN	sp|P63241|IF5A1_HUMANsp|Q6IS14|IF5AL_HUMANtr|I3L397|I3L397_HUMANtr|I3L504|I3L504_HUMAN	1	7.39e-08	13|38	2	2167	2165.99	1.00597	1	6879.7	1084	1084.51	0.502986	463.792	1.20838	seq68556_qe2
DGVGGDPAVALPHRRFEY	G.n[29.04]DGVGGDPAVALPHRRFEY.K	sp|P49257|LMAN1_HUMAN	sp|P49257|LMAN1_HUMAN	1	1.17e-09	17|102	4	1983	1983	0.006373	1	6881	496.756	496.758	0.00159325	3.2073	3.2073	seq68556_qe2
FETGDAGASATFPMQCSALR	D.n[35.07]FETGDAGASATFPM[147.04]QC[160.03]SALR.K	sp|P63241|IF5A1_HUMAN	sp|P63241|IF5A1_HUMANsp|Q6IS14|IF5AL_HUMANtr|I3L397|I3L397_HUMANtr|I3L504|I3L504_HUMAN	1	3.97e-10	20|38	2	2168	2165.99	2.00963	1	6881.1	1084	1085.01	1.00482	926.091	1.3516	seq68556_qe2
SGSDALRSGLTVPTSP	D.n[35.07]SGSDALRSGLTVPTSP.K	sp|Q53EL6|PDCD4_HUMAN	sp|Q53EL6|PDCD4_HUMANtr|Q5VZS7|Q5VZS7_HUMAN	0.9898	0.0035	9|30	2	1577.85	1577.85	0.004819	1	6884.9	789.931	789.933	0.002409	3.04962	3.04962	seq68556_qe2
SSGPYGGGGQYFA	R.n[35.07]SSGPYGGGGQYFA.K	sp|Q32P51|RA1L2_HUMAN	sp|Q32P51|RA1L2_HUMANsp|P09651|ROA1_HUMANtr|F8W6I7|F8W6I7_HUMANtr|H0YH80|H0YH80_HUMAN	0.9819	0.00651	8|24	2	1280.59	1280.59	0.005322	1	6885.6	641.302	641.304	0.002661	4.14936	4.14936	seq68556_qe2
ALRYPMAVGLN	M.n[29.04]ALRYPM[147.04]AVGLN.K	sp|Q9Y3U8|RL36_HUMAN	sp|Q9Y3U8|RL36_HUMANtr|J3QSB5|J3QSB5_HUMANtr|J3KTD3|J3KTD3_HUMAN	0.9289	0.029	13|20	2	1247.67	1247.67	0.004753	2	6886.8	624.842	624.844	0.002376	3.80255	3.80255	seq68556_qe2
HDDYFYHDEL	L.n[35.07]HDDYFYHDEL.-	sp|Q14257|RCN2_HUMAN	sp|Q14257|RCN2_HUMANtr|A8MXP8|A8MXP8_HUMAN	0.9997	5.57e-05	11|18	2	1386.6	1386.59	0.004145	1	6889.8	694.304	694.306	0.0020725	2.98499	2.98499	seq68556_qe2
FTTGDAGASSTYPMQCSALR	D.n[35.07]FTTGDAGASSTYPMQC[160.03]SALR.K	sp|Q9GZV4|IF5A2_HUMAN	sp|Q9GZV4|IF5A2_HUMANtr|C9J7B5|C9J7B5_HUMANtr|F8WCJ1|F8WCJ1_HUMAN	0.9999	4.4e-06	10|38	2	2155.01	2153.99	1.01401	1	6890.2	1078	1078.51	0.507006	470.099	4.94339	seq68556_qe2
DGVGGDPAVALPHRRFEY	G.n[35.07]DGVGGDPAVALPHRRFEY.K	sp|P49257|LMAN1_HUMAN	sp|P49257|LMAN1_HUMAN	1	3.15e-09	23|102	4	1989.04	1989.03	0.007695	1	6890.9	498.264	498.266	0.00192375	3.86089	3.86089	seq68556_qe2
FTTGDAGASSTYPMQCSALR	D.n[35.07]FTTGDAGASSTYPMQC[160.03]SALR.K	sp|Q9GZV4|IF5A2_HUMAN	sp|Q9GZV4|IF5A2_HUMANtr|C9J7B5|C9J7B5_HUMANtr|F8WCJ1|F8WCJ1_HUMAN	1	1.68e-07	15|76	3	2154	2153.99	0.004509	1	6892.4	719.005	719.007	0.00150267	2.08992	2.08992	seq68556_qe2
APAVTQHAPYF	H.n[35.07]APAVTQHAPYF.K	sp|P30048|PRDX3_HUMAN	sp|P30048|PRDX3_HUMAN	0.9978	0.000656	7|20	2	1234.66	1234.66	0.005534	1	6895.2	618.335	618.338	0.002767	4.4749	4.4749	seq68556_qe2
FTTGDAGASSTYPMQCSALR	D.n[35.07]FTTGDAGASSTYPMQC[160.03]SALR.K	sp|Q9GZV4|IF5A2_HUMAN	sp|Q9GZV4|IF5A2_HUMANtr|C9J7B5|C9J7B5_HUMANtr|F8WCJ1|F8WCJ1_HUMAN	1	5.22e-11	21|38	2	2154	2153.99	0.009619	1	6897.5	1078	1078.01	0.004809	4.461	4.461	seq68556_qe2
FETGDAGASATFPMQCSALR	D.n[35.07]FETGDAGASATFPM[147.04]QC[160.03]SALR.K	sp|P63241|IF5A1_HUMAN	sp|P63241|IF5A1_HUMANsp|Q6IS14|IF5AL_HUMANtr|I3L397|I3L397_HUMANtr|I3L504|I3L504_HUMAN	0.9997	2e-05	27|76	3	2166.01	2165.99	0.012583	1	6898.1	723.005	723.009	0.00419433	5.80122	5.80122	seq68556_qe2
ALRYPMAVGLN	M.n[35.07]ALRYPM[147.04]AVGLN.K	sp|Q9Y3U8|RL36_HUMAN	sp|Q9Y3U8|RL36_HUMANtr|J3QSB5|J3QSB5_HUMANtr|J3KTD3|J3KTD3_HUMAN	0.9733	0.00743	12|20	2	1253.71	1253.7	0.007407	2	6898.2	627.858	627.862	0.0037035	5.89859	5.89859	seq68556_qe2
FETGDAGASATFPMQCSALR	D.n[35.07]FETGDAGASATFPM[147.04]QC[160.03]SALR.K	sp|P63241|IF5A1_HUMAN	sp|P63241|IF5A1_HUMANsp|Q6IS14|IF5AL_HUMANtr|I3L397|I3L397_HUMANtr|I3L504|I3L504_HUMAN	1	3.03e-17	27|38	2	2166	2165.99	0.008188	1	6901.9	1084	1084.01	0.004094	3.77672	3.77672	seq68556_qe2
SSGPYGGGGQYFA	R.n[35.07]SSGPYGGGGQYFA.K	sp|Q32P51|RA1L2_HUMAN	sp|Q32P51|RA1L2_HUMANsp|P09651|ROA1_HUMANtr|F8W6I7|F8W6I7_HUMANtr|H0YH80|H0YH80_HUMAN	0.9769	0.00724	7|24	2	1280.59	1280.59	0.002821	1	6906.5	641.302	641.303	0.00141	2.19865	2.19865	seq68556_qe2
ALRYPMAVGLN	M.n[29.04]ALRYPM[147.04]AVGLN.K	sp|Q9Y3U8|RL36_HUMAN	sp|Q9Y3U8|RL36_HUMANtr|J3QSB5|J3QSB5_HUMANtr|J3KTD3|J3KTD3_HUMAN	0.9931	0.00229	11|20	2	1247.67	1247.67	0.004147	2	6907.2	624.842	624.844	0.002073	3.31763	3.31763	seq68556_qe2
HDDYFYHDEL	L.n[35.07]HDDYFYHDEL.-	sp|Q14257|RCN2_HUMAN	sp|Q14257|RCN2_HUMANtr|A8MXP8|A8MXP8_HUMAN	1	3.9e-07	12|18	2	1386.6	1386.59	0.004988	1	6910	694.304	694.307	0.002494	3.59207	3.59207	seq68556_qe2
SRQQAAQAFIHNSLYGPGTNRTTVN	D.n[35.07]SRQQAAQAFIHNSLYGPGTNRTTVN.K	sp|Q9UMY1|NOL7_HUMAN	sp|Q9UMY1|NOL7_HUMAN	0.9974	4.06e-05	13|96	3	2765.45	2764.42	1.02487	1	6912.6	922.481	922.823	0.341625	370.196	7.77506	seq68556_qe2
FTTGDAGASSTYPMQCSALR	D.n[35.07]FTTGDAGASSTYPMQC[160.03]SALR.K	sp|Q9GZV4|IF5A2_HUMAN	sp|Q9GZV4|IF5A2_HUMANtr|C9J7B5|C9J7B5_HUMANtr|F8WCJ1|F8WCJ1_HUMAN	1	4.73e-10	25|76	3	2154	2153.99	0.011142	1	6913.1	719.005	719.009	0.003714	5.16544	5.16544	seq68556_qe2
GTTTATVLARSIA	D.n[35.07]GTTTATVLARSIA.K	sp|P10809|CH60_HUMAN	sp|P10809|CH60_HUMANtr|E7ESH4|E7ESH4_HUMANtr|C9JL25|C9JL25_HUMANtr|E7EXB4|E7EXB4_HUMAN	0.9914	9.26e-06	10|24	2	1294.75	1294.77	-0.012636	1	6913.3	648.391	648.384	-0.006318	-9.74422	-9.74422	seq68556_qe2
MRPLTEEETRVMFE	-.n[35.07]M[147.04]RPLTEEETRVMFE.K	sp|Q9Y221|NIP7_HUMAN	sp|Q9Y221|NIP7_HUMANtr|J3QLW7|J3QLW7_HUMAN	0.9992	7.43e-05	12|52	3	1816.9	1816.89	0.009152	2	6914.8	606.638	606.641	0.003051	5.02934	5.02934	seq68556_qe2
SRQQAAQAFIHNSLYGPGTNRTTVN	D.n[35.07]SRQQAAQAFIHNSLYGPGTNRTTVN.K	sp|Q9UMY1|NOL7_HUMAN	sp|Q9UMY1|NOL7_HUMAN	1	4.77e-08	26|144	4	2765.45	2764.42	1.02523	1	6916.3	692.113	692.369	0.256307	370.188	7.89969	seq68556_qe2
MRPLTEEETRVMFE	-.n[29.04]M[147.04]RPLTEEETRVMFE.K	sp|Q9Y221|NIP7_HUMAN	sp|Q9Y221|NIP7_HUMANtr|J3QLW7|J3QLW7_HUMAN	0.9999	1.54e-06	19|52	3	1810.87	1810.86	0.011957	2	6916.4	604.627	604.631	0.00398567	6.5919	6.5919	seq68556_qe2
FETGDAGASATFPMQCSALR	D.n[35.07]FETGDAGASATFPM[147.04]QC[160.03]SALR.K	sp|P63241|IF5A1_HUMAN	sp|P63241|IF5A1_HUMANsp|Q6IS14|IF5AL_HUMANtr|I3L397|I3L397_HUMANtr|I3L504|I3L504_HUMAN	1	8.19e-09	29|76	3	2166.01	2165.99	0.017303	1	6918.3	723.005	723.011	0.00576767	7.97729	7.97729	seq68556_qe2
IFSEQTIPPSA	N.n[35.07]IFSEQTIPPSA.K	sp|P51553|IDH3G_HUMAN	sp|P51553|IDH3G_HUMANtr|E9PF84|E9PF84_HUMANtr|E7EQB8|E7EQB8_HUMAN	0.93	0.0285	8|20	2	1222.67	1222.67	0.003758	1	6921.2	612.34	612.342	0.001879	3.06855	3.06855	seq68556_qe2
FETGDAGASATFPMQCSALR	D.n[35.07]FETGDAGASATFPM[147.04]QC[160.03]SALR.K	sp|P63241|IF5A1_HUMAN	sp|P63241|IF5A1_HUMANsp|Q6IS14|IF5AL_HUMANtr|I3L397|I3L397_HUMANtr|I3L504|I3L504_HUMAN	1	6.1e-18	25|38	2	2166	2165.99	0.009483	1	6923	1084	1084.01	0.0047415	4.37404	4.37404	seq68556_qe2
CTPIEGMLSHQL	N.n[29.04]C[160.03]TPIEGM[147.04]LSHQL.K	sp|Q9UQ80|PA2G4_HUMAN	sp|Q9UQ80|PA2G4_HUMANtr|F8VR77|F8VR77_HUMANtr|F8W0A3|F8W0A3_HUMAN	0.9278	0.00769	5|22	2	1429.68	1428.67	1.00885	1	6923.7	715.344	715.849	0.504425	704.653	3.84159	seq68556_qe2
CYTSARGCTATLGNFA	D.n[29.04]C[160.03]YTSARGC[160.03]TATLGNFA.K	sp|P15880|RS2_HUMAN	sp|P15880|RS2_HUMANtr|H0YEN5|H0YEN5_HUMANtr|E9PQD7|E9PQD7_HUMAN	0.9978	0.000617	5|30	2	1776.8	1776.79	0.004387	1	6924.2	889.403	889.406	0.002193	2.46569	2.46569	seq68556_qe2
GSAVNGTSSAETNLEALQ	D.n[35.07]GSAVNGTSSAETNLEALQ.K	sp|Q02750|MP2K1_HUMAN	sp|Q02750|MP2K1_HUMAN	0.9934	0.0022	11|34	2	1781.89	1781.89	0.008829	1	6930	891.95	891.954	0.0044145	4.94924	4.94924	seq68556_qe2
PEIVDTCSLASPASVCRT	M.n[35.07]PEIVDTC[160.03]SLASPASVC[160.03]RT.K	sp|P09960|LKHA4_HUMAN	sp|P09960|LKHA4_HUMANtr|B4DEH5|B4DEH5_HUMAN	0.9557	0.00724	13|68	3	1995.99	1995.98	0.010795	2	6931.7	666.335	666.338	0.00359833	5.40016	5.40016	seq68556_qe2
RVANPSGNLTETYVQDRGDGMY	A.n[29.04]RVANPSGNLTETYVQDRGDGMY.K	sp|P21333|FLNA_HUMAN	sp|P21333|FLNA_HUMANtr|A0A087WWY3|A0A087WWY3_HUMANtr|Q60FE5|Q60FE5_HUMAN	1	2.94e-07	12|84	3	2471.16	2470.15	1.00921	1	6932.5	824.392	824.729	0.336405	407.897	2.37007	seq68556_qe2
SRQQAAQAFIHNSLYGPGTNRTTVN	D.n[35.07]SRQQAAQAFIHNSLYGPGTNRTTVN.K	sp|Q9UMY1|NOL7_HUMAN	sp|Q9UMY1|NOL7_HUMAN	1	5.53e-10	13|96	3	2764.44	2764.42	0.0134	1	6933.4	922.481	922.486	0.004467	4.84235	4.84235	seq68556_qe2
GTTTATVLARSIA	D.n[35.07]GTTTATVLARSIA.K	sp|P10809|CH60_HUMAN	sp|P10809|CH60_HUMANtr|E7ESH4|E7ESH4_HUMANtr|C9JL25|C9JL25_HUMANtr|E7EXB4|E7EXB4_HUMAN	1	1.24e-07	15|24	2	1294.77	1294.77	0.007939	1	6934.2	648.391	648.395	0.0039695	6.12204	6.12204	seq68556_qe2
SLLEQTHL	Y.n[35.07]SLLEQTHL.K	sp|Q92598|HS105_HUMAN	sp|Q92598|HS105_HUMANtr|A0A0A0MSM0|A0A0A0MSM0_HUMAN	0.9524	0.0186	7|14	2	973.57	973.566	0.003907	1	6934.5	487.79	487.792	0.001954	4.00581	4.00581	seq68556_qe2
SRQQAAQAFIHNSLYGPGTNRTTVN	D.n[35.07]SRQQAAQAFIHNSLYGPGTNRTTVN.K	sp|Q9UMY1|NOL7_HUMAN	sp|Q9UMY1|NOL7_HUMAN	1	1.15e-07	8|96	3	2766.44	2764.42	2.01511	1	6934.8	922.481	923.153	0.671703	727.619	3.03669	seq68556_qe2
MRPLTEEETRVMFE	-.n[35.07]M[147.04]RPLTEEETRVMFE.K	sp|Q9Y221|NIP7_HUMAN	sp|Q9Y221|NIP7_HUMANtr|J3QLW7|J3QLW7_HUMAN	1	1.65e-09	23|52	3	1816.9	1816.89	0.008168	2	6935.2	606.638	606.64	0.00272267	4.48811	4.48811	seq68556_qe2
MRPLTEEETRVMFE	-.n[29.04]M[147.04]RPLTEEETRVMFE.K	sp|Q9Y221|NIP7_HUMAN	sp|Q9Y221|NIP7_HUMANtr|J3QLW7|J3QLW7_HUMAN	1	1.7e-11	24|52	3	1810.87	1810.86	0.008947	2	6937.2	604.627	604.63	0.00298267	4.93304	4.93304	seq68556_qe2
FETGDAGASATFPMQCSALR	D.n[35.07]FETGDAGASATFPM[147.04]QC[160.03]SALR.K	sp|P63241|IF5A1_HUMAN	sp|P63241|IF5A1_HUMANsp|Q6IS14|IF5AL_HUMANtr|I3L397|I3L397_HUMANtr|I3L504|I3L504_HUMAN	0.9998	1.29e-05	31|76	3	2166	2165.99	0.010851	1	6938.7	723.005	723.009	0.003617	5.00271	5.00271	seq68556_qe2
FETGDAGASATFPMQCSALR	D.n[35.07]FETGDAGASATFPM[147.04]QC[160.03]SALR.K	sp|P63241|IF5A1_HUMAN	sp|P63241|IF5A1_HUMANsp|Q6IS14|IF5AL_HUMANtr|I3L397|I3L397_HUMANtr|I3L504|I3L504_HUMAN	1	6.3e-14	17|38	2	2166	2165.99	0.008881	1	6944	1084	1084.01	0.0044405	4.09637	4.09637	seq68556_qe2
CTPIEGMLSHQL	N.n[29.04]C[160.03]TPIEGM[147.04]LSHQL.K	sp|Q9UQ80|PA2G4_HUMAN	sp|Q9UQ80|PA2G4_HUMANtr|F8VR77|F8VR77_HUMANtr|F8W0A3|F8W0A3_HUMAN	0.9714	0.0107	5|22	2	1428.68	1428.67	0.005973	1	6945	715.344	715.347	0.0029865	4.1749	4.1749	seq68556_qe2
GNAILREIQVQHPAA	D.n[35.07]GNAILREIQVQHPAA.K	sp|P49368|TCPG_HUMAN	sp|P49368|TCPG_HUMANtr|Q5SZX6|Q5SZX6_HUMANtr|E9PRC8|E9PRC8_HUMANtr|Q5SZX9|Q5SZX9_HUMANtr|B4DUR8|B4DUR8_HUMAN	0.9178	0.017	10|56	3	1649.95	1649.94	0.00783	1	6945.4	550.988	550.991	0.00261	4.73692	4.73692	seq68556_qe2
GSAVNGTSSAETNLEALQ	D.n[35.07]GSAVNGTSSAETNLEALQ.K	sp|Q02750|MP2K1_HUMAN	sp|Q02750|MP2K1_HUMAN	0.9986	0.000151	15|34	2	1781.9	1781.89	0.013029	1	6950.5	891.95	891.957	0.0065145	7.30361	7.30361	seq68556_qe2
ALRYPMAVGLN	M.n[29.04]ALRYPM[147.04]AVGLN.K	sp|Q9Y3U8|RL36_HUMAN	sp|Q9Y3U8|RL36_HUMANtr|J3QSB5|J3QSB5_HUMANtr|J3KTD3|J3KTD3_HUMAN	0.9499	0.016	8|20	2	1247.68	1247.67	0.007155	2	6951.8	624.842	624.846	0.0035775	5.72541	5.72541	seq68556_qe2
ACSTCTPEGEEPAGICLACSYECHGSH	Y.n[29.04]AC[160.03]STC[160.03]TPEGEEPAGIC[160.03]LAC[160.03]SYEC[160.03]HGSH.K	sp|Q8N806|UBR7_HUMAN	sp|Q8N806|UBR7_HUMANtr|H0YJA0|H0YJA0_HUMANtr|G3V3Q6|G3V3Q6_HUMANtr|G3V2G3|G3V2G3_HUMAN	0.9933	0.000415	5|104	3	3068.21	3067.19	1.01855	1	6952.4	1023.4	1023.74	0.339517	331.643	4.94981	seq68556_qe2
SGPGPASAEPAVTEPGLGPDP	A.n[29.04]SGPGPASAEPAVTEPGLGPDP.K	sp|Q9NPF5|DMAP1_HUMAN	sp|Q9NPF5|DMAP1_HUMAN	0.9405	0.0158	7|40	2	1929.94	1929.93	0.011945	1	6958.7	965.973	965.979	0.0059725	6.18285	6.18285	seq68556_qe2
FETGDAGASATFPMQCSALR	D.n[35.07]FETGDAGASATFPM[147.04]QC[160.03]SALR.K	sp|P63241|IF5A1_HUMAN	sp|P63241|IF5A1_HUMANsp|Q6IS14|IF5AL_HUMANtr|I3L397|I3L397_HUMANtr|I3L504|I3L504_HUMAN	0.999	7.25e-05	22|76	3	2166.01	2165.99	0.012821	1	6959.7	723.005	723.009	0.00427367	5.91094	5.91094	seq68556_qe2
DAPEEEDHVLVLR	A.n[35.07]DAPEEEDHVLVLR.K	sp|P07237|PDIA1_HUMAN	sp|P07237|PDIA1_HUMANtr|I3L312|I3L312_HUMANtr|I3L0S0|I3L0S0_HUMANtr|I3L3P5|I3L3P5_HUMANtr|H7BZ94|H7BZ94_HUMANtr|I3NI03|I3NI03_HUMANtr|I3L1Y5|I3L1Y5_HUMANtr|I3L514|I3L514_HUMANtr|I3L3U6|I3L3U6_HUMAN	1	1.46e-07	19|48	3	1554.82	1554.81	0.01077	1	6959.9	519.277	519.281	0.00359	6.91341	6.91341	seq68556_qe2
SARPLAGGEPVSLGSLRG	F.n[29.04]SARPLAGGEPVSLGSLRG.K	sp|P07203|GPX1_HUMAN	sp|P07203|GPX1_HUMANtr|A0A087WUQ6|A0A087WUQ6_HUMANtr|A0A2R8Y6B6|A0A2R8Y6B6_HUMAN	1	3.34e-08	16|68	3	1750.98	1750.97	0.010249	1	6960.9	584.664	584.667	0.003416	5.84264	5.84264	seq68556_qe2
AANLRETFRNL	D.n[35.07]AANLRETFRNL.K	sp|P42574|CASP3_HUMAN	sp|P42574|CASP3_HUMANtr|C9JXR7|C9JXR7_HUMANtr|A8MVM1|A8MVM1_HUMAN	0.9873	0.00052	15|40	3	1337.77	1337.76	0.010818	1	6961.9	446.928	446.932	0.003606	8.06834	8.06834	seq68556_qe2
SARPLAGGEPVSLGSLRG	F.n[35.07]SARPLAGGEPVSLGSLRG.K	sp|P07203|GPX1_HUMAN	sp|P07203|GPX1_HUMANtr|A0A087WUQ6|A0A087WUQ6_HUMANtr|A0A2R8Y6B6|A0A2R8Y6B6_HUMAN	0.9999	2.98e-06	18|68	3	1757.01	1757	0.010758	1	6966.6	586.674	586.678	0.003586	6.11238	6.11238	seq68556_qe2
RETVSEESNVLCLS	Y.n[35.07]RETVSEESNVLC[160.03]LS.K	sp|P13639|EF2_HUMAN	sp|P13639|EF2_HUMAN	0.9035	0.0409	7|26	2	1655.83	1655.82	0.006526	1	6967.3	828.92	828.923	0.003263	3.93643	3.93643	seq68556_qe2
DAPEEEDHVLVLR	A.n[29.04]DAPEEEDHVLVLR.K	sp|P07237|PDIA1_HUMAN	sp|P07237|PDIA1_HUMANtr|I3L312|I3L312_HUMANtr|I3L0S0|I3L0S0_HUMANtr|I3L3P5|I3L3P5_HUMANtr|H7BZ94|H7BZ94_HUMANtr|I3NI03|I3NI03_HUMANtr|I3L1Y5|I3L1Y5_HUMANtr|I3L514|I3L514_HUMANtr|I3L3U6|I3L3U6_HUMAN	0.9985	2.07e-05	20|48	3	1548.79	1548.78	0.014131	1	6969.4	517.267	517.271	0.00471033	9.10612	9.10612	seq68556_qe2
MEDSASASLSSAAATGTSTSTPAAPTAR	-.n[29.04]M[147.04]EDSASASLSSAAATGTSTSTPAAPTAR.K	sp|O76021|RL1D1_HUMAN	sp|O76021|RL1D1_HUMANtr|J3KPU7|J3KPU7_HUMANtr|I3L4T8|I3L4T8_HUMANtr|J3QSV6|J3QSV6_HUMANtr|I3L1Y4|I3L1Y4_HUMANtr|I3L2F2|I3L2F2_HUMANtr|I3L3U9|I3L3U9_HUMAN	0.9172	0.0171	7|108	3	2640.23	2640.22	0.012585	2	6971.9	881.08	881.084	0.004195	4.76118	4.76118	seq68556_qe2
AGASATFPMQCSALR	D.n[35.07]AGASATFPMQC[160.03]SALR.K	sp|P63241|IF5A1_HUMAN	sp|P63241|IF5A1_HUMANsp|Q6IS14|IF5AL_HUMANtr|I3L397|I3L397_HUMANtr|I3L504|I3L504_HUMAN	0.9999	1.84e-05	10|28	2	1600.8	1600.79	0.005693	1	6972	801.403	801.406	0.0028465	3.55188	3.55188	seq68556_qe2
SVYDGHGGEEVALYCA	F.n[35.07]SVYDGHGGEEVALYC[160.03]A.K	sp|O15355|PPM1G_HUMAN	sp|O15355|PPM1G_HUMAN	0.9961	0.000851	5|30	2	1759.8	1759.79	0.003159	1	6974.6	880.904	880.906	0.001579	1.79247	1.79247	seq68556_qe2
GAGFGIDRPAELS	D.n[35.07]GAGFGIDRPAELS.K	sp|Q8IWZ8|SUGP1_HUMAN	sp|Q8IWZ8|SUGP1_HUMAN	1	3.32e-07	16|24	2	1322.71	1322.7	0.005734	1	6975.4	662.359	662.362	0.002867	4.32845	4.32845	seq68556_qe2
YICEYCARAF	D.n[35.07]YIC[160.03]EYC[160.03]ARAF.K	sp|Q96JP5|ZFP91_HUMAN	sp|Q96JP5|ZFP91_HUMANtr|A0A0A6YYC7|A0A0A6YYC7_HUMANtr|H3BTR0|H3BTR0_HUMAN	0.9161	0.0349	7|18	2	1385.64	1385.63	0.0066	1	6975.8	693.823	693.827	0.0032995	4.75551	4.75551	seq68556_qe2
SVYDGHGGEEVALYCA	F.n[29.04]SVYDGHGGEEVALYC[160.03]A.K	sp|O15355|PPM1G_HUMAN	sp|O15355|PPM1G_HUMAN	0.9998	7.84e-07	11|30	2	1754.76	1753.76	1.00275	1	6980.5	877.888	878.39	0.501374	570.788	-0.342103	seq68556_qe2
FETGDAGASATFPMQCSALR	D.n[35.07]FETGDAGASATFPM[147.04]QC[160.03]SALR.K	sp|P63241|IF5A1_HUMAN	sp|P63241|IF5A1_HUMANsp|Q6IS14|IF5AL_HUMANtr|I3L397|I3L397_HUMANtr|I3L504|I3L504_HUMAN	0.9879	0.000892	17|76	3	2166	2165.99	0.002906	1	6981.3	723.005	723.006	0.000968667	1.33978	1.33978	seq68556_qe2
DAPEEEDHVLVLR	A.n[35.07]DAPEEEDHVLVLR.K	sp|P07237|PDIA1_HUMAN	sp|P07237|PDIA1_HUMANtr|I3L312|I3L312_HUMANtr|I3L0S0|I3L0S0_HUMANtr|I3L3P5|I3L3P5_HUMANtr|H7BZ94|H7BZ94_HUMANtr|I3NI03|I3NI03_HUMANtr|I3L1Y5|I3L1Y5_HUMANtr|I3L514|I3L514_HUMANtr|I3L3U6|I3L3U6_HUMAN	0.9201	0.000564	15|48	3	1555.81	1554.81	1.00104	1	6981.4	519.277	519.611	0.333678	642.169	-1.48509	seq68556_qe2
AANLRETFRNL	D.n[35.07]AANLRETFRNL.K	sp|P42574|CASP3_HUMAN	sp|P42574|CASP3_HUMANtr|C9JXR7|C9JXR7_HUMANtr|A8MVM1|A8MVM1_HUMAN	0.9925	0.00044	16|40	3	1337.77	1337.76	0.009508	1	6982.4	446.928	446.931	0.00316933	7.09132	7.09132	seq68556_qe2
LHLGVTPSVIR	G.n[35.07]LHLGVTPSVIR.K	sp|O14773|TPP1_HUMAN	sp|O14773|TPP1_HUMANtr|A0A2R8YGD1|A0A2R8YGD1_HUMANtr|A0A2R8YD45|A0A2R8YD45_HUMAN	1	1.78e-07	17|40	3	1224.78	1224.78	-0.000639	1	6986.4	409.266	409.266	-0.000213	-0.520444	-0.520444	seq68556_qe2
RETVSEESNVLCLS	Y.n[29.04]RETVSEESNVLC[160.03]LS.K	sp|P13639|EF2_HUMAN	sp|P13639|EF2_HUMAN	0.9957	0.00102	10|26	2	1649.8	1649.79	0.003187	1	6988.3	825.904	825.905	0.0015935	1.9294	1.9294	seq68556_qe2
RETVSEESNVLCLS	Y.n[35.07]RETVSEESNVLC[160.03]LS.K	sp|P13639|EF2_HUMAN	sp|P13639|EF2_HUMAN	0.9997	2.17e-05	10|26	2	1655.83	1655.82	0.001644	1	6988.6	828.92	828.921	0.000822	0.991651	0.991651	seq68556_qe2
SVYDGHGGEEVALYCA	F.n[35.07]SVYDGHGGEEVALYC[160.03]A.K	sp|O15355|PPM1G_HUMAN	sp|O15355|PPM1G_HUMAN	1	1.26e-08	12|30	2	1759.8	1759.79	0.003037	1	6995.5	880.904	880.906	0.001518	1.72323	1.72323	seq68556_qe2
LHLGVTPSVIR	G.n[29.04]LHLGVTPSVIR.K	sp|O14773|TPP1_HUMAN	sp|O14773|TPP1_HUMANtr|A0A2R8YGD1|A0A2R8YGD1_HUMANtr|A0A2R8YD45|A0A2R8YD45_HUMAN	0.9999	3.38e-06	18|40	3	1218.75	1218.74	0.004534	1	6995.8	407.256	407.257	0.00151133	3.71101	3.71101	seq68556_qe2
LHLGVTPSVIR	G.n[29.04]LHLGVTPSVIR.K	sp|O14773|TPP1_HUMAN	sp|O14773|TPP1_HUMANtr|A0A2R8YGD1|A0A2R8YGD1_HUMANtr|A0A2R8YD45|A0A2R8YD45_HUMAN	0.9459	0.0209	11|20	2	1218.75	1218.74	0.003191	1	6996	610.38	610.381	0.0015955	2.61394	2.61394	seq68556_qe2
LAVMSVDLGSESM	T.n[29.04]LAVM[147.04]SVDLGSESM[147.04].K	sp|Q9Y4L1|HYOU1_HUMAN	sp|Q9Y4L1|HYOU1_HUMANtr|J3QL06|J3QL06_HUMANtr|J3KTF1|J3KTF1_HUMANtr|A0A087WW13|A0A087WW13_HUMANtr|A0A087X214|A0A087X214_HUMANtr|E9PJ21|E9PJ21_HUMANtr|J3QLE9|J3QLE9_HUMANtr|K7EQK2|K7EQK2_HUMANtr|A0A087X054|A0A087X054_HUMANtr|J3QQH7|J3QQH7_HUMANtr|A0A087WWI4|A0A087WWI4_HUMANtr|Q9BST8|Q9BST8_HUMAN	1	3.65e-06	16|24	2	1397.65	1397.64	0.006726	1	6996.1	699.828	699.832	0.003363	4.80544	4.80544	seq68556_qe2
AGASATFPMQCSALR	D.n[35.07]AGASATFPMQC[160.03]SALR.K	sp|P63241|IF5A1_HUMAN	sp|P63241|IF5A1_HUMANsp|Q6IS14|IF5AL_HUMANtr|I3L397|I3L397_HUMANtr|I3L504|I3L504_HUMAN	0.9999	2.04e-06	17|28	2	1600.79	1600.79	-0.001831	1	6996.9	801.403	801.402	-0.0009155	-1.14237	-1.14237	seq68556_qe2
SVYDGHGGEEVALYCA	F.n[29.04]SVYDGHGGEEVALYC[160.03]A.K	sp|O15355|PPM1G_HUMAN	sp|O15355|PPM1G_HUMAN	1	5.21e-09	17|30	2	1753.76	1753.76	4.2e-05	1	7001.3	877.888	877.888	2.05e-05	0.0233515	0.0233515	seq68556_qe2
SLEDPQTHANRIYRMI	F.n[29.04]SLEDPQTHANRIYRMI.K	sp|P07900|HS90A_HUMAN	sp|P07900|HS90A_HUMAN	0.9421	0.0109	14|90	4	1972.01	1971	1.01338	1	7001.6	493.757	494.011	0.253344	512.832	5.07479	seq68556_qe2
SAEAPADPFAVPEGRSQDARGY	D.n[35.07]SAEAPADPFAVPEGRSQDARGY.-	sp|Q6RW13|ATRAP_HUMAN	sp|Q6RW13|ATRAP_HUMAN	0.9862	0.00131	8|84	3	2324.14	2324.12	0.014443	1	7001.7	775.715	775.72	0.00481433	6.20627	6.20627	seq68556_qe2
FETGDAGASATFPMQCSALR	D.n[35.07]FETGDAGASATFPM[147.04]QC[160.03]SALR.K	sp|P63241|IF5A1_HUMAN	sp|P63241|IF5A1_HUMANsp|Q6IS14|IF5AL_HUMANtr|I3L397|I3L397_HUMANtr|I3L504|I3L504_HUMAN	0.9938	0.000744	18|76	3	2166	2165.99	0.005103	1	7005	723.005	723.007	0.001701	2.35268	2.35268	seq68556_qe2
LAVMSVDLGSESM	T.n[35.07]LAVM[147.04]SVDLGSESM[147.04].K	sp|Q9Y4L1|HYOU1_HUMAN	sp|Q9Y4L1|HYOU1_HUMANtr|J3QL06|J3QL06_HUMANtr|J3KTF1|J3KTF1_HUMANtr|A0A087WW13|A0A087WW13_HUMANtr|A0A087X214|A0A087X214_HUMANtr|E9PJ21|E9PJ21_HUMANtr|J3QLE9|J3QLE9_HUMANtr|K7EQK2|K7EQK2_HUMANtr|A0A087X054|A0A087X054_HUMANtr|J3QQH7|J3QQH7_HUMANtr|A0A087WWI4|A0A087WWI4_HUMANtr|Q9BST8|Q9BST8_HUMAN	0.9991	0.000247	13|24	2	1403.68	1403.67	0.005446	1	7005.7	702.844	702.847	0.002723	3.87424	3.87424	seq68556_qe2
LHLGVTPSVIR	G.n[35.07]LHLGVTPSVIR.K	sp|O14773|TPP1_HUMAN	sp|O14773|TPP1_HUMANtr|A0A2R8YGD1|A0A2R8YGD1_HUMANtr|A0A2R8YD45|A0A2R8YD45_HUMAN	0.9556	0.0081	21|40	3	1224.78	1224.78	0.006017	1	7006.7	409.266	409.268	0.00200567	4.90062	4.90062	seq68556_qe2
SLEDPQTHANRIYRMI	F.n[35.07]SLEDPQTHANRIYRMI.K	sp|P07900|HS90A_HUMAN	sp|P07900|HS90A_HUMAN	0.9997	4.12e-05	22|90	4	1978.04	1977.03	1.00671	1	7009.4	495.265	495.517	0.251677	507.908	1.69419	seq68556_qe2
FGEALVRHDEF	D.n[35.07]FGEALVRHDEF.-	sp|O43852|CALU_HUMAN	sp|O43852|CALU_HUMANtr|H0Y875|H0Y875_HUMAN	0.9994	5.56e-05	15|40	3	1352.7	1352.69	0.003525	1	7010.9	451.905	451.906	0.00117533	2.60083	2.60083	seq68556_qe2
SGYTQSQFSAPRDYSGYQRDGYQQNF	N.n[35.07]SGYTQSQFSAPRDYSGYQRDGYQQNF.K	sp|Q14444|CAPR1_HUMAN	sp|Q14444|CAPR1_HUMANtr|G3V153|G3V153_HUMAN	0.9993	2.26e-05	11|100	3	3084.4	3083.39	1.00948	1	7012.3	1028.8	1029.14	0.336492	326.965	1.98451	seq68556_qe2
GLELSTAITHVH	D.n[35.07]GLELSTAITHVH.K	sp|Q8NI22|MCFD2_HUMAN	sp|Q8NI22|MCFD2_HUMANtr|H7BZ18|H7BZ18_HUMAN	0.9998	1.27e-06	16|44	3	1310.74	1310.74	-0.001439	1	7014.4	437.921	437.92	-0.00048	-1.09609	-1.09609	seq68556_qe2
IFSEQTIPPSA	N.n[29.04]IFSEQTIPPSA.K	sp|P51553|IDH3G_HUMAN	sp|P51553|IDH3G_HUMANtr|E9PF84|E9PF84_HUMANtr|E7EQB8|E7EQB8_HUMAN	0.9113	0.0289	8|20	2	1216.64	1216.63	0.002426	1	7015.5	609.324	609.325	0.001213	1.99073	1.99073	seq68556_qe2
AGASATFPMQCSALR	D.n[35.07]AGASATFPMQC[160.03]SALR.K	sp|P63241|IF5A1_HUMAN	sp|P63241|IF5A1_HUMANsp|Q6IS14|IF5AL_HUMANtr|I3L397|I3L397_HUMANtr|I3L504|I3L504_HUMAN	0.9997	4.37e-05	18|28	2	1600.79	1600.79	0.002718	1	7017.6	801.403	801.404	0.0013585	1.69515	1.69515	seq68556_qe2
LAVMSVDLGSESM	T.n[29.04]LAVM[147.04]SVDLGSESM[147.04].K	sp|Q9Y4L1|HYOU1_HUMAN	sp|Q9Y4L1|HYOU1_HUMANtr|J3QL06|J3QL06_HUMANtr|J3KTF1|J3KTF1_HUMANtr|A0A087WW13|A0A087WW13_HUMANtr|A0A087X214|A0A087X214_HUMANtr|E9PJ21|E9PJ21_HUMANtr|J3QLE9|J3QLE9_HUMANtr|K7EQK2|K7EQK2_HUMANtr|A0A087X054|A0A087X054_HUMANtr|J3QQH7|J3QQH7_HUMANtr|A0A087WWI4|A0A087WWI4_HUMANtr|Q9BST8|Q9BST8_HUMAN	1	5.72e-09	9|24	2	1397.64	1397.64	0.001858	1	7017.7	699.828	699.829	0.000929	1.32747	1.32747	seq68556_qe2
LHLGVTPSVIR	G.n[29.04]LHLGVTPSVIR.K	sp|O14773|TPP1_HUMAN	sp|O14773|TPP1_HUMANtr|A0A2R8YGD1|A0A2R8YGD1_HUMANtr|A0A2R8YD45|A0A2R8YD45_HUMAN	1	1.28e-07	18|40	3	1218.75	1218.74	0.003236	1	7018.8	407.256	407.257	0.00107867	2.64862	2.64862	seq68556_qe2
IRTSRPENAIIYNNNEDFQVGQA	F.n[29.04]IRTSRPENAIIYNNNEDFQVGQA.K	sp|P29401|TKT_HUMAN	sp|P29401|TKT_HUMANtr|A0A0B4J1R6|A0A0B4J1R6_HUMAN	0.9421	0.00135	16|88	3	2677.33	2676.33	1.00463	1	7025.5	893.116	893.451	0.334876	374.812	0.477176	seq68556_qe2
IRTSRPENAIIYNNNEDFQVGQA	F.n[35.07]IRTSRPENAIIYNNNEDFQVGQA.K	sp|P29401|TKT_HUMAN	sp|P29401|TKT_HUMANtr|A0A0B4J1R6|A0A0B4J1R6_HUMAN	0.9979	1.28e-05	14|88	3	2684.37	2682.36	2.00919	1	7025.7	895.126	895.796	0.66973	747.636	0.926178	seq68556_qe2
LAVMSVDLGSESM	T.n[35.07]LAVM[147.04]SVDLGSESM[147.04].K	sp|Q9Y4L1|HYOU1_HUMAN	sp|Q9Y4L1|HYOU1_HUMANtr|J3QL06|J3QL06_HUMANtr|J3KTF1|J3KTF1_HUMANtr|A0A087WW13|A0A087WW13_HUMANtr|A0A087X214|A0A087X214_HUMANtr|E9PJ21|E9PJ21_HUMANtr|J3QLE9|J3QLE9_HUMANtr|K7EQK2|K7EQK2_HUMANtr|A0A087X054|A0A087X054_HUMANtr|J3QQH7|J3QQH7_HUMANtr|A0A087WWI4|A0A087WWI4_HUMANtr|Q9BST8|Q9BST8_HUMAN	0.9999	1.32e-05	13|24	2	1403.68	1403.67	0.003408	1	7026.3	702.844	702.846	0.001704	2.42443	2.42443	seq68556_qe2
FETGDAGASATFPMQCSALR	D.n[35.07]FETGDAGASATFPM[147.04]QC[160.03]SALR.K	sp|P63241|IF5A1_HUMAN	sp|P63241|IF5A1_HUMANsp|Q6IS14|IF5AL_HUMANtr|I3L397|I3L397_HUMANtr|I3L504|I3L504_HUMAN	0.9573	0.000352	15|76	3	2166.99	2165.99	1.0012	1	7026.5	723.005	723.339	0.333732	461.378	-0.992158	seq68556_qe2
FYCDYCDTYLTHDSPSVR	K.n[29.04]FYC[160.03]DYC[160.03]DTYLTHDSPSVR.K	sp|P09234|RU1C_HUMAN	sp|P09234|RU1C_HUMANtr|A0A0A0MRR7|A0A0A0MRR7_HUMAN	1	1.49e-09	13|68	3	2326.97	2325.97	1.00695	1	7028.4	776.33	776.665	0.33565	432.169	1.5455	seq68556_qe2
FGEALVRHDEF	D.n[35.07]FGEALVRHDEF.-	sp|O43852|CALU_HUMAN	sp|O43852|CALU_HUMANtr|H0Y875|H0Y875_HUMAN	0.9999	3.85e-06	16|40	3	1352.7	1352.69	0.004494	1	7031.2	451.905	451.907	0.001498	3.31484	3.31484	seq68556_qe2
ALGQNPTNAEVL	R.n[29.04]ALGQNPTNAEVL.K	sp|P14649|MYL6B_HUMAN	sp|P14649|MYL6B_HUMANsp|P12829|MYL4_HUMANsp|P60660|MYL6_HUMANtr|G3V1V0|G3V1V0_HUMANtr|G8JLA2|G8JLA2_HUMANtr|A0A1C7CYY4|A0A1C7CYY4_HUMANtr|I3L3U1|I3L3U1_HUMANtr|I3L532|I3L532_HUMANtr|J3KND3|J3KND3_HUMANtr|F8W1I5|F8W1I5_HUMANtr|F8VPF3|F8VPF3_HUMANtr|I3L1K6|I3L1K6_HUMANtr|F8W1R7|F8W1R7_HUMANtr|B7Z6Z4|B7Z6Z4_HUMAN	0.9938	0.00082	8|22	2	1253.66	1253.66	0.001249	1	7031.6	627.838	627.839	0.0006245	0.994682	0.994682	seq68556_qe2
FYCDYCDTYLTHDSPSVR	K.n[29.04]FYC[160.03]DYC[160.03]DTYLTHDSPSVR.K	sp|P09234|RU1C_HUMAN	sp|P09234|RU1C_HUMANtr|A0A0A0MRR7|A0A0A0MRR7_HUMAN	1	4.49e-11	18|68	3	2325.97	2325.97	0.007378	1	7032.8	776.33	776.332	0.00245933	3.16789	3.16789	seq68556_qe2
RSVPTSTVFYPSDGVATE	F.n[29.04]RSVPTSTVFYPSDGVATE.K	sp|P29401|TKT_HUMAN	sp|P29401|TKT_HUMANtr|A0A0B4J1R6|A0A0B4J1R6_HUMAN	1	4.02e-06	9|34	2	1939.96	1939.95	0.005747	1	7033.1	970.984	970.987	0.002874	2.95988	2.95988	seq68556_qe2
GLELSTAITHVH	D.n[35.07]GLELSTAITHVH.K	sp|Q8NI22|MCFD2_HUMAN	sp|Q8NI22|MCFD2_HUMANtr|H7BZ18|H7BZ18_HUMAN	0.9999	6.21e-06	15|44	3	1310.75	1310.74	0.005278	1	7035.9	437.921	437.923	0.001759	4.01669	4.01669	seq68556_qe2
AGASATFPMQCSALR	D.n[35.07]AGASATFPMQC[160.03]SALR.K	sp|P63241|IF5A1_HUMAN	sp|P63241|IF5A1_HUMANsp|Q6IS14|IF5AL_HUMANtr|I3L397|I3L397_HUMANtr|I3L504|I3L504_HUMAN	0.9969	0.0004	16|56	3	1600.8	1600.79	0.004869	1	7036	534.604	534.606	0.001623	3.03588	3.03588	seq68556_qe2
AGASATFPMQCSALR	D.n[35.07]AGASATFPMQC[160.03]SALR.K	sp|P63241|IF5A1_HUMAN	sp|P63241|IF5A1_HUMANsp|Q6IS14|IF5AL_HUMANtr|I3L397|I3L397_HUMANtr|I3L504|I3L504_HUMAN	0.9876	0.00301	16|28	2	1600.79	1600.79	0.002887	1	7038	801.403	801.404	0.0014435	1.80121	1.80121	seq68556_qe2
LAVMSVDLGSESM	T.n[29.04]LAVM[147.04]SVDLGSESM[147.04].K	sp|Q9Y4L1|HYOU1_HUMAN	sp|Q9Y4L1|HYOU1_HUMANtr|J3QL06|J3QL06_HUMANtr|J3KTF1|J3KTF1_HUMANtr|A0A087WW13|A0A087WW13_HUMANtr|A0A087X214|A0A087X214_HUMANtr|E9PJ21|E9PJ21_HUMANtr|J3QLE9|J3QLE9_HUMANtr|K7EQK2|K7EQK2_HUMANtr|A0A087X054|A0A087X054_HUMANtr|J3QQH7|J3QQH7_HUMANtr|A0A087WWI4|A0A087WWI4_HUMANtr|Q9BST8|Q9BST8_HUMAN	0.9994	0.000124	16|24	2	1397.64	1397.64	0.002935	1	7039.2	699.828	699.83	0.0014675	2.09694	2.09694	seq68556_qe2
ARDTYVSSFPRAPSTSDSVRL	N.n[35.07]ARDTYVSSFPRAPSTSDSVRL.K	sp|P23193|TCEA1_HUMAN	sp|P23193|TCEA1_HUMANtr|A0A1W2PPZ5|A0A1W2PPZ5_HUMANtr|A0A1W2PRL9|A0A1W2PRL9_HUMAN	0.9834	0.00184	19|120	4	2345.24	2345.22	0.017973	1	7040.5	587.312	587.316	0.00449325	7.65048	7.65048	seq68556_qe2
IRTSRPENAIIYNNNEDFQVGQA	F.n[29.04]IRTSRPENAIIYNNNEDFQVGQA.K	sp|P29401|TKT_HUMAN	sp|P29401|TKT_HUMANtr|A0A0B4J1R6|A0A0B4J1R6_HUMAN	1	1.38e-07	13|88	3	2676.34	2676.33	0.01602	1	7046.1	893.116	893.121	0.00534	5.97903	5.97903	seq68556_qe2
TVLSGGTTMYPGIADRMQ	N.n[29.04]TVLSGGTTMYPGIADRM[147.04]Q.K	sp|P60709|ACTB_HUMAN	sp|P60709|ACTB_HUMANsp|P63261|ACTG_HUMANtr|A0A2R8Y793|A0A2R8Y793_HUMAN	0.9999	5.92e-07	19|34	2	1941.95	1940.93	1.01782	1	7046.8	971.474	971.983	0.50891	523.579	7.44355	seq68556_qe2
LAVMSVDLGSESM	T.n[35.07]LAVM[147.04]SVDLGSESM[147.04].K	sp|Q9Y4L1|HYOU1_HUMAN	sp|Q9Y4L1|HYOU1_HUMANtr|J3QL06|J3QL06_HUMANtr|J3KTF1|J3KTF1_HUMANtr|A0A087WW13|A0A087WW13_HUMANtr|A0A087X214|A0A087X214_HUMANtr|E9PJ21|E9PJ21_HUMANtr|J3QLE9|J3QLE9_HUMANtr|K7EQK2|K7EQK2_HUMANtr|A0A087X054|A0A087X054_HUMANtr|J3QQH7|J3QQH7_HUMANtr|A0A087WWI4|A0A087WWI4_HUMANtr|Q9BST8|Q9BST8_HUMAN	0.9998	4.22e-05	13|24	2	1403.68	1403.67	0.00364	1	7047.3	702.844	702.846	0.00182	2.58947	2.58947	seq68556_qe2
TVLSGGTTMYPGIADRMQ	N.n[35.07]TVLSGGTTMYPGIADRM[147.04]Q.K	sp|P60709|ACTB_HUMAN	sp|P60709|ACTB_HUMANsp|P63261|ACTG_HUMANtr|A0A2R8Y793|A0A2R8Y793_HUMAN	1	1.54e-12	21|34	2	1946.98	1946.97	0.012887	1	7047.4	974.49	974.496	0.0064435	6.61213	6.61213	seq68556_qe2
FSPSVDAEAIQ	D.n[35.07]FSPSVDAEAIQ.K	sp|P12429|ANXA3_HUMAN	sp|P12429|ANXA3_HUMANtr|D6RCA8|D6RCA8_HUMANtr|D6RAZ8|D6RAZ8_HUMANtr|D6RFG5|D6RFG5_HUMAN	0.9158	0.0336	9|20	2	1196.62	1196.61	0.003059	1	7053.6	599.314	599.316	0.0015295	2.55208	2.55208	seq68556_qe2
TGSSAQEEASGVALGEAPDHSYESLRVTSAQ	L.n[35.07]TGSSAQEEASGVALGEAPDHSYESLRVTSAQ.K	sp|Q13011|ECH1_HUMAN	sp|Q13011|ECH1_HUMANtr|M0QYT0|M0QYT0_HUMANtr|M0QZW4|M0QZW4_HUMANtr|M0R248|M0R248_HUMAN	0.9968	0.00019	9|120	3	3168.52	3167.51	1.01382	1	7053.7	1056.84	1057.18	0.337939	319.661	3.30029	seq68556_qe2
TGSSAQEEASGVALGEAPDHSYESLRVTSAQ	L.n[29.04]TGSSAQEEASGVALGEAPDHSYESLRVTSAQ.K	sp|Q13011|ECH1_HUMAN	sp|Q13011|ECH1_HUMANtr|M0QYT0|M0QYT0_HUMANtr|M0QZW4|M0QZW4_HUMANtr|M0R248|M0R248_HUMAN	0.9978	0.000122	14|120	3	3162.49	3161.47	1.01341	1	7053.9	1054.83	1055.17	0.337802	320.14	3.17706	seq68556_qe2
FETGDAGASATFPMQCSALR	D.n[35.07]FETGDAGASATFPM[147.04]QC[160.03]SALR.K	sp|P63241|IF5A1_HUMAN	sp|P63241|IF5A1_HUMANsp|Q6IS14|IF5AL_HUMANtr|I3L397|I3L397_HUMANtr|I3L504|I3L504_HUMAN	0.9581	4.35e-05	12|76	3	2167.99	2165.99	2.0004	1	7058.3	723.005	723.672	0.666801	921.414	-2.90003	seq68556_qe2
TGSSAQEEASGVALGEAPDHSYESLRVTSAQ	L.n[29.04]TGSSAQEEASGVALGEAPDHSYESLRVTSAQ.K	sp|Q13011|ECH1_HUMAN	sp|Q13011|ECH1_HUMANtr|M0QYT0|M0QYT0_HUMANtr|M0QZW4|M0QZW4_HUMANtr|M0R248|M0R248_HUMAN	1	9.42e-09	18|180	4	3163.48	3161.47	2.0021	1	7059.1	791.376	791.877	0.500526	632.075	-1.4513	seq68556_qe2
TGSSAQEEASGVALGEAPDHSYESLRVTSAQ	L.n[29.04]TGSSAQEEASGVALGEAPDHSYESLRVTSAQ.K	sp|Q13011|ECH1_HUMAN	sp|Q13011|ECH1_HUMANtr|M0QYT0|M0QYT0_HUMANtr|M0QZW4|M0QZW4_HUMANtr|M0R248|M0R248_HUMAN	1	1.73e-15	43|120	3	3161.48	3161.47	0.00926	1	7060.1	1054.83	1054.84	0.00308633	2.92589	2.92589	seq68556_qe2
TGSSAQEEASGVALGEAPDHSYESLRVTSAQ	L.n[35.07]TGSSAQEEASGVALGEAPDHSYESLRVTSAQ.K	sp|Q13011|ECH1_HUMAN	sp|Q13011|ECH1_HUMANtr|M0QYT0|M0QYT0_HUMANtr|M0QZW4|M0QZW4_HUMANtr|M0R248|M0R248_HUMAN	1	1.7e-13	33|180	4	3168.52	3167.51	1.01081	1	7060.2	792.884	793.137	0.252703	318.612	2.35237	seq68556_qe2
LAVMSVDLGSESM	T.n[29.04]LAVM[147.04]SVDLGSESM[147.04].K	sp|Q9Y4L1|HYOU1_HUMAN	sp|Q9Y4L1|HYOU1_HUMANtr|J3QL06|J3QL06_HUMANtr|J3KTF1|J3KTF1_HUMANtr|A0A087WW13|A0A087WW13_HUMANtr|A0A087X214|A0A087X214_HUMANtr|E9PJ21|E9PJ21_HUMANtr|J3QLE9|J3QLE9_HUMANtr|K7EQK2|K7EQK2_HUMANtr|A0A087X054|A0A087X054_HUMANtr|J3QQH7|J3QQH7_HUMANtr|A0A087WWI4|A0A087WWI4_HUMANtr|Q9BST8|Q9BST8_HUMAN	0.9994	2.18e-05	13|24	2	1397.64	1397.64	-0.000426	1	7061.5	699.828	699.828	-0.000213	-0.304361	-0.304361	seq68556_qe2
GQSVMVEPGTTVLQACE	D.n[35.07]GQSVM[147.04]VEPGTTVLQAC[160.03]E.K	sp|P28331|NDUS1_HUMAN	sp|P28331|NDUS1_HUMANtr|F8WDL5|F8WDL5_HUMANtr|C9JPQ5|C9JPQ5_HUMAN	1	2.39e-08	12|32	2	1855.9	1854.89	1.00674	1	7064.8	928.453	928.956	0.503368	541.864	1.82248	seq68556_qe2
GAAGDWGERANQVL	R.n[35.07]GAAGDWGERANQVL.K	sp|Q14978|NOLC1_HUMAN	sp|Q14978|NOLC1_HUMANtr|A0A0A0MRM9|A0A0A0MRM9_HUMAN	0.9997	1.74e-05	8|26	2	1476.75	1476.75	0.00101	1	7079.7	739.384	739.384	0.000505	0.683001	0.683001	seq68556_qe2
TGSSAQEEASGVALGEAPDHSYESLRVTSAQ	L.n[29.04]TGSSAQEEASGVALGEAPDHSYESLRVTSAQ.K	sp|Q13011|ECH1_HUMAN	sp|Q13011|ECH1_HUMANtr|M0QYT0|M0QYT0_HUMANtr|M0QZW4|M0QZW4_HUMANtr|M0R248|M0R248_HUMAN	1	4.01e-15	43|180	4	3162.49	3161.47	1.01309	1	7080.3	791.376	791.629	0.253272	319.938	3.07562	seq68556_qe2
TGSSAQEEASGVALGEAPDHSYESLRVTSAQ	L.n[29.04]TGSSAQEEASGVALGEAPDHSYESLRVTSAQ.K	sp|Q13011|ECH1_HUMAN	sp|Q13011|ECH1_HUMANtr|M0QYT0|M0QYT0_HUMANtr|M0QZW4|M0QZW4_HUMANtr|M0R248|M0R248_HUMAN	1	1.24e-13	35|120	3	3161.49	3161.47	0.010359	1	7080.8	1054.83	1054.84	0.003453	3.2735	3.2735	seq68556_qe2
TGSSAQEEASGVALGEAPDHSYESLRVTSAQ	L.n[35.07]TGSSAQEEASGVALGEAPDHSYESLRVTSAQ.K	sp|Q13011|ECH1_HUMAN	sp|Q13011|ECH1_HUMANtr|M0QYT0|M0QYT0_HUMANtr|M0QZW4|M0QZW4_HUMANtr|M0R248|M0R248_HUMAN	1	2.53e-10	32|180	4	3168.52	3167.51	1.01594	1	7081.2	792.884	793.138	0.253985	320.228	3.96841	seq68556_qe2
AYTAPALPSSIRT	D.n[35.07]AYTAPALPSSIRT.K	sp|Q9BY77|PDIP3_HUMAN	sp|Q9BY77|PDIP3_HUMANtr|Q8WUT1|Q8WUT1_HUMANtr|F8WCX5|F8WCX5_HUMANtr|F6VRR5|F6VRR5_HUMAN	0.9834	0.00307	8|24	2	1380.79	1380.78	0.009362	1	7083.3	691.399	691.403	0.0046815	6.77101	6.77101	seq68556_qe2
RSVPTSTVFYPSDGVATE	F.n[29.04]RSVPTSTVFYPSDGVATE.K	sp|P29401|TKT_HUMAN	sp|P29401|TKT_HUMANtr|A0A0B4J1R6|A0A0B4J1R6_HUMAN	1	3.79e-09	11|34	2	1939.96	1939.95	0.009626	1	7088.2	970.984	970.988	0.004813	4.9568	4.9568	seq68556_qe2
FETGDAGASATFPMQCSALR	D.n[35.07]FETGDAGASATFPM[147.04]QC[160.03]SALR.K	sp|P63241|IF5A1_HUMAN	sp|P63241|IF5A1_HUMANsp|Q6IS14|IF5AL_HUMANtr|I3L397|I3L397_HUMANtr|I3L504|I3L504_HUMAN	0.9497	0.00976	9|76	3	2166	2165.99	0.006568	1	7089.1	723.005	723.007	0.00218933	3.02809	3.02809	seq68556_qe2
GFVYFQNHDAAD	F.n[29.04]GFVYFQNHDAAD.K	sp|Q13151|ROA0_HUMAN	sp|Q13151|ROA0_HUMAN	0.9999	1.25e-05	9|22	2	1410.63	1410.62	0.006173	1	7089.3	706.317	706.321	0.003087	4.37054	4.37054	seq68556_qe2
SSYAFFVQTCREEH	M.n[29.04]SSYAFFVQTC[160.03]REEH.K	sp|P26583|HMGB2_HUMAN	sp|P26583|HMGB2_HUMANsp|B2RPK0|HGB1A_HUMANsp|P09429|HMGB1_HUMANtr|D6R9A6|D6R9A6_HUMANtr|Q5T7C4|Q5T7C4_HUMAN	0.9739	0.00336	7|52	3	1787.8	1787.79	0.010318	1	7090.4	596.939	596.942	0.003439	5.76103	5.76103	seq68556_qe2
VSGASNHQPNSNSGRYRDTVLLPQTSFPM	S.n[29.04]VSGASNHQPNSNSGRYRDTVLLPQTSFPM[147.04].K	sp|Q9NSE4|SYIM_HUMAN	sp|Q9NSE4|SYIM_HUMAN	0.9995	0.000147	17|168	4	3203.56	3203.54	0.016468	1	7091.4	801.893	801.897	0.004117	5.13408	5.13408	seq68556_qe2
GFVYFQNHDAAD	F.n[35.07]GFVYFQNHDAAD.K	sp|Q13151|ROA0_HUMAN	sp|Q13151|ROA0_HUMAN	1	5.18e-07	11|22	2	1416.66	1416.65	0.009634	1	7091.7	709.333	709.338	0.0048175	6.79154	6.79154	seq68556_qe2
GAAAEDIVASEQSLGQ	D.n[35.07]GAAAEDIVASEQSLGQ.K	sp|P33991|MCM4_HUMAN	sp|P33991|MCM4_HUMANtr|E5RFJ8|E5RFJ8_HUMAN	1	1.18e-07	15|30	2	1578.8	1578.79	0.009271	1	7095.7	790.405	790.409	0.0046355	5.86468	5.86468	seq68556_qe2
RSVPTSTVFYPSDGVATE	F.n[35.07]RSVPTSTVFYPSDGVATE.K	sp|P29401|TKT_HUMAN	sp|P29401|TKT_HUMANtr|A0A0B4J1R6|A0A0B4J1R6_HUMAN	0.9988	3.1e-05	16|68	3	1947	1945.98	1.01579	1	7097.3	649.669	650.007	0.338596	520.91	6.37788	seq68556_qe2
RSVPTSTVFYPSDGVATE	F.n[35.07]RSVPTSTVFYPSDGVATE.K	sp|P29401|TKT_HUMAN	sp|P29401|TKT_HUMANtr|A0A0B4J1R6|A0A0B4J1R6_HUMAN	1	8.42e-10	21|34	2	1946	1945.98	0.010572	1	7099.6	974	974.005	0.005286	5.42708	5.42708	seq68556_qe2
TGSSAQEEASGVALGEAPDHSYESLRVTSAQ	L.n[35.07]TGSSAQEEASGVALGEAPDHSYESLRVTSAQ.K	sp|Q13011|ECH1_HUMAN	sp|Q13011|ECH1_HUMANtr|M0QYT0|M0QYT0_HUMANtr|M0QZW4|M0QZW4_HUMANtr|M0R248|M0R248_HUMAN	0.9998	1.64e-06	9|120	3	3168.53	3167.51	1.02737	1	7101.8	1056.84	1057.19	0.342456	323.932	7.57262	seq68556_qe2
RSVPTSTVFYPSDGVATE	F.n[29.04]RSVPTSTVFYPSDGVATE.K	sp|P29401|TKT_HUMAN	sp|P29401|TKT_HUMANtr|A0A0B4J1R6|A0A0B4J1R6_HUMAN	0.9964	0.000391	19|68	3	1939.96	1939.95	0.010644	1	7102.9	647.658	647.662	0.003548	5.47817	5.47817	seq68556_qe2
GGSSEPCALCSLHSIG	F.n[29.04]GGSSEPC[160.03]ALC[160.03]SLHSIG.K	sp|P14174|MIF_HUMAN	sp|P14174|MIF_HUMAN	0.9997	3.28e-05	11|30	2	1658.75	1658.74	0.010854	1	7104.4	830.377	830.382	0.0054275	6.53615	6.53615	seq68556_qe2
ADVYRDGTGVVEFVR	Y.n[35.07]ADVYRDGTGVVEFVR.K	sp|Q07955|SRSF1_HUMAN	sp|Q07955|SRSF1_HUMANtr|J3KSR8|J3KSR8_HUMANtr|J3KTL2|J3KTL2_HUMAN	0.9684	0.000566	12|56	3	1715.92	1715.91	0.016489	1	7108.3	572.976	572.981	0.00549633	9.59252	9.59252	seq68556_qe2
RSVPTSTVFYPSDGVATE	F.n[29.04]RSVPTSTVFYPSDGVATE.K	sp|P29401|TKT_HUMAN	sp|P29401|TKT_HUMANtr|A0A0B4J1R6|A0A0B4J1R6_HUMAN	1	5.14e-10	19|34	2	1939.97	1939.95	0.014691	1	7109.1	970.984	970.991	0.0073455	7.56495	7.56495	seq68556_qe2
GFVYFQNHDAAD	F.n[29.04]GFVYFQNHDAAD.K	sp|Q13151|ROA0_HUMAN	sp|Q13151|ROA0_HUMAN	0.9999	5.9e-06	11|22	2	1410.63	1410.62	0.010141	1	7110.3	706.317	706.323	0.0050705	7.17873	7.17873	seq68556_qe2
ADVYRDGTGVVEFVR	Y.n[29.04]ADVYRDGTGVVEFVR.K	sp|Q07955|SRSF1_HUMAN	sp|Q07955|SRSF1_HUMANtr|J3KSR8|J3KSR8_HUMANtr|J3KTL2|J3KTL2_HUMAN	0.9948	9.59e-05	17|56	3	1709.89	1709.87	0.015562	1	7111.7	570.965	570.97	0.00518733	9.08512	9.08512	seq68556_qe2
VSGASNHQPNSNSGRYRDTVLLPQTSFPM	S.n[29.04]VSGASNHQPNSNSGRYRDTVLLPQTSFPM[147.04].K	sp|Q9NSE4|SYIM_HUMAN	sp|Q9NSE4|SYIM_HUMAN	0.9992	6.32e-05	24|168	4	3203.57	3203.54	0.027247	1	7112.6	801.893	801.9	0.00681175	8.49452	8.49452	seq68556_qe2
GFVYFQNHDAAD	F.n[35.07]GFVYFQNHDAAD.K	sp|Q13151|ROA0_HUMAN	sp|Q13151|ROA0_HUMAN	0.9993	5.12e-05	8|22	2	1416.66	1416.65	0.011228	1	7112.9	709.333	709.339	0.0056145	7.91512	7.91512	seq68556_qe2
AAAISTSRVLTQEDFQ	K.n[35.07]AAAISTSRVLTQEDFQ.K	sp|Q9NVU7|SDA1_HUMAN	sp|Q9NVU7|SDA1_HUMANtr|E7EW05|E7EW05_HUMAN	1	5.04e-09	9|30	2	1769.95	1769.94	0.016514	1	7113.3	885.976	885.984	0.008257	9.31958	9.31958	seq68556_qe2
AAAISTSRVLTQEDFQ	K.n[29.04]AAAISTSRVLTQEDFQ.K	sp|Q9NVU7|SDA1_HUMAN	sp|Q9NVU7|SDA1_HUMANtr|E7EW05|E7EW05_HUMAN	1	5.93e-08	12|30	2	1764.93	1763.91	1.01989	1	7114.8	882.96	883.47	0.509944	577.206	9.35968	seq68556_qe2
GAAAEDIVASEQSLGQ	D.n[35.07]GAAAEDIVASEQSLGQ.K	sp|P33991|MCM4_HUMAN	sp|P33991|MCM4_HUMANtr|E5RFJ8|E5RFJ8_HUMAN	1	6.66e-08	19|30	2	1578.81	1578.79	0.012596	1	7117.2	790.405	790.411	0.006298	7.96801	7.96801	seq68556_qe2
RSVPTSTVFYPSDGVATE	F.n[35.07]RSVPTSTVFYPSDGVATE.K	sp|P29401|TKT_HUMAN	sp|P29401|TKT_HUMANtr|A0A0B4J1R6|A0A0B4J1R6_HUMAN	0.9999	6.46e-06	19|68	3	1946	1945.98	0.011199	1	7118.2	649.669	649.673	0.003733	5.74597	5.74597	seq68556_qe2
SEVPGAAAEGSGGSGVGIGDRF	S.n[35.07]SEVPGAAAEGSGGSGVGIGDRF.K	sp|Q9NPA0|EMC7_HUMAN	sp|Q9NPA0|EMC7_HUMANtr|H0YDT8|H0YDT8_HUMAN	0.9995	8.02e-05	5|42	2	2010	2009.99	0.012576	1	7119.6	1006	1006.01	0.006288	6.25045	6.25045	seq68556_qe2
CLTNFHGMDLTRD	N.n[35.07]C[160.03]LTNFHGMDLTRD.K	sp|P61247|RS3A_HUMAN	sp|P61247|RS3A_HUMANtr|D6RED7|D6RED7_HUMANtr|D6RAS7|D6RAS7_HUMANtr|D6RB09|D6RB09_HUMANtr|D6RAT0|D6RAT0_HUMANtr|E9PFI5|E9PFI5_HUMANtr|H0Y8L7|H0Y8L7_HUMANtr|D6RG13|D6RG13_HUMAN	1	2.02e-08	20|48	3	1612.77	1612.76	0.017296	1	7119.7	538.592	538.598	0.00576533	10.7043	10.7043	seq68556_qe2
GHSGSMARTQQAAQANITLQEQIEAIH	D.n[35.07]GHSGSM[147.04]ARTQQAAQANITLQEQIEAIH.K	sp|Q15459|SF3A1_HUMAN	sp|Q15459|SF3A1_HUMANtr|H7C1L2|H7C1L2_HUMAN	1	1.6e-08	19|156	4	2940.51	2939.47	1.03874	1	7122.8	735.876	736.135	0.259685	352.768	12.0192	seq68556_qe2
GLHSEFMNY	D.n[35.07]GLHSEFMNY.K	sp|Q9Y2L9|LRCH1_HUMAN	sp|Q9Y2L9|LRCH1_HUMAN	0.9185	0.00729	8|16	2	1130.54	1130.53	0.009862	1	7124.9	566.271	566.276	0.0049305	8.70688	8.70688	seq68556_qe2
LAPNVTYSLPRT	D.n[35.07]LAPNVTYSLPRT.K	sp|Q9BRD0|BUD13_HUMAN	sp|Q9BRD0|BUD13_HUMANtr|H7C462|H7C462_HUMAN	0.9764	0.000459	8|22	2	1364.8	1364.79	0.014958	1	7128.9	683.401	683.409	0.007479	10.9437	10.9437	seq68556_qe2
FETGDAGASATFPMQCSALR	D.n[35.07]FETGDAGASATFPM[147.04]QC[160.03]SALR.K	sp|P63241|IF5A1_HUMAN	sp|P63241|IF5A1_HUMANsp|Q6IS14|IF5AL_HUMANtr|I3L397|I3L397_HUMANtr|I3L504|I3L504_HUMAN	0.9258	0.0102	11|76	3	2166.01	2165.99	0.012977	1	7129.3	723.005	723.009	0.00432567	5.98286	5.98286	seq68556_qe2
RSVPTSTVFYPSDGVATE	F.n[29.04]RSVPTSTVFYPSDGVATE.K	sp|P29401|TKT_HUMAN	sp|P29401|TKT_HUMANtr|A0A0B4J1R6|A0A0B4J1R6_HUMAN	0.9999	1.71e-05	11|34	2	1939.96	1939.95	0.012212	1	7130.1	970.984	970.99	0.0061065	6.28894	6.28894	seq68556_qe2
RSVPTSTVFYPSDGVATE	F.n[35.07]RSVPTSTVFYPSDGVATE.K	sp|P29401|TKT_HUMAN	sp|P29401|TKT_HUMANtr|A0A0B4J1R6|A0A0B4J1R6_HUMAN	1	7.55e-09	15|34	2	1946	1945.98	0.01423	1	7130.2	974	974.007	0.0071155	7.30539	7.30539	seq68556_qe2
AQALRDNSTMGYMMA	K.n[29.04]AQALRDNSTMGYMMA.K	sp|P08238|HS90B_HUMAN	sp|P08238|HS90B_HUMANsp|Q58FF7|H90B3_HUMAN	1	3.14e-07	9|28	2	1686.76	1686.75	0.007766	1	7130.4	844.384	844.388	0.003883	4.5986	4.5986	seq68556_qe2
ADVYRDGTGVVEFVR	Y.n[35.07]ADVYRDGTGVVEFVR.K	sp|Q07955|SRSF1_HUMAN	sp|Q07955|SRSF1_HUMANtr|J3KSR8|J3KSR8_HUMANtr|J3KTL2|J3KTL2_HUMAN	1	2.98e-07	14|56	3	1715.92	1715.91	0.011524	1	7131.4	572.976	572.98	0.00384167	6.70472	6.70472	seq68556_qe2
AQALRDNSTMGYMMA	K.n[35.07]AQALRDNSTMGYMMA.K	sp|P08238|HS90B_HUMAN	sp|P08238|HS90B_HUMANsp|Q58FF7|H90B3_HUMAN	0.9893	0.000893	6|28	2	1693.79	1692.78	1.0103	1	7131.6	847.4	847.905	0.505148	595.76	4.09598	seq68556_qe2
CLTNFHGMDLTRD	N.n[29.04]C[160.03]LTNFHGMDLTRD.K	sp|P61247|RS3A_HUMAN	sp|P61247|RS3A_HUMANtr|D6RED7|D6RED7_HUMANtr|D6RAS7|D6RAS7_HUMANtr|D6RB09|D6RB09_HUMANtr|D6RAT0|D6RAT0_HUMANtr|E9PFI5|E9PFI5_HUMANtr|H0Y8L7|H0Y8L7_HUMANtr|D6RG13|D6RG13_HUMAN	0.9779	0.000112	15|48	3	1608.74	1606.72	2.02072	1	7132.8	536.582	537.255	0.673574	1253.73	8.69915	seq68556_qe2
GSSNVEAEVLENDGVSGGLGQRER	D.n[35.07]GSSNVEAEVLENDGVSGGLGQRER.K	sp|Q14694|UBP10_HUMAN	sp|Q14694|UBP10_HUMAN	0.9974	0.000137	15|92	3	2492.25	2492.23	0.017322	1	7133.4	831.751	831.757	0.005774	6.94193	6.94193	seq68556_qe2
GHSGSMARTQQAAQANITLQEQIEAIH	D.n[35.07]GHSGSM[147.04]ARTQQAAQANITLQEQIEAIH.K	sp|Q15459|SF3A1_HUMAN	sp|Q15459|SF3A1_HUMANtr|H7C1L2|H7C1L2_HUMAN	0.9992	8.29e-06	13|156	4	2940.51	2939.47	1.03752	1	7143.5	735.876	736.135	0.25938	352.354	11.6045	seq68556_qe2
LAPNVTYSLPRT	D.n[35.07]LAPNVTYSLPRT.K	sp|Q9BRD0|BUD13_HUMAN	sp|Q9BRD0|BUD13_HUMANtr|H7C462|H7C462_HUMAN	0.9999	2.78e-06	10|22	2	1364.8	1364.79	0.011151	1	7149.3	683.401	683.407	0.005575	8.15766	8.15766	seq68556_qe2
AQALRDNSTMGYMMA	K.n[29.04]AQALRDNSTMGYMMA.K	sp|P08238|HS90B_HUMAN	sp|P08238|HS90B_HUMANsp|Q58FF7|H90B3_HUMAN	0.9995	0.000121	7|28	2	1686.76	1686.75	0.007168	1	7151.3	844.384	844.387	0.0035845	4.24509	4.24509	seq68556_qe2
SPMANSGPLCCTICHERLEDTHFVQCPSVPSH	D.n[35.07]SPM[147.04]ANSGPLC[160.03]C[160.03]TIC[160.03]HERLEDTHFVQC[160.03]PSVPSH.K	sp|Q9H1B7|I2BPL_HUMAN	sp|Q9H1B7|I2BPL_HUMAN	1	2.19e-09	26|248	5	3772.71	3772.67	0.036859	1	7152.3	755.542	755.549	0.0073718	9.75687	9.75687	seq68556_qe2
GVIEVINYTQNSNNETLRH	N.n[29.04]GVIEVINYTQNSNNETLRH.K	sp|Q96SB4|SRPK1_HUMAN	sp|Q96SB4|SRPK1_HUMANtr|D6RBF8|D6RBF8_HUMANtr|H3BLV9|H3BLV9_HUMAN	0.9995	1.36e-05	11|72	3	2229.13	2228.12	1.01635	1	7156.4	743.713	744.052	0.338783	455.322	5.82396	seq68556_qe2
ILNHPGQISAGYAPVLDCHTAHIAC	L.n[29.04]ILNHPGQISAGYAPVLDC[160.03]HTAHIAC[160.03].K	sp|P68104|EF1A1_HUMAN	sp|P68104|EF1A1_HUMANtr|A0A087WV01|A0A087WV01_HUMANtr|A0A087WVQ9|A0A087WVQ9_HUMAN	1	9.2e-19	39|144	4	2742.35	2742.34	0.011701	1	7167.1	686.592	686.594	0.0029255	4.26088	4.26088	seq68556_qe2
NGVGPEEESVDPNQYY	D.n[35.07]NGVGPEEESVDPNQYY.K	sp|Q15046|SYK_HUMAN	sp|Q15046|SYK_HUMANtr|H3BVA8|H3BVA8_HUMAN	0.9961	0.00124	5|30	2	1829.83	1829.82	0.008974	1	7171.3	915.916	915.92	0.004487	4.8989	4.8989	seq68556_qe2
SPMANSGPLCCTICHERLEDTHFVQCPSVPSH	D.n[35.07]SPM[147.04]ANSGPLC[160.03]C[160.03]TIC[160.03]HERLEDTHFVQC[160.03]PSVPSH.K	sp|Q9H1B7|I2BPL_HUMAN	sp|Q9H1B7|I2BPL_HUMAN	1	5.91e-10	25|248	5	3773.68	3772.67	1.01003	1	7172.7	755.542	755.744	0.202006	267.294	1.76806	seq68556_qe2
GTFERLLD	S.n[35.07]GTFERLLD.K	sp|O14964|HGS_HUMAN	sp|O14964|HGS_HUMANtr|I3L1P5|I3L1P5_HUMAN	0.9994	0.000159	10|14	2	983.554	983.55	0.004288	1	7178.2	492.782	492.784	0.002144	4.35079	4.35079	seq68556_qe2
GTPNGGSTTLPSAPPPASAGL	E.n[35.07]GTPNGGSTTLPSAPPPASAGL.K	sp|A0A0U1RRE5|NBDY_HUMAN	sp|A0A0U1RRE5|NBDY_HUMAN	0.9893	0.000906	6|40	2	1884	1882.98	1.01046	1	7183.1	942.5	943.005	0.505231	535.767	3.77039	seq68556_qe2
GTFERLLD	S.n[29.04]GTFERLLD.K	sp|O14964|HGS_HUMAN	sp|O14964|HGS_HUMANtr|I3L1P5|I3L1P5_HUMAN	0.9726	0.0102	7|14	2	977.522	977.518	0.003377	1	7183.5	489.766	489.768	0.0016885	3.44755	3.44755	seq68556_qe2
ILNHPGQISAGYAPVLDCHTAHIAC	L.n[29.04]ILNHPGQISAGYAPVLDC[160.03]HTAHIAC[160.03].K	sp|P68104|EF1A1_HUMAN	sp|P68104|EF1A1_HUMANtr|A0A087WV01|A0A087WV01_HUMANtr|A0A087WVQ9|A0A087WVQ9_HUMAN	1	1.21e-12	29|144	4	2743.35	2742.34	1.01204	1	7188.6	686.592	686.845	0.253011	368.367	3.16411	seq68556_qe2
KDHLIGIGIAPL	H.n[29.04]K[0]DHLIGIGIAPL.Q	sp|P48200|IREB2_HUMAN	sp|P48200|IREB2_HUMANtr|A0A0A6YY96|A0A0A6YY96_HUMANtr|H0YN46|H0YN46_HUMAN	0.954	0.00895	12|44	3	1273.78	1273.78	0.005523	1	7188.9	425.599	425.601	0.001841	4.32565	4.32565	seq68556_qe2
NGVGPEEESVDPNQYY	D.n[35.07]NGVGPEEESVDPNQYY.K	sp|Q15046|SYK_HUMAN	sp|Q15046|SYK_HUMANtr|H3BVA8|H3BVA8_HUMAN	1	7.42e-10	13|30	2	1829.82	1829.82	0.007176	1	7192.5	915.916	915.919	0.0035885	3.91792	3.91792	seq68556_qe2
GPPRVLQPFLTHRT	D.n[35.07]GPPRVLQPFLTHRT.K	sp|Q05DH4|F16A1_HUMAN	sp|Q05DH4|F16A1_HUMAN	0.9963	0.00115	14|78	4	1651.98	1651.97	0.007442	1	7193.1	414.001	414.003	0.0018605	4.49393	4.49393	seq68556_qe2
SPMANSGPLCCTICHERLEDTHFVQCPSVPSH	D.n[35.07]SPM[147.04]ANSGPLC[160.03]C[160.03]TIC[160.03]HERLEDTHFVQC[160.03]PSVPSH.K	sp|Q9H1B7|I2BPL_HUMAN	sp|Q9H1B7|I2BPL_HUMAN	1	1.73e-05	15|248	5	3772.7	3772.67	0.024619	1	7193.7	755.542	755.547	0.0049238	6.51687	6.51687	seq68556_qe2
GTPNGGSTTLPSAPPPASAGL	E.n[35.07]GTPNGGSTTLPSAPPPASAGL.K	sp|A0A0U1RRE5|NBDY_HUMAN	sp|A0A0U1RRE5|NBDY_HUMAN	1	2.18e-08	14|40	2	1882.99	1882.98	0.008408	1	7203.5	942.5	942.504	0.0042035	4.45993	4.45993	seq68556_qe2
RGALQNIIPASTGAA	G.n[35.07]RGALQNIIPASTGAA.K	sp|P04406|G3P_HUMAN	sp|P04406|G3P_HUMANtr|E7EUT5|E7EUT5_HUMAN	0.9981	0.000394	8|28	2	1472.86	1472.85	0.008768	1	7204.5	737.433	737.438	0.004384	5.94491	5.94491	seq68556_qe2
VRMNVLADAL	M.n[29.04]VRM[147.04]NVLADAL.K	sp|P62244|RS15A_HUMAN	sp|P62244|RS15A_HUMANtr|H3BN98|H3BN98_HUMANtr|I3L303|I3L303_HUMANtr|H3BV27|H3BV27_HUMANtr|I3L3P7|I3L3P7_HUMANtr|H3BT37|H3BT37_HUMANtr|I3L246|I3L246_HUMAN	0.991	0.00306	11|18	2	1144.63	1144.63	0.004369	2	7208.5	573.321	573.323	0.002185	3.81111	3.81111	seq68556_qe2
VRMNVLADAL	M.n[35.07]VRM[147.04]NVLADAL.K	sp|P62244|RS15A_HUMAN	sp|P62244|RS15A_HUMANtr|H3BN98|H3BN98_HUMANtr|I3L303|I3L303_HUMANtr|H3BV27|H3BV27_HUMANtr|I3L3P7|I3L3P7_HUMANtr|H3BT37|H3BT37_HUMANtr|I3L246|I3L246_HUMAN	0.996	0.00126	11|18	2	1150.66	1150.66	0.004502	2	7209.6	576.337	576.339	0.0022515	3.90655	3.90655	seq68556_qe2
GVPGPTWDRGANL	Y.n[35.07]GVPGPTWDRGANL.K	sp|Q08211|DHX9_HUMAN	sp|Q08211|DHX9_HUMAN	0.9165	0.0109	9|24	2	1372.73	1372.73	0.000742	1	7212.6	687.373	687.373	0.000371	0.539736	0.539736	seq68556_qe2
SALGQTQPSDQDTLVQRAEHIPAG	N.n[35.07]SALGQTQPSDQDTLVQRAEHIPAG.K	sp|Q96HC4|PDLI5_HUMAN	sp|Q96HC4|PDLI5_HUMANtr|A0A0A0MSP3|A0A0A0MSP3_HUMANtr|H0Y8Y3|H0Y8Y3_HUMAN	1	2.45e-08	15|92	3	2553.32	2552.3	1.01407	1	7213.7	851.775	852.113	0.338023	396.688	4.1935	seq68556_qe2
GFVHFETQEAAERAIE	Y.n[29.04]GFVHFETQEAAERAIE.K	sp|P11940|PABP1_HUMAN	sp|P11940|PABP1_HUMANtr|H0YAR2|H0YAR2_HUMANtr|E7ERJ7|E7ERJ7_HUMANtr|A0A087WTT1|A0A087WTT1_HUMANtr|H0YBN4|H0YBN4_HUMANtr|E7EQV3|E7EQV3_HUMAN	0.9433	0.0101	18|60	3	1860.91	1860.9	0.009745	1	7216	621.307	621.311	0.00324833	5.22819	5.22819	seq68556_qe2
GFVLLGDTTDEQRMTARG	D.n[35.07]GFVLLGDTTDEQRM[147.04]TARG.K	sp|C9J7I0|UMAD1_HUMAN	sp|C9J7I0|UMAD1_HUMANtr|A0A1B0GUC2|A0A1B0GUC2_HUMANtr|A0A1W2PP33|A0A1W2PP33_HUMAN	0.9993	2.05e-07	11|68	3	2017.05	2016.02	1.02983	1	7216.2	673.013	673.356	0.343278	509.801	13.11	seq68556_qe2
SALGQTQPSDQDTLVQRAEHIPAG	N.n[35.07]SALGQTQPSDQDTLVQRAEHIPAG.K	sp|Q96HC4|PDLI5_HUMAN	sp|Q96HC4|PDLI5_HUMANtr|A0A0A0MSP3|A0A0A0MSP3_HUMANtr|H0Y8Y3|H0Y8Y3_HUMAN	1	6.6e-09	19|92	3	2552.32	2552.3	0.014157	1	7219.5	851.775	851.78	0.00471867	5.53977	5.53977	seq68556_qe2
SAAMTLNERFTSYQ	K.n[29.04]SAAMTLNERFTSYQ.K	sp|Q9NYF8|BCLF1_HUMAN	sp|Q9NYF8|BCLF1_HUMANtr|A0A1W2PQ43|A0A1W2PQ43_HUMANtr|E9PK91|E9PK91_HUMANtr|E9PK09|E9PK09_HUMANtr|E9PQN2|E9PQN2_HUMANtr|E9PKI6|E9PKI6_HUMAN	0.9981	6.39e-06	12|26	2	1645.77	1645.78	-0.008967	1	7223.6	823.896	823.891	-0.0044835	-5.44186	-5.44186	seq68556_qe2
SAAMTLNERFTSYQ	K.n[35.07]SAAMTLNERFTSYQ.K	sp|Q9NYF8|BCLF1_HUMAN	sp|Q9NYF8|BCLF1_HUMANtr|A0A1W2PQ43|A0A1W2PQ43_HUMANtr|E9PK91|E9PK91_HUMANtr|E9PK09|E9PK09_HUMANtr|E9PQN2|E9PQN2_HUMANtr|E9PKI6|E9PKI6_HUMAN	0.9963	0.00069	8|26	2	1651.82	1651.81	0.010486	1	7223.7	826.912	826.917	0.0052425	6.33981	6.33981	seq68556_qe2
LHAGSGADTGDTVNIGDVSY	L.n[29.04]LHAGSGADTGDTVNIGDVSY.K	sp|A3KMH1|VWA8_HUMAN	sp|A3KMH1|VWA8_HUMAN	1	1.8e-06	8|38	2	1975.92	1975.91	0.008558	1	7223.8	988.963	988.968	0.004279	4.32673	4.32673	seq68556_qe2
GTPNGGSTTLPSAPPPASAGL	E.n[35.07]GTPNGGSTTLPSAPPPASAGL.K	sp|A0A0U1RRE5|NBDY_HUMAN	sp|A0A0U1RRE5|NBDY_HUMAN	1	6.97e-09	12|40	2	1882.99	1882.98	0.009674	1	7224.4	942.5	942.505	0.004837	5.13207	5.13207	seq68556_qe2
LHAGSGADTGDTVNIGDVSY	L.n[35.07]LHAGSGADTGDTVNIGDVSY.K	sp|A3KMH1|VWA8_HUMAN	sp|A3KMH1|VWA8_HUMAN	1	8.7e-07	16|38	2	1981.96	1981.94	0.013348	1	7225	991.979	991.986	0.006674	6.72792	6.72792	seq68556_qe2
SLFLDESRSTQYM	Y.n[29.04]SLFLDESRSTQYM[147.04].K	sp|Q9Y230|RUVB2_HUMAN	sp|Q9Y230|RUVB2_HUMAN	0.9998	4.79e-05	9|24	2	1619.76	1619.75	0.008654	1	7225.3	810.882	810.887	0.004327	5.33613	5.33613	seq68556_qe2
GGERPVEGGACNGRSELELL	P.n[29.04]GGERPVEGGAC[160.03]NGRSELELL.K	sp|Q8IYS1|P20D2_HUMAN	sp|Q8IYS1|P20D2_HUMAN	0.9922	0.000202	16|76	3	2129.05	2127.04	2.01599	1	7226.5	710.02	710.692	0.671996	945.552	4.35632	seq68556_qe2
GVPGPTWDRGANL	Y.n[29.04]GVPGPTWDRGANL.K	sp|Q08211|DHX9_HUMAN	sp|Q08211|DHX9_HUMAN	0.9999	1.41e-05	12|24	2	1366.71	1366.7	0.006745	1	7228.5	684.357	684.36	0.0033725	4.92796	4.92796	seq68556_qe2
VRMNVLADAL	M.n[29.04]VRM[147.04]NVLADAL.K	sp|P62244|RS15A_HUMAN	sp|P62244|RS15A_HUMANtr|H3BN98|H3BN98_HUMANtr|I3L303|I3L303_HUMANtr|H3BV27|H3BV27_HUMANtr|I3L3P7|I3L3P7_HUMANtr|H3BT37|H3BT37_HUMANtr|I3L246|I3L246_HUMAN	0.9463	0.0201	9|18	2	1144.63	1144.63	0.006114	2	7228.9	573.321	573.324	0.0030575	5.33294	5.33294	seq68556_qe2
VRMNVLADAL	M.n[35.07]VRM[147.04]NVLADAL.K	sp|P62244|RS15A_HUMAN	sp|P62244|RS15A_HUMANtr|H3BN98|H3BN98_HUMANtr|I3L303|I3L303_HUMANtr|H3BV27|H3BV27_HUMANtr|I3L3P7|I3L3P7_HUMANtr|H3BT37|H3BT37_HUMANtr|I3L246|I3L246_HUMAN	0.9545	0.00594	10|18	2	1150.67	1150.66	0.009064	2	7230	576.337	576.341	0.0045325	7.86426	7.86426	seq68556_qe2
FGSQRVLVEPDAGAGVAVM	R.n[35.07]FGSQRVLVEPDAGAGVAVM[147.04].K	sp|P42126|ECI1_HUMAN	sp|P42126|ECI1_HUMAN	1	2.74e-08	18|36	2	1952.03	1952.02	0.009203	1	7233.5	977.02	977.024	0.0046015	4.70971	4.70971	seq68556_qe2
SALGQTQPSDQDTLVQRAEHIPAG	N.n[29.04]SALGQTQPSDQDTLVQRAEHIPAG.K	sp|Q96HC4|PDLI5_HUMAN	sp|Q96HC4|PDLI5_HUMANtr|A0A0A0MSP3|A0A0A0MSP3_HUMANtr|H0Y8Y3|H0Y8Y3_HUMAN	0.9996	1.91e-05	19|92	3	2546.29	2546.27	0.015721	1	7236.3	849.765	849.77	0.00524	6.16637	6.16637	seq68556_qe2
LGEPAPAPPAADSRWGGLDLRR	D.n[35.07]LGEPAPAPPAADSRWGGLDLRR.K	sp|Q9H7N4|SFR19_HUMAN	sp|Q9H7N4|SFR19_HUMAN	0.9974	0.000393	29|126	4	2335.28	2335.26	0.01642	1	7236.7	584.823	584.827	0.00410475	7.01875	7.01875	seq68556_qe2
GFVLLGDTTDEQRMTARG	D.n[35.07]GFVLLGDTTDEQRM[147.04]TARG.K	sp|C9J7I0|UMAD1_HUMAN	sp|C9J7I0|UMAD1_HUMANtr|A0A1B0GUC2|A0A1B0GUC2_HUMANtr|A0A1W2PP33|A0A1W2PP33_HUMAN	1	3.92e-07	12|68	3	2016.02	2016.02	0.008471	1	7239.1	673.013	673.015	0.00282367	4.19555	4.19555	seq68556_qe2
SALGQTQPSDQDTLVQRAEHIPAG	N.n[35.07]SALGQTQPSDQDTLVQRAEHIPAG.K	sp|Q96HC4|PDLI5_HUMAN	sp|Q96HC4|PDLI5_HUMANtr|A0A0A0MSP3|A0A0A0MSP3_HUMANtr|H0Y8Y3|H0Y8Y3_HUMAN	0.9619	0.00289	9|92	3	2552.32	2552.3	0.018159	1	7241	851.775	851.781	0.006053	7.10628	7.10628	seq68556_qe2
FGSQRVLVEPDAGAGVAVM	R.n[29.04]FGSQRVLVEPDAGAGVAVM[147.04].K	sp|P42126|ECI1_HUMAN	sp|P42126|ECI1_HUMAN	1	9.9e-08	21|72	3	1946	1945.99	0.010039	1	7241.3	649.672	649.675	0.00334633	5.15078	5.15078	seq68556_qe2
SVVDLTCRLE	V.n[29.04]SVVDLTC[160.03]RLE.K	sp|P04406|G3P_HUMAN	sp|P04406|G3P_HUMANtr|E7EUT5|E7EUT5_HUMAN	0.9814	0.00673	10|18	2	1218.63	1218.63	0.005085	1	7244.2	610.321	610.324	0.0025425	4.16582	4.16582	seq68556_qe2
LHAGSGADTGDTVNIGDVSY	L.n[29.04]LHAGSGADTGDTVNIGDVSY.K	sp|A3KMH1|VWA8_HUMAN	sp|A3KMH1|VWA8_HUMAN	1	6.32e-09	19|38	2	1975.92	1975.91	0.006583	1	7244.9	988.963	988.967	0.0032915	3.32822	3.32822	seq68556_qe2
SEAVADREDDPNFF	Y.n[35.07]SEAVADREDDPNFF.K	sp|P00367|DHE3_HUMAN	sp|P00367|DHE3_HUMAN	1	3.1e-07	9|26	2	1644.76	1644.75	0.007103	1	7245.3	823.381	823.385	0.0035515	4.31329	4.31329	seq68556_qe2
LHAGSGADTGDTVNIGDVSY	L.n[35.07]LHAGSGADTGDTVNIGDVSY.K	sp|A3KMH1|VWA8_HUMAN	sp|A3KMH1|VWA8_HUMAN	1	1.17e-09	23|38	2	1981.95	1981.94	0.005252	1	7246.1	991.979	991.982	0.002626	2.64723	2.64723	seq68556_qe2
FGSQRVLVEPDAGAGVAVM	R.n[29.04]FGSQRVLVEPDAGAGVAVM[147.04].K	sp|P42126|ECI1_HUMAN	sp|P42126|ECI1_HUMAN	1	2.58e-11	20|36	2	1946	1945.99	0.0105	1	7248.9	974.004	974.009	0.00525	5.39009	5.39009	seq68556_qe2
ASGEGGLQELSGHFENQ	A.n[35.07]ASGEGGLQELSGHFENQ.K	sp|Q16643|DREB_HUMAN	sp|Q16643|DREB_HUMANtr|D6RFI1|D6RFI1_HUMAN	1	1.81e-07	11|32	2	1792.85	1792.84	0.00263	1	7249.4	897.429	897.431	0.001315	1.46529	1.46529	seq68556_qe2
FGRSESAPTLHPYSPLSP	P.n[35.07]FGRSESAPTLHPYSPLSP.K	sp|Q8WUF5|IASPP_HUMAN	sp|Q8WUF5|IASPP_HUMANtr|K7EN03|K7EN03_HUMAN	0.9896	0.00164	22|68	3	1976.03	1976.02	0.008725	1	7252.1	659.681	659.684	0.002908	4.40817	4.40817	seq68556_qe2
AFVRFTTGDAMS	F.n[35.07]AFVRFTTGDAMS.K	sp|Q14019|COTL1_HUMAN	sp|Q14019|COTL1_HUMAN	0.9999	2.14e-05	10|22	2	1335.68	1335.67	0.005603	1	7252.4	668.843	668.845	0.0028015	4.18856	4.18856	seq68556_qe2
FGSQRVLVEPDAGAGVAVM	R.n[35.07]FGSQRVLVEPDAGAGVAVM[147.04].K	sp|P42126|ECI1_HUMAN	sp|P42126|ECI1_HUMAN	1	3.85e-08	17|72	3	1952.03	1952.02	0.006203	1	7253.7	651.682	651.684	0.00206767	3.1728	3.1728	seq68556_qe2
GFVTYSCVEEVDAAMCARPH	F.n[35.07]GFVTYSC[160.03]VEEVDAAM[147.04]C[160.03]ARPH.K	sp|P51991|ROA3_HUMAN	sp|P51991|ROA3_HUMAN	1	1.23e-15	18|76	3	2349.06	2348.04	1.0189	1	7253.9	783.689	784.029	0.339634	433.191	6.61243	seq68556_qe2
FGSQRVLVEPDAGAGVAVM	R.n[35.07]FGSQRVLVEPDAGAGVAVM[147.04].K	sp|P42126|ECI1_HUMAN	sp|P42126|ECI1_HUMAN	1	1.18e-12	28|36	2	1952.03	1952.02	0.003867	1	7254.8	977.02	977.022	0.0019335	1.97897	1.97897	seq68556_qe2
AFVRFTTGDAMS	F.n[29.04]AFVRFTTGDAMS.K	sp|Q14019|COTL1_HUMAN	sp|Q14019|COTL1_HUMAN	1	3.8e-08	14|22	2	1329.64	1329.64	0.005065	1	7255.3	665.827	665.829	0.0025325	3.80353	3.80353	seq68556_qe2
VVEHPEFL	M.n[29.04]VVEHPEFL.K	sp|P06396|GELS_HUMAN	sp|P06396|GELS_HUMANtr|A0A0A0MS51|A0A0A0MS51_HUMANtr|Q5T0I0|Q5T0I0_HUMANtr|A0A0U1RQL8|A0A0U1RQL8_HUMANtr|A0A0A0MT01|A0A0A0MT01_HUMANsp|GELS_HUMAN|	0.9995	0.000127	10|14	2	996.531	996.528	0.002997	1	7256.3	499.271	499.273	0.001498	3.00036	3.00036	seq68556_qe2
VGGGGVGGGLLENANP	M.n[35.07]VGGGGVGGGLLENANP.L	sp|Q9Y3D0|MIP18_HUMAN	sp|Q9Y3D0|MIP18_HUMANtr|H3BNV7|H3BNV7_HUMANtr|J3QLT9|J3QLT9_HUMAN	0.9998	6.81e-06	10|30	2	1400.75	1400.75	0.000274	1	7257.4	701.381	701.381	0.000137	0.195329	0.195329	seq68556_qe2
GFVTYSCVEEVDAAMCARPH	F.n[29.04]GFVTYSC[160.03]VEEVDAAM[147.04]C[160.03]ARPH.K	sp|P51991|ROA3_HUMAN	sp|P51991|ROA3_HUMAN	1	3.82e-10	36|76	3	2342.02	2342.01	0.003565	1	7260.6	781.678	781.679	0.00118833	1.52023	1.52023	seq68556_qe2
FGSQRVLVEPDAGAGVAVM	R.n[29.04]FGSQRVLVEPDAGAGVAVM[147.04].K	sp|P42126|ECI1_HUMAN	sp|P42126|ECI1_HUMAN	1	1.14e-06	23|72	3	1946	1945.99	0.008678	1	7263.1	649.672	649.675	0.00289267	4.45249	4.45249	seq68556_qe2
TTIDLSHLQPQRSIQ	D.n[35.07]TTIDLSHLQPQRSIQ.K	sp|O60524|NEMF_HUMAN	sp|O60524|NEMF_HUMANtr|G3V5V3|G3V5V3_HUMAN	1	2.6e-08	18|56	3	1769.99	1769.98	0.007687	1	7263.2	591.002	591.005	0.00256233	4.33555	4.33555	seq68556_qe2
GRGALQNIIPASTGAA	D.n[35.07]GRGALQNIIPASTGAA.K	sp|P04406|G3P_HUMAN	sp|P04406|G3P_HUMANtr|E7EUT5|E7EUT5_HUMAN	0.9626	0.00911	12|30	2	1529.88	1529.87	0.002509	1	7265.7	765.944	765.945	0.0012545	1.63785	1.63785	seq68556_qe2
ELQEADGQCPVDRSLL	A.n[29.04]ELQEADGQC[160.03]PVDRSLL.K	sp|Q9NPH0|PPA6_HUMAN	sp|Q9NPH0|PPA6_HUMANtr|A0A087WWB7|A0A087WWB7_HUMANtr|A0A0A0MS36|A0A0A0MS36_HUMAN	0.9999	7.66e-06	9|30	2	1856.9	1856.89	0.003485	1	7266.4	929.454	929.456	0.001742	1.87421	1.87421	seq68556_qe2
GRGALQNIIPASTGAA	D.n[29.04]GRGALQNIIPASTGAA.K	sp|P04406|G3P_HUMAN	sp|P04406|G3P_HUMANtr|E7EUT5|E7EUT5_HUMAN	0.922	0.0172	7|30	2	1523.84	1523.84	0.002067	1	7268.2	762.928	762.929	0.0010335	1.35465	1.35465	seq68556_qe2
MANSGPLCCTICHERLEDTHFVQCPSVPSH	P.n[35.07]MANSGPLC[160.03]C[160.03]TIC[160.03]HERLEDTHFVQC[160.03]PSVPSH.K	sp|Q9H1B7|I2BPL_HUMAN	sp|Q9H1B7|I2BPL_HUMAN	0.9207	0.0253	9|232	5	3573.61	3572.59	1.01587	1	7268.6	715.526	715.729	0.203174	283.87	3.49881	seq68556_qe2
SEAVADREDDPNFF	Y.n[35.07]SEAVADREDDPNFF.K	sp|P00367|DHE3_HUMAN	sp|P00367|DHE3_HUMAN	0.9994	4.46e-06	10|26	2	1645.75	1644.75	1.0032	1	7269.2	823.381	823.883	0.501599	608.823	-0.092853	seq68556_qe2
AFVTFDDHDSVD	F.n[29.04]AFVTFDDHDSVD.K	sp|Q32P51|RA1L2_HUMAN	sp|Q32P51|RA1L2_HUMANsp|P09651|ROA1_HUMANtr|F8VTQ5|F8VTQ5_HUMANtr|F8W6I7|F8W6I7_HUMANtr|F8VZ49|F8VZ49_HUMANtr|H0YH80|H0YH80_HUMANtr|A0A2R8Y4L2|A0A2R8Y4L2_HUMAN	1	5.01e-07	12|22	2	1394.6	1394.6	0.004296	1	7269.4	698.307	698.309	0.0021485	3.07672	3.07672	seq68556_qe2
ELQEADGQCPVDRSLL	A.n[35.07]ELQEADGQC[160.03]PVDRSLL.K	sp|Q9NPH0|PPA6_HUMAN	sp|Q9NPH0|PPA6_HUMANtr|A0A087WWB7|A0A087WWB7_HUMANtr|A0A0A0MS36|A0A0A0MS36_HUMAN	1	1.19e-07	16|30	2	1863.94	1862.93	1.01	1	7269.8	932.47	932.975	0.504998	541.278	3.56226	seq68556_qe2
ASGEGGLQELSGHFENQ	A.n[35.07]ASGEGGLQELSGHFENQ.K	sp|Q16643|DREB_HUMAN	sp|Q16643|DREB_HUMANtr|D6RFI1|D6RFI1_HUMAN	0.9996	0.000101	20|32	2	1792.85	1792.84	0.005434	1	7270.3	897.429	897.432	0.002717	3.02753	3.02753	seq68556_qe2
AFVTFDDHDSVD	F.n[35.07]AFVTFDDHDSVD.K	sp|Q32P51|RA1L2_HUMAN	sp|Q32P51|RA1L2_HUMANsp|P09651|ROA1_HUMANtr|F8VTQ5|F8VTQ5_HUMANtr|F8W6I7|F8W6I7_HUMANtr|F8VZ49|F8VZ49_HUMANtr|H0YH80|H0YH80_HUMANtr|A0A2R8Y4L2|A0A2R8Y4L2_HUMAN	0.9961	0.000933	8|22	2	1400.63	1400.63	0.0028	1	7271.1	701.323	701.324	0.0014	1.99622	1.99622	seq68556_qe2
GPQSPGAGGPTCSATNLSRVAGLE	D.n[35.07]GPQSPGAGGPTC[160.03]SATNLSRVAGLE.K	sp|Q16512|PKN1_HUMAN	sp|Q16512|PKN1_HUMANtr|K7EM57|K7EM57_HUMANtr|K7EKY9|K7EKY9_HUMAN	1	7.03e-16	31|92	3	2317.16	2317.15	0.00619	1	7272.5	773.392	773.394	0.00206367	2.66832	2.66832	seq68556_qe2
GFVTYSCVEEVDAAMCARPH	F.n[35.07]GFVTYSC[160.03]VEEVDAAM[147.04]C[160.03]ARPH.K	sp|P51991|ROA3_HUMAN	sp|P51991|ROA3_HUMAN	1	1.39e-09	34|76	3	2348.06	2348.04	0.012101	1	7274.6	783.689	783.693	0.00403367	5.147	5.147	seq68556_qe2
FGSQRVLVEPDAGAGVAVM	R.n[35.07]FGSQRVLVEPDAGAGVAVM[147.04].K	sp|P42126|ECI1_HUMAN	sp|P42126|ECI1_HUMAN	0.9977	4.84e-05	14|36	2	1953.03	1952.02	1.00517	1	7276.3	977.02	977.522	0.502588	514.144	0.933483	seq68556_qe2
MGEIASFD	D.n[35.07]MGEIASFD.K	sp|P63313|TYB10_HUMAN	sp|P63313|TYB10_HUMAN	0.9595	0.0156	7|14	2	902.43	902.427	0.00281	1	7277	452.221	452.222	0.0014055	3.10799	3.10799	seq68556_qe2
SEAVADREDDPNFF	Y.n[29.04]SEAVADREDDPNFF.K	sp|P00367|DHE3_HUMAN	sp|P00367|DHE3_HUMAN	1	4.61e-08	11|26	2	1638.72	1638.72	0.006057	1	7278.2	820.365	820.368	0.0030285	3.69163	3.69163	seq68556_qe2
GFVTYSCVEEVDAAMCARPH	F.n[29.04]GFVTYSC[160.03]VEEVDAAM[147.04]C[160.03]ARPH.K	sp|P51991|ROA3_HUMAN	sp|P51991|ROA3_HUMAN	1	1.36e-18	38|76	3	2342.02	2342.01	0.008732	1	7281.2	781.678	781.681	0.00291067	3.7236	3.7236	seq68556_qe2
TTIDLSHLQPQRSIQ	D.n[35.07]TTIDLSHLQPQRSIQ.K	sp|O60524|NEMF_HUMAN	sp|O60524|NEMF_HUMANtr|G3V5V3|G3V5V3_HUMAN	1	7.29e-09	22|56	3	1769.99	1769.98	0.006359	1	7283.9	591.002	591.004	0.00211967	3.58655	3.58655	seq68556_qe2
GPQSPGAGGPTCSATNLSRVAGLE	D.n[35.07]GPQSPGAGGPTC[160.03]SATNLSRVAGLE.K	sp|Q16512|PKN1_HUMAN	sp|Q16512|PKN1_HUMANtr|K7EM57|K7EM57_HUMANtr|K7EKY9|K7EKY9_HUMAN	0.9583	0.00347	5|46	2	2318.17	2317.15	1.0153	1	7285.2	1159.58	1160.09	0.507649	437.594	5.14959	seq68556_qe2
GVQVETISPGDGRTFP	M.n[35.07]GVQVETISPGDGRTFP.K	sp|P62942|FKB1A_HUMAN	sp|P62942|FKB1A_HUMANtr|A0A087WV48|A0A087WV48_HUMANtr|A0A087WZM5|A0A087WZM5_HUMANtr|A0A087WTS4|A0A087WTS4_HUMANtr|Q1JUQ3|Q1JUQ3_HUMAN	0.9998	4.75e-05	9|30	2	1692.9	1692.89	0.008928	2	7286.7	847.452	847.456	0.004464	5.26753	5.26753	seq68556_qe2
GRGALQNIIPASTGAA	D.n[29.04]GRGALQNIIPASTGAA.K	sp|P04406|G3P_HUMAN	sp|P04406|G3P_HUMANtr|E7EUT5|E7EUT5_HUMAN	0.9991	0.000107	10|30	2	1523.85	1523.84	0.010582	1	7289.1	762.928	762.934	0.005291	6.93507	6.93507	seq68556_qe2
SEAVADREDDPNFF	Y.n[35.07]SEAVADREDDPNFF.K	sp|P00367|DHE3_HUMAN	sp|P00367|DHE3_HUMAN	1	2.43e-07	11|26	2	1644.75	1644.75	-0.001564	1	7289.7	823.381	823.38	-0.000782	-0.949743	-0.949743	seq68556_qe2
GVQVETISPGDGRTFP	M.n[29.04]GVQVETISPGDGRTFP.K	sp|P62942|FKB1A_HUMAN	sp|P62942|FKB1A_HUMANtr|A0A087WV48|A0A087WV48_HUMANtr|A0A087WZM5|A0A087WZM5_HUMANtr|A0A087WTS4|A0A087WTS4_HUMANtr|Q1JUQ3|Q1JUQ3_HUMAN	1	3.4e-08	13|30	2	1686.87	1686.86	0.008363	2	7290.8	844.436	844.44	0.004181	4.95121	4.95121	seq68556_qe2
MEDSASASLSSAAATGTSTSTPAAPTAR	-.n[29.04]M[147.04]EDSASASLSSAAATGTSTSTPAAPTAR.K	sp|O76021|RL1D1_HUMAN	sp|O76021|RL1D1_HUMANtr|J3KPU7|J3KPU7_HUMANtr|I3L4T8|I3L4T8_HUMANtr|J3QSV6|J3QSV6_HUMANtr|I3L1Y4|I3L1Y4_HUMANtr|I3L2F2|I3L2F2_HUMANtr|I3L3U9|I3L3U9_HUMAN	0.9329	0.000652	5|108	3	2640.21	2640.22	-0.006092	2	7291.4	881.08	881.078	-0.00203067	-2.30475	-2.30475	seq68556_qe2
GFVTYSCVEEVDAAMCARPH	F.n[35.07]GFVTYSC[160.03]VEEVDAAM[147.04]C[160.03]ARPH.K	sp|P51991|ROA3_HUMAN	sp|P51991|ROA3_HUMAN	1	3.04e-09	30|76	3	2348.05	2348.04	0.005233	1	7295	783.689	783.691	0.00174433	2.22579	2.22579	seq68556_qe2
MGEIASFD	D.n[35.07]MGEIASFD.K	sp|P63313|TYB10_HUMAN	sp|P63313|TYB10_HUMAN	0.9052	0.0401	7|14	2	902.43	902.427	0.00305	1	7298.1	452.221	452.222	0.001525	3.37224	3.37224	seq68556_qe2
ALLTLADGRRDESL	K.n[29.04]ALLTLADGRRDESL.K	sp|P12429|ANXA3_HUMAN	sp|P12429|ANXA3_HUMANtr|D6RA82|D6RA82_HUMAN	0.964	0.00674	13|52	3	1556.86	1556.85	0.005967	1	7298.4	519.958	519.96	0.001989	3.82529	3.82529	seq68556_qe2
GVQVETISPGDGRTFP	M.n[35.07]GVQVETISPGDGRTFP.K	sp|P62942|FKB1A_HUMAN	sp|P62942|FKB1A_HUMANtr|A0A087WV48|A0A087WV48_HUMANtr|A0A087WZM5|A0A087WZM5_HUMANtr|A0A087WTS4|A0A087WTS4_HUMANtr|Q1JUQ3|Q1JUQ3_HUMAN	0.9829	0.00185	14|60	3	1692.89	1692.89	0.00313	2	7299.6	565.304	565.305	0.00104333	1.84561	1.84561	seq68556_qe2
GVQVETISPGDGRTFP	M.n[29.04]GVQVETISPGDGRTFP.K	sp|P62942|FKB1A_HUMAN	sp|P62942|FKB1A_HUMANtr|A0A087WV48|A0A087WV48_HUMANtr|A0A087WZM5|A0A087WZM5_HUMANtr|A0A087WTS4|A0A087WTS4_HUMANtr|Q1JUQ3|Q1JUQ3_HUMAN	0.9982	0.000184	14|60	3	1686.86	1686.86	0.004321	2	7299.8	563.293	563.295	0.00144033	2.55698	2.55698	seq68556_qe2
GMLGGYGHISSIDINSSR	D.n[35.07]GMLGGYGHISSIDINSSR.K	sp|Q9BV86|NTM1A_HUMAN	sp|Q9BV86|NTM1A_HUMANtr|S4R3J7|S4R3J7_HUMAN	0.9903	1.44e-06	22|68	3	1899.97	1896.96	3.00969	1	7300.8	633.326	634.33	1.00323	1581.56	-0.1876	seq68556_qe2
LTGSSAQEEASGVALGEAPDHSYESLRVTSAQ	R.n[35.07]LTGSSAQEEASGVALGEAPDHSYESLRVTSAQ.K	sp|Q13011|ECH1_HUMAN	sp|Q13011|ECH1_HUMANtr|M0QYT0|M0QYT0_HUMANtr|M0QZW4|M0QZW4_HUMANtr|M0R248|M0R248_HUMAN	0.9541	0.00889	6|124	3	3280.61	3280.59	0.014836	1	7301.2	1094.54	1094.54	0.00494533	4.51817	4.51817	seq68556_qe2
GFVTYSCVEEVDAAMCARPH	F.n[29.04]GFVTYSC[160.03]VEEVDAAM[147.04]C[160.03]ARPH.K	sp|P51991|ROA3_HUMAN	sp|P51991|ROA3_HUMAN	1	2.3e-12	27|76	3	2343.02	2342.01	1.00879	1	7302.2	781.678	782.015	0.336264	429.997	2.31922	seq68556_qe2
GTQLFTSHDYGAPQEATLGAN	D.n[35.07]GTQLFTSHDYGAPQEATLGAN.K	sp|Q96AY3|FKB10_HUMAN	sp|Q96AY3|FKB10_HUMANtr|H0Y827|H0Y827_HUMAN	0.9998	4.21e-06	10|40	2	2212.07	2211.07	1.00647	1	7306.1	1106.54	1107.04	0.503237	454.578	1.41097	seq68556_qe2
GVQVETISPGDGRTFP	M.n[35.07]GVQVETISPGDGRTFP.K	sp|P62942|FKB1A_HUMAN	sp|P62942|FKB1A_HUMANtr|A0A087WV48|A0A087WV48_HUMANtr|A0A087WZM5|A0A087WZM5_HUMANtr|A0A087WTS4|A0A087WTS4_HUMANtr|Q1JUQ3|Q1JUQ3_HUMAN	1	7.11e-09	16|30	2	1692.89	1692.89	0.003604	2	7307.2	847.452	847.454	0.001802	2.12637	2.12637	seq68556_qe2
VDVHGPDWHL	D.n[35.07]VDVHGPDWHL.K	sp|Q09666|AHNK_HUMAN	sp|Q09666|AHNK_HUMAN	0.9423	0.0114	20|36	3	1207.62	1207.62	0.00364	1	7307.4	403.547	403.548	0.00121333	3.00666	3.00666	seq68556_qe2
MDSGISLDNSY	S.n[35.07]MDSGISLDNSY.K	sp|P42574|CASP3_HUMAN	sp|P42574|CASP3_HUMANtr|C9JXR7|C9JXR7_HUMANtr|A8MVM1|A8MVM1_HUMAN	0.9997	4.51e-05	10|20	2	1234.56	1234.56	0.002492	1	7308.8	618.287	618.289	0.0012455	2.01443	2.01443	seq68556_qe2
GTQLFTSHDYGAPQEATLGAN	D.n[35.07]GTQLFTSHDYGAPQEATLGAN.K	sp|Q96AY3|FKB10_HUMAN	sp|Q96AY3|FKB10_HUMANtr|H0Y827|H0Y827_HUMAN	0.9997	2.13e-05	7|40	2	2211.07	2211.07	0.001835	1	7309.4	1106.54	1106.54	0.0009175	0.82916	0.82916	seq68556_qe2
SEAVADREDDPNFF	Y.n[29.04]SEAVADREDDPNFF.K	sp|P00367|DHE3_HUMAN	sp|P00367|DHE3_HUMAN	1	1.37e-08	14|26	2	1638.72	1638.72	0.003543	1	7310.1	820.365	820.367	0.0017715	2.1594	2.1594	seq68556_qe2
GTQLFTSHDYGAPQEATLGAN	D.n[35.07]GTQLFTSHDYGAPQEATLGAN.K	sp|Q96AY3|FKB10_HUMAN	sp|Q96AY3|FKB10_HUMANtr|H0Y827|H0Y827_HUMAN	1	5.32e-07	18|80	3	2211.07	2211.07	0.005289	1	7310.4	738.029	738.031	0.00176333	2.38924	2.38924	seq68556_qe2
GVQVETISPGDGRTFP	M.n[29.04]GVQVETISPGDGRTFP.K	sp|P62942|FKB1A_HUMAN	sp|P62942|FKB1A_HUMANtr|A0A087WV48|A0A087WV48_HUMANtr|A0A087WZM5|A0A087WZM5_HUMANtr|A0A087WTS4|A0A087WTS4_HUMANtr|Q1JUQ3|Q1JUQ3_HUMAN	1	5.42e-08	18|30	2	1686.86	1686.86	0.003689	2	7311.4	844.436	844.438	0.001844	2.1837	2.1837	seq68556_qe2
SEAVADREDDPNFF	Y.n[35.07]SEAVADREDDPNFF.K	sp|P00367|DHE3_HUMAN	sp|P00367|DHE3_HUMAN	1	1.21e-11	20|26	2	1644.75	1644.75	0.002966	1	7314.1	823.381	823.383	0.001483	1.80111	1.80111	seq68556_qe2
LTGSSAQEEASGVALGEAPDHSYESLRVTSAQ	R.n[29.04]LTGSSAQEEASGVALGEAPDHSYESLRVTSAQ.K	sp|Q13011|ECH1_HUMAN	sp|Q13011|ECH1_HUMANtr|M0QYT0|M0QYT0_HUMANtr|M0QZW4|M0QZW4_HUMANtr|M0R248|M0R248_HUMAN	1	4.38e-07	9|124	3	3275.57	3274.56	1.01198	1	7315.6	1092.53	1092.86	0.337328	308.664	2.63375	seq68556_qe2
SEAVADREDDPNFF	Y.n[29.04]SEAVADREDDPNFF.K	sp|P00367|DHE3_HUMAN	sp|P00367|DHE3_HUMAN	0.9989	0.000117	11|52	3	1638.72	1638.72	0.005474	1	7316.7	547.246	547.248	0.001825	3.33487	3.33487	seq68556_qe2
MGEIASFD	D.n[35.07]MGEIASFD.K	sp|P63313|TYB10_HUMAN	sp|P63313|TYB10_HUMAN	0.9633	0.0138	7|14	2	902.431	902.427	0.004678	1	7318.7	452.221	452.223	0.002339	5.17223	5.17223	seq68556_qe2
GLGHEQGFGAPCL	M.n[29.04]GLGHEQGFGAPC[160.03]L.K	sp|Q9UGI8|TES_HUMAN	sp|Q9UGI8|TES_HUMANtr|F8WDI4|F8WDI4_HUMAN	0.9648	0.0126	8|24	2	1369.65	1369.64	0.007339	1	7321.6	685.83	685.833	0.00367	5.35115	5.35115	seq68556_qe2
GVQVETISPGDGRTFP	M.n[35.07]GVQVETISPGDGRTFP.K	sp|P62942|FKB1A_HUMAN	sp|P62942|FKB1A_HUMANtr|A0A087WV48|A0A087WV48_HUMANtr|A0A087WZM5|A0A087WZM5_HUMANtr|A0A087WTS4|A0A087WTS4_HUMANtr|Q1JUQ3|Q1JUQ3_HUMAN	1	1.96e-06	16|30	2	1692.89	1692.89	0.005067	2	7328	847.452	847.455	0.002533	2.98895	2.98895	seq68556_qe2
VDVHGPDWHL	D.n[35.07]VDVHGPDWHL.K	sp|Q09666|AHNK_HUMAN	sp|Q09666|AHNK_HUMAN	0.9726	0.00494	16|36	3	1207.62	1207.62	0.00397	1	7328	403.547	403.549	0.00132333	3.27924	3.27924	seq68556_qe2
SEAVADREDDPNFF	Y.n[29.04]SEAVADREDDPNFF.K	sp|P00367|DHE3_HUMAN	sp|P00367|DHE3_HUMAN	1	7.92e-09	16|26	2	1638.72	1638.72	0.008488	1	7330.5	820.365	820.37	0.0042445	5.17389	5.17389	seq68556_qe2
MIIPVRCFTCG	-.n[35.07]M[147.04]IIPVRC[160.03]FTC[160.03]G.K	sp|P62875|RPAB5_HUMAN	sp|P62875|RPAB5_HUMAN	0.9705	0.00735	7|20	2	1402.7	1402.7	0.002408	2	7330.7	702.356	702.358	0.001204	1.71423	1.71423	seq68556_qe2
RIMNTFSVVPSP	D.n[35.07]RIM[147.04]NTFSVVPSP.K	sp|Q13509|TBB3_HUMAN	sp|Q13509|TBB3_HUMANsp|P07437|TBB5_HUMANsp|P04350|TBB4A_HUMANsp|P68371|TBB4B_HUMANtr|G3V2A3|G3V2A3_HUMANtr|Q5ST81|Q5ST81_HUMANtr|M0QYM7|M0QYM7_HUMANtr|M0R042|M0R042_HUMANtr|Q5JP53|Q5JP53_HUMANtr|A0A0B4J269|A0A0B4J269_HUMANtr|M0R2D3|M0R2D3_HUMAN	0.9555	0.0173	6|22	2	1396.76	1396.76	0.003971	1	7330.9	699.387	699.389	0.0019855	2.83891	2.83891	seq68556_qe2
NTFAEEFTTQNQ	D.n[35.07]NTFAEEFTTQNQ.K	sp|Q9UHB6|LIMA1_HUMAN	sp|Q9UHB6|LIMA1_HUMANtr|F8VQE1|F8VQE1_HUMANtr|F8VS07|F8VS07_HUMAN	0.9999	1.57e-05	9|22	2	1462.68	1462.68	0.003613	1	7332.3	732.347	732.349	0.001807	2.4674	2.4674	seq68556_qe2
GVQVETISPGDGRTFP	M.n[29.04]GVQVETISPGDGRTFP.K	sp|P62942|FKB1A_HUMAN	sp|P62942|FKB1A_HUMANtr|A0A087WV48|A0A087WV48_HUMANtr|A0A087WZM5|A0A087WZM5_HUMANtr|A0A087WTS4|A0A087WTS4_HUMANtr|Q1JUQ3|Q1JUQ3_HUMAN	1	2.82e-08	16|30	2	1686.86	1686.86	0.004632	2	7332.9	844.436	844.438	0.0023155	2.74206	2.74206	seq68556_qe2
AVGIVIGRNGEMI	F.n[29.04]AVGIVIGRNGEM[147.04]I.K	sp|Q96AE4|FUBP1_HUMAN	sp|Q96AE4|FUBP1_HUMANsp|Q96I24|FUBP3_HUMANtr|E9PEB5|E9PEB5_HUMAN	0.9921	0.00254	12|24	2	1371.76	1371.75	0.003502	1	7333.2	686.884	686.886	0.001751	2.54918	2.54918	seq68556_qe2
AGFVPNDMQVGQTG	D.n[35.07]AGFVPNDMQVGQTG.K	sp|P13804|ETFA_HUMAN	sp|P13804|ETFA_HUMANtr|H0YK49|H0YK49_HUMANtr|H0YLU7|H0YLU7_HUMANtr|H0YL12|H0YL12_HUMANtr|H0YNX6|H0YNX6_HUMAN	1	4.43e-07	12|26	2	1453.71	1453.71	0.000699	1	7334.7	727.861	727.862	0.0003495	0.480174	0.480174	seq68556_qe2
SEAVADREDDPNFF	Y.n[35.07]SEAVADREDDPNFF.K	sp|P00367|DHE3_HUMAN	sp|P00367|DHE3_HUMAN	1	4.19e-10	18|26	2	1644.75	1644.75	0.003849	1	7335.1	823.381	823.383	0.0019245	2.33731	2.33731	seq68556_qe2
SALTPDETYVP	F.n[29.04]SALTPDETYVP.K	sp|ALBU_BOVIN|	sp|ALBU_BOVIN|	0.9636	0.00623	9|20	2	1219.6	1219.6	0.001344	1	7335.3	610.806	610.807	0.0006725	1.101	1.101	seq68556_qe2
SEAVADREDDPNFF	Y.n[35.07]SEAVADREDDPNFF.K	sp|P00367|DHE3_HUMAN	sp|P00367|DHE3_HUMAN	0.987	0.00204	12|52	3	1644.75	1644.75	0.004892	1	7336.2	549.257	549.258	0.001631	2.96946	2.96946	seq68556_qe2
MGEIASFD	D.n[35.07]MGEIASFD.K	sp|P63313|TYB10_HUMAN	sp|P63313|TYB10_HUMAN	0.9842	0.00562	7|14	2	902.43	902.427	0.002777	1	7339.2	452.221	452.222	0.0013885	3.07039	3.07039	seq68556_qe2
MIIPVRCFTCG	-.n[29.04]M[147.04]IIPVRC[160.03]FTC[160.03]G.K	sp|P62875|RPAB5_HUMAN	sp|P62875|RPAB5_HUMAN	0.9664	0.0123	8|20	2	1396.67	1396.67	0.003609	2	7342.6	699.341	699.342	0.0018045	2.58028	2.58028	seq68556_qe2
GLGHEQGFGAPCL	M.n[29.04]GLGHEQGFGAPC[160.03]L.K	sp|Q9UGI8|TES_HUMAN	sp|Q9UGI8|TES_HUMANtr|F8WDI4|F8WDI4_HUMAN	0.9997	1.45e-05	11|24	2	1369.65	1369.64	0.000572	1	7342.8	685.83	685.83	0.000286	0.417013	0.417013	seq68556_qe2
HDIIDDINSGAVECPAS	P.n[35.07]HDIIDDINSGAVEC[160.03]PAS.-	sp|P30050|RL12_HUMAN	sp|P30050|RL12_HUMAN	0.9999	8.94e-06	7|32	2	1845.87	1845.86	0.009334	1	7343.3	923.939	923.943	0.004667	5.05118	5.05118	seq68556_qe2
GVQVETISPGDGRTFP	M.n[29.04]GVQVETISPGDGRTFP.K	sp|P62942|FKB1A_HUMAN	sp|P62942|FKB1A_HUMANtr|A0A087WV48|A0A087WV48_HUMANtr|A0A087WZM5|A0A087WZM5_HUMANtr|A0A087WTS4|A0A087WTS4_HUMANtr|Q1JUQ3|Q1JUQ3_HUMAN	1	1.27e-06	18|60	3	1686.86	1686.86	0.005568	2	7346.6	563.293	563.295	0.001856	3.2949	3.2949	seq68556_qe2
GVQVETISPGDGRTFP	M.n[35.07]GVQVETISPGDGRTFP.K	sp|P62942|FKB1A_HUMAN	sp|P62942|FKB1A_HUMANtr|A0A087WV48|A0A087WV48_HUMANtr|A0A087WZM5|A0A087WZM5_HUMANtr|A0A087WTS4|A0A087WTS4_HUMANtr|Q1JUQ3|Q1JUQ3_HUMAN	1	2.46e-06	13|30	2	1692.9	1692.89	0.005997	2	7348.7	847.452	847.455	0.0029985	3.53824	3.53824	seq68556_qe2
SEAVADREDDPNFF	Y.n[29.04]SEAVADREDDPNFF.K	sp|P00367|DHE3_HUMAN	sp|P00367|DHE3_HUMAN	1	7.23e-08	15|26	2	1638.72	1638.72	0.004967	1	7351	820.365	820.368	0.0024835	3.0273	3.0273	seq68556_qe2
AFVTFDDHDTVD	F.n[35.07]AFVTFDDHDTVD.K	sp|P51991|ROA3_HUMAN	sp|P51991|ROA3_HUMAN	0.9457	0.0215	8|22	2	1414.65	1414.65	0.004713	1	7351.5	708.331	708.333	0.002357	3.32753	3.32753	seq68556_qe2
MIIPVRCFTCG	-.n[35.07]M[147.04]IIPVRC[160.03]FTC[160.03]G.K	sp|P62875|RPAB5_HUMAN	sp|P62875|RPAB5_HUMAN	0.9992	0.000201	10|20	2	1402.7	1402.7	0.005111	2	7352.3	702.356	702.359	0.0025555	3.63845	3.63845	seq68556_qe2
VYIDEID	G.n[35.07]VYIDEID.K	DECOY1_sp_1084	DECOY1_sp_1084sp|Q9UQ90|SPG7_HUMANsp|Q8TAM2|TTC8_HUMANtr|A0A2R8YFF4|A0A2R8YFF4_HUMANtr|A0A2R8YG79|A0A2R8YG79_HUMANtr|A0A2R8Y7E2|A0A2R8Y7E2_HUMANtr|A0A2U3TZH1|A0A2U3TZH1_HUMANtr|A0A2R8Y632|A0A2R8Y632_HUMANtr|A0A2R8Y4M0|A0A2R8Y4M0_HUMANtr|A0A2R8Y4Y7|A0A2R8Y4Y7_HUMANDECOY1_tr_51564tr|A0A2R8Y3M4|A0A2R8Y3M4_HUMANtr|A0A2R8Y6E8|A0A2R8Y6E8_HUMANtr|A0A2R8YDQ1|A0A2R8YDQ1_HUMANtr|A0A2R8Y7N2|A0A2R8Y7N2_HUMAN…	0.9371	0.0234	6|12	2	899.475	899.47	0.00488	1	7352.9	450.742	450.745	0.00244	5.41326	5.41326	seq68556_qe2
GVQVETISPGDGRTFP	M.n[29.04]GVQVETISPGDGRTFP.K	sp|P62942|FKB1A_HUMAN	sp|P62942|FKB1A_HUMANtr|A0A087WV48|A0A087WV48_HUMANtr|A0A087WZM5|A0A087WZM5_HUMANtr|A0A087WTS4|A0A087WTS4_HUMANtr|Q1JUQ3|Q1JUQ3_HUMAN	1	3.44e-09	19|30	2	1686.87	1686.86	0.008868	2	7353.8	844.436	844.441	0.004434	5.25081	5.25081	seq68556_qe2
SEAVADREDDPNFF	Y.n[35.07]SEAVADREDDPNFF.K	sp|P00367|DHE3_HUMAN	sp|P00367|DHE3_HUMAN	1	2.37e-10	18|26	2	1644.75	1644.75	0.004541	1	7355.9	823.381	823.384	0.0022705	2.75752	2.75752	seq68556_qe2
AGFVPNDMQVGQTG	D.n[35.07]AGFVPNDMQVGQTG.K	sp|P13804|ETFA_HUMAN	sp|P13804|ETFA_HUMANtr|H0YK49|H0YK49_HUMANtr|H0YLU7|H0YLU7_HUMANtr|H0YL12|H0YL12_HUMANtr|H0YNX6|H0YNX6_HUMAN	1	7.92e-07	13|26	2	1453.71	1453.71	0.005345	1	7356	727.861	727.864	0.002673	3.67239	3.67239	seq68556_qe2
HEESILERVQQHIES	L.n[29.04]HEESILERVQQHIES.K	sp|P40692|MLH1_HUMAN	sp|P40692|MLH1_HUMANtr|E7EUC9|E7EUC9_HUMANtr|H0Y818|H0Y818_HUMAN	0.992	0.000597	7|28	2	1860.93	1860.93	0.000211	1	7357.2	931.474	931.474	0.0001055	0.113261	0.113261	seq68556_qe2
QMNNLPCAMHQIGDV	D.n[29.04]QMNNLPC[160.03]AM[147.04]HQIGDV.K	sp|P41229|KDM5C_HUMAN	sp|P41229|KDM5C_HUMAN	0.9717	0.000919	5|28	2	1771.79	1770.79	1.00513	1	7357.8	886.4	886.902	0.502563	566.65	1.00124	seq68556_qe2
ALRYPMAVGLN	M.n[29.04]ALRYPM[147.04]AVGLN.K	sp|Q9Y3U8|RL36_HUMAN	sp|Q9Y3U8|RL36_HUMANtr|J3QSB5|J3QSB5_HUMANtr|J3KTD3|J3KTD3_HUMAN	0.9041	0.0406	8|20	2	1247.67	1247.67	0.005069	2	7358.5	624.842	624.845	0.0025345	4.05621	4.05621	seq68556_qe2
GVQVETISPGDGRTFP	M.n[35.07]GVQVETISPGDGRTFP.K	sp|P62942|FKB1A_HUMAN	sp|P62942|FKB1A_HUMANtr|A0A087WV48|A0A087WV48_HUMANtr|A0A087WZM5|A0A087WZM5_HUMANtr|A0A087WTS4|A0A087WTS4_HUMANtr|Q1JUQ3|Q1JUQ3_HUMAN	0.9881	0.0019	17|60	3	1692.9	1692.89	0.00744	2	7363.9	565.304	565.306	0.00247967	4.38641	4.38641	seq68556_qe2
HDIIDDINSGAVECPAS	P.n[35.07]HDIIDDINSGAVEC[160.03]PAS.-	sp|P30050|RL12_HUMAN	sp|P30050|RL12_HUMAN	1	2.36e-08	11|32	2	1845.87	1845.86	0.004939	1	7363.9	923.939	923.941	0.0024695	2.67279	2.67279	seq68556_qe2
GVQVETISPGDGRTFP	M.n[29.04]GVQVETISPGDGRTFP.K	sp|P62942|FKB1A_HUMAN	sp|P62942|FKB1A_HUMANtr|A0A087WV48|A0A087WV48_HUMANtr|A0A087WZM5|A0A087WZM5_HUMANtr|A0A087WTS4|A0A087WTS4_HUMANtr|Q1JUQ3|Q1JUQ3_HUMAN	1	9.18e-09	19|60	3	1686.87	1686.86	0.007481	2	7367.2	563.293	563.296	0.00249367	4.42692	4.42692	seq68556_qe2
GVQVETISPGDGRTFP	M.n[35.07]GVQVETISPGDGRTFP.K	sp|P62942|FKB1A_HUMAN	sp|P62942|FKB1A_HUMANtr|A0A087WV48|A0A087WV48_HUMANtr|A0A087WZM5|A0A087WZM5_HUMANtr|A0A087WTS4|A0A087WTS4_HUMANtr|Q1JUQ3|Q1JUQ3_HUMAN	1	2.94e-09	15|30	2	1692.9	1692.89	0.00971	2	7369.7	847.452	847.457	0.004855	5.7289	5.7289	seq68556_qe2
AFVTFDDHDTVD	F.n[29.04]AFVTFDDHDTVD.K	sp|P51991|ROA3_HUMAN	sp|P51991|ROA3_HUMAN	0.9997	8.04e-05	9|22	2	1408.62	1408.61	0.004777	1	7370.9	705.315	705.317	0.0023885	3.38642	3.38642	seq68556_qe2
SEAVADREDDPNFF	Y.n[29.04]SEAVADREDDPNFF.K	sp|P00367|DHE3_HUMAN	sp|P00367|DHE3_HUMAN	1	4.71e-09	17|26	2	1638.72	1638.72	0.004871	1	7371.5	820.365	820.368	0.002436	2.9694	2.9694	seq68556_qe2
MIIPVRCFTCG	-.n[35.07]M[147.04]IIPVRC[160.03]FTC[160.03]G.K	sp|P62875|RPAB5_HUMAN	sp|P62875|RPAB5_HUMAN	0.955	0.00671	6|20	2	1402.71	1402.7	0.010621	2	7372.7	702.356	702.362	0.005311	7.56163	7.56163	seq68556_qe2
GVQVETISPGDGRTFP	M.n[29.04]GVQVETISPGDGRTFP.K	sp|P62942|FKB1A_HUMAN	sp|P62942|FKB1A_HUMANtr|A0A087WV48|A0A087WV48_HUMANtr|A0A087WZM5|A0A087WZM5_HUMANtr|A0A087WTS4|A0A087WTS4_HUMANtr|Q1JUQ3|Q1JUQ3_HUMAN	1	1.11e-08	17|30	2	1686.86	1686.86	0.003823	2	7374.3	844.436	844.438	0.0019115	2.26364	2.26364	seq68556_qe2
SEAVADREDDPNFF	Y.n[35.07]SEAVADREDDPNFF.K	sp|P00367|DHE3_HUMAN	sp|P00367|DHE3_HUMAN	1	4.17e-11	18|26	2	1644.75	1644.75	0.003317	1	7376.2	823.381	823.383	0.001659	2.01486	2.01486	seq68556_qe2
HEESILERVQQHIES	L.n[29.04]HEESILERVQQHIES.K	sp|P40692|MLH1_HUMAN	sp|P40692|MLH1_HUMANtr|E7EUC9|E7EUC9_HUMANtr|H0Y818|H0Y818_HUMAN	0.9952	0.000862	8|28	2	1860.94	1860.93	0.002731	1	7378	931.474	931.475	0.0013655	1.46595	1.46595	seq68556_qe2
GTVRLRGLPFGCS	D.n[35.07]GTVRLRGLPFGC[160.03]S.K	sp|P31942|HNRH3_HUMAN	sp|P31942|HNRH3_HUMAN	0.9763	0.00396	11|48	3	1452.82	1452.81	0.007057	1	7381	485.277	485.279	0.00235233	4.84738	4.84738	seq68556_qe2
GPGNAVQEIMIPAS	D.n[35.07]GPGNAVQEIM[147.04]IPAS.K	sp|Q96AE4|FUBP1_HUMAN	sp|Q96AE4|FUBP1_HUMANtr|C9JSZ1|C9JSZ1_HUMANtr|E9PEB5|E9PEB5_HUMAN	0.9635	0.0132	11|26	2	1432.75	1432.74	0.003603	1	7383.2	717.379	717.381	0.001801	2.51052	2.51052	seq68556_qe2
GVQVETISPGDGRTFP	M.n[35.07]GVQVETISPGDGRTFP.K	sp|P62942|FKB1A_HUMAN	sp|P62942|FKB1A_HUMANtr|A0A087WV48|A0A087WV48_HUMANtr|A0A087WZM5|A0A087WZM5_HUMANtr|A0A087WTS4|A0A087WTS4_HUMANtr|Q1JUQ3|Q1JUQ3_HUMAN	0.9999	8.11e-06	18|60	3	1692.9	1692.89	0.00671	2	7384.1	565.304	565.306	0.00223667	3.95656	3.95656	seq68556_qe2
TYVSSFPRAPSTSDSVRL	D.n[35.07]TYVSSFPRAPSTSDSVRL.K	sp|P23193|TCEA1_HUMAN	sp|P23193|TCEA1_HUMANtr|A0A1W2PPZ5|A0A1W2PPZ5_HUMANtr|A0A1W2PRL9|A0A1W2PRL9_HUMAN	1	3.01e-07	18|68	3	2003.06	2003.05	0.007577	1	7387.3	668.692	668.694	0.00252567	3.77701	3.77701	seq68556_qe2
SPMANSGPLCCTICHERLEDTHFVQCPSVPSH	D.n[35.07]SPMANSGPLC[160.03]C[160.03]TIC[160.03]HERLEDTHFVQC[160.03]PSVPSH.K	sp|Q9H1B7|I2BPL_HUMAN	sp|Q9H1B7|I2BPL_HUMAN	0.9999	0.00011	24|248	5	3758.7	3756.68	2.01866	1	7387.8	752.343	752.747	0.403733	536.346	3.17876	seq68556_qe2
GVQVETISPGDGRTFP	M.n[29.04]GVQVETISPGDGRTFP.K	sp|P62942|FKB1A_HUMAN	sp|P62942|FKB1A_HUMANtr|A0A087WV48|A0A087WV48_HUMANtr|A0A087WZM5|A0A087WZM5_HUMANtr|A0A087WTS4|A0A087WTS4_HUMANtr|Q1JUQ3|Q1JUQ3_HUMAN	1	1.07e-06	17|60	3	1686.87	1686.86	0.008686	2	7388.4	563.293	563.296	0.00289533	5.13998	5.13998	seq68556_qe2
GVQVETISPGDGRTFP	M.n[35.07]GVQVETISPGDGRTFP.K	sp|P62942|FKB1A_HUMAN	sp|P62942|FKB1A_HUMANtr|A0A087WV48|A0A087WV48_HUMANtr|A0A087WZM5|A0A087WZM5_HUMANtr|A0A087WTS4|A0A087WTS4_HUMANtr|Q1JUQ3|Q1JUQ3_HUMAN	1	2.71e-06	15|30	2	1692.9	1692.89	0.005823	2	7390.9	847.452	847.455	0.002911	3.43499	3.43499	seq68556_qe2
SEAVADREDDPNFF	Y.n[29.04]SEAVADREDDPNFF.K	sp|P00367|DHE3_HUMAN	sp|P00367|DHE3_HUMAN	1	4.29e-07	11|26	2	1638.72	1638.72	0.006237	1	7392	820.365	820.368	0.003119	3.80195	3.80195	seq68556_qe2
MIIPVRCFTCG	-.n[35.07]M[147.04]IIPVRC[160.03]FTC[160.03]G.K	sp|P62875|RPAB5_HUMAN	sp|P62875|RPAB5_HUMAN	0.9992	0.000202	9|20	2	1402.7	1402.7	0.004451	2	7393.1	702.356	702.359	0.0022255	3.16861	3.16861	seq68556_qe2
GVQVETISPGDGRTFP	M.n[29.04]GVQVETISPGDGRTFP.K	sp|P62942|FKB1A_HUMAN	sp|P62942|FKB1A_HUMANtr|A0A087WV48|A0A087WV48_HUMANtr|A0A087WZM5|A0A087WZM5_HUMANtr|A0A087WTS4|A0A087WTS4_HUMANtr|Q1JUQ3|Q1JUQ3_HUMAN	1	1.13e-09	15|30	2	1686.86	1686.86	0.004754	2	7394.9	844.436	844.439	0.002377	2.81489	2.81489	seq68556_qe2
IIEPSLRQLAQ	G.n[29.04]IIEPSLRQLAQ.K	sp|P62987|RL40_HUMAN	sp|P62987|RL40_HUMANtr|M0R1M6|M0R1M6_HUMANtr|M0R2S1|M0R2S1_HUMAN	0.9759	0.00163	8|20	2	1294.77	1294.76	0.011561	1	7396.5	648.388	648.393	0.0057805	8.91511	8.91511	seq68556_qe2
SEAVADREDDPNFF	Y.n[35.07]SEAVADREDDPNFF.K	sp|P00367|DHE3_HUMAN	sp|P00367|DHE3_HUMAN	1	5.13e-10	15|26	2	1644.74	1644.75	-0.003271	1	7397.2	823.381	823.38	-0.001635	-1.98572	-1.98572	seq68556_qe2
HEESILERVQQHIES	L.n[29.04]HEESILERVQQHIES.K	sp|P40692|MLH1_HUMAN	sp|P40692|MLH1_HUMANtr|E7EUC9|E7EUC9_HUMANtr|H0Y818|H0Y818_HUMAN	0.9996	3.36e-05	8|28	2	1860.93	1860.93	0.001587	1	7398.4	931.474	931.475	0.0007935	0.851875	0.851875	seq68556_qe2
FVSSSLPDICYRCGESGHLA	Q.n[29.04]FVSSSLPDIC[160.03]YRC[160.03]GESGHLA.K	sp|P62633|CNBP_HUMAN	sp|P62633|CNBP_HUMANtr|D6RAT4|D6RAT4_HUMAN	0.9998	2.02e-06	14|76	3	2284.06	2282.05	2.01159	1	7398.8	761.689	762.36	0.67053	879.545	2.13766	seq68556_qe2
MIIPVRCFTCG	-.n[29.04]M[147.04]IIPVRC[160.03]FTC[160.03]G.K	sp|P62875|RPAB5_HUMAN	sp|P62875|RPAB5_HUMAN	0.8975	0.0438	10|20	2	1396.67	1396.67	0.004391	2	7400.9	699.341	699.343	0.002196	3.14009	3.14009	seq68556_qe2
GPGNAVQEIMIPAS	D.n[35.07]GPGNAVQEIM[147.04]IPAS.K	sp|Q96AE4|FUBP1_HUMAN	sp|Q96AE4|FUBP1_HUMANtr|C9JSZ1|C9JSZ1_HUMANtr|E9PEB5|E9PEB5_HUMAN	0.9946	0.00105	11|26	2	1432.75	1432.74	0.009152	1	7404	717.379	717.384	0.004576	6.37873	6.37873	seq68556_qe2
GVQVETISPGDGRTFP	M.n[35.07]GVQVETISPGDGRTFP.K	sp|P62942|FKB1A_HUMAN	sp|P62942|FKB1A_HUMANtr|A0A087WV48|A0A087WV48_HUMANtr|A0A087WZM5|A0A087WZM5_HUMANtr|A0A087WTS4|A0A087WTS4_HUMANtr|Q1JUQ3|Q1JUQ3_HUMAN	1	1.06e-06	18|60	3	1692.9	1692.89	0.006317	2	7404.9	565.304	565.306	0.00210567	3.72483	3.72483	seq68556_qe2
MDGETAEEQGGPVPPPVAPGGPGLGGAPGGRREP	-.n[29.04]M[147.04]DGETAEEQGGPVPPPVAPGGPGLGGAPGGRREP.K	sp|Q16644|MAPK3_HUMAN	sp|Q16644|MAPK3_HUMANtr|C9J8E1|C9J8E1_HUMANtr|C9JPW3|C9JPW3_HUMAN	0.9998	3.3e-07	12|132	3	3236.54	3236.55	-0.008913	2	7405.5	1079.86	1079.85	-0.002971	-2.7513	-2.7513	seq68556_qe2
GVQVETISPGDGRTFP	M.n[29.04]GVQVETISPGDGRTFP.K	sp|P62942|FKB1A_HUMAN	sp|P62942|FKB1A_HUMANtr|A0A087WV48|A0A087WV48_HUMANtr|A0A087WZM5|A0A087WZM5_HUMANtr|A0A087WTS4|A0A087WTS4_HUMANtr|Q1JUQ3|Q1JUQ3_HUMAN	1	2.16e-08	22|60	3	1686.87	1686.86	0.007663	2	7409	563.293	563.296	0.00255433	4.53462	4.53462	seq68556_qe2
NSIATQGELVRSL	F.n[35.07]NSIATQGELVRSL.K	sp|P23381|SYWC_HUMAN	sp|P23381|SYWC_HUMANtr|G3V4S4|G3V4S4_HUMANtr|G3V4C7|G3V4C7_HUMANtr|G3V3X0|G3V3X0_HUMANtr|G3V2Y7|G3V2Y7_HUMANtr|G3V3S7|G3V3S7_HUMANtr|G3V2C0|G3V2C0_HUMANtr|G3V4N0|G3V4N0_HUMANtr|G3V4N8|G3V4N8_HUMANtr|G3V2F2|G3V2F2_HUMANtr|G3V227|G3V227_HUMANtr|G3V277|G3V277_HUMANtr|G3V339|G3V339_HUMANtr|G3V4A3|G3V4A3_HUMANtr|G3V5W1|G3V5W1_HUMANtr|G3V3P2|G3V3P2_HUMANtr|G3V313|G3V313_HUMANtr|P78534|P78534_HUMANtr|G3…	0.9995	0.000113	12|24	2	1420.81	1420.81	0.004937	1	7409	711.412	711.415	0.0024685	3.46985	3.46985	seq68556_qe2
SPMANSGPLCCTICHERLEDTHFVQCPSVPSH	D.n[35.07]SPMANSGPLC[160.03]C[160.03]TIC[160.03]HERLEDTHFVQC[160.03]PSVPSH.K	sp|Q9H1B7|I2BPL_HUMAN	sp|Q9H1B7|I2BPL_HUMAN	0.9998	0.000123	26|248	5	3757.69	3756.68	1.01158	1	7409.1	752.343	752.545	0.202317	268.843	2.18831	seq68556_qe2
SLGTLSSSEGPQSAHLGPFTCH	D.n[35.07]SLGTLSSSEGPQSAHLGPFTC[160.03]H.K	sp|Q68CZ2|TENS3_HUMAN	sp|Q68CZ2|TENS3_HUMANtr|E9PCX8|E9PCX8_HUMAN	0.9932	0.000141	10|84	3	2305.13	2303.11	2.01905	1	7411.4	768.709	769.382	0.673015	874.747	5.34888	seq68556_qe2
GVQVETISPGDGRTFP	M.n[35.07]GVQVETISPGDGRTFP.K	sp|P62942|FKB1A_HUMAN	sp|P62942|FKB1A_HUMANtr|A0A087WV48|A0A087WV48_HUMANtr|A0A087WZM5|A0A087WZM5_HUMANtr|A0A087WTS4|A0A087WTS4_HUMANtr|Q1JUQ3|Q1JUQ3_HUMAN	1	3.81e-06	14|30	2	1692.89	1692.89	0.005127	2	7411.8	847.452	847.455	0.0025635	3.02494	3.02494	seq68556_qe2
SEAVADREDDPNFF	Y.n[29.04]SEAVADREDDPNFF.K	sp|P00367|DHE3_HUMAN	sp|P00367|DHE3_HUMAN	1	3.94e-08	13|26	2	1638.72	1638.72	0.006502	1	7413.4	820.365	820.369	0.0032515	3.96346	3.96346	seq68556_qe2
SLGTLSSSEGPQSAHLGPFTCH	D.n[35.07]SLGTLSSSEGPQSAHLGPFTC[160.03]H.K	sp|Q68CZ2|TENS3_HUMAN	sp|Q68CZ2|TENS3_HUMANtr|E9PCX8|E9PCX8_HUMAN	1	3.67e-08	15|84	3	2304.12	2303.11	1.0138	1	7415.2	768.709	769.047	0.337932	439.417	4.52811	seq68556_qe2
GVQVETISPGDGRTFP	M.n[29.04]GVQVETISPGDGRTFP.K	sp|P62942|FKB1A_HUMAN	sp|P62942|FKB1A_HUMANtr|A0A087WV48|A0A087WV48_HUMANtr|A0A087WZM5|A0A087WZM5_HUMANtr|A0A087WTS4|A0A087WTS4_HUMANtr|Q1JUQ3|Q1JUQ3_HUMAN	1	4.19e-08	15|30	2	1686.86	1686.86	0.006179	2	7416	844.436	844.439	0.003089	3.65805	3.65805	seq68556_qe2
YGHGEVQDSYEAYGQDDWNGTRPSL	D.n[35.07]YGHGEVQDSYEAYGQDDWNGTRPSL.K	sp|Q07666|KHDR1_HUMAN	sp|Q07666|KHDR1_HUMAN	0.9965	3.69e-05	7|96	3	2879.29	2877.27	2.02559	1	7416.2	960.097	960.772	0.675197	702.765	6.5541	seq68556_qe2
IIEPSLRQLAQ	G.n[29.04]IIEPSLRQLAQ.K	sp|P62987|RL40_HUMAN	sp|P62987|RL40_HUMANtr|M0R1M6|M0R1M6_HUMANtr|M0R2S1|M0R2S1_HUMAN	0.9994	0.000145	10|20	2	1294.77	1294.76	0.004676	1	7416.9	648.388	648.39	0.002338	3.60585	3.60585	seq68556_qe2
MGEIASFD	D.n[35.07]MGEIASFD.K	sp|P63313|TYB10_HUMAN	sp|P63313|TYB10_HUMAN	0.9262	0.0259	6|14	2	902.432	902.427	0.005072	1	7417.8	452.221	452.223	0.002536	5.60785	5.60785	seq68556_qe2
HEESILERVQQHIES	L.n[29.04]HEESILERVQQHIES.K	sp|P40692|MLH1_HUMAN	sp|P40692|MLH1_HUMANtr|E7EUC9|E7EUC9_HUMANtr|H0Y818|H0Y818_HUMAN	0.9163	0.0348	5|28	2	1860.94	1860.93	0.005948	1	7420	931.474	931.477	0.002974	3.19278	3.19278	seq68556_qe2
SSRVLRPPGGGSNFSLGFDEPTEQPVR	N.n[35.07]SSRVLRPPGGGSNFSLGFDEPTEQPVR.K	sp|Q9UK76|JUPI1_HUMAN	sp|Q9UK76|JUPI1_HUMANtr|J3KT51|J3KT51_HUMAN	1	1.75e-07	17|156	4	2920.51	2919.51	1.0097	1	7421.5	730.884	731.136	0.252426	345.251	2.1723	seq68556_qe2
SLVIEHIQVN	D.n[35.07]SLVIEHIQVN.K	sp|P18621|RL17_HUMAN	sp|P18621|RL17_HUMANtr|J3QQT2|J3QQT2_HUMANtr|A0A087WWH0|A0A087WWH0_HUMANtr|A0A0A0MRF8|A0A0A0MRF8_HUMANtr|A0A0A6YYL6|A0A0A6YYL6_HUMANtr|J3QS96|J3QS96_HUMANtr|J3QLC8|J3QLC8_HUMANtr|J3KRX5|J3KRX5_HUMANtr|A0A087WXM6|A0A087WXM6_HUMANtr|J3KRB3|J3KRB3_HUMAN	0.9977	0.000549	17|18	2	1184.7	1184.7	0.006812	1	7422.9	593.356	593.36	0.003406	5.7402	5.7402	seq68556_qe2
RMGESDDSILRLA	R.n[35.07]RMGESDDSILRLA.K	sp|P63220|RS21_HUMAN	sp|P63220|RS21_HUMANtr|Q8WVC2|Q8WVC2_HUMAN	1	1.9e-07	14|48	3	1495.8	1495.79	0.007865	1	7422.9	499.603	499.606	0.00262167	5.24747	5.24747	seq68556_qe2
GVQVETISPGDGRTFP	M.n[35.07]GVQVETISPGDGRTFP.K	sp|P62942|FKB1A_HUMAN	sp|P62942|FKB1A_HUMANtr|A0A087WV48|A0A087WV48_HUMANtr|A0A087WZM5|A0A087WZM5_HUMANtr|A0A087WTS4|A0A087WTS4_HUMANtr|Q1JUQ3|Q1JUQ3_HUMAN	1	5.72e-09	16|60	3	1692.9	1692.89	0.011872	2	7426	565.304	565.308	0.003957	6.99973	6.99973	seq68556_qe2
SLEVLNEVNRRSL	A.n[35.07]SLEVLNEVNRRSL.K	sp|Q92616|GCN1_HUMAN	sp|Q92616|GCN1_HUMAN	0.9716	0.00435	11|48	3	1561.91	1561.9	0.008447	1	7429.4	521.641	521.643	0.00281533	5.39705	5.39705	seq68556_qe2
GVQVETISPGDGRTFP	M.n[29.04]GVQVETISPGDGRTFP.K	sp|P62942|FKB1A_HUMAN	sp|P62942|FKB1A_HUMANtr|A0A087WV48|A0A087WV48_HUMANtr|A0A087WZM5|A0A087WZM5_HUMANtr|A0A087WTS4|A0A087WTS4_HUMANtr|Q1JUQ3|Q1JUQ3_HUMAN	1	7.94e-08	17|60	3	1686.87	1686.86	0.01088	2	7429.9	563.293	563.297	0.00362667	6.43829	6.43829	seq68556_qe2
GVQVETISPGDGRTFP	M.n[35.07]GVQVETISPGDGRTFP.K	sp|P62942|FKB1A_HUMAN	sp|P62942|FKB1A_HUMANtr|A0A087WV48|A0A087WV48_HUMANtr|A0A087WZM5|A0A087WZM5_HUMANtr|A0A087WTS4|A0A087WTS4_HUMANtr|Q1JUQ3|Q1JUQ3_HUMAN	1	5.04e-08	18|30	2	1692.9	1692.89	0.008021	2	7432.3	847.452	847.456	0.0040105	4.7324	4.7324	seq68556_qe2
SLESYAFNM	N.n[29.04]SLESYAFNM[147.04].K	sp|P11142|HSP7C_HUMAN	sp|P11142|HSP7C_HUMANtr|E9PM13|E9PM13_HUMANtr|E9PNE6|E9PNE6_HUMANtr|E9PKE3|E9PKE3_HUMANtr|E9PS65|E9PS65_HUMANtr|A8K7Q2|A8K7Q2_HUMAN	0.9934	0.00197	10|16	2	1104.49	1104.48	0.006066	1	7433.8	553.247	553.25	0.003033	5.48215	5.48215	seq68556_qe2
SEAVADREDDPNFF	Y.n[29.04]SEAVADREDDPNFF.K	sp|P00367|DHE3_HUMAN	sp|P00367|DHE3_HUMAN	1	2.82e-07	9|26	2	1638.72	1638.72	0.005905	1	7434.5	820.365	820.368	0.002953	3.5996	3.5996	seq68556_qe2
SLGTLSSSEGPQSAHLGPFTCH	D.n[35.07]SLGTLSSSEGPQSAHLGPFTC[160.03]H.K	sp|Q68CZ2|TENS3_HUMAN	sp|Q68CZ2|TENS3_HUMANtr|E9PCX8|E9PCX8_HUMAN	1	1.33e-10	19|84	3	2303.13	2303.11	0.022388	1	7435.8	768.709	768.717	0.00746267	9.70795	9.70795	seq68556_qe2
GVQVETISPGDGRTFP	M.n[29.04]GVQVETISPGDGRTFP.K	sp|P62942|FKB1A_HUMAN	sp|P62942|FKB1A_HUMANtr|A0A087WV48|A0A087WV48_HUMANtr|A0A087WZM5|A0A087WZM5_HUMANtr|A0A087WTS4|A0A087WTS4_HUMANtr|Q1JUQ3|Q1JUQ3_HUMAN	1	2.4e-07	19|30	2	1686.87	1686.86	0.007405	2	7436.9	844.436	844.44	0.0037025	4.38456	4.38456	seq68556_qe2
SEAVADREDDPNFF	Y.n[35.07]SEAVADREDDPNFF.K	sp|P00367|DHE3_HUMAN	sp|P00367|DHE3_HUMAN	0.9969	0.000583	12|26	2	1644.75	1644.75	0.002668	1	7438.5	823.381	823.383	0.001334	1.62015	1.62015	seq68556_qe2
SSRVLRPPGGGSNFSLGFDEPTEQPVR	N.n[29.04]SSRVLRPPGGGSNFSLGFDEPTEQPVR.K	sp|Q9UK76|JUPI1_HUMAN	sp|Q9UK76|JUPI1_HUMANtr|J3KT51|J3KT51_HUMAN	0.9809	0.00376	14|156	4	2914.49	2913.47	1.01784	1	7439.6	729.376	729.63	0.25446	348.752	4.9645	seq68556_qe2
SSRVLRPPGGGSNFSLGFDEPTEQPVR	N.n[35.07]SSRVLRPPGGGSNFSLGFDEPTEQPVR.K	sp|Q9UK76|JUPI1_HUMAN	sp|Q9UK76|JUPI1_HUMANtr|J3KT51|J3KT51_HUMAN	1	8.71e-10	18|156	4	2919.53	2919.51	0.026673	1	7442.5	730.884	730.89	0.006668	9.12312	9.12312	seq68556_qe2
RMGESDDSILRLA	R.n[35.07]RMGESDDSILRLA.K	sp|P63220|RS21_HUMAN	sp|P63220|RS21_HUMANtr|Q8WVC2|Q8WVC2_HUMAN	1	1.18e-08	21|48	3	1495.8	1495.79	0.009263	1	7443.7	499.603	499.606	0.00308767	6.1802	6.1802	seq68556_qe2
GVQVETISPGDGRTFP	M.n[35.07]GVQVETISPGDGRTFP.K	sp|P62942|FKB1A_HUMAN	sp|P62942|FKB1A_HUMANtr|A0A087WV48|A0A087WV48_HUMANtr|A0A087WZM5|A0A087WZM5_HUMANtr|A0A087WTS4|A0A087WTS4_HUMANtr|Q1JUQ3|Q1JUQ3_HUMAN	1	1.9e-07	18|60	3	1692.9	1692.89	0.009577	2	7447.1	565.304	565.307	0.003192	5.64649	5.64649	seq68556_qe2
SLEVLNEVNRRSL	A.n[35.07]SLEVLNEVNRRSL.K	sp|Q92616|GCN1_HUMAN	sp|Q92616|GCN1_HUMAN	0.9743	0.00293	13|48	3	1561.91	1561.9	0.009412	1	7450.1	521.641	521.644	0.00313733	6.01432	6.01432	seq68556_qe2
GVQVETISPGDGRTFP	M.n[29.04]GVQVETISPGDGRTFP.K	sp|P62942|FKB1A_HUMAN	sp|P62942|FKB1A_HUMANtr|A0A087WV48|A0A087WV48_HUMANtr|A0A087WZM5|A0A087WZM5_HUMANtr|A0A087WTS4|A0A087WTS4_HUMANtr|Q1JUQ3|Q1JUQ3_HUMAN	0.9993	3.37e-05	16|60	3	1686.87	1686.86	0.011168	2	7451	563.293	563.297	0.00372267	6.60871	6.60871	seq68556_qe2
MSTGTFVVSQPLNYRGGARVEPADASGTE	-.n[29.04]MSTGTFVVSQPLNYRGGARVEPADASGTE.K	sp|P49189|AL9A1_HUMAN	sp|P49189|AL9A1_HUMAN	0.962	0.00328	8|112	3	3025.47	3024.46	1.01286	2	7452.7	1009.16	1009.5	0.33762	334.443	3.14017	seq68556_qe2
GVQVETISPGDGRTFP	M.n[35.07]GVQVETISPGDGRTFP.K	sp|P62942|FKB1A_HUMAN	sp|P62942|FKB1A_HUMANtr|A0A087WV48|A0A087WV48_HUMANtr|A0A087WZM5|A0A087WZM5_HUMANtr|A0A087WTS4|A0A087WTS4_HUMANtr|Q1JUQ3|Q1JUQ3_HUMAN	1	2.19e-07	16|30	2	1692.9	1692.89	0.007884	2	7453.3	847.452	847.456	0.003942	4.65157	4.65157	seq68556_qe2
GSQRVLVEPDAGAGVAVM	F.n[29.04]GSQRVLVEPDAGAGVAVM.K	sp|P42126|ECI1_HUMAN	sp|P42126|ECI1_HUMAN	0.9998	2.5e-05	10|34	2	1782.93	1782.93	0.002894	1	7453.7	892.472	892.474	0.001447	1.62134	1.62134	seq68556_qe2
SSLGVVTCGSVV	A.n[29.04]SSLGVVTC[160.03]GSVV.K	sp|Q99470|SDF2_HUMAN	sp|Q99470|SDF2_HUMAN	0.9998	3.56e-05	12|22	2	1191.62	1191.62	0.004987	1	7457.1	596.816	596.818	0.0024935	4.17799	4.17799	seq68556_qe2
SEAVADREDDPNFF	Y.n[29.04]SEAVADREDDPNFF.K	sp|P00367|DHE3_HUMAN	sp|P00367|DHE3_HUMAN	1	1.79e-06	8|26	2	1638.73	1638.72	0.00911	1	7457.2	820.365	820.37	0.0045555	5.55298	5.55298	seq68556_qe2
GVQVETISPGDGRTFP	M.n[29.04]GVQVETISPGDGRTFP.K	sp|P62942|FKB1A_HUMAN	sp|P62942|FKB1A_HUMANtr|A0A087WV48|A0A087WV48_HUMANtr|A0A087WZM5|A0A087WZM5_HUMANtr|A0A087WTS4|A0A087WTS4_HUMANtr|Q1JUQ3|Q1JUQ3_HUMAN	1	1.04e-09	21|30	2	1686.86	1686.86	0.005804	2	7457.9	844.436	844.439	0.002902	3.4366	3.4366	seq68556_qe2
SEAVADREDDPNFF	Y.n[35.07]SEAVADREDDPNFF.K	sp|P00367|DHE3_HUMAN	sp|P00367|DHE3_HUMAN	1	5.82e-09	13|26	2	1644.74	1644.75	-0.005592	1	7459.6	823.381	823.378	-0.002796	-3.39577	-3.39577	seq68556_qe2
FETGDAGASATFPMQCSALR	D.n[35.07]FETGDAGASATFPM[147.04]QC[160.03]SALR.K	sp|P63241|IF5A1_HUMAN	sp|P63241|IF5A1_HUMANsp|Q6IS14|IF5AL_HUMANtr|I3L397|I3L397_HUMANtr|I3L504|I3L504_HUMAN	0.9999	4.41e-06	8|38	2	2167.01	2165.99	1.01232	1	7459.8	1084	1084.51	0.506159	466.717	4.13505	seq68556_qe2
SSRVLRPPGGGSNFSLGFDEPTEQPVR	N.n[29.04]SSRVLRPPGGGSNFSLGFDEPTEQPVR.K	sp|Q9UK76|JUPI1_HUMAN	sp|Q9UK76|JUPI1_HUMANtr|J3KT51|J3KT51_HUMAN	1	3.63e-06	22|156	4	2914.49	2913.47	1.01296	1	7460.4	729.376	729.629	0.253239	347.079	3.2914	seq68556_qe2
VLLAAAVCT	M.n[29.04]VLLAAAVC[160.03]T.K	sp|P48444|COPD_HUMAN	sp|P48444|COPD_HUMANtr|B0YIW6|B0YIW6_HUMANtr|E9PK34|E9PK34_HUMANtr|Q6P1Q5|Q6P1Q5_HUMAN	0.9959	0.000567	8|16	2	944.543	944.536	0.006774	2	7460.6	473.276	473.279	0.003387	7.15646	7.15646	seq68556_qe2
VLLAAAVCT	M.n[35.07]VLLAAAVC[160.03]T.K	sp|P48444|COPD_HUMAN	sp|P48444|COPD_HUMANtr|B0YIW6|B0YIW6_HUMANtr|E9PK34|E9PK34_HUMANtr|Q6P1Q5|Q6P1Q5_HUMAN	0.9999	8.88e-06	8|16	2	950.575	950.568	0.006488	2	7460.7	476.291	476.295	0.003244	6.81091	6.81091	seq68556_qe2
TSMRDSLIDSLT	A.n[35.07]TSM[147.04]RDSLIDSLT.-	sp|P56537|IF6_HUMAN	sp|P56537|IF6_HUMAN	0.9821	0.00139	9|22	2	1387.72	1387.71	0.012002	1	7462.9	694.861	694.867	0.006001	8.63618	8.63618	seq68556_qe2
GVQVETISPGDGRTFP	M.n[29.04]GVQVETISPGDGRTFP.K	sp|P62942|FKB1A_HUMAN	sp|P62942|FKB1A_HUMANtr|A0A087WV48|A0A087WV48_HUMANtr|A0A087WZM5|A0A087WZM5_HUMANtr|A0A087WTS4|A0A087WTS4_HUMANtr|Q1JUQ3|Q1JUQ3_HUMAN	1	8.7e-07	19|60	3	1686.86	1686.86	0.004797	2	7471.9	563.293	563.295	0.001599	2.83866	2.83866	seq68556_qe2
GVQVETISPGDGRTFP	M.n[35.07]GVQVETISPGDGRTFP.K	sp|P62942|FKB1A_HUMAN	sp|P62942|FKB1A_HUMANtr|A0A087WV48|A0A087WV48_HUMANtr|A0A087WZM5|A0A087WZM5_HUMANtr|A0A087WTS4|A0A087WTS4_HUMANtr|Q1JUQ3|Q1JUQ3_HUMAN	0.9994	6.27e-05	15|60	3	1692.89	1692.89	0.00511	2	7472.8	565.304	565.305	0.00170333	3.01312	3.01312	seq68556_qe2
GVQVETISPGDGRTFP	M.n[35.07]GVQVETISPGDGRTFP.K	sp|P62942|FKB1A_HUMAN	sp|P62942|FKB1A_HUMANtr|A0A087WV48|A0A087WV48_HUMANtr|A0A087WZM5|A0A087WZM5_HUMANtr|A0A087WTS4|A0A087WTS4_HUMANtr|Q1JUQ3|Q1JUQ3_HUMAN	1	2.73e-07	16|30	2	1692.89	1692.89	0.002987	2	7474	847.452	847.454	0.0014935	1.76234	1.76234	seq68556_qe2
APDQDEIQRLPGLA	A.n[35.07]APDQDEIQRLPGLA.K	sp|P10619|PPGB_HUMAN	sp|P10619|PPGB_HUMANtr|U3KQF1|U3KQF1_HUMANtr|X6R5C5|X6R5C5_HUMANtr|U3KQU6|U3KQU6_HUMANtr|X6R8A1|X6R8A1_HUMANtr|U3KQ41|U3KQ41_HUMAN	0.9987	0.00027	9|26	2	1555.84	1555.84	0.00313	1	7475.9	778.928	778.93	0.0015655	2.00981	2.00981	seq68556_qe2
GLISQLEMDQQAG	D.n[35.07]GLISQLEM[147.04]DQQAG.K	sp|O95202|LETM1_HUMAN	sp|O95202|LETM1_HUMAN	0.9975	0.000738	10|24	2	1438.72	1438.72	0.005131	1	7476.2	720.367	720.369	0.0025655	3.56137	3.56137	seq68556_qe2
AATILRELEVQHPAA	D.n[35.07]AATILRELEVQHPAA.K	sp|P50990|TCPQ_HUMAN	sp|P50990|TCPQ_HUMANtr|H7C4C8|H7C4C8_HUMAN	0.966	0.00376	12|56	3	1651.96	1651.95	0.010202	1	7477	551.656	551.66	0.003401	6.16503	6.16503	seq68556_qe2
GVQVETISPGDGRTFP	M.n[29.04]GVQVETISPGDGRTFP.K	sp|P62942|FKB1A_HUMAN	sp|P62942|FKB1A_HUMANtr|A0A087WV48|A0A087WV48_HUMANtr|A0A087WZM5|A0A087WZM5_HUMANtr|A0A087WTS4|A0A087WTS4_HUMANtr|Q1JUQ3|Q1JUQ3_HUMAN	1	6.94e-09	16|30	2	1686.86	1686.86	0.006519	2	7479.1	844.436	844.439	0.0032595	3.85996	3.85996	seq68556_qe2
VLLAAAVCT	M.n[29.04]VLLAAAVC[160.03]T.K	sp|P48444|COPD_HUMAN	sp|P48444|COPD_HUMANtr|B0YIW6|B0YIW6_HUMANtr|E9PK34|E9PK34_HUMANtr|Q6P1Q5|Q6P1Q5_HUMAN	0.9695	0.00762	8|16	2	944.538	944.536	0.001621	2	7481.7	473.276	473.276	0.0008105	1.71253	1.71253	seq68556_qe2
VLLAAAVCT	M.n[35.07]VLLAAAVC[160.03]T.K	sp|P48444|COPD_HUMAN	sp|P48444|COPD_HUMANtr|B0YIW6|B0YIW6_HUMANtr|E9PK34|E9PK34_HUMANtr|Q6P1Q5|Q6P1Q5_HUMAN	0.9352	0.0138	8|16	2	950.57	950.568	0.00127	2	7481.8	476.291	476.292	0.000635	1.33322	1.33322	seq68556_qe2
SVQTLFQQARA	D.n[35.07]SVQTLFQQARA.K	sp|Q13506|NAB1_HUMAN	sp|Q13506|NAB1_HUMANtr|B8ZZS2|B8ZZS2_HUMAN	0.9984	0.000196	12|20	2	1281.73	1281.73	0.001428	1	7482.2	641.87	641.871	0.000714	1.11237	1.11237	seq68556_qe2
SEAVADREDDPNFF	Y.n[35.07]SEAVADREDDPNFF.K	sp|P00367|DHE3_HUMAN	sp|P00367|DHE3_HUMAN	1	5.01e-06	9|26	2	1644.75	1644.75	0.003075	1	7483.2	823.381	823.383	0.0015375	1.8673	1.8673	seq68556_qe2
TSMRDSLIDSLT	A.n[35.07]TSM[147.04]RDSLIDSLT.-	sp|P56537|IF6_HUMAN	sp|P56537|IF6_HUMAN	0.9992	0.000195	14|22	2	1387.71	1387.71	0.003338	1	7484.3	694.861	694.863	0.001669	2.40191	2.40191	seq68556_qe2
APDQDEIQRLPGLA	A.n[29.04]APDQDEIQRLPGLA.K	sp|P10619|PPGB_HUMAN	sp|P10619|PPGB_HUMANtr|U3KQF1|U3KQF1_HUMANtr|X6R5C5|X6R5C5_HUMANtr|U3KQU6|U3KQU6_HUMANtr|X6R8A1|X6R8A1_HUMANtr|U3KQ41|U3KQ41_HUMAN	0.9997	2.63e-05	18|52	3	1549.82	1549.81	0.006425	1	7484.5	517.611	517.613	0.00214167	4.13758	4.13758	seq68556_qe2
SEAVADREDDPNFF	Y.n[29.04]SEAVADREDDPNFF.K	sp|P00367|DHE3_HUMAN	sp|P00367|DHE3_HUMAN	0.9996	2.65e-06	11|26	2	1638.71	1638.72	-0.005025	1	7487	820.365	820.363	-0.0025125	-3.06267	-3.06267	seq68556_qe2
GFSELRWDDQQ	D.n[35.07]GFSELRWDDQQ.K	sp|P09874|PARP1_HUMAN	sp|P09874|PARP1_HUMANtr|Q5VX85|Q5VX85_HUMANtr|Q5VX84|Q5VX84_HUMAN	1	2.81e-08	15|20	2	1413.68	1413.67	0.007535	1	7488	707.844	707.848	0.0037675	5.32247	5.32247	seq68556_qe2
APDQDEIQRLPGLA	A.n[35.07]APDQDEIQRLPGLA.K	sp|P10619|PPGB_HUMAN	sp|P10619|PPGB_HUMANtr|U3KQF1|U3KQF1_HUMANtr|X6R5C5|X6R5C5_HUMANtr|U3KQU6|U3KQU6_HUMANtr|X6R8A1|X6R8A1_HUMANtr|U3KQ41|U3KQ41_HUMAN	0.9998	1.52e-05	13|52	3	1555.85	1555.84	0.00529	1	7491	519.621	519.623	0.00176333	3.39349	3.39349	seq68556_qe2
APDQDEIQRLPGLA	A.n[29.04]APDQDEIQRLPGLA.K	sp|P10619|PPGB_HUMAN	sp|P10619|PPGB_HUMANtr|U3KQF1|U3KQF1_HUMANtr|X6R5C5|X6R5C5_HUMANtr|U3KQU6|U3KQU6_HUMANtr|X6R8A1|X6R8A1_HUMANtr|U3KQ41|U3KQ41_HUMAN	0.9728	0.00832	5|26	2	1549.81	1549.81	0.003278	1	7493.1	775.912	775.914	0.0016395	2.11299	2.11299	seq68556_qe2
GVQVETISPGDGRTFP	M.n[29.04]GVQVETISPGDGRTFP.K	sp|P62942|FKB1A_HUMAN	sp|P62942|FKB1A_HUMANtr|A0A087WV48|A0A087WV48_HUMANtr|A0A087WZM5|A0A087WZM5_HUMANtr|A0A087WTS4|A0A087WTS4_HUMANtr|Q1JUQ3|Q1JUQ3_HUMAN	0.9999	5.19e-06	20|60	3	1686.86	1686.86	0.003869	2	7493.1	563.293	563.294	0.00128933	2.28892	2.28892	seq68556_qe2
GVQVETISPGDGRTFP	M.n[35.07]GVQVETISPGDGRTFP.K	sp|P62942|FKB1A_HUMAN	sp|P62942|FKB1A_HUMANtr|A0A087WV48|A0A087WV48_HUMANtr|A0A087WZM5|A0A087WZM5_HUMANtr|A0A087WTS4|A0A087WTS4_HUMANtr|Q1JUQ3|Q1JUQ3_HUMAN	0.9988	0.000131	18|60	3	1692.9	1692.89	0.005646	2	7493.5	565.304	565.306	0.001882	3.32917	3.32917	seq68556_qe2
GVQVETISPGDGRTFP	M.n[35.07]GVQVETISPGDGRTFP.K	sp|P62942|FKB1A_HUMAN	sp|P62942|FKB1A_HUMANtr|A0A087WV48|A0A087WV48_HUMANtr|A0A087WZM5|A0A087WZM5_HUMANtr|A0A087WTS4|A0A087WTS4_HUMANtr|Q1JUQ3|Q1JUQ3_HUMAN	1	2.18e-06	16|30	2	1692.89	1692.89	0.003	2	7494.2	847.452	847.454	0.0015	1.77001	1.77001	seq68556_qe2
AATILRELEVQHPAA	D.n[35.07]AATILRELEVQHPAA.K	sp|P50990|TCPQ_HUMAN	sp|P50990|TCPQ_HUMANtr|H7C4C8|H7C4C8_HUMAN	0.9986	0.000382	5|28	2	1651.96	1651.95	0.00808	1	7495.6	826.981	826.985	0.00404	4.88522	4.88522	seq68556_qe2
APDQDEIQRLPGLA	A.n[35.07]APDQDEIQRLPGLA.K	sp|P10619|PPGB_HUMAN	sp|P10619|PPGB_HUMANtr|U3KQF1|U3KQF1_HUMANtr|X6R5C5|X6R5C5_HUMANtr|U3KQU6|U3KQU6_HUMANtr|X6R8A1|X6R8A1_HUMANtr|U3KQ41|U3KQ41_HUMAN	1	3.46e-07	15|26	2	1555.85	1555.84	0.003646	1	7496.3	778.928	778.93	0.001823	2.34039	2.34039	seq68556_qe2
AATILRELEVQHPAA	D.n[35.07]AATILRELEVQHPAA.K	sp|P50990|TCPQ_HUMAN	sp|P50990|TCPQ_HUMANtr|H7C4C8|H7C4C8_HUMAN	0.9721	0.00504	17|56	3	1651.95	1651.95	0.005229	1	7497.2	551.656	551.658	0.00174333	3.16017	3.16017	seq68556_qe2
GLISQLEMDQQAG	D.n[35.07]GLISQLEM[147.04]DQQAG.K	sp|O95202|LETM1_HUMAN	sp|O95202|LETM1_HUMAN	0.9998	4.61e-05	11|24	2	1438.73	1438.72	0.007192	1	7497.3	720.367	720.37	0.003596	4.99188	4.99188	seq68556_qe2
GVQVETISPGDGRTFP	M.n[29.04]GVQVETISPGDGRTFP.K	sp|P62942|FKB1A_HUMAN	sp|P62942|FKB1A_HUMANtr|A0A087WV48|A0A087WV48_HUMANtr|A0A087WZM5|A0A087WZM5_HUMANtr|A0A087WTS4|A0A087WTS4_HUMANtr|Q1JUQ3|Q1JUQ3_HUMAN	1	4.38e-08	18|30	2	1686.86	1686.86	0.002741	2	7499.4	844.436	844.437	0.0013705	1.62297	1.62297	seq68556_qe2
SEAVADREDDPNFF	Y.n[35.07]SEAVADREDDPNFF.K	sp|P00367|DHE3_HUMAN	sp|P00367|DHE3_HUMAN	0.9998	5.21e-06	8|26	2	1644.75	1644.75	-0.00132	1	7504.4	823.381	823.381	-0.0006595	-0.800966	-0.800966	seq68556_qe2
AANVGWNNSTFA	N.n[29.04]AANVGWNNSTFA.-	sp|P14174|MIF_HUMAN	sp|P14174|MIF_HUMAN	0.9976	0.000732	8|22	2	1278.61	1278.6	0.005883	1	7505.7	640.307	640.31	0.0029415	4.59387	4.59387	seq68556_qe2
APDQDEIQRLPGLA	A.n[29.04]APDQDEIQRLPGLA.K	sp|P10619|PPGB_HUMAN	sp|P10619|PPGB_HUMANtr|U3KQF1|U3KQF1_HUMANtr|X6R5C5|X6R5C5_HUMANtr|U3KQU6|U3KQU6_HUMANtr|X6R8A1|X6R8A1_HUMANtr|U3KQ41|U3KQ41_HUMAN	1	5.95e-07	15|52	3	1549.82	1549.81	0.008201	1	7507.3	517.611	517.613	0.00273367	5.28129	5.28129	seq68556_qe2
GFVTFDDHDPVD	F.n[29.04]GFVTFDDHDPVD.K	sp|P22626|ROA2_HUMAN	sp|P22626|ROA2_HUMANtr|A0A087WUI2|A0A087WUI2_HUMAN	1	6.98e-10	12|22	2	1390.61	1390.6	0.008402	1	7507.4	696.309	696.314	0.004201	6.0332	6.0332	seq68556_qe2
GFSELRWDDQQ	D.n[35.07]GFSELRWDDQQ.K	sp|P09874|PARP1_HUMAN	sp|P09874|PARP1_HUMANtr|Q5VX85|Q5VX85_HUMANtr|Q5VX84|Q5VX84_HUMAN	1	1.19e-10	17|20	2	1413.68	1413.67	0.008223	1	7508.4	707.844	707.848	0.0041115	5.80845	5.80845	seq68556_qe2
APDQDEIQRLPGLA	A.n[29.04]APDQDEIQRLPGLA.K	sp|P10619|PPGB_HUMAN	sp|P10619|PPGB_HUMANtr|U3KQF1|U3KQF1_HUMANtr|X6R5C5|X6R5C5_HUMANtr|U3KQU6|U3KQU6_HUMANtr|X6R8A1|X6R8A1_HUMANtr|U3KQ41|U3KQ41_HUMAN	0.9911	0.00304	6|26	2	1549.82	1549.81	0.005635	1	7514.1	775.912	775.915	0.0028175	3.6312	3.6312	seq68556_qe2
GVQVETISPGDGRTFP	M.n[29.04]GVQVETISPGDGRTFP.K	sp|P62942|FKB1A_HUMAN	sp|P62942|FKB1A_HUMANtr|A0A087WV48|A0A087WV48_HUMANtr|A0A087WZM5|A0A087WZM5_HUMANtr|A0A087WTS4|A0A087WTS4_HUMANtr|Q1JUQ3|Q1JUQ3_HUMAN	0.9997	2.89e-05	17|60	3	1686.86	1686.86	0.004955	2	7514.2	563.293	563.295	0.00165133	2.93156	2.93156	seq68556_qe2
GVQVETISPGDGRTFP	M.n[35.07]GVQVETISPGDGRTFP.K	sp|P62942|FKB1A_HUMAN	sp|P62942|FKB1A_HUMANtr|A0A087WV48|A0A087WV48_HUMANtr|A0A087WZM5|A0A087WZM5_HUMANtr|A0A087WTS4|A0A087WTS4_HUMANtr|Q1JUQ3|Q1JUQ3_HUMAN	1	1.49e-08	17|60	3	1692.9	1692.89	0.012408	2	7514.3	565.304	565.308	0.004136	7.31637	7.31637	seq68556_qe2
GVQVETISPGDGRTFP	M.n[35.07]GVQVETISPGDGRTFP.K	sp|P62942|FKB1A_HUMAN	sp|P62942|FKB1A_HUMANtr|A0A087WV48|A0A087WV48_HUMANtr|A0A087WZM5|A0A087WZM5_HUMANtr|A0A087WTS4|A0A087WTS4_HUMANtr|Q1JUQ3|Q1JUQ3_HUMAN	0.9992	0.000117	16|30	2	1692.9	1692.89	0.011214	2	7515.1	847.452	847.458	0.005607	6.61626	6.61626	seq68556_qe2
YHTEERGQPCSQNYRLFF	L.n[35.07]YHTEERGQPC[160.03]SQNYRLFF.K	sp|Q9H2U2|IPYR2_HUMAN	sp|Q9H2U2|IPYR2_HUMANtr|D6RGV9|D6RGV9_HUMANtr|D6R967|D6R967_HUMANtr|H0Y9D8|H0Y9D8_HUMANtr|D6RAD3|D6RAD3_HUMANtr|H0Y8X2|H0Y8X2_HUMANtr|F8W7R6|F8W7R6_HUMANtr|A0A0C4DGB9|A0A0C4DGB9_HUMAN	1	1.09e-06	24|102	4	2365.13	2365.11	0.015056	1	7516.7	592.285	592.289	0.003764	6.355	6.355	seq68556_qe2
LHQQQPLHPEWAALA	L.n[29.04]LHQQQPLHPEWAALA.K	sp|P22033|MUTA_HUMAN	sp|P22033|MUTA_HUMAN	0.9995	3.56e-05	14|56	3	1765.94	1765.93	0.01021	1	7517.5	589.649	589.653	0.00340367	5.77232	5.77232	seq68556_qe2
GVQVETISPGDGRTFP	M.n[29.04]GVQVETISPGDGRTFP.K	sp|P62942|FKB1A_HUMAN	sp|P62942|FKB1A_HUMANtr|A0A087WV48|A0A087WV48_HUMANtr|A0A087WZM5|A0A087WZM5_HUMANtr|A0A087WTS4|A0A087WTS4_HUMANtr|Q1JUQ3|Q1JUQ3_HUMAN	1	1.1e-08	18|30	2	1686.87	1686.86	0.008074	2	7519.8	844.436	844.44	0.004037	4.78068	4.78068	seq68556_qe2
GFVTFDDHDPVD	F.n[35.07]GFVTFDDHDPVD.K	sp|P22626|ROA2_HUMAN	sp|P22626|ROA2_HUMANtr|A0A087WUI2|A0A087WUI2_HUMAN	1	2.33e-11	15|22	2	1396.65	1396.64	0.018646	1	7520	699.325	699.335	0.009323	13.3312	13.3312	seq68556_qe2
YHTEERGQPCSQNYRLFF	L.n[29.04]YHTEERGQPC[160.03]SQNYRLFF.K	sp|Q9H2U2|IPYR2_HUMAN	sp|Q9H2U2|IPYR2_HUMANtr|D6RGV9|D6RGV9_HUMANtr|D6R967|D6R967_HUMANtr|H0Y9D8|H0Y9D8_HUMANtr|D6RAD3|D6RAD3_HUMANtr|H0Y8X2|H0Y8X2_HUMANtr|F8W7R6|F8W7R6_HUMANtr|A0A0C4DGB9|A0A0C4DGB9_HUMAN	0.9906	0.000783	21|102	4	2359.1	2359.08	0.019715	1	7520.1	590.777	590.782	0.00492875	8.34275	8.34275	seq68556_qe2
AEAAMDISEGRSAADSISESVPVGP	D.n[35.07]AEAAM[147.04]DISEGRSAADSISESVPVGP.K	sp|P45974|UBP5_HUMAN	sp|P45974|UBP5_HUMAN	1	4.77e-08	16|96	3	2495.21	2495.19	0.018435	1	7521.3	832.738	832.744	0.00614533	7.37962	7.37962	seq68556_qe2
AANVGWNNSTFA	N.n[29.04]AANVGWNNSTFA.-	sp|P14174|MIF_HUMAN	sp|P14174|MIF_HUMAN	0.9449	0.00328	5|22	2	1278.61	1278.6	0.011878	1	7527.4	640.307	640.313	0.005939	9.27515	9.27515	seq68556_qe2
GFVTFDDHDPVD	F.n[29.04]GFVTFDDHDPVD.K	sp|P22626|ROA2_HUMAN	sp|P22626|ROA2_HUMANtr|A0A087WUI2|A0A087WUI2_HUMAN	1	6.14e-11	13|22	2	1390.61	1390.6	0.008936	1	7528.3	696.309	696.314	0.004468	6.41665	6.41665	seq68556_qe2
APDVDVHGPDWHL	D.n[35.07]APDVDVHGPDWHL.K	sp|Q09666|AHNK_HUMAN	sp|Q09666|AHNK_HUMAN	0.9999	6.18e-07	15|48	3	1490.75	1490.74	0.013838	1	7532	497.919	497.924	0.00461267	9.26379	9.26379	seq68556_qe2
GVQVETISPGDGRTFP	M.n[35.07]GVQVETISPGDGRTFP.K	sp|P62942|FKB1A_HUMAN	sp|P62942|FKB1A_HUMANtr|A0A087WV48|A0A087WV48_HUMANtr|A0A087WZM5|A0A087WZM5_HUMANtr|A0A087WTS4|A0A087WTS4_HUMANtr|Q1JUQ3|Q1JUQ3_HUMAN	1	6.2e-08	19|30	2	1692.9	1692.89	0.014801	2	7535.5	847.452	847.459	0.0074005	8.73257	8.73257	seq68556_qe2
QLDPGGGQGPPPVTLAAA	R.n[29.04]QLDPGGGQGPPPVTLAAA.K	sp|P26006|ITA3_HUMAN	sp|P26006|ITA3_HUMAN	0.9198	0.0283	7|34	2	1672.89	1672.88	0.009423	1	7535.9	837.446	837.451	0.0047115	5.626	5.626	seq68556_qe2
GVQVETISPGDGRTFP	M.n[29.04]GVQVETISPGDGRTFP.K	sp|P62942|FKB1A_HUMAN	sp|P62942|FKB1A_HUMANtr|A0A087WV48|A0A087WV48_HUMANtr|A0A087WZM5|A0A087WZM5_HUMANtr|A0A087WTS4|A0A087WTS4_HUMANtr|Q1JUQ3|Q1JUQ3_HUMAN	0.9993	4.02e-05	19|60	3	1686.87	1686.86	0.01073	2	7536	563.293	563.297	0.00357633	6.34893	6.34893	seq68556_qe2
GVQVETISPGDGRTFP	M.n[35.07]GVQVETISPGDGRTFP.K	sp|P62942|FKB1A_HUMAN	sp|P62942|FKB1A_HUMANtr|A0A087WV48|A0A087WV48_HUMANtr|A0A087WZM5|A0A087WZM5_HUMANtr|A0A087WTS4|A0A087WTS4_HUMANtr|Q1JUQ3|Q1JUQ3_HUMAN	0.992	0.00122	16|60	3	1692.9	1692.89	0.007111	2	7536.1	565.304	565.306	0.00237033	4.19301	4.19301	seq68556_qe2
LCLVSPCEFEHR	D.n[35.07]LC[160.03]LVSPC[160.03]EFEHR.K	sp|Q66K74|MAP1S_HUMAN	sp|Q66K74|MAP1S_HUMAN	1	1.82e-07	17|44	3	1579.78	1579.77	0.005381	1	7537.1	527.597	527.599	0.00179367	3.39968	3.39968	seq68556_qe2
STQATTQQAQLAAAAEIDEEPVS	D.n[35.07]STQATTQQAQLAAAAEIDEEPVS.K	sp|Q13765|NACA_HUMAN	sp|Q13765|NACA_HUMANsp|E9PAV3|NACAM_HUMANtr|F8W0W4|F8W0W4_HUMANtr|F8VZ58|F8VZ58_HUMANtr|F8VNW4|F8VNW4_HUMANtr|H0YHX9|H0YHX9_HUMAN	0.9999	3.76e-06	17|88	3	2392.19	2392.18	0.010914	1	7537.9	798.401	798.405	0.003638	4.55659	4.55659	seq68556_qe2
GVQVETISPGDGRTFP	M.n[29.04]GVQVETISPGDGRTFP.K	sp|P62942|FKB1A_HUMAN	sp|P62942|FKB1A_HUMANtr|A0A087WV48|A0A087WV48_HUMANtr|A0A087WZM5|A0A087WZM5_HUMANtr|A0A087WTS4|A0A087WTS4_HUMANtr|Q1JUQ3|Q1JUQ3_HUMAN	1	3.38e-09	18|30	2	1686.87	1686.86	0.007726	2	7540.1	844.436	844.44	0.0038625	4.57404	4.57404	seq68556_qe2
YHTEERGQPCSQNYRLFF	L.n[29.04]YHTEERGQPC[160.03]SQNYRLFF.K	sp|Q9H2U2|IPYR2_HUMAN	sp|Q9H2U2|IPYR2_HUMANtr|D6RGV9|D6RGV9_HUMANtr|D6R967|D6R967_HUMANtr|H0Y9D8|H0Y9D8_HUMANtr|D6RAD3|D6RAD3_HUMANtr|H0Y8X2|H0Y8X2_HUMANtr|F8W7R6|F8W7R6_HUMANtr|A0A0C4DGB9|A0A0C4DGB9_HUMAN	1	7.58e-07	26|102	4	2359.1	2359.08	0.019233	1	7541.3	590.777	590.782	0.004808	8.13836	8.13836	seq68556_qe2
FQRAITGASLADIMA	K.n[29.04]FQRAITGASLADIM[147.04]A.K	sp|P83731|RL24_HUMAN	sp|P83731|RL24_HUMANtr|C9JXB8|C9JXB8_HUMANtr|C9JNW5|C9JNW5_HUMAN	0.9997	3.58e-05	10|28	2	1607.84	1607.83	0.010057	1	7541.5	804.924	804.929	0.0050285	6.24713	6.24713	seq68556_qe2
AEAAMDISEGRSAADSISESVPVGP	D.n[35.07]AEAAM[147.04]DISEGRSAADSISESVPVGP.K	sp|P45974|UBP5_HUMAN	sp|P45974|UBP5_HUMAN	1	4.7e-07	21|96	3	2495.21	2495.19	0.019521	1	7542.3	832.738	832.744	0.006507	7.81393	7.81393	seq68556_qe2
FQRAITGASLADIMA	K.n[35.07]FQRAITGASLADIM[147.04]A.K	sp|P83731|RL24_HUMAN	sp|P83731|RL24_HUMANtr|C9JXB8|C9JXB8_HUMANtr|C9JNW5|C9JNW5_HUMAN	0.9761	0.00683	7|28	2	1613.88	1613.87	0.00941	1	7542.9	807.94	807.945	0.004705	5.82342	5.82342	seq68556_qe2
STQATTQQAQLAAAAEIDEEPVS	D.n[35.07]STQATTQQAQLAAAAEIDEEPVS.K	sp|Q13765|NACA_HUMAN	sp|Q13765|NACA_HUMANsp|E9PAV3|NACAM_HUMANtr|F8W0W4|F8W0W4_HUMANtr|F8VZ58|F8VZ58_HUMANtr|F8VNW4|F8VNW4_HUMANtr|H0YHX9|H0YHX9_HUMAN	1	1.48e-14	17|44	2	2393.2	2392.18	1.01923	1	7544.2	1197.1	1197.61	0.509614	425.527	6.62905	seq68556_qe2
MRPLTEEETRVMFE	-.n[29.04]MRPLTEEETRVMFE.K	sp|Q9Y221|NIP7_HUMAN	sp|Q9Y221|NIP7_HUMANtr|J3QLW7|J3QLW7_HUMAN	1	9.62e-10	22|52	3	1794.87	1794.86	0.003879	2	7547.3	599.295	599.297	0.00129333	2.15809	2.15809	seq68556_qe2
GFVTFDDHDPVD	F.n[29.04]GFVTFDDHDPVD.K	sp|P22626|ROA2_HUMAN	sp|P22626|ROA2_HUMANtr|A0A087WUI2|A0A087WUI2_HUMAN	1	3.93e-10	14|22	2	1390.61	1390.6	0.0048	1	7549.3	696.309	696.312	0.0023995	3.44601	3.44601	seq68556_qe2
STQATTQQAQLAAAAEIDEEPVS	D.n[35.07]STQATTQQAQLAAAAEIDEEPVS.K	sp|Q13765|NACA_HUMAN	sp|Q13765|NACA_HUMANsp|E9PAV3|NACAM_HUMANtr|F8W0W4|F8W0W4_HUMANtr|F8VZ58|F8VZ58_HUMANtr|F8VNW4|F8VNW4_HUMANtr|H0YHX9|H0YHX9_HUMAN	1	5.34e-10	13|44	2	2395.19	2392.18	3.00873	1	7553.9	1197.1	1198.6	1.50437	1255.1	-0.550641	seq68556_qe2
GVQVETISPGDGRTFP	M.n[35.07]GVQVETISPGDGRTFP.K	sp|P62942|FKB1A_HUMAN	sp|P62942|FKB1A_HUMANtr|A0A087WV48|A0A087WV48_HUMANtr|A0A087WZM5|A0A087WZM5_HUMANtr|A0A087WTS4|A0A087WTS4_HUMANtr|Q1JUQ3|Q1JUQ3_HUMAN	1	5.85e-10	17|30	2	1692.89	1692.89	0.003911	2	7556.2	847.452	847.454	0.0019555	2.3075	2.3075	seq68556_qe2
GVQVETISPGDGRTFP	M.n[29.04]GVQVETISPGDGRTFP.K	sp|P62942|FKB1A_HUMAN	sp|P62942|FKB1A_HUMANtr|A0A087WV48|A0A087WV48_HUMANtr|A0A087WZM5|A0A087WZM5_HUMANtr|A0A087WTS4|A0A087WTS4_HUMANtr|Q1JUQ3|Q1JUQ3_HUMAN	0.9997	2.57e-05	15|60	3	1686.86	1686.86	0.006356	2	7557.8	563.293	563.295	0.00211867	3.7612	3.7612	seq68556_qe2
STQATTQQAQLAAAAEIDEEPVS	D.n[35.07]STQATTQQAQLAAAAEIDEEPVS.K	sp|Q13765|NACA_HUMAN	sp|Q13765|NACA_HUMANsp|E9PAV3|NACAM_HUMANtr|F8W0W4|F8W0W4_HUMANtr|F8VZ58|F8VZ58_HUMANtr|F8VNW4|F8VNW4_HUMANtr|H0YHX9|H0YHX9_HUMAN	1	3.75e-07	27|88	3	2393.19	2392.18	1.01232	1	7558.6	798.401	798.739	0.337439	422.465	3.74257	seq68556_qe2
GVQVETISPGDGRTFP	M.n[29.04]GVQVETISPGDGRTFP.K	sp|P62942|FKB1A_HUMAN	sp|P62942|FKB1A_HUMANtr|A0A087WV48|A0A087WV48_HUMANtr|A0A087WZM5|A0A087WZM5_HUMANtr|A0A087WTS4|A0A087WTS4_HUMANtr|Q1JUQ3|Q1JUQ3_HUMAN	1	1.36e-08	19|30	2	1686.86	1686.86	0.00144	2	7560.6	844.436	844.437	0.0007195	0.852047	0.852047	seq68556_qe2
AVRNNLAGAEELFAR	M.n[29.04]AVRNNLAGAEELFAR.K	sp|Q00610|CLH1_HUMAN	sp|Q00610|CLH1_HUMANtr|A0A087WVQ6|A0A087WVQ6_HUMAN	0.994	0.00053	22|56	3	1657.9	1657.89	0.010151	1	7561.7	553.637	553.641	0.00338367	6.11167	6.11167	seq68556_qe2
GVQVETISPGDGRTFP	M.n[35.07]GVQVETISPGDGRTFP.K	sp|P62942|FKB1A_HUMAN	sp|P62942|FKB1A_HUMANtr|A0A087WV48|A0A087WV48_HUMANtr|A0A087WZM5|A0A087WZM5_HUMANtr|A0A087WTS4|A0A087WTS4_HUMANtr|Q1JUQ3|Q1JUQ3_HUMAN	0.9933	0.000906	13|60	3	1692.89	1692.89	0.004651	2	7565.2	565.304	565.305	0.00155033	2.74247	2.74247	seq68556_qe2
MMAAEAGSEEGGPVTAGAGGGGAAAGSSAYPAVCRV	-.n[29.04]M[147.04]M[147.04]AAEAGSEEGGPVTAGAGGGGAAAGSSAYPAVC[160.03]RV.K	sp|P20936|RASA1_HUMAN	sp|P20936|RASA1_HUMAN	0.9993	3.06e-06	9|140	3	3283.45	3283.45	-0.006571	2	7565.5	1095.49	1095.49	-0.00219067	-1.99971	-1.99971	seq68556_qe2
STQATTQQAQLAAAAEIDEEPVS	D.n[35.07]STQATTQQAQLAAAAEIDEEPVS.K	sp|Q13765|NACA_HUMAN	sp|Q13765|NACA_HUMANsp|E9PAV3|NACAM_HUMANtr|F8W0W4|F8W0W4_HUMANtr|F8VZ58|F8VZ58_HUMANtr|F8VNW4|F8VNW4_HUMANtr|H0YHX9|H0YHX9_HUMAN	1	1.48e-17	21|44	2	2392.19	2392.18	0.008974	1	7566.6	1197.1	1197.1	0.004487	3.74822	3.74822	seq68556_qe2
HEESILERVQQHIES	L.n[29.04]HEESILERVQQHIES.K	sp|P40692|MLH1_HUMAN	sp|P40692|MLH1_HUMANtr|E7EUC9|E7EUC9_HUMANtr|H0Y818|H0Y818_HUMAN	0.9345	0.0105	6|28	2	1860.93	1860.93	0.001676	1	7568.8	931.474	931.475	0.000838	0.899649	0.899649	seq68556_qe2
GMIYDSLDYA	F.n[29.04]GM[147.04]IYDSLDYA.K	sp|P62847|RS24_HUMAN	sp|P62847|RS24_HUMANtr|A0A2R8YD14|A0A2R8YD14_HUMANtr|A0A087WUS0|A0A087WUS0_HUMANtr|E7ETK0|E7ETK0_HUMANtr|A0A2R8Y8A0|A0A2R8Y8A0_HUMANtr|A0A2R8Y849|A0A2R8Y849_HUMAN	0.9978	0.000219	8|18	2	1190.52	1190.52	0.00092	1	7571.5	596.266	596.266	0.0004595	0.770629	0.770629	seq68556_qe2
RLDVGNFSWGSECCTR	L.n[35.07]RLDVGNFSWGSEC[160.03]C[160.03]TR.K	sp|P62241|RS8_HUMAN	sp|P62241|RS8_HUMAN	1	1.31e-06	22|60	3	1976.91	1976.9	0.006157	1	7576.1	659.975	659.978	0.00205267	3.11021	3.11021	seq68556_qe2
GVQVETISPGDGRTFP	M.n[35.07]GVQVETISPGDGRTFP.K	sp|P62942|FKB1A_HUMAN	sp|P62942|FKB1A_HUMANtr|A0A087WV48|A0A087WV48_HUMANtr|A0A087WZM5|A0A087WZM5_HUMANtr|A0A087WTS4|A0A087WTS4_HUMANtr|Q1JUQ3|Q1JUQ3_HUMAN	1	3.32e-10	13|30	2	1692.9	1692.89	0.010767	2	7576.9	847.452	847.457	0.005383	6.35194	6.35194	seq68556_qe2
GMIYDSLDYA	F.n[35.07]GM[147.04]IYDSLDYA.K	sp|P62847|RS24_HUMAN	sp|P62847|RS24_HUMANtr|A0A2R8YD14|A0A2R8YD14_HUMANtr|A0A087WUS0|A0A087WUS0_HUMANtr|E7ETK0|E7ETK0_HUMANtr|A0A2R8Y8A0|A0A2R8Y8A0_HUMANtr|A0A2R8Y849|A0A2R8Y849_HUMAN	0.9994	1.73e-05	9|18	2	1196.55	1196.55	-0.000907	1	7579.6	599.281	599.281	-0.000454	-0.757575	-0.757575	seq68556_qe2
MEGSGEQPGPQPQHPGDHRIRDGDFVVL	-.n[29.04]M[147.04]EGSGEQPGPQPQHPGDHRIRDGDFVVL.K	sp|Q9UJA5|TRM6_HUMAN	sp|Q9UJA5|TRM6_HUMAN	0.9952	0.000176	14|162	4	3098.46	3098.46	-0.003885	2	7579.6	775.623	775.622	-0.00097125	-1.25222	-1.25222	seq68556_qe2
RLDVGNFSWGSECCTR	L.n[29.04]RLDVGNFSWGSEC[160.03]C[160.03]TR.K	sp|P62241|RS8_HUMAN	sp|P62241|RS8_HUMAN	1	1.19e-11	26|60	3	1970.88	1970.87	0.007943	1	7579.7	657.965	657.967	0.00264767	4.02401	4.02401	seq68556_qe2
STQATTQQAQLAAAAEIDEEPVS	D.n[35.07]STQATTQQAQLAAAAEIDEEPVS.K	sp|Q13765|NACA_HUMAN	sp|Q13765|NACA_HUMANsp|E9PAV3|NACAM_HUMANtr|F8W0W4|F8W0W4_HUMANtr|F8VZ58|F8VZ58_HUMANtr|F8VNW4|F8VNW4_HUMANtr|H0YHX9|H0YHX9_HUMAN	1	8.4e-08	23|88	3	2393.19	2392.18	1.00994	1	7581.2	798.401	798.738	0.336646	421.472	2.74934	seq68556_qe2
GVQVETISPGDGRTFP	M.n[29.04]GVQVETISPGDGRTFP.K	sp|P62942|FKB1A_HUMAN	sp|P62942|FKB1A_HUMANtr|A0A087WV48|A0A087WV48_HUMANtr|A0A087WZM5|A0A087WZM5_HUMANtr|A0A087WTS4|A0A087WTS4_HUMANtr|Q1JUQ3|Q1JUQ3_HUMAN	1	9.33e-07	16|30	2	1686.87	1686.86	0.014718	2	7582	844.436	844.443	0.0073585	8.71402	8.71402	seq68556_qe2
GVQVETISPGDGRTFP	M.n[35.07]GVQVETISPGDGRTFP.K	sp|P62942|FKB1A_HUMAN	sp|P62942|FKB1A_HUMANtr|A0A087WV48|A0A087WV48_HUMANtr|A0A087WZM5|A0A087WZM5_HUMANtr|A0A087WTS4|A0A087WTS4_HUMANtr|Q1JUQ3|Q1JUQ3_HUMAN	1	5.15e-08	11|30	2	1692.86	1692.89	-0.027849	2	7584	847.452	847.438	-0.0139245	-16.4313	-16.4313	seq68556_qe2
RECISIHVGQAGVQIGN	M.n[35.07]REC[160.03]ISIHVGQAGVQIGN.A	sp|Q71U36|TBA1A_HUMAN	sp|Q71U36|TBA1A_HUMANsp|P68363|TBA1B_HUMANsp|P0DPH8|TBA3D_HUMANsp|Q6PEY2|TBA3E_HUMANsp|Q9BQE3|TBA1C_HUMANsp|P0DPH7|TBA3C_HUMANtr|F8W0F6|F8W0F6_HUMANtr|A0A1W2PQM2|A0A1W2PQM2_HUMANtr|F8VVB9|F8VVB9_HUMANtr|F5H5D3|F5H5D3_HUMANtr|F8VS66|F8VS66_HUMAN	0.9982	0.000106	11|32	2	1872	1870.99	1.00856	1	7584.5	936.502	937.006	0.50428	538.182	2.78013	seq68556_qe2
DVAASEFFRSG	M.n[35.07]DVAASEFFRSG.K	sp|P06733|ENOA_HUMAN	sp|P06733|ENOA_HUMANtr|A0A2R8Y6G6|A0A2R8Y6G6_HUMAN	0.9978	0.000557	8|20	2	1218.61	1218.61	0.002715	1	7584.8	610.312	610.313	0.0013575	2.22427	2.22427	seq68556_qe2
GPPELLFIHGGHTA	D.n[35.07]GPPELLFIHGGHTA.K	sp|Q16576|RBBP7_HUMAN	sp|Q16576|RBBP7_HUMANsp|Q09028|RBBP4_HUMANtr|H0YCT5|H0YCT5_HUMANtr|E9PC52|E9PC52_HUMANtr|H0YDK2|H0YDK2_HUMANtr|H0YEU5|H0YEU5_HUMANtr|Q5JNZ6|Q5JNZ6_HUMANtr|H0YF10|H0YF10_HUMAN	1	6.68e-08	16|52	3	1479.82	1478.81	1.00701	1	7586	493.944	494.279	0.33567	679.11	2.46891	seq68556_qe2
STQATTQQAQLAAAAEIDEEPVS	D.n[35.07]STQATTQQAQLAAAAEIDEEPVS.K	sp|Q13765|NACA_HUMAN	sp|Q13765|NACA_HUMANsp|E9PAV3|NACAM_HUMANtr|F8W0W4|F8W0W4_HUMANtr|F8VZ58|F8VZ58_HUMANtr|F8VNW4|F8VNW4_HUMANtr|H0YHX9|H0YHX9_HUMAN	0.988	7.81e-06	11|44	2	2393.22	2392.18	1.03558	1	7588.8	1197.1	1197.62	0.517793	432.353	13.4584	seq68556_qe2
SSLATSAPLCCTLCHERLEDTHFVQCPSVPSH	D.n[35.07]SSLATSAPLC[160.03]C[160.03]TLC[160.03]HERLEDTHFVQC[160.03]PSVPSH.K	sp|Q7Z5L9|I2BP2_HUMAN	sp|Q7Z5L9|I2BP2_HUMAN	1	1.73e-11	28|248	5	3729.75	3729.72	0.028445	1	7590.9	746.952	746.957	0.005689	7.61623	7.61623	seq68556_qe2
GMIYDSLDYA	F.n[29.04]GM[147.04]IYDSLDYA.K	sp|P62847|RS24_HUMAN	sp|P62847|RS24_HUMANtr|A0A2R8YD14|A0A2R8YD14_HUMANtr|A0A087WUS0|A0A087WUS0_HUMANtr|E7ETK0|E7ETK0_HUMANtr|A0A2R8Y8A0|A0A2R8Y8A0_HUMANtr|A0A2R8Y849|A0A2R8Y849_HUMAN	1	7.34e-07	9|18	2	1190.52	1190.52	0.006493	1	7592.8	596.266	596.269	0.003246	5.44385	5.44385	seq68556_qe2
AIIYNNNEDFQVGQA	N.n[29.04]AIIYNNNEDFQVGQA.K	sp|P29401|TKT_HUMAN	sp|P29401|TKT_HUMANtr|A0A0B4J1R6|A0A0B4J1R6_HUMAN	1	8.96e-09	12|28	2	1722.82	1722.82	0.001504	1	7596.7	862.418	862.419	0.000752	0.871966	0.871966	seq68556_qe2
RLDVGNFSWGSECCTR	L.n[35.07]RLDVGNFSWGSEC[160.03]C[160.03]TR.K	sp|P62241|RS8_HUMAN	sp|P62241|RS8_HUMAN	1	1.47e-07	18|60	3	1976.91	1976.9	0.003586	1	7597.4	659.975	659.977	0.00119567	1.81168	1.81168	seq68556_qe2
FQYDHEAFLG	S.n[35.07]FQYDHEAFLG.K	sp|Q15293|RCN1_HUMAN	sp|Q15293|RCN1_HUMANsp|Q96D15|RCN3_HUMANtr|M0QYB8|M0QYB8_HUMANtr|M0QZH0|M0QZH0_HUMAN	0.9843	0.000584	8|18	2	1260.61	1259.6	1.00499	1	7599	630.809	631.312	0.502495	795.953	1.29809	seq68556_qe2
GMIYDSLDYA	F.n[35.07]GM[147.04]IYDSLDYA.K	sp|P62847|RS24_HUMAN	sp|P62847|RS24_HUMANtr|A0A2R8YD14|A0A2R8YD14_HUMANtr|A0A087WUS0|A0A087WUS0_HUMANtr|E7ETK0|E7ETK0_HUMANtr|A0A2R8Y8A0|A0A2R8Y8A0_HUMANtr|A0A2R8Y849|A0A2R8Y849_HUMAN	0.9998	2.87e-05	10|18	2	1196.56	1196.55	0.006867	1	7601	599.281	599.285	0.003433	5.72849	5.72849	seq68556_qe2
STQATTQQAQLAAAAEIDEEPVS	D.n[35.07]STQATTQQAQLAAAAEIDEEPVS.K	sp|Q13765|NACA_HUMAN	sp|Q13765|NACA_HUMANsp|E9PAV3|NACAM_HUMANtr|F8W0W4|F8W0W4_HUMANtr|F8VZ58|F8VZ58_HUMANtr|F8VNW4|F8VNW4_HUMANtr|H0YHX9|H0YHX9_HUMAN	1	8.12e-07	21|88	3	2392.19	2392.18	0.003773	1	7602.6	798.401	798.402	0.00125767	1.57523	1.57523	seq68556_qe2
EEPAASFSQPGSMGLD	A.n[35.07]EEPAASFSQPGSMGLD.K	sp|Q8NI22|MCFD2_HUMAN	sp|Q8NI22|MCFD2_HUMANtr|C9JTR4|C9JTR4_HUMAN	0.9992	5.01e-05	8|30	2	1655.76	1655.76	0.000667	1	7604.7	828.885	828.886	0.000334	0.402951	0.402951	seq68556_qe2
GPPELLFIHGGHTA	D.n[35.07]GPPELLFIHGGHTA.K	sp|Q16576|RBBP7_HUMAN	sp|Q16576|RBBP7_HUMANsp|Q09028|RBBP4_HUMANtr|H0YCT5|H0YCT5_HUMANtr|E9PC52|E9PC52_HUMANtr|H0YDK2|H0YDK2_HUMANtr|H0YEU5|H0YEU5_HUMANtr|Q5JNZ6|Q5JNZ6_HUMANtr|H0YF10|H0YF10_HUMAN	1	1.23e-14	27|52	3	1478.82	1478.81	0.00715	1	7606.7	493.944	493.946	0.00238333	4.82509	4.82509	seq68556_qe2
EEPAASFSQPGSMGLD	A.n[29.04]EEPAASFSQPGSMGLD.K	sp|Q8NI22|MCFD2_HUMAN	sp|Q8NI22|MCFD2_HUMANtr|C9JTR4|C9JTR4_HUMAN	0.9971	0.000889	10|30	2	1649.73	1649.72	0.004919	1	7606.9	825.869	825.872	0.0024595	2.97806	2.97806	seq68556_qe2
SSLATSAPLCCTLCHERLEDTHFVQCPSVPSH	D.n[35.07]SSLATSAPLC[160.03]C[160.03]TLC[160.03]HERLEDTHFVQC[160.03]PSVPSH.K	sp|Q7Z5L9|I2BP2_HUMAN	sp|Q7Z5L9|I2BP2_HUMAN	1	1.69e-07	24|248	5	3729.75	3729.72	0.030402	1	7612	746.952	746.958	0.0060804	8.14022	8.14022	seq68556_qe2
FSQLLNCPEFVPRQHYQ	D.n[35.07]FSQLLNC[160.03]PEFVPRQHYQ.K	sp|Q6PKG0|LARP1_HUMAN	sp|Q6PKG0|LARP1_HUMANtr|H0YBW1|H0YBW1_HUMANtr|E5RH50|E5RH50_HUMANtr|H0YC73|H0YC73_HUMANtr|A0A0B4J210|A0A0B4J210_HUMAN	1	1.08e-07	15|64	3	2198.11	2196.1	2.01112	1	7612.1	733.041	733.711	0.670374	913.676	2.00897	seq68556_qe2
GMIYDSLDYA	F.n[29.04]GM[147.04]IYDSLDYA.K	sp|P62847|RS24_HUMAN	sp|P62847|RS24_HUMANtr|A0A2R8YD14|A0A2R8YD14_HUMANtr|A0A087WUS0|A0A087WUS0_HUMANtr|E7ETK0|E7ETK0_HUMANtr|A0A2R8Y8A0|A0A2R8Y8A0_HUMANtr|A0A2R8Y849|A0A2R8Y849_HUMAN	1	2.86e-07	9|18	2	1190.52	1190.52	0.003022	1	7613.4	596.266	596.267	0.0015105	2.53326	2.53326	seq68556_qe2
SAINEVVTREYTINIH	R.n[35.07]SAINEVVTREYTINIH.K	sp|P62899|RL31_HUMAN	sp|P62899|RL31_HUMANtr|B8ZZK4|B8ZZK4_HUMANtr|H7C2W9|H7C2W9_HUMANtr|C9JU56|C9JU56_HUMANtr|B7Z4E3|B7Z4E3_HUMANtr|B7Z4C8|B7Z4C8_HUMAN	0.9708	0.00481	14|60	3	1892.03	1892.02	0.009739	1	7615	631.681	631.684	0.003246	5.13864	5.13864	seq68556_qe2
STQATTQQAQLAAAAEIDEEPVS	D.n[35.07]STQATTQQAQLAAAAEIDEEPVS.K	sp|Q13765|NACA_HUMAN	sp|Q13765|NACA_HUMANsp|E9PAV3|NACAM_HUMANtr|F8W0W4|F8W0W4_HUMANtr|F8VZ58|F8VZ58_HUMANtr|F8VNW4|F8VNW4_HUMANtr|H0YHX9|H0YHX9_HUMAN	0.9992	3.43e-05	10|44	2	2393.2	2392.18	1.0163	1	7616.1	1197.1	1197.61	0.508149	424.304	5.4062	seq68556_qe2
SSLATSAPLCCTLCHERLEDTHFVQCPSVPSH	D.n[35.07]SSLATSAPLC[160.03]C[160.03]TLC[160.03]HERLEDTHFVQC[160.03]PSVPSH.K	sp|Q7Z5L9|I2BP2_HUMAN	sp|Q7Z5L9|I2BP2_HUMAN	1	1.47e-06	24|248	5	3730.75	3729.72	1.02834	1	7617.8	746.952	747.157	0.205667	275.267	6.68855	seq68556_qe2
TTIAGVVY	G.n[35.07]TTIAGVVY.K	sp|Q99436|PSB7_HUMAN	sp|Q99436|PSB7_HUMANtr|Q5TBG5|Q5TBG5_HUMAN	0.9591	0.0152	8|14	2	856.514	856.512	0.002208	1	7621.3	429.263	429.264	0.0011035	2.57068	2.57068	seq68556_qe2
MLGVAAGMTHSNMANALASATCERC	-.n[29.04]M[147.04]LGVAAGM[147.04]THSNM[147.04]ANALASATC[160.03]ERC[160.03].K	tr|C9JF46|C9JF46_HUMAN	tr|C9JF46|C9JF46_HUMAN	0.9958	2.27e-05	10|96	3	2699.15	2699.16	-0.006439	2	7622	900.727	900.725	-0.00214633	-2.3829	-2.3829	seq68556_qe2
RDALSQLMNGPIR	Q.n[35.07]RDALSQLMNGPIR.K	sp|Q9HB40|RISC_HUMAN	sp|Q9HB40|RISC_HUMAN	0.9983	0.000142	9|48	3	1503.85	1503.84	0.008741	1	7624.1	502.287	502.29	0.002914	5.80143	5.80143	seq68556_qe2
STQATTQQAQLAAAAEIDEEPVS	D.n[35.07]STQATTQQAQLAAAAEIDEEPVS.K	sp|Q13765|NACA_HUMAN	sp|Q13765|NACA_HUMANsp|E9PAV3|NACAM_HUMANtr|F8W0W4|F8W0W4_HUMANtr|F8VZ58|F8VZ58_HUMANtr|F8VNW4|F8VNW4_HUMANtr|H0YHX9|H0YHX9_HUMAN	0.9999	3.37e-06	16|88	3	2393.2	2392.18	1.0169	1	7624.4	798.401	798.74	0.338965	424.375	5.65307	seq68556_qe2
GGCEAALGTHYRAYLL	D.n[35.07]GGC[160.03]EAALGTHYRAYLL.K	sp|Q9BZ68|FR8P1_HUMAN	sp|Q9BZ68|FR8P1_HUMANsp|Q9BZ67|FRMD8_HUMAN	0.9997	1.18e-05	11|60	3	1784.92	1784.91	0.012201	1	7630.4	595.977	595.981	0.004067	6.82404	6.82404	seq68556_qe2
FSQLLNCPEFVPRQHYQ	D.n[35.07]FSQLLNC[160.03]PEFVPRQHYQ.K	sp|Q6PKG0|LARP1_HUMAN	sp|Q6PKG0|LARP1_HUMANtr|H0YBW1|H0YBW1_HUMANtr|E5RH50|E5RH50_HUMANtr|H0YC73|H0YC73_HUMANtr|A0A0B4J210|A0A0B4J210_HUMAN	1	2.23e-14	36|64	3	2196.11	2196.1	0.006669	1	7633.2	733.041	733.043	0.002223	3.03257	3.03257	seq68556_qe2
VGQLSEGAIAAIMQ	M.n[35.07]VGQLSEGAIAAIM[147.04]Q.K	sp|P27694|RFA1_HUMAN	sp|P27694|RFA1_HUMAN	0.9994	3.08e-06	13|26	2	1436.79	1436.78	0.017346	2	7639.1	719.395	719.404	0.008673	12.0558	12.0558	seq68556_qe2
ALRYPMAVGLN	M.n[29.04]ALRYPMAVGLN.K	sp|Q9Y3U8|RL36_HUMAN	sp|Q9Y3U8|RL36_HUMANtr|J3QSB5|J3QSB5_HUMANtr|J3KTD3|J3KTD3_HUMAN	0.9446	0.022	12|20	2	1231.68	1231.67	0.006127	2	7641.1	616.845	616.848	0.0030635	4.96638	4.96638	seq68556_qe2
TTIAGVVY	G.n[35.07]TTIAGVVY.K	sp|Q99436|PSB7_HUMAN	sp|Q99436|PSB7_HUMANtr|Q5TBG5|Q5TBG5_HUMAN	0.9947	0.0017	7|14	2	856.515	856.512	0.003661	1	7642	429.263	429.265	0.0018305	4.26427	4.26427	seq68556_qe2
VGQLSEGAIAAIMQ	M.n[29.04]VGQLSEGAIAAIM[147.04]Q.K	sp|P27694|RFA1_HUMAN	sp|P27694|RFA1_HUMAN	0.9999	7.99e-06	14|26	2	1430.75	1430.74	0.005218	2	7642.4	716.379	716.382	0.002609	3.64191	3.64191	seq68556_qe2
[truncated: 7,927 more rows]

## Sheet: LATE_acet
Peptide	Modified peptide	Protein	Alternative proteins	Probability	Expect	Ions	Assumed charge	Precursor neutral mass	Calc neutral pep mass	Mass diff	NTT	retention time	m/z ratio theoretical	m/z ratio experimental	m/z diff	PPM	isotope corrected PPM	Sample name
[truncated: 6,040 more rows]

[truncated: 4 more sheets: LATE_metP, HYTANE_dimet, HYTANE_acet, HYTANE_metP]
