# Supplementary material for: In-Depth Characterization of Apoptosis N-Terminome Reveals a Link Between Caspase-3 Cleavage and Posttranslational N-Terminal Acetylation
Source: Mol Cell Proteomics. 2023 May 24;22(7):100584. doi: 10.1016/j.mcpro.2023.100584 (PMC10362333; doi:10.1016/j.mcpro.2023.100584)
Supplement: Supplemental Table S14 [file mmc4.xlsx]

## Sheet: LATE_dimet
Peptide	Modified peptide	Protein	Alternative proteins	Probability	Expect	Ions	Assumed charge	Precursor neutral mass	Calc neutral pep mass	Mass diff	NTT	retention time	m/z ratio theoretical	m/z ratio experimental	m/z diff	PPM	isotope corrected PPM	Sample name
SGVDDDMACH	D.n[35.07]SGVDDDM[147.04]AC[160.03]H.K	sp|P42574|CASP3_HUMAN	sp|P42574|CASP3_HUMAN	0.9986	0.000113	10|18	2	1155.44	1155.44	-0.001491	1	922.3	578.727	578.726	-0.0007455	-1.28817	-1.28817	seq71972_hf
SGVDDDMACH	D.n[35.07]SGVDDDM[147.04]AC[160.03]H.K	sp|P42574|CASP3_HUMAN	sp|P42574|CASP3_HUMAN	0.9999	5.78e-05	6|18	2	1155.44	1155.44	0.001317	1	942.6	578.727	578.727	0.0006585	1.13784	1.13784	seq71972_hf
GRVIRGQR	M.n[35.07]GRVIRGQR.K	sp|P62917|RL8_HUMAN	sp|P62917|RL8_HUMANtr|E9PP36|E9PP36_HUMANtr|E9PKZ0|E9PKZ0_HUMANtr|E9PKU4|E9PKU4_HUMANtr|G3V1A1|G3V1A1_HUMAN	0.9597	0.021	13|28	3	974.632	974.631	0.000737	2	992.8	325.884	325.885	0.000245667	0.753846	0.753846	seq71972_hf
AAQTSPSP	Y.n[29.04]AAQTSPSP.K	sp|P06576|ATPB_HUMAN	sp|P06576|ATPB_HUMANtr|F8W0P7|F8W0P7_HUMAN	0.9483	0.0311	7|14	2	785.392	785.392	0.000434	1	1039.4	393.703	393.703	0.000217	0.551176	0.551176	seq71972_hf
AAQTSPSP	Y.n[35.07]AAQTSPSP.K	sp|P06576|ATPB_HUMAN	sp|P06576|ATPB_HUMANtr|F8W0P7|F8W0P7_HUMAN	0.9698	0.0167	7|14	2	791.424	791.424	0.000252	1	1041.4	396.719	396.719	0.000126	0.317605	0.317605	seq71972_hf
AAQTSPSP	Y.n[29.04]AAQTSPSP.K	sp|P06576|ATPB_HUMAN	sp|P06576|ATPB_HUMANtr|F8W0P7|F8W0P7_HUMAN	0.9417	0.0351	7|14	2	785.392	785.392	0.000432	1	1059.8	393.703	393.703	0.000216	0.548636	0.548636	seq71972_hf
ARSTAVTTSSA	F.n[29.04]ARSTAVTTSSA.K	sp|Q9UKM9|RALY_HUMAN	sp|Q9UKM9|RALY_HUMANtr|Q5QPL9|Q5QPL9_HUMANtr|Q5QPM1|Q5QPM1_HUMANtr|Q5QPM0|Q5QPM0_HUMAN	0.9971	0.00171	8|20	2	1078.56	1078.56	0.001753	1	1086.4	540.288	540.289	0.000876	1.62135	1.62135	seq71972_hf
TRGNQRELARQ	M.n[35.07]TRGNQRELARQ.K	sp|P84101|SERF2_HUMAN	sp|P84101|SERF2_HUMANtr|B8ZZY7|B8ZZY7_HUMANtr|F8WBN3|F8WBN3_HUMANtr|F8WBV6|F8WBV6_HUMAN	0.9973	0.00266	19|60	4	1361.77	1361.77	0.001924	2	1155.6	341.45	341.45	0.00048075	1.40796	1.40796	seq71972_hf
TRGNQRELARQ	M.n[29.04]TRGNQRELARQ.K	sp|P84101|SERF2_HUMAN	sp|P84101|SERF2_HUMANtr|B8ZZY7|B8ZZY7_HUMANtr|F8WBN3|F8WBN3_HUMANtr|F8WBV6|F8WBV6_HUMAN	1	2.85e-06	18|60	4	1355.74	1355.74	0.002161	2	1156.7	339.942	339.942	0.00054025	1.58924	1.58924	seq71972_hf
CHTAHIAC	D.n[35.07]C[160.03]HTAHIAC[160.03].K	sp|Q05639|EF1A2_HUMAN	sp|Q05639|EF1A2_HUMANsp|P68104|EF1A1_HUMANtr|A0A087WV01|A0A087WV01_HUMANtr|A0A087WVQ9|A0A087WVQ9_HUMANtr|A0A2U3TZH3|A0A2U3TZH3_HUMAN	0.9961	0.0023	6|14	2	1002.46	1002.46	0.000901	1	1207.5	502.237	502.237	0.0004505	0.896987	0.896987	seq71972_hf
CHTAHIAC	D.n[29.04]C[160.03]HTAHIAC[160.03].K	sp|Q05639|EF1A2_HUMAN	sp|Q05639|EF1A2_HUMANsp|P68104|EF1A1_HUMANtr|A0A087WV01|A0A087WV01_HUMANtr|A0A087WVQ9|A0A087WVQ9_HUMANtr|A0A2U3TZH3|A0A2U3TZH3_HUMAN	0.9646	0.0184	5|14	2	996.427	996.427	0.000276	1	1218.9	499.221	499.221	0.0001375	0.275429	0.275429	seq71972_hf
CHTAHIAC	D.n[35.07]C[160.03]HTAHIAC[160.03].K	sp|Q05639|EF1A2_HUMAN	sp|Q05639|EF1A2_HUMANsp|P68104|EF1A1_HUMANtr|A0A087WV01|A0A087WV01_HUMANtr|A0A087WVQ9|A0A087WVQ9_HUMANtr|A0A2U3TZH3|A0A2U3TZH3_HUMAN	0.9957	0.00164	6|14	2	1002.46	1002.46	5.4e-05	1	1228	502.237	502.237	2.7e-05	0.0537595	0.0537595	seq71972_hf
LRTACERA	R.n[35.07]LRTAC[160.03]ERA.K	sp|P54652|HSP72_HUMAN	sp|P54652|HSP72_HUMANsp|P48741|HSP77_HUMANsp|P0DMV8|HS71A_HUMANsp|P34931|HS71L_HUMANsp|P11142|HSP7C_HUMANsp|P17066|HSP76_HUMANsp|P0DMV9|HS71B_HUMANtr|E9PNE6|E9PNE6_HUMANtr|E9PKE3|E9PKE3_HUMANtr|E9PN89|E9PN89_HUMANtr|V9GZ37|V9GZ37_HUMANtr|A0A0G2JIW1|A0A0G2JIW1_HUMANtr|A8K7Q2|A8K7Q2_HUMANtr|Q53FA3|Q53FA3_HUMAN	0.9684	0.00796	9|28	3	1009.55	1009.56	-0.000132	1	1275.8	337.526	337.526	-4.43333e-05	-0.131348	-0.131348	seq71972_hf
LRTACERA	R.n[35.07]LRTAC[160.03]ERA.K	sp|P54652|HSP72_HUMAN	sp|P54652|HSP72_HUMANsp|P48741|HSP77_HUMANsp|P0DMV8|HS71A_HUMANsp|P34931|HS71L_HUMANsp|P11142|HSP7C_HUMANsp|P17066|HSP76_HUMANsp|P0DMV9|HS71B_HUMANtr|E9PNE6|E9PNE6_HUMANtr|E9PKE3|E9PKE3_HUMANtr|E9PN89|E9PN89_HUMANtr|V9GZ37|V9GZ37_HUMANtr|A0A0G2JIW1|A0A0G2JIW1_HUMANtr|A8K7Q2|A8K7Q2_HUMANtr|Q53FA3|Q53FA3_HUMAN	0.9792	0.011	9|28	3	1009.56	1009.56	0.002387	1	1309.7	337.526	337.526	0.000795333	2.35636	2.35636	seq71972_hf
GVDIRHN	M.n[29.04]GVDIRHN.K	sp|Q07020|RL18_HUMAN	sp|Q07020|RL18_HUMANtr|F8VYV2|F8VYV2_HUMANtr|A0A075B7A0|A0A075B7A0_HUMANtr|F8VXR6|F8VXR6_HUMANtr|J3QQ67|J3QQ67_HUMANtr|G3V203|G3V203_HUMAN	0.9994	7.59e-05	8|12	2	837.445	837.446	-0.000625	2	1347.6	419.73	419.73	-0.0003125	-0.744527	-0.744527	seq71972_hf
GVDIRHN	M.n[35.07]GVDIRHN.K	sp|Q07020|RL18_HUMAN	sp|Q07020|RL18_HUMANtr|F8VYV2|F8VYV2_HUMANtr|A0A075B7A0|A0A075B7A0_HUMANtr|F8VXR6|F8VXR6_HUMANtr|J3QQ67|J3QQ67_HUMANtr|G3V203|G3V203_HUMAN	0.9981	0.00109	10|12	2	843.479	843.478	0.001766	2	1354.5	422.746	422.747	0.000883	2.08872	2.08872	seq71972_hf
GVDIRHN	M.n[29.04]GVDIRHN.K	sp|Q07020|RL18_HUMAN	sp|Q07020|RL18_HUMANtr|F8VYV2|F8VYV2_HUMANtr|A0A075B7A0|A0A075B7A0_HUMANtr|F8VXR6|F8VXR6_HUMANtr|J3QQ67|J3QQ67_HUMANtr|G3V203|G3V203_HUMAN	0.9978	0.00036	7|12	2	837.445	837.446	-0.000513	2	1367.8	419.73	419.73	-0.0002565	-0.611107	-0.611107	seq71972_hf
GVDIRHN	M.n[35.07]GVDIRHN.K	sp|Q07020|RL18_HUMAN	sp|Q07020|RL18_HUMANtr|F8VYV2|F8VYV2_HUMANtr|A0A075B7A0|A0A075B7A0_HUMANtr|F8VXR6|F8VXR6_HUMANtr|J3QQ67|J3QQ67_HUMANtr|G3V203|G3V203_HUMAN	0.9991	0.000269	9|12	2	843.477	843.478	-6.5e-05	2	1381.9	422.746	422.746	-3.3e-05	-0.0780611	-0.0780611	seq71972_hf
GVDIRHN	M.n[29.04]GVDIRHN.K	sp|Q07020|RL18_HUMAN	sp|Q07020|RL18_HUMANtr|F8VYV2|F8VYV2_HUMANtr|A0A075B7A0|A0A075B7A0_HUMANtr|F8VXR6|F8VXR6_HUMANtr|J3QQ67|J3QQ67_HUMANtr|G3V203|G3V203_HUMAN	0.9996	0.000137	10|12	2	837.446	837.446	1.5e-05	2	1387.9	419.73	419.73	7e-06	0.0166774	0.0166774	seq71972_hf
GRGPPGPESQSRA	D.n[35.07]GRGPPGPESQSRA.K	sp|Q9HCD5|NCOA5_HUMAN	sp|Q9HCD5|NCOA5_HUMANtr|Q5JY17|Q5JY17_HUMAN	1	5.48e-09	21|48	3	1328.7	1328.7	0.001547	1	1415.4	443.908	443.908	0.000515667	1.16165	1.16165	seq71972_hf
GRGPPGPESQSRA	D.n[29.04]GRGPPGPESQSRA.K	sp|Q9HCD5|NCOA5_HUMAN	sp|Q9HCD5|NCOA5_HUMANtr|Q5JY17|Q5JY17_HUMAN	1	3.05e-07	22|48	3	1322.67	1322.67	0.001552	1	1422.7	441.897	441.897	0.000517333	1.17071	1.17071	seq71972_hf
ATTATMATSGSAR	M.n[29.04]ATTATMATSGSAR.K	sp|P38919|IF4A3_HUMAN	sp|P38919|IF4A3_HUMANtr|I3L3H2|I3L3H2_HUMAN	0.9999	3.8e-05	7|24	2	1252.61	1252.61	0.000832	2	1433.4	627.311	627.312	0.000416	0.663147	0.663147	seq71972_hf
GRGPPGPESQSRA	D.n[35.07]GRGPPGPESQSRA.K	sp|Q9HCD5|NCOA5_HUMAN	sp|Q9HCD5|NCOA5_HUMANtr|Q5JY17|Q5JY17_HUMAN	1	4.73e-07	23|48	3	1328.7	1328.7	0.001944	1	1435.6	443.908	443.908	0.000648	1.45976	1.45976	seq71972_hf
GRGPPGPESQSRA	D.n[29.04]GRGPPGPESQSRA.K	sp|Q9HCD5|NCOA5_HUMAN	sp|Q9HCD5|NCOA5_HUMANtr|Q5JY17|Q5JY17_HUMAN	0.9998	0.00013	21|48	3	1322.67	1322.67	0.001804	1	1443.6	441.897	441.898	0.000601333	1.3608	1.3608	seq71972_hf
ATTATMATSGSAR	M.n[29.04]ATTATMATSGSAR.K	sp|P38919|IF4A3_HUMAN	sp|P38919|IF4A3_HUMANtr|I3L3H2|I3L3H2_HUMAN	0.9994	0.000315	7|24	2	1252.61	1252.61	0.001723	2	1453.7	627.311	627.312	0.0008615	1.37332	1.37332	seq71972_hf
ATTATMATSGSAR	M.n[29.04]ATTATMATSGSAR.K	sp|P38919|IF4A3_HUMAN	sp|P38919|IF4A3_HUMANtr|I3L3H2|I3L3H2_HUMAN	0.9999	4.62e-05	9|24	2	1252.61	1252.61	0.001125	2	1505.9	627.311	627.312	0.0005625	0.896683	0.896683	seq71972_hf
ATTATMATSGSAR	M.n[29.04]ATTATMATSGSAR.K	sp|P38919|IF4A3_HUMAN	sp|P38919|IF4A3_HUMANtr|I3L3H2|I3L3H2_HUMAN	1	1.85e-05	11|24	2	1252.61	1252.61	0.001333	2	1526.4	627.311	627.312	0.0006665	1.06247	1.06247	seq71972_hf
SGAEGFR	S.n[29.04]SGAEGFR.K	sp|P45877|PPIC_HUMAN	sp|P45877|PPIC_HUMAN	0.8939	0.0657	7|12	2	750.366	750.366	0.00042	1	1537.9	376.19	376.191	0.00021	0.558228	0.558228	seq71972_hf
ATTATMATSGSAR	M.n[29.04]ATTATMATSGSAR.K	sp|P38919|IF4A3_HUMAN	sp|P38919|IF4A3_HUMANtr|I3L3H2|I3L3H2_HUMAN	0.9997	9.96e-05	10|24	2	1252.61	1252.61	0.000256	2	1546.8	627.311	627.311	0.000128	0.204045	0.204045	seq71972_hf
RTQAPAVATT	Q.n[35.07]RTQAPAVATT.-	sp|P15880|RS2_HUMAN	sp|P15880|RS2_HUMANtr|H0YEN5|H0YEN5_HUMANtr|E9PQD7|E9PQD7_HUMAN	0.9042	0.0589	5|18	2	1048.61	1048.61	0.00213	1	1568.5	525.312	525.313	0.0010655	2.02832	2.02832	seq71972_hf
CDSSPDSAEDVR	K.n[29.04]C[160.03]DSSPDSAEDVR.K	sp|P02765|FETUA_HUMAN	sp|P02765|FETUA_HUMAN	0.9991	0.000509	8|22	2	1364.55	1364.55	0.001744	1	1572.7	683.283	683.284	0.0008715	1.27546	1.27546	seq71972_hf
RTQAPAVATT	Q.n[29.04]RTQAPAVATT.-	sp|P15880|RS2_HUMAN	sp|P15880|RS2_HUMANtr|H0YEN5|H0YEN5_HUMANtr|E9PQD7|E9PQD7_HUMAN	0.9917	0.00408	6|18	2	1042.58	1042.58	0.000258	1	1574.7	522.296	522.296	0.000129	0.246986	0.246986	seq71972_hf
CDSSPDSAEDVR	K.n[35.07]C[160.03]DSSPDSAEDVR.K	sp|P02765|FETUA_HUMAN	sp|P02765|FETUA_HUMAN	1	1.77e-05	8|22	2	1370.59	1370.58	0.002909	1	1586.8	686.299	686.3	0.0014545	2.11933	2.11933	seq71972_hf
STNAQQELRS	D.n[35.07]STNAQQELRS.K	sp|Q7Z406|MYH14_HUMAN	sp|Q7Z406|MYH14_HUMANtr|A0A0C4DFM8|A0A0C4DFM8_HUMAN	0.9998	8.12e-05	10|18	2	1166.61	1166.61	0.00153	1	1586.9	584.312	584.313	0.000765	1.30923	1.30923	seq71972_hf
CDSSPDSAEDVR	K.n[29.04]C[160.03]DSSPDSAEDVR.K	sp|P02765|FETUA_HUMAN	sp|P02765|FETUA_HUMAN	1	4.3e-08	9|22	2	1364.55	1364.55	0.002017	1	1593	683.283	683.284	0.001008	1.47523	1.47523	seq71972_hf
STNAQQELRS	D.n[29.04]STNAQQELRS.K	sp|Q7Z406|MYH14_HUMAN	sp|Q7Z406|MYH14_HUMANtr|A0A0C4DFM8|A0A0C4DFM8_HUMAN	0.9998	9.33e-05	8|18	2	1160.58	1160.58	0.001625	1	1599.7	581.297	581.297	0.0008125	1.39774	1.39774	seq71972_hf
STNAQQELRS	D.n[35.07]STNAQQELRS.K	sp|Q7Z406|MYH14_HUMAN	sp|Q7Z406|MYH14_HUMANtr|A0A0C4DFM8|A0A0C4DFM8_HUMAN	0.9311	0.0417	5|18	2	1166.61	1166.61	0.002385	1	1610.4	584.312	584.314	0.001192	2.04	2.04	seq71972_hf
GADSTGVVA	D.n[35.07]GADSTGVVA.K	sp|Q13263|TIF1B_HUMAN	sp|Q13263|TIF1B_HUMANtr|M0R0K9|M0R0K9_HUMAN	0.9988	0.000701	8|16	2	809.435	809.434	0.000495	1	1631.8	405.724	405.725	0.000247	0.608787	0.608787	seq71972_hf
STAAQQELRS	D.n[35.07]STAAQQELRS.K	sp|P35579|MYH9_HUMAN	sp|P35579|MYH9_HUMAN	0.9999	4.17e-05	10|18	2	1123.61	1123.6	0.001511	1	1641.1	562.81	562.81	0.0007555	1.34237	1.34237	seq71972_hf
STAAQQELRS	D.n[29.04]STAAQQELRS.K	sp|P35579|MYH9_HUMAN	sp|P35579|MYH9_HUMAN	0.9998	7.49e-05	11|18	2	1117.57	1117.57	0.001319	1	1645.1	559.794	559.794	0.0006595	1.17811	1.17811	seq71972_hf
SAQASDMGGESPGSRSSNA	D.n[29.04]SAQASDMGGESPGSRSSNA.K	sp|P50851|LRBA_HUMAN	sp|P50851|LRBA_HUMANtr|H0YAC6|H0YAC6_HUMANtr|E9PEM5|E9PEM5_HUMAN	1	3.09e-06	7|36	2	1822.78	1822.78	0.003735	1	1655.3	912.395	912.397	0.0018675	2.04681	2.04681	seq71972_hf
SAQASDMGGESPGSRSSNA	D.n[29.04]SAQASDMGGESPGSRSSNA.K	sp|P50851|LRBA_HUMAN	sp|P50851|LRBA_HUMANtr|H0YAC6|H0YAC6_HUMANtr|E9PEM5|E9PEM5_HUMAN	0.9541	0.0239	7|72	3	1822.78	1822.78	0.002929	1	1661.1	608.599	608.6	0.000976	1.60368	1.60368	seq71972_hf
STAAQQELRS	D.n[35.07]STAAQQELRS.K	sp|P35579|MYH9_HUMAN	sp|P35579|MYH9_HUMAN	1	1.1e-05	14|18	2	1123.61	1123.6	0.0016	1	1661.5	562.81	562.81	0.0008	1.42144	1.42144	seq71972_hf
STAAQQELRS	D.n[29.04]STAAQQELRS.K	sp|P35579|MYH9_HUMAN	sp|P35579|MYH9_HUMAN	1	1.23e-06	14|18	2	1117.57	1117.57	0.001841	1	1665.3	559.794	559.795	0.0009205	1.64435	1.64435	seq71972_hf
GDDTETVPSEQSHASG	D.n[29.04]GDDTETVPSEQSHASG.K	sp|Q9BQ70|TCF25_HUMAN	sp|Q9BQ70|TCF25_HUMANtr|H3BMJ8|H3BMJ8_HUMANtr|H3BSP8|H3BSP8_HUMANtr|H3BS87|H3BS87_HUMANtr|H3BTU3|H3BTU3_HUMANtr|Q9H7D3|Q9H7D3_HUMAN	0.9999	4.1e-05	5|30	2	1643.7	1643.69	0.005663	1	1665.7	822.853	822.856	0.0028315	3.44107	3.44107	seq71972_hf
GEEEDGDEDEEAESATG	D.n[29.04]GEEEDGDEDEEAESATG.K	sp|P06454|PTMA_HUMAN	sp|P06454|PTMA_HUMANtr|B8ZZW7|B8ZZW7_HUMANtr|H7C2N1|H7C2N1_HUMANtr|B8ZZA1|B8ZZA1_HUMAN	1	2.11e-05	5|32	2	1795.64	1795.64	0.005699	1	1674.5	898.827	898.83	0.0028495	3.17023	3.17023	seq71972_hf
SAQASDMGGESPGSRSSNA	D.n[29.04]SAQASDMGGESPGSRSSNA.K	sp|P50851|LRBA_HUMAN	sp|P50851|LRBA_HUMANtr|H0YAC6|H0YAC6_HUMANtr|E9PEM5|E9PEM5_HUMAN	1	1.13e-10	18|36	2	1822.78	1822.78	0.00466	1	1675.7	912.395	912.397	0.00233	2.55371	2.55371	seq71972_hf
SAQASDMGGESPGSRSSNA	D.n[29.04]SAQASDMGGESPGSRSSNA.K	sp|P50851|LRBA_HUMAN	sp|P50851|LRBA_HUMANtr|H0YAC6|H0YAC6_HUMANtr|E9PEM5|E9PEM5_HUMAN	0.9942	0.0032	6|72	3	1822.78	1822.78	0.001647	1	1681.5	608.599	608.6	0.000549	0.902071	0.902071	seq71972_hf
STAAQQELRS	D.n[35.07]STAAQQELRS.K	sp|P35579|MYH9_HUMAN	sp|P35579|MYH9_HUMAN	0.9997	0.000143	11|18	2	1123.61	1123.6	0.001156	1	1681.9	562.81	562.81	0.000578	1.02699	1.02699	seq71972_hf
SAQASDMGGESPGSRSSNA	D.n[35.07]SAQASDMGGESPGSRSSNA.K	sp|P50851|LRBA_HUMAN	sp|P50851|LRBA_HUMANtr|H0YAC6|H0YAC6_HUMANtr|E9PEM5|E9PEM5_HUMAN	1	1.16e-06	8|36	2	1829.81	1828.81	1.0061	1	1685	915.411	915.914	0.503049	549.232	1.50014	seq71972_hf
STAAQQELRS	D.n[29.04]STAAQQELRS.K	sp|P35579|MYH9_HUMAN	sp|P35579|MYH9_HUMAN	0.9999	5.14e-05	12|18	2	1117.57	1117.57	0.001671	1	1685.8	559.794	559.794	0.0008355	1.49251	1.49251	seq71972_hf
AADGPPAADGEDGQDPHS	A.n[29.04]AADGPPAADGEDGQDPHS.K	sp|Q8NBS9|TXND5_HUMAN	sp|Q8NBS9|TXND5_HUMAN	1	5.28e-07	5|34	2	1734.72	1733.71	1.00804	1	1703.5	867.864	868.368	0.504018	580.419	2.69759	seq71972_hf
AADGPPAADGEDGQDPHS	A.n[29.04]AADGPPAADGEDGQDPHS.K	sp|Q8NBS9|TXND5_HUMAN	sp|Q8NBS9|TXND5_HUMAN	1	4.47e-12	15|34	2	1733.72	1733.71	0.002936	1	1724.2	867.864	867.865	0.001468	1.69151	1.69151	seq71972_hf
AADGPPAADGEDGQDPHS	A.n[35.07]AADGPPAADGEDGQDPHS.K	sp|Q8NBS9|TXND5_HUMAN	sp|Q8NBS9|TXND5_HUMAN	1	7.12e-13	12|34	2	1739.75	1739.74	0.00173	1	1727.5	870.88	870.88	0.000865	0.993248	0.993248	seq71972_hf
AADGPPAADGEDGQDPHS	A.n[29.04]AADGPPAADGEDGQDPHS.K	sp|Q8NBS9|TXND5_HUMAN	sp|Q8NBS9|TXND5_HUMAN	0.9999	5.25e-05	5|34	2	1733.71	1733.71	0.002053	1	1744.5	867.864	867.865	0.0010265	1.18279	1.18279	seq71972_hf
SGVDDDMACH	D.n[29.04]SGVDDDMAC[160.03]H.K	sp|P42574|CASP3_HUMAN	sp|P42574|CASP3_HUMAN	1	3.21e-09	11|18	2	1133.41	1133.41	0.00174	1	1768.6	567.713	567.714	0.00087	1.53246	1.53246	seq71972_hf
AAADGPPAADGEDGQDPHS	A.n[35.07]AAADGPPAADGEDGQDPHS.K	sp|Q8NBS9|TXND5_HUMAN	sp|Q8NBS9|TXND5_HUMAN	0.9143	0.04	5|72	3	1810.78	1810.78	0.000675	1	1771.6	604.601	604.601	0.000225	0.372146	0.372146	seq71972_hf
AAADGPPAADGEDGQDPHS	A.n[29.04]AAADGPPAADGEDGQDPHS.K	sp|Q8NBS9|TXND5_HUMAN	sp|Q8NBS9|TXND5_HUMAN	1	3.41e-08	11|36	2	1805.76	1804.75	1.00864	1	1775.3	903.382	903.887	0.50432	557.946	2.92625	seq71972_hf
AAADGPPAADGEDGQDPHS	A.n[35.07]AAADGPPAADGEDGQDPHS.K	sp|Q8NBS9|TXND5_HUMAN	sp|Q8NBS9|TXND5_HUMAN	1	1.09e-07	8|36	2	1810.79	1810.78	0.004814	1	1777.7	906.398	906.401	0.002407	2.65556	2.65556	seq71972_hf
GDGEEEDGDEDEEAESATG	E.n[35.07]GDGEEEDGDEDEEAESATG.K	sp|P06454|PTMA_HUMAN	sp|P06454|PTMA_HUMANtr|B8ZZW7|B8ZZW7_HUMANtr|H7C2N1|H7C2N1_HUMANtr|B8ZZA1|B8ZZA1_HUMAN	1	8.39e-13	7|36	2	1973.72	1973.72	0.004069	1	1779.7	987.867	987.869	0.002035	2.05999	2.05999	seq71972_hf
AAADGPPAADGEDGQDPHS	A.n[35.07]AAADGPPAADGEDGQDPHS.K	sp|Q8NBS9|TXND5_HUMAN	sp|Q8NBS9|TXND5_HUMAN	0.9999	9.59e-06	9|72	3	1812.79	1810.78	2.01044	1	1782.4	604.601	605.271	0.670147	1107.18	2.06023	seq71972_hf
AAADGPPAADGEDGQDPHS	A.n[29.04]AAADGPPAADGEDGQDPHS.K	sp|Q8NBS9|TXND5_HUMAN	sp|Q8NBS9|TXND5_HUMAN	1	5.81e-06	13|72	3	1804.75	1804.75	0.002259	1	1787.5	602.591	602.591	0.000753	1.2496	1.2496	seq71972_hf
ASRSAGEAGPGGSQGRVVRM	A.n[29.04]ASRSAGEAGPGGSQGRVVRM[147.04].K	sp|Q5C9Z4|NOM1_HUMAN	sp|Q5C9Z4|NOM1_HUMAN	0.9172	0.0194	9|114	4	1973.99	1972.99	1.00311	1	1788.7	494.254	494.505	0.250779	507.131	-0.118806	seq71972_hf
AAADGPPAADGEDGQDPHS	A.n[29.04]AAADGPPAADGEDGQDPHS.K	sp|Q8NBS9|TXND5_HUMAN	sp|Q8NBS9|TXND5_HUMAN	1	2.71e-11	22|36	2	1804.75	1804.75	0.002659	1	1795.6	903.382	903.384	0.0013295	1.47169	1.47169	seq71972_hf
AAADGPPAADGEDGQDPHS	A.n[35.07]AAADGPPAADGEDGQDPHS.K	sp|Q8NBS9|TXND5_HUMAN	sp|Q8NBS9|TXND5_HUMAN	1	1.44e-18	20|36	2	1810.78	1810.78	0.002326	1	1797.8	906.398	906.399	0.001163	1.2831	1.2831	seq71972_hf
GDGEEEDGDEDEEAESATG	E.n[35.07]GDGEEEDGDEDEEAESATG.K	sp|P06454|PTMA_HUMAN	sp|P06454|PTMA_HUMANtr|B8ZZW7|B8ZZW7_HUMANtr|H7C2N1|H7C2N1_HUMANtr|B8ZZA1|B8ZZA1_HUMAN	1	9.14e-08	7|36	2	1973.72	1973.72	0.005375	1	1799.8	987.867	987.87	0.0026875	2.7205	2.7205	seq71972_hf
AAADGPPAADGEDGQDPHS	A.n[35.07]AAADGPPAADGEDGQDPHS.K	sp|Q8NBS9|TXND5_HUMAN	sp|Q8NBS9|TXND5_HUMAN	1	1.33e-10	14|72	3	1810.78	1810.78	0.001591	1	1803.3	604.601	604.602	0.00053	0.87661	0.87661	seq71972_hf
AAADGPPAADGEDGQDPHS	A.n[29.04]AAADGPPAADGEDGQDPHS.K	sp|Q8NBS9|TXND5_HUMAN	sp|Q8NBS9|TXND5_HUMAN	1	7.46e-08	13|72	3	1804.75	1804.75	0.002147	1	1807.8	602.591	602.591	0.000715333	1.1871	1.1871	seq71972_hf
AAADGPPAADGEDGQDPHS	A.n[29.04]AAADGPPAADGEDGQDPHS.K	sp|Q8NBS9|TXND5_HUMAN	sp|Q8NBS9|TXND5_HUMAN	1	1.67e-13	17|36	2	1804.75	1804.75	0.002543	1	1815.7	903.382	903.384	0.0012715	1.40749	1.40749	seq71972_hf
AAADGPPAADGEDGQDPHS	A.n[35.07]AAADGPPAADGEDGQDPHS.K	sp|Q8NBS9|TXND5_HUMAN	sp|Q8NBS9|TXND5_HUMAN	1	3.37e-10	14|36	2	1810.78	1810.78	0.003169	1	1817.9	906.398	906.4	0.0015845	1.74812	1.74812	seq71972_hf
QVHPDTGISS	K.n[29.04]QVHPDTGISS.K	sp|P58876|H2B1D_HUMAN	sp|P58876|H2B1D_HUMANsp|Q99880|H2B1L_HUMANsp|Q99877|H2B1N_HUMANsp|Q8N257|H2B3B_HUMANsp|P62807|H2B1C_HUMANsp|Q99879|H2B1M_HUMANsp|P23527|H2B1O_HUMANsp|Q96A08|H2B1A_HUMANsp|P06899|H2B1J_HUMANsp|O60814|H2B1K_HUMANsp|P33778|H2B1B_HUMANsp|Q16778|H2B2E_HUMANsp|Q5QNW6|H2B2F_HUMANsp|Q93079|H2B1H_HUMANsp|P57053|H2BFS_HUMANtr|U3KQK0|U3KQK0_HUMAN	0.9071	0.057	6|18	2	1067.53	1067.52	0.000504	1	1860.1	534.77	534.77	0.000252	0.471231	0.471231	seq71972_hf
QVHPDTGISS	K.n[35.07]QVHPDTGISS.K	sp|P58876|H2B1D_HUMAN	sp|P58876|H2B1D_HUMANsp|Q99880|H2B1L_HUMANsp|Q99877|H2B1N_HUMANsp|Q8N257|H2B3B_HUMANsp|P62807|H2B1C_HUMANsp|Q99879|H2B1M_HUMANsp|P23527|H2B1O_HUMANsp|Q96A08|H2B1A_HUMANsp|P06899|H2B1J_HUMANsp|O60814|H2B1K_HUMANsp|P33778|H2B1B_HUMANsp|Q16778|H2B2E_HUMANsp|Q5QNW6|H2B2F_HUMANsp|Q93079|H2B1H_HUMANsp|P57053|H2BFS_HUMANtr|U3KQK0|U3KQK0_HUMAN	0.9676	0.0164	8|18	2	1073.56	1073.56	0.00028	1	1860.3	537.786	537.786	0.00014	0.260327	0.260327	seq71972_hf
QVHPDTGISS	K.n[29.04]QVHPDTGISS.K	sp|P58876|H2B1D_HUMAN	sp|P58876|H2B1D_HUMANsp|Q99880|H2B1L_HUMANsp|Q99877|H2B1N_HUMANsp|Q8N257|H2B3B_HUMANsp|P62807|H2B1C_HUMANsp|Q99879|H2B1M_HUMANsp|P23527|H2B1O_HUMANsp|Q96A08|H2B1A_HUMANsp|P06899|H2B1J_HUMANsp|O60814|H2B1K_HUMANsp|P33778|H2B1B_HUMANsp|Q16778|H2B2E_HUMANsp|Q5QNW6|H2B2F_HUMANsp|Q93079|H2B1H_HUMANsp|P57053|H2BFS_HUMANtr|U3KQK0|U3KQK0_HUMAN	0.9882	0.00704	9|18	2	1067.53	1067.52	0.001875	1	1880.3	534.77	534.771	0.0009375	1.75309	1.75309	seq71972_hf
QVHPDTGISS	K.n[35.07]QVHPDTGISS.K	sp|P58876|H2B1D_HUMAN	sp|P58876|H2B1D_HUMANsp|Q99880|H2B1L_HUMANsp|Q99877|H2B1N_HUMANsp|Q8N257|H2B3B_HUMANsp|P62807|H2B1C_HUMANsp|Q99879|H2B1M_HUMANsp|P23527|H2B1O_HUMANsp|Q96A08|H2B1A_HUMANsp|P06899|H2B1J_HUMANsp|O60814|H2B1K_HUMANsp|P33778|H2B1B_HUMANsp|Q16778|H2B2E_HUMANsp|Q5QNW6|H2B2F_HUMANsp|Q93079|H2B1H_HUMANsp|P57053|H2BFS_HUMANtr|U3KQK0|U3KQK0_HUMAN	0.9631	0.0221	10|18	2	1073.56	1073.56	0.002122	1	1880.9	537.786	537.787	0.0010615	1.97383	1.97383	seq71972_hf
TSEMVNGATEQRTSS	D.n[35.07]TSEMVNGATEQRTSS.K	sp|Q01082|SPTB2_HUMAN	sp|Q01082|SPTB2_HUMANtr|A0A087WUZ3|A0A087WUZ3_HUMAN	0.9989	0.000264	8|28	2	1631.78	1630.77	1.00704	1	1937.5	816.391	816.895	0.50352	616.382	2.25794	seq71972_hf
AAGVTDGNEVA	G.n[29.04]AAGVTDGNEVA.K	sp|Q9BX68|HINT2_HUMAN	sp|Q9BX68|HINT2_HUMAN	0.9914	0.00509	7|20	2	1030.49	1030.49	0.00119	1	1959.8	516.254	516.254	0.0005945	1.15156	1.15156	seq71972_hf
AAGVTDGNEVA	G.n[29.04]AAGVTDGNEVA.K	sp|Q9BX68|HINT2_HUMAN	sp|Q9BX68|HINT2_HUMAN	0.9999	2.95e-05	9|20	2	1030.49	1030.49	0.001363	1	1980	516.254	516.255	0.000681	1.31912	1.31912	seq71972_hf
AVTYTEHA	D.n[35.07]AVTYTEHA.K	sp|P62805|H4_HUMAN	sp|P62805|H4_HUMAN	0.999	0.000544	9|14	2	924.477	924.477	0.000651	1	1987.7	463.246	463.246	0.0003255	0.702651	0.702651	seq71972_hf
AVTYTEHA	D.n[29.04]AVTYTEHA.K	sp|P62805|H4_HUMAN	sp|P62805|H4_HUMAN	1	3.45e-07	10|14	2	918.446	918.445	0.001243	1	1991.7	460.23	460.23	0.0006215	1.35041	1.35041	seq71972_hf
AIRNDEELN	L.n[35.07]AIRNDEELN.K	sp|Q93077|H2A1C_HUMAN	sp|Q93077|H2A1C_HUMANsp|P0C0S8|H2A1_HUMANsp|Q96QV6|H2A1A_HUMANsp|Q99878|H2A1J_HUMANsp|Q9BTM1|H2AJ_HUMANsp|Q6FI13|H2A2A_HUMANsp|P20671|H2A1D_HUMANsp|P16104|H2AX_HUMANsp|Q7L7L0|H2A3_HUMANsp|Q16777|H2A2C_HUMANsp|P04908|H2A1B_HUMANsp|Q96KK5|H2A1H_HUMANtr|H0YFX9|H0YFX9_HUMANtr|A0A0U1RR32|A0A0U1RR32_HUMANtr|A0A0U1RRH7|A0A0U1RRH7_HUMAN	0.8958	0.0644	8|16	2	1106.58	1106.58	0.001492	1	2004.1	554.296	554.297	0.0007455	1.34495	1.34495	seq71972_hf
AVTYTEHA	D.n[35.07]AVTYTEHA.K	sp|P62805|H4_HUMAN	sp|P62805|H4_HUMAN	1	1.22e-06	9|14	2	924.477	924.477	0.000836	1	2007.8	463.246	463.246	0.0004175	0.901249	0.901249	seq71972_hf
AVTYTEHA	D.n[29.04]AVTYTEHA.K	sp|P62805|H4_HUMAN	sp|P62805|H4_HUMAN	1	3.19e-07	11|14	2	918.446	918.445	0.000886	1	2011.8	460.23	460.23	0.000443	0.962562	0.962562	seq71972_hf
AIRNDEELN	L.n[29.04]AIRNDEELN.K	sp|Q93077|H2A1C_HUMAN	sp|Q93077|H2A1C_HUMANsp|P0C0S8|H2A1_HUMANsp|Q96QV6|H2A1A_HUMANsp|Q99878|H2A1J_HUMANsp|Q9BTM1|H2AJ_HUMANsp|Q6FI13|H2A2A_HUMANsp|P20671|H2A1D_HUMANsp|P16104|H2AX_HUMANsp|Q7L7L0|H2A3_HUMANsp|Q16777|H2A2C_HUMANsp|P04908|H2A1B_HUMANsp|Q96KK5|H2A1H_HUMANtr|H0YFX9|H0YFX9_HUMANtr|A0A0U1RR32|A0A0U1RR32_HUMANtr|A0A0U1RRH7|A0A0U1RRH7_HUMAN	0.9519	0.0289	8|16	2	1100.55	1100.55	0.001543	1	2016.6	551.28	551.281	0.0007715	1.39947	1.39947	seq71972_hf
GHGEQQPQPPATQQQQPQQQRGAA	N.n[35.07]GHGEQQPQPPATQQQQPQQQRGAA.K	sp|Q00839|HNRPU_HUMAN	sp|Q00839|HNRPU_HUMANtr|A0A1W2PP35|A0A1W2PP35_HUMANtr|A0A1W2PP22|A0A1W2PP22_HUMANtr|A0A1X7SBS1|A0A1X7SBS1_HUMANtr|A0A1W2PPS1|A0A1W2PPS1_HUMAN	0.9817	0.00904	5|92	3	2629.31	2628.3	1.00914	1	2018.8	877.106	877.443	0.336382	383.366	2.20147	seq71972_hf
AIRNDEELN	L.n[35.07]AIRNDEELN.K	sp|Q93077|H2A1C_HUMAN	sp|Q93077|H2A1C_HUMANsp|P0C0S8|H2A1_HUMANsp|Q96QV6|H2A1A_HUMANsp|Q99878|H2A1J_HUMANsp|Q9BTM1|H2AJ_HUMANsp|Q6FI13|H2A2A_HUMANsp|P20671|H2A1D_HUMANsp|P16104|H2AX_HUMANsp|Q7L7L0|H2A3_HUMANsp|Q16777|H2A2C_HUMANsp|P04908|H2A1B_HUMANsp|Q96KK5|H2A1H_HUMANtr|H0YFX9|H0YFX9_HUMANtr|A0A0U1RR32|A0A0U1RR32_HUMANtr|A0A0U1RRH7|A0A0U1RRH7_HUMAN	0.9111	0.0544	7|16	2	1106.58	1106.58	0.001192	1	2024.4	554.296	554.297	0.000596	1.07524	1.07524	seq71972_hf
GHGEQQPQPPATQQQQPQQQRGAA	N.n[35.07]GHGEQQPQPPATQQQQPQQQRGAA.K	sp|Q00839|HNRPU_HUMAN	sp|Q00839|HNRPU_HUMANtr|A0A1W2PP35|A0A1W2PP35_HUMANtr|A0A1W2PP22|A0A1W2PP22_HUMANtr|A0A1X7SBS1|A0A1X7SBS1_HUMANtr|A0A1W2PPS1|A0A1W2PPS1_HUMAN	1	3.81e-06	12|92	3	2629.31	2628.3	1.00878	1	2039.2	877.106	877.442	0.33626	383.227	2.06243	seq71972_hf
GHGEQQPQPPATQQQQPQQQRGAA	N.n[29.04]GHGEQQPQPPATQQQQPQQQRGAA.K	sp|Q00839|HNRPU_HUMAN	sp|Q00839|HNRPU_HUMANtr|A0A1W2PP35|A0A1W2PP35_HUMANtr|A0A1W2PP22|A0A1W2PP22_HUMANtr|A0A1X7SBS1|A0A1X7SBS1_HUMANtr|A0A1W2PPS1|A0A1W2PPS1_HUMAN	1	1.16e-09	14|92	3	2622.27	2622.26	0.006003	1	2044.2	875.096	875.098	0.00200067	2.28622	2.28622	seq71972_hf
GHGEQQPQPPATQQQQPQQQRGAA	N.n[35.07]GHGEQQPQPPATQQQQPQQQRGAA.K	sp|Q00839|HNRPU_HUMAN	sp|Q00839|HNRPU_HUMANtr|A0A1W2PP35|A0A1W2PP35_HUMANtr|A0A1W2PP22|A0A1W2PP22_HUMANtr|A0A1X7SBS1|A0A1X7SBS1_HUMANtr|A0A1W2PPS1|A0A1W2PPS1_HUMAN	1	1.06e-07	13|92	3	2628.3	2628.3	0.000368	1	2060.4	877.106	877.106	0.000122667	0.139854	0.139854	seq71972_hf
GHGEQQPQPPATQQQQPQQQRGAA	N.n[29.04]GHGEQQPQPPATQQQQPQQQRGAA.K	sp|Q00839|HNRPU_HUMAN	sp|Q00839|HNRPU_HUMANtr|A0A1W2PP35|A0A1W2PP35_HUMANtr|A0A1W2PP22|A0A1W2PP22_HUMANtr|A0A1X7SBS1|A0A1X7SBS1_HUMANtr|A0A1W2PPS1|A0A1W2PPS1_HUMAN	1	3.05e-08	14|92	3	2622.27	2622.26	0.001729	1	2064.5	875.096	875.096	0.000576333	0.658594	0.658594	seq71972_hf
AGSRGAGRTAAPSVRPE	M.n[35.07]AGSRGAGRTAAPSVRPE.K	sp|Q14137|BOP1_HUMAN	sp|Q14137|BOP1_HUMANtr|A0A075B729|A0A075B729_HUMAN	0.9988	0.000598	14|96	4	1672.92	1672.92	8.3e-05	2	2118.4	419.237	419.237	2.075e-05	0.0494947	0.0494947	seq71972_hf
AGSRGAGRTAAPSVRPE	M.n[29.04]AGSRGAGRTAAPSVRPE.K	sp|Q14137|BOP1_HUMAN	sp|Q14137|BOP1_HUMANtr|A0A075B729|A0A075B729_HUMAN	0.9932	0.0034	18|96	4	1666.89	1666.89	0.000262	2	2119.4	417.729	417.729	6.575e-05	0.157399	0.157399	seq71972_hf
AADPPAENSSAPEAEQGGAE	K.n[35.07]AADPPAENSSAPEAEQGGAE.-	sp|P67809|YBOX1_HUMAN	sp|P67809|YBOX1_HUMANtr|H0Y449|H0Y449_HUMAN	0.984	0.00956	5|38	2	1930.86	1930.86	0.003038	1	2126.2	966.438	966.439	0.001519	1.57175	1.57175	seq71972_hf
AGSRGAGRTAAPSVRPE	M.n[35.07]AGSRGAGRTAAPSVRPE.K	sp|Q14137|BOP1_HUMAN	sp|Q14137|BOP1_HUMANtr|A0A075B729|A0A075B729_HUMAN	1	5.66e-06	21|96	4	1672.92	1672.92	0.001444	2	2138.8	419.237	419.237	0.000361	0.861088	0.861088	seq71972_hf
AGSRGAGRTAAPSVRPE	M.n[29.04]AGSRGAGRTAAPSVRPE.K	sp|Q14137|BOP1_HUMAN	sp|Q14137|BOP1_HUMANtr|A0A075B729|A0A075B729_HUMAN	0.9995	0.000208	23|96	4	1666.89	1666.89	-0.000278	2	2140.4	417.729	417.729	-6.925e-05	-0.165777	-0.165777	seq71972_hf
DDTSRMEEVD	D.n[35.07]DDTSRMEEVD.-	sp|P07900|HS90A_HUMAN	sp|P07900|HS90A_HUMAN	0.9621	0.0227	6|18	2	1229.53	1229.53	0.003996	1	2226.5	615.772	615.774	0.001998	3.2447	3.2447	seq71972_hf
ATSGETLEENEAGD	N.n[35.07]ATSGETLEENEAGD.-	sp|Q9UQ80|PA2G4_HUMAN	sp|Q9UQ80|PA2G4_HUMAN	0.9737	0.000362	5|26	2	1456.65	1455.64	1.01064	1	2226.6	728.829	729.334	0.505322	692.853	4.99977	seq71972_hf
ATSGETLEENEAGD	N.n[29.04]ATSGETLEENEAGD.-	sp|Q9UQ80|PA2G4_HUMAN	sp|Q9UQ80|PA2G4_HUMAN	0.9995	0.000252	5|26	2	1449.62	1449.61	0.004984	1	2227.7	725.813	725.815	0.002492	3.43338	3.43338	seq71972_hf
GRRPARCYRYC	M.n[35.07]GRRPARC[160.03]YRYC[160.03].K	sp|P27635|RL10_HUMAN	sp|P27635|RL10_HUMANsp|Q96L21|RL10L_HUMANtr|A0A087WV22|A0A087WV22_HUMANtr|X1WI28|X1WI28_HUMANtr|A6QRI9|A6QRI9_HUMAN	0.9948	0.00487	11|60	4	1547.78	1547.78	0.002638	2	2249.2	387.952	387.952	0.0006595	1.69995	1.69995	seq71972_hf
GRRPARCYRYC	M.n[35.07]GRRPARC[160.03]YRYC[160.03].K	sp|P27635|RL10_HUMAN	sp|P27635|RL10_HUMANsp|Q96L21|RL10L_HUMANtr|A0A087WV22|A0A087WV22_HUMANtr|X1WI28|X1WI28_HUMANtr|A6QRI9|A6QRI9_HUMAN	0.9982	0.00187	11|60	4	1547.78	1547.78	0.00189	2	2269.7	387.952	387.952	0.00047275	1.21858	1.21858	seq71972_hf
GRRPARCYRYC	M.n[35.07]GRRPARC[160.03]YRYC[160.03].K	sp|P27635|RL10_HUMAN	sp|P27635|RL10_HUMANsp|Q96L21|RL10L_HUMANtr|A0A087WV22|A0A087WV22_HUMANtr|X1WI28|X1WI28_HUMANtr|A6QRI9|A6QRI9_HUMAN	0.9983	0.00095	12|40	3	1547.78	1547.78	0.002366	2	2274.8	516.933	516.934	0.000789	1.52631	1.52631	seq71972_hf
GEASRLAHYN	A.n[29.04]GEASRLAHYN.K	sp|P58876|H2B1D_HUMAN	sp|P58876|H2B1D_HUMANsp|Q99877|H2B1N_HUMANsp|Q6DN03|H2B2C_HUMANsp|P62807|H2B1C_HUMANsp|Q99879|H2B1M_HUMANsp|P23527|H2B1O_HUMANsp|P06899|H2B1J_HUMANsp|O60814|H2B1K_HUMANsp|P33778|H2B1B_HUMANsp|Q6DRA6|H2B2D_HUMANsp|Q16778|H2B2E_HUMANsp|Q5QNW6|H2B2F_HUMANsp|Q93079|H2B1H_HUMANtr|U3KQK0|U3KQK0_HUMAN	0.9967	0.00128	7|18	2	1144.56	1144.56	7.5e-05	1	2284.9	573.289	573.289	3.75e-05	0.0654121	0.0654121	seq71972_hf
GRRPARCYRYC	M.n[35.07]GRRPARC[160.03]YRYC[160.03].K	sp|P27635|RL10_HUMAN	sp|P27635|RL10_HUMANsp|Q96L21|RL10L_HUMANtr|A0A087WV22|A0A087WV22_HUMANtr|X1WI28|X1WI28_HUMANtr|A6QRI9|A6QRI9_HUMAN	0.9956	0.00134	12|60	4	1547.78	1547.78	-0.000546	2	2290.2	387.952	387.951	-0.00013625	-0.351204	-0.351204	seq71972_hf
GEASRLAHYN	A.n[35.07]GEASRLAHYN.K	sp|P58876|H2B1D_HUMAN	sp|P58876|H2B1D_HUMANsp|Q99877|H2B1N_HUMANsp|Q6DN03|H2B2C_HUMANsp|P62807|H2B1C_HUMANsp|Q99879|H2B1M_HUMANsp|P23527|H2B1O_HUMANsp|P06899|H2B1J_HUMANsp|O60814|H2B1K_HUMANsp|P33778|H2B1B_HUMANsp|Q6DRA6|H2B2D_HUMANsp|Q16778|H2B2E_HUMANsp|Q5QNW6|H2B2F_HUMANsp|Q93079|H2B1H_HUMANtr|U3KQK0|U3KQK0_HUMAN	0.9812	0.00316	7|18	2	1150.59	1150.59	-0.000795	1	2292.2	576.304	576.304	-0.000398	-0.690608	-0.690608	seq71972_hf
GRRPARCYRYC	M.n[35.07]GRRPARC[160.03]YRYC[160.03].K	sp|P27635|RL10_HUMAN	sp|P27635|RL10_HUMANsp|Q96L21|RL10L_HUMANtr|A0A087WV22|A0A087WV22_HUMANtr|X1WI28|X1WI28_HUMANtr|A6QRI9|A6QRI9_HUMAN	0.9941	0.00267	12|40	3	1547.78	1547.78	0.000496	2	2295.1	516.933	516.933	0.000165333	0.319835	0.319835	seq71972_hf
TTAAQQELRT	D.n[35.07]TTAAQQELRT.K	sp|P35580|MYH10_HUMAN	sp|P35580|MYH10_HUMAN	0.9999	6.65e-05	8|18	2	1151.64	1151.64	0.000721	1	2295.6	576.825	576.826	0.0003605	0.624972	0.624972	seq71972_hf
GEASRLAHYN	A.n[35.07]GEASRLAHYN.K	sp|P58876|H2B1D_HUMAN	sp|P58876|H2B1D_HUMANsp|Q99877|H2B1N_HUMANsp|Q6DN03|H2B2C_HUMANsp|P62807|H2B1C_HUMANsp|Q99879|H2B1M_HUMANsp|P23527|H2B1O_HUMANsp|P06899|H2B1J_HUMANsp|O60814|H2B1K_HUMANsp|P33778|H2B1B_HUMANsp|Q6DRA6|H2B2D_HUMANsp|Q16778|H2B2E_HUMANsp|Q5QNW6|H2B2F_HUMANsp|Q93079|H2B1H_HUMANtr|U3KQK0|U3KQK0_HUMAN	0.9861	0.000776	9|18	2	1150.59	1150.59	-0.002086	1	2298.7	576.304	576.303	-0.001043	-1.80981	-1.80981	seq71972_hf
GEASRLAHYN	A.n[29.04]GEASRLAHYN.K	sp|P58876|H2B1D_HUMAN	sp|P58876|H2B1D_HUMANsp|Q99877|H2B1N_HUMANsp|Q6DN03|H2B2C_HUMANsp|P62807|H2B1C_HUMANsp|Q99879|H2B1M_HUMANsp|P23527|H2B1O_HUMANsp|P06899|H2B1J_HUMANsp|O60814|H2B1K_HUMANsp|P33778|H2B1B_HUMANsp|Q6DRA6|H2B2D_HUMANsp|Q16778|H2B2E_HUMANsp|Q5QNW6|H2B2F_HUMANsp|Q93079|H2B1H_HUMANtr|U3KQK0|U3KQK0_HUMAN	0.985	0.00184	11|18	2	1144.56	1144.56	-0.001128	1	2305.1	573.289	573.288	-0.000564	-0.983799	-0.983799	seq71972_hf
GVDDGTESDTSVTATTR	D.n[29.04]GVDDGTESDTSVTATTR.K	sp|Q03164|KMT2A_HUMAN	sp|Q03164|KMT2A_HUMAN	0.9998	5.27e-05	5|32	2	1738.79	1738.79	0.000145	1	2307.8	870.4	870.4	7.25e-05	0.083295	0.083295	seq71972_hf
GRRPARCYRYC	M.n[35.07]GRRPARC[160.03]YRYC[160.03].K	sp|P27635|RL10_HUMAN	sp|P27635|RL10_HUMANsp|Q96L21|RL10L_HUMANtr|A0A087WV22|A0A087WV22_HUMANtr|X1WI28|X1WI28_HUMANtr|A6QRI9|A6QRI9_HUMAN	0.9419	0.0117	9|60	4	1547.78	1547.78	-0.000878	2	2310.5	387.952	387.951	-0.0002195	-0.565793	-0.565793	seq71972_hf
TTAAQQELRT	D.n[35.07]TTAAQQELRT.K	sp|P35580|MYH10_HUMAN	sp|P35580|MYH10_HUMAN	0.9554	0.0112	7|18	2	1151.64	1151.64	-0.000397	1	2316.9	576.825	576.825	-0.0001985	-0.344125	-0.344125	seq71972_hf
EAAAAAADGPPAADGEDGQDPHS	Q.n[35.07]EAAAAAADGPPAADGEDGQDPHS.K	sp|Q8NBS9|TXND5_HUMAN	sp|Q8NBS9|TXND5_HUMAN	0.9996	4.14e-05	8|88	3	2153.94	2152.94	1.00305	1	2317	718.653	718.987	0.334351	465.03	-0.138157	seq71972_hf
EAAAAAADGPPAADGEDGQDPHS	Q.n[29.04]EAAAAAADGPPAADGEDGQDPHS.K	sp|Q8NBS9|TXND5_HUMAN	sp|Q8NBS9|TXND5_HUMAN	0.9992	0.000389	8|88	3	2146.9	2146.9	0.000689	1	2317.6	716.642	716.642	0.000229667	0.320476	0.320476	seq71972_hf
EAAAAAADGPPAADGEDGQDPHS	Q.n[35.07]EAAAAAADGPPAADGEDGQDPHS.K	sp|Q8NBS9|TXND5_HUMAN	sp|Q8NBS9|TXND5_HUMAN	1	1.08e-06	7|44	2	2152.94	2152.94	0.002088	1	2320.6	1077.48	1077.48	0.0010445	0.969395	0.969395	seq71972_hf
EAAAAAADGPPAADGEDGQDPHS	Q.n[29.04]EAAAAAADGPPAADGEDGQDPHS.K	sp|Q8NBS9|TXND5_HUMAN	sp|Q8NBS9|TXND5_HUMAN	1	1.58e-12	9|44	2	2147.91	2146.9	1.00388	1	2321.9	1074.46	1074.96	0.501938	466.936	0.24466	seq71972_hf
EAAAAAADGPPAADGEDGQDPHS	Q.n[35.07]EAAAAAADGPPAADGEDGQDPHS.K	sp|Q8NBS9|TXND5_HUMAN	sp|Q8NBS9|TXND5_HUMAN	0.9935	0.000372	7|88	3	2154.94	2152.94	2.00702	1	2322.8	718.653	719.322	0.669006	930.052	0.147824	seq71972_hf
GEASRLAHYN	A.n[29.04]GEASRLAHYN.K	sp|P58876|H2B1D_HUMAN	sp|P58876|H2B1D_HUMANsp|Q99877|H2B1N_HUMANsp|Q6DN03|H2B2C_HUMANsp|P62807|H2B1C_HUMANsp|Q99879|H2B1M_HUMANsp|P23527|H2B1O_HUMANsp|P06899|H2B1J_HUMANsp|O60814|H2B1K_HUMANsp|P33778|H2B1B_HUMANsp|Q6DRA6|H2B2D_HUMANsp|Q16778|H2B2E_HUMANsp|Q5QNW6|H2B2F_HUMANsp|Q93079|H2B1H_HUMANtr|U3KQK0|U3KQK0_HUMAN	0.9392	0.0119	9|18	2	1144.56	1144.56	-0.000658	1	2325.8	573.289	573.288	-0.000329	-0.573882	-0.573882	seq71972_hf
ESAGADTRPTVRPRNDVAH	R.n[29.04]ESAGADTRPTVRPRNDVAH.K	sp|O75489|NDUS3_HUMAN	sp|O75489|NDUS3_HUMANtr|G3V194|G3V194_HUMANtr|E9PS48|E9PS48_HUMAN	0.9982	0.000489	16|108	4	2077.05	2076.05	1.00296	1	2326.4	520.019	520.27	0.250739	481.941	-0.189325	seq71972_hf
ESAGADTRPTVRPRNDVAH	R.n[35.07]ESAGADTRPTVRPRNDVAH.K	sp|O75489|NDUS3_HUMAN	sp|O75489|NDUS3_HUMANtr|G3V194|G3V194_HUMANtr|E9PS48|E9PS48_HUMAN	0.9172	0.0624	8|108	4	2082.08	2082.08	0.001413	1	2327.4	521.527	521.527	0.00035325	0.677338	0.677338	seq71972_hf
EAAAAAADGPPAADGEDGQDPHS	Q.n[29.04]EAAAAAADGPPAADGEDGQDPHS.K	sp|Q8NBS9|TXND5_HUMAN	sp|Q8NBS9|TXND5_HUMAN	1	6.14e-09	11|44	2	2146.91	2146.9	0.001679	1	2332.3	1074.46	1074.46	0.0008395	0.781323	0.781323	seq71972_hf
SFGGDAQADEGQAR	D.n[35.07]SFGGDAQADEGQAR.K	sp|P33992|MCM5_HUMAN	sp|P33992|MCM5_HUMANtr|F8WFD7|F8WFD7_HUMANtr|B1AHA9|B1AHA9_HUMANtr|B1AHB1|B1AHB1_HUMAN	0.9999	3.59e-05	8|26	2	1441.66	1441.66	0.000166	1	2334.9	721.84	721.84	8.3e-05	0.114984	0.114984	seq71972_hf
GRRPARCYRYC	M.n[35.07]GRRPARC[160.03]YRYC[160.03].K	sp|P27635|RL10_HUMAN	sp|P27635|RL10_HUMANsp|Q96L21|RL10L_HUMANtr|A0A087WV22|A0A087WV22_HUMANtr|X1WI28|X1WI28_HUMANtr|A6QRI9|A6QRI9_HUMAN	0.9119	0.0361	7|40	3	1547.78	1547.78	0.000432	2	2335.6	516.933	516.933	0.000144	0.278566	0.278566	seq71972_hf
GRRPARCYRYC	M.n[29.04]GRRPARC[160.03]YRYC[160.03].K	sp|P27635|RL10_HUMAN	sp|P27635|RL10_HUMANsp|Q96L21|RL10L_HUMANtr|A0A087WV22|A0A087WV22_HUMANtr|X1WI28|X1WI28_HUMANtr|A6QRI9|A6QRI9_HUMAN	0.9982	0.00102	11|40	3	1541.75	1541.75	0.001607	2	2339.5	514.922	514.923	0.000536	1.04093	1.04093	seq71972_hf
ESSVAQQPLHTAQ	G.n[35.07]ESSVAQQPLHTAQ.K	sp|O75879|GATB_HUMAN	sp|O75879|GATB_HUMANtr|H0Y9F2|H0Y9F2_HUMANtr|D6REA0|D6REA0_HUMANtr|B4E0P2|B4E0P2_HUMANtr|H0Y8G7|H0Y8G7_HUMANtr|D6RDU9|D6RDU9_HUMANtr|D6RGY4|D6RGY4_HUMAN	0.9995	0.000144	11|24	2	1428.74	1428.74	-8.5e-05	1	2339.6	715.378	715.378	-4.25e-05	-0.0594091	-0.0594091	seq71972_hf
ESSVAQQPLHTAQ	G.n[29.04]ESSVAQQPLHTAQ.K	sp|O75879|GATB_HUMAN	sp|O75879|GATB_HUMANtr|H0Y9F2|H0Y9F2_HUMANtr|D6REA0|D6REA0_HUMANtr|B4E0P2|B4E0P2_HUMANtr|H0Y8G7|H0Y8G7_HUMANtr|D6RDU9|D6RDU9_HUMANtr|D6RGY4|D6RGY4_HUMAN	0.9997	7.79e-05	11|24	2	1422.71	1422.71	-7e-06	1	2341.1	712.362	712.362	-3e-06	-0.00421134	-0.00421134	seq71972_hf
ESSVAQQPLHTAQ	G.n[35.07]ESSVAQQPLHTAQ.K	sp|O75879|GATB_HUMAN	sp|O75879|GATB_HUMANtr|H0Y9F2|H0Y9F2_HUMANtr|D6REA0|D6REA0_HUMANtr|B4E0P2|B4E0P2_HUMANtr|H0Y8G7|H0Y8G7_HUMANtr|D6RDU9|D6RDU9_HUMANtr|D6RGY4|D6RGY4_HUMAN	0.9504	0.0228	8|24	2	1428.74	1428.74	0.000281	1	2360.2	715.378	715.378	0.0001405	0.1964	0.1964	seq71972_hf
YSTSGSSGLTTG	R.n[29.04]YSTSGSSGLTTG.K	sp|Q16891|MIC60_HUMAN	sp|Q16891|MIC60_HUMANtr|A0A087WYS0|A0A087WYS0_HUMANtr|D6RAW4|D6RAW4_HUMANtr|B9A067|B9A067_HUMAN	0.9955	0.00102	10|22	2	1144.52	1144.52	-0.000443	1	2363	573.27	573.269	-0.000222	-0.387252	-0.387252	seq71972_hf
GAAETCVSVQCQ	D.n[35.07]GAAETC[160.03]VSVQC[160.03]Q.K	sp|A0MZ66|SHOT1_HUMAN	sp|A0MZ66|SHOT1_HUMAN	0.9994	7.52e-05	8|22	2	1342.61	1342.61	-0.001145	1	2365.1	672.311	672.31	-0.0005725	-0.851541	-0.851541	seq71972_hf
ESAGADTRPTVRPRNDVAH	R.n[35.07]ESAGADTRPTVRPRNDVAH.K	sp|O75489|NDUS3_HUMAN	sp|O75489|NDUS3_HUMANtr|G3V194|G3V194_HUMANtr|E9PS48|E9PS48_HUMAN	0.9708	0.0445	14|144	5	2082.08	2082.08	0.003385	1	2369.9	417.423	417.424	0.000677	1.62185	1.62185	seq71972_hf
GAAETCVSVQCQ	D.n[29.04]GAAETC[160.03]VSVQC[160.03]Q.K	sp|A0MZ66|SHOT1_HUMAN	sp|A0MZ66|SHOT1_HUMAN	0.9997	0.000131	9|22	2	1336.58	1336.58	0.001009	1	2370.2	669.295	669.295	0.0005045	0.753778	0.753778	seq71972_hf
ESAGADTRPTVRPRNDVAH	R.n[29.04]ESAGADTRPTVRPRNDVAH.K	sp|O75489|NDUS3_HUMAN	sp|O75489|NDUS3_HUMANtr|G3V194|G3V194_HUMANtr|E9PS48|E9PS48_HUMAN	0.9975	0.00557	16|144	5	2076.05	2076.05	0.001543	1	2384	416.216	416.217	0.0003086	0.741441	0.741441	seq71972_hf
GAAETCVSVQCQ	D.n[35.07]GAAETC[160.03]VSVQC[160.03]Q.K	sp|A0MZ66|SHOT1_HUMAN	sp|A0MZ66|SHOT1_HUMAN	1	1.07e-07	12|22	2	1342.61	1342.61	0.001307	1	2385.6	672.311	672.311	0.0006535	0.97202	0.97202	seq71972_hf
GRRPARCYRYC	M.n[35.07]GRRPARC[160.03]YRYC[160.03].K	sp|P27635|RL10_HUMAN	sp|P27635|RL10_HUMANsp|Q96L21|RL10L_HUMANtr|A0A087WV22|A0A087WV22_HUMANtr|X1WI28|X1WI28_HUMANtr|A6QRI9|A6QRI9_HUMAN	0.9841	0.0101	12|60	4	1547.78	1547.78	0.000612	2	2388.4	387.952	387.952	0.000153	0.394379	0.394379	seq71972_hf
GRRPARCYRYC	M.n[29.04]GRRPARC[160.03]YRYC[160.03].K	sp|P27635|RL10_HUMAN	sp|P27635|RL10_HUMANsp|Q96L21|RL10L_HUMANtr|A0A087WV22|A0A087WV22_HUMANtr|X1WI28|X1WI28_HUMANtr|A6QRI9|A6QRI9_HUMAN	0.9998	0.000217	11|60	4	1541.75	1541.75	0.000974	2	2390.4	386.444	386.444	0.00024375	0.630751	0.630751	seq71972_hf
GAAETCVSVQCQ	D.n[29.04]GAAETC[160.03]VSVQC[160.03]Q.K	sp|A0MZ66|SHOT1_HUMAN	sp|A0MZ66|SHOT1_HUMAN	1	6.17e-06	11|22	2	1336.58	1336.58	0.001913	1	2390.5	669.295	669.296	0.0009565	1.42911	1.42911	seq71972_hf
ESAGADTRPTVRPRNDVAH	R.n[35.07]ESAGADTRPTVRPRNDVAH.K	sp|O75489|NDUS3_HUMAN	sp|O75489|NDUS3_HUMANtr|G3V194|G3V194_HUMANtr|E9PS48|E9PS48_HUMAN	0.9539	0.0656	17|144	5	2082.08	2082.08	0.001522	1	2391.6	417.423	417.423	0.0003042	0.728757	0.728757	seq71972_hf
GRRPARCYRYC	M.n[29.04]GRRPARC[160.03]YRYC[160.03].K	sp|P27635|RL10_HUMAN	sp|P27635|RL10_HUMANsp|Q96L21|RL10L_HUMANtr|A0A087WV22|A0A087WV22_HUMANtr|X1WI28|X1WI28_HUMANtr|A6QRI9|A6QRI9_HUMAN	0.9109	0.0466	9|40	3	1541.75	1541.75	0.001972	2	2401.1	514.922	514.923	0.000657333	1.27657	1.27657	seq71972_hf
ESAGADTRPTVRPRNDVAH	R.n[29.04]ESAGADTRPTVRPRNDVAH.K	sp|O75489|NDUS3_HUMAN	sp|O75489|NDUS3_HUMANtr|G3V194|G3V194_HUMANtr|E9PS48|E9PS48_HUMAN	0.9996	0.00109	16|144	5	2076.05	2076.05	0.001234	1	2404.6	416.216	416.217	0.0002468	0.59296	0.59296	seq71972_hf
GAAETCVSVQCQ	D.n[35.07]GAAETC[160.03]VSVQC[160.03]Q.K	sp|A0MZ66|SHOT1_HUMAN	sp|A0MZ66|SHOT1_HUMAN	1	2.03e-07	11|22	2	1342.61	1342.61	0.001493	1	2405.8	672.311	672.311	0.0007465	1.11035	1.11035	seq71972_hf
GRRPARCYRYC	M.n[35.07]GRRPARC[160.03]YRYC[160.03].K	sp|P27635|RL10_HUMAN	sp|P27635|RL10_HUMANsp|Q96L21|RL10L_HUMANtr|A0A087WV22|A0A087WV22_HUMANtr|X1WI28|X1WI28_HUMANtr|A6QRI9|A6QRI9_HUMAN	0.9738	0.0213	11|60	4	1547.78	1547.78	0.001314	2	2408.9	387.952	387.952	0.00032875	0.847399	0.847399	seq71972_hf
ESAGADTRPTVRPRNDVAH	R.n[29.04]ESAGADTRPTVRPRNDVAH.K	sp|O75489|NDUS3_HUMAN	sp|O75489|NDUS3_HUMANtr|G3V194|G3V194_HUMANtr|E9PS48|E9PS48_HUMAN	0.9998	0.000191	18|108	4	2076.05	2076.05	0.00376	1	2409.1	520.019	520.02	0.00094	1.80762	1.80762	seq71972_hf
GAAETCVSVQCQ	D.n[29.04]GAAETC[160.03]VSVQC[160.03]Q.K	sp|A0MZ66|SHOT1_HUMAN	sp|A0MZ66|SHOT1_HUMAN	1	4.33e-07	12|22	2	1336.58	1336.58	0.00145	1	2410.9	669.295	669.296	0.000725	1.08323	1.08323	seq71972_hf
GRRPARCYRYC	M.n[29.04]GRRPARC[160.03]YRYC[160.03].K	sp|P27635|RL10_HUMAN	sp|P27635|RL10_HUMANsp|Q96L21|RL10L_HUMANtr|A0A087WV22|A0A087WV22_HUMANtr|X1WI28|X1WI28_HUMANtr|A6QRI9|A6QRI9_HUMAN	0.9987	0.00134	11|60	4	1541.75	1541.75	0.002296	2	2420.3	386.444	386.444	0.00057425	1.48598	1.48598	seq71972_hf
TGITVSRE	D.n[35.07]TGITVSRE.K	sp|Q02952|AKA12_HUMAN	sp|Q02952|AKA12_HUMAN	0.9308	0.0419	7|14	2	895.52	895.519	0.000977	1	2422.8	448.767	448.767	0.0004885	1.08854	1.08854	seq71972_hf
ESAGADTRPTVRPRNDVAH	R.n[29.04]ESAGADTRPTVRPRNDVAH.K	sp|O75489|NDUS3_HUMAN	sp|O75489|NDUS3_HUMANtr|G3V194|G3V194_HUMANtr|E9PS48|E9PS48_HUMAN	1	0.000132	16|144	5	2076.05	2076.05	0.002142	1	2425	416.216	416.217	0.0004284	1.02927	1.02927	seq71972_hf
GAAETCVSVQCQ	D.n[35.07]GAAETC[160.03]VSVQC[160.03]Q.K	sp|A0MZ66|SHOT1_HUMAN	sp|A0MZ66|SHOT1_HUMAN	1	5.33e-08	10|22	2	1342.61	1342.61	0.002703	1	2425.9	672.311	672.312	0.0013515	2.01023	2.01023	seq71972_hf
GRRPARCYRYC	M.n[35.07]GRRPARC[160.03]YRYC[160.03].K	sp|P27635|RL10_HUMAN	sp|P27635|RL10_HUMANsp|Q96L21|RL10L_HUMANtr|A0A087WV22|A0A087WV22_HUMANtr|X1WI28|X1WI28_HUMANtr|A6QRI9|A6QRI9_HUMAN	0.995	0.00472	12|60	4	1547.78	1547.78	0.002921	2	2429	387.952	387.952	0.00073025	1.88232	1.88232	seq71972_hf
ESAGADTRPTVRPRNDVAH	R.n[29.04]ESAGADTRPTVRPRNDVAH.K	sp|O75489|NDUS3_HUMAN	sp|O75489|NDUS3_HUMANtr|G3V194|G3V194_HUMANtr|E9PS48|E9PS48_HUMAN	0.9982	0.00188	19|108	4	2076.05	2076.05	0.005321	1	2429.4	520.019	520.02	0.00133025	2.55807	2.55807	seq71972_hf
ESAGADTRPTVRPRNDVAH	R.n[35.07]ESAGADTRPTVRPRNDVAH.K	sp|O75489|NDUS3_HUMAN	sp|O75489|NDUS3_HUMANtr|G3V194|G3V194_HUMANtr|E9PS48|E9PS48_HUMAN	0.9993	0.000796	15|108	4	2083.08	2082.08	1.00654	1	2430.3	521.527	521.778	0.251635	482.264	1.52843	seq71972_hf
ESAGADTRPTVRPRNDVAH	R.n[35.07]ESAGADTRPTVRPRNDVAH.K	sp|O75489|NDUS3_HUMAN	sp|O75489|NDUS3_HUMANtr|G3V194|G3V194_HUMANtr|E9PS48|E9PS48_HUMAN	0.9871	0.0225	15|144	5	2082.08	2082.08	0.004116	1	2435.1	417.423	417.424	0.000823	1.97162	1.97162	seq71972_hf
GETEVGEIQQN	D.n[35.07]GETEVGEIQQN.K	sp|Q6NZY4|ZCHC8_HUMAN	sp|Q6NZY4|ZCHC8_HUMANtr|F5H6J5|F5H6J5_HUMANtr|F5GX80|F5GX80_HUMAN	0.998	0.00116	10|20	2	1236.61	1236.6	0.003848	1	2438.7	619.31	619.312	0.001924	3.10668	3.10668	seq71972_hf
TGITVSRE	D.n[35.07]TGITVSRE.K	sp|Q02952|AKA12_HUMAN	sp|Q02952|AKA12_HUMAN	0.9082	0.0563	9|14	2	895.521	895.519	0.00185	1	2443.3	448.767	448.768	0.000925	2.0612	2.0612	seq71972_hf
ARLHPRAVNCR	Y.n[29.04]ARLHPRAVNC[160.03]R.K	sp|P62987|RL40_HUMAN	sp|P62987|RL40_HUMANtr|M0R2S1|M0R2S1_HUMAN	1	5.18e-07	21|60	4	1376.76	1376.76	0.002891	1	2443.7	345.197	345.197	0.00072275	2.09373	2.09373	seq71972_hf
ESAGADTRPTVRPRNDVAH	R.n[29.04]ESAGADTRPTVRPRNDVAH.K	sp|O75489|NDUS3_HUMAN	sp|O75489|NDUS3_HUMANtr|G3V194|G3V194_HUMANtr|E9PS48|E9PS48_HUMAN	0.9991	0.00234	13|144	5	2076.05	2076.05	0.003034	1	2445.4	416.216	416.217	0.0006066	1.45741	1.45741	seq71972_hf
ESAGADTRPTVRPRNDVAH	R.n[29.04]ESAGADTRPTVRPRNDVAH.K	sp|O75489|NDUS3_HUMAN	sp|O75489|NDUS3_HUMANtr|G3V194|G3V194_HUMANtr|E9PS48|E9PS48_HUMAN	0.9993	0.00076	20|108	4	2076.05	2076.05	0.004698	1	2449.7	520.019	520.02	0.00117425	2.25809	2.25809	seq71972_hf
EAVVISGR	N.n[35.07]EAVVISGR.K	sp|P13995|MTDC_HUMAN	sp|P13995|MTDC_HUMANtr|B9A062|B9A062_HUMANtr|B8ZZU9|B8ZZU9_HUMAN	0.9429	0.0344	8|14	2	863.531	863.529	0.001668	1	2451	432.772	432.773	0.000834	1.92711	1.92711	seq71972_hf
ESAGADTRPTVRPRNDVAH	R.n[35.07]ESAGADTRPTVRPRNDVAH.K	sp|O75489|NDUS3_HUMAN	sp|O75489|NDUS3_HUMANtr|G3V194|G3V194_HUMANtr|E9PS48|E9PS48_HUMAN	0.9983	0.00177	13|108	4	2082.08	2082.08	0.005246	1	2452.9	521.527	521.528	0.00131125	2.51425	2.51425	seq71972_hf
ESAGADTRPTVRPRNDVAH	R.n[35.07]ESAGADTRPTVRPRNDVAH.K	sp|O75489|NDUS3_HUMAN	sp|O75489|NDUS3_HUMANtr|G3V194|G3V194_HUMANtr|E9PS48|E9PS48_HUMAN	0.9994	0.00157	15|144	5	2083.09	2082.08	1.00799	1	2456	417.423	417.624	0.201598	482.726	2.22257	seq71972_hf
ARLHPRAVNCR	Y.n[29.04]ARLHPRAVNC[160.03]R.K	sp|P62987|RL40_HUMAN	sp|P62987|RL40_HUMANtr|M0R2S1|M0R2S1_HUMAN	1	1.96e-06	20|60	4	1376.76	1376.76	0.001944	1	2464.2	345.197	345.197	0.000486	1.40789	1.40789	seq71972_hf
ESAGADTRPTVRPRNDVAH	R.n[29.04]ESAGADTRPTVRPRNDVAH.K	sp|O75489|NDUS3_HUMAN	sp|O75489|NDUS3_HUMANtr|G3V194|G3V194_HUMANtr|E9PS48|E9PS48_HUMAN	0.9985	0.00365	12|144	5	2076.05	2076.05	0.002543	1	2465.7	416.216	416.217	0.0005086	1.22196	1.22196	seq71972_hf
EAVVISGR	N.n[29.04]EAVVISGR.K	sp|P13995|MTDC_HUMAN	sp|P13995|MTDC_HUMANtr|B9A062|B9A062_HUMANtr|B8ZZU9|B8ZZU9_HUMAN	0.9662	0.0202	10|14	2	857.498	857.497	0.001125	1	2468.8	429.756	429.756	0.000562	1.30772	1.30772	seq71972_hf
ESAGADTRPTVRPRNDVAH	R.n[29.04]ESAGADTRPTVRPRNDVAH.K	sp|O75489|NDUS3_HUMAN	sp|O75489|NDUS3_HUMANtr|G3V194|G3V194_HUMANtr|E9PS48|E9PS48_HUMAN	0.9998	0.000235	16|108	4	2076.05	2076.05	0.002714	1	2470	520.019	520.019	0.00067825	1.30428	1.30428	seq71972_hf
EAVVISGR	N.n[35.07]EAVVISGR.K	sp|P13995|MTDC_HUMAN	sp|P13995|MTDC_HUMANtr|B9A062|B9A062_HUMANtr|B8ZZU9|B8ZZU9_HUMAN	0.9948	0.00306	8|14	2	863.53	863.529	0.000697	1	2474.4	432.772	432.772	0.0003485	0.805274	0.805274	seq71972_hf
ARLHPRAVNCR	Y.n[35.07]ARLHPRAVNC[160.03]R.K	sp|P62987|RL40_HUMAN	sp|P62987|RL40_HUMANtr|M0R2S1|M0R2S1_HUMAN	0.99	0.00542	13|40	3	1382.79	1382.79	0.001298	1	2478.5	461.937	461.937	0.000432667	0.936635	0.936635	seq71972_hf
ARLHPRAVNCR	Y.n[29.04]ARLHPRAVNC[160.03]R.K	sp|P62987|RL40_HUMAN	sp|P62987|RL40_HUMANtr|M0R2S1|M0R2S1_HUMAN	1	7.72e-09	21|60	4	1376.76	1376.76	0.001532	1	2484.5	345.197	345.197	0.00038325	1.11024	1.11024	seq71972_hf
ARLHPRAVNCR	Y.n[29.04]ARLHPRAVNC[160.03]R.K	sp|P62987|RL40_HUMAN	sp|P62987|RL40_HUMANtr|M0R2S1|M0R2S1_HUMAN	0.9711	0.0152	12|40	3	1376.76	1376.76	0.001237	1	2486.2	459.926	459.927	0.000412333	0.89652	0.89652	seq71972_hf
EAVVISGR	N.n[29.04]EAVVISGR.K	sp|P13995|MTDC_HUMAN	sp|P13995|MTDC_HUMANtr|B9A062|B9A062_HUMANtr|B8ZZU9|B8ZZU9_HUMAN	0.989	0.00654	10|14	2	857.498	857.497	0.001391	1	2489.3	429.756	429.757	0.000695	1.61719	1.61719	seq71972_hf
EAVVISGR	N.n[35.07]EAVVISGR.K	sp|P13995|MTDC_HUMAN	sp|P13995|MTDC_HUMANtr|B9A062|B9A062_HUMANtr|B8ZZU9|B8ZZU9_HUMAN	0.9631	0.0221	8|14	2	863.53	863.529	0.001018	1	2494.7	432.772	432.772	0.000509	1.17614	1.17614	seq71972_hf
GVPSDSVEAA	D.n[35.07]GVPSDSVEAA.K	sp|Q99733|NP1L4_HUMAN	sp|Q99733|NP1L4_HUMANtr|C9J6D1|C9J6D1_HUMANtr|E9PKT8|E9PKT8_HUMANtr|E9PNW0|E9PNW0_HUMANtr|E9PKI2|E9PKI2_HUMANtr|E9PNJ7|E9PNJ7_HUMANtr|C9J1B1|C9J1B1_HUMANtr|E9PJJ2|E9PJJ2_HUMANtr|E9PP22|E9PP22_HUMANtr|E9PS34|E9PS34_HUMANtr|C9JZI7|C9JZI7_HUMAN	0.985	0.00897	7|18	2	964.494	964.493	0.001466	1	2499.6	483.254	483.254	0.000733	1.5168	1.5168	seq71972_hf
ARLHPRAVNCR	Y.n[35.07]ARLHPRAVNC[160.03]R.K	sp|P62987|RL40_HUMAN	sp|P62987|RL40_HUMANtr|M0R2S1|M0R2S1_HUMAN	0.9979	0.00116	17|40	3	1382.79	1382.79	0.003039	1	2502.8	461.937	461.938	0.001013	2.19294	2.19294	seq71972_hf
ARLHPRAVNCR	Y.n[29.04]ARLHPRAVNC[160.03]R.K	sp|P62987|RL40_HUMAN	sp|P62987|RL40_HUMANtr|M0R2S1|M0R2S1_HUMAN	1	8.91e-07	19|60	4	1376.76	1376.76	0.003091	1	2504.8	345.197	345.197	0.00077275	2.23857	2.23857	seq71972_hf
DAVTYTEHA	R.n[29.04]DAVTYTEHA.K	sp|P62805|H4_HUMAN	sp|P62805|H4_HUMAN	0.9964	0.00213	8|16	2	1033.47	1033.47	0.001788	1	2509.3	517.743	517.744	0.000894	1.72672	1.72672	seq71972_hf
EAVVISGR	N.n[29.04]EAVVISGR.K	sp|P13995|MTDC_HUMAN	sp|P13995|MTDC_HUMANtr|B9A062|B9A062_HUMANtr|B8ZZU9|B8ZZU9_HUMAN	0.9832	0.01	12|14	2	857.499	857.497	0.001662	1	2509.7	429.756	429.757	0.000831	1.93365	1.93365	seq71972_hf
ARLHPRAVNCR	Y.n[29.04]ARLHPRAVNC[160.03]R.K	sp|P62987|RL40_HUMAN	sp|P62987|RL40_HUMANtr|M0R2S1|M0R2S1_HUMAN	1	3.69e-05	21|60	4	1376.76	1376.76	0.003467	1	2525.1	345.197	345.197	0.00086675	2.51088	2.51088	seq71972_hf
DAVTYTEHA	R.n[29.04]DAVTYTEHA.K	sp|P62805|H4_HUMAN	sp|P62805|H4_HUMAN	0.9977	0.00136	8|16	2	1033.47	1033.47	0.001273	1	2529.6	517.743	517.744	0.0006365	1.22937	1.22937	seq71972_hf
ARLHPRAVNCR	Y.n[29.04]ARLHPRAVNC[160.03]R.K	sp|P62987|RL40_HUMAN	sp|P62987|RL40_HUMANtr|M0R2S1|M0R2S1_HUMAN	0.9991	0.00052	14|40	3	1376.76	1376.76	0.001674	1	2529.7	459.926	459.927	0.000558	1.21324	1.21324	seq71972_hf
ARLHPRAVNCR	Y.n[35.07]ARLHPRAVNC[160.03]R.K	sp|P62987|RL40_HUMAN	sp|P62987|RL40_HUMANtr|M0R2S1|M0R2S1_HUMAN	0.9999	0.00011	21|60	4	1382.79	1382.79	0.000549	1	2530.4	346.705	346.705	0.00013725	0.39587	0.39587	seq71972_hf
ARLHPRAVNCR	Y.n[29.04]ARLHPRAVNC[160.03]R.K	sp|P62987|RL40_HUMAN	sp|P62987|RL40_HUMANtr|M0R2S1|M0R2S1_HUMAN	0.966	0.0178	16|40	3	1376.76	1376.76	0.000698	1	2550.2	459.926	459.927	0.000232667	0.505878	0.505878	seq71972_hf
AAAGGGGGGGRYYGGGSEGGRAP	M.n[29.04]AAAGGGGGGGRYYGGGSEGGRAP.K	sp|P14866|HNRPL_HUMAN	sp|P14866|HNRPL_HUMAN	0.9981	0.00108	10|88	3	1965.91	1965.9	0.001323	1	2578.5	656.309	656.309	0.000441333	0.672447	0.672447	seq71972_hf
AAAGGGGGGGRYYGGGSEGGRAP	M.n[35.07]AAAGGGGGGGRYYGGGSEGGRAP.K	sp|P14866|HNRPL_HUMAN	sp|P14866|HNRPL_HUMAN	1	5.5e-09	15|88	3	1971.94	1971.94	0.003508	1	2597.1	658.319	658.32	0.00116933	1.77624	1.77624	seq71972_hf
AAAGGGGGGGRYYGGGSEGGRAP	M.n[29.04]AAAGGGGGGGRYYGGGSEGGRAP.K	sp|P14866|HNRPL_HUMAN	sp|P14866|HNRPL_HUMAN	1	6.31e-09	17|88	3	1965.91	1965.9	0.00341	1	2598.7	656.309	656.31	0.00113667	1.73191	1.73191	seq71972_hf
AAAGGGGGGGRYYGGGSEGGRAP	M.n[35.07]AAAGGGGGGGRYYGGGSEGGRAP.K	sp|P14866|HNRPL_HUMAN	sp|P14866|HNRPL_HUMAN	1	4.81e-08	17|88	3	1971.94	1971.94	0.003142	1	2617.4	658.319	658.32	0.00104733	1.59092	1.59092	seq71972_hf
AAAGGGGGGGRYYGGGSEGGRAP	M.n[29.04]AAAGGGGGGGRYYGGGSEGGRAP.K	sp|P14866|HNRPL_HUMAN	sp|P14866|HNRPL_HUMAN	1	4.2e-09	20|88	3	1965.91	1965.9	0.004592	1	2618.9	656.309	656.31	0.00153067	2.33223	2.33223	seq71972_hf
AAAGGGGGGGRYYGGGSEGGRAP	M.n[35.07]AAAGGGGGGGRYYGGGSEGGRAP.K	sp|P14866|HNRPL_HUMAN	sp|P14866|HNRPL_HUMAN	0.9999	5.81e-05	9|88	3	1971.94	1971.94	0.003325	1	2637.6	658.319	658.32	0.00110833	1.68358	1.68358	seq71972_hf
AAAGGGGGGGRYYGGGSEGGRAP	M.n[29.04]AAAGGGGGGGRYYGGGSEGGRAP.K	sp|P14866|HNRPL_HUMAN	sp|P14866|HNRPL_HUMAN	1	2.25e-05	15|88	3	1965.91	1965.9	0.00427	1	2639.3	656.309	656.31	0.00142367	2.1692	2.1692	seq71972_hf
GISRDNWH	M.n[29.04]GISRDNWH.K	sp|P62241|RS8_HUMAN	sp|P62241|RS8_HUMANtr|Q5JR95|Q5JR95_HUMAN	0.9627	0.0195	8|28	3	1011.49	1011.49	0.000806	2	2645.7	338.17	338.17	0.000268667	0.794471	0.794471	seq71972_hf
GISRDNWH	M.n[29.04]GISRDNWH.K	sp|P62241|RS8_HUMAN	sp|P62241|RS8_HUMANtr|Q5JR95|Q5JR95_HUMAN	0.9947	0.00313	10|14	2	1011.49	1011.49	0.001912	2	2649.3	506.752	506.753	0.000956	1.88652	1.88652	seq71972_hf
GSSFDPQRRAREA	D.n[35.07]GSSFDPQRRAREA.K	sp|Q9UQ35|SRRM2_HUMAN	sp|Q9UQ35|SRRM2_HUMANtr|I3L1C0|I3L1C0_HUMANtr|A0A087X1W1|A0A087X1W1_HUMANtr|I3L4D8|I3L4D8_HUMANtr|I3L1I8|I3L1I8_HUMANtr|I3L182|I3L182_HUMAN	0.9641	0.0284	10|72	4	1509.79	1509.79	0.002344	1	2650.2	378.454	378.454	0.000586	1.5484	1.5484	seq71972_hf
GISRDNWH	M.n[35.07]GISRDNWH.K	sp|P62241|RS8_HUMAN	sp|P62241|RS8_HUMANtr|Q5JR95|Q5JR95_HUMAN	0.9989	0.000632	9|14	2	1017.52	1017.52	0.001712	2	2653	509.767	509.768	0.000856	1.67919	1.67919	seq71972_hf
AAAGGGGGGGRYYGGGSEGGRAP	M.n[35.07]AAAGGGGGGGRYYGGGSEGGRAP.K	sp|P14866|HNRPL_HUMAN	sp|P14866|HNRPL_HUMAN	0.8975	0.0539	7|88	3	1971.94	1971.94	0.00186	1	2658.1	658.319	658.32	0.00062	0.941791	0.941791	seq71972_hf
AAAGGGGGGGRYYGGGSEGGRAP	M.n[29.04]AAAGGGGGGGRYYGGGSEGGRAP.K	sp|P14866|HNRPL_HUMAN	sp|P14866|HNRPL_HUMAN	0.9975	0.00143	10|88	3	1965.91	1965.9	0.003281	1	2659.4	656.309	656.31	0.001094	1.6669	1.6669	seq71972_hf
GSSFDPQRRAREA	D.n[29.04]GSSFDPQRRAREA.K	sp|Q9UQ35|SRRM2_HUMAN	sp|Q9UQ35|SRRM2_HUMANtr|I3L1C0|I3L1C0_HUMANtr|A0A087X1W1|A0A087X1W1_HUMANtr|I3L4D8|I3L4D8_HUMANtr|I3L1I8|I3L1I8_HUMANtr|I3L182|I3L182_HUMAN	0.9962	0.00366	11|72	4	1503.76	1503.75	0.001796	1	2661.1	376.946	376.946	0.000449	1.19115	1.19115	seq71972_hf
TTVHAITATQ	M.n[29.04]TTVHAITATQ.K	sp|P04406|G3P_HUMAN	sp|P04406|G3P_HUMANtr|E7EUT5|E7EUT5_HUMAN	0.9989	0.000603	8|18	2	1069.58	1069.58	0.001095	1	2663.2	535.796	535.796	0.0005475	1.02184	1.02184	seq71972_hf
GISRDNWH	M.n[29.04]GISRDNWH.K	sp|P62241|RS8_HUMAN	sp|P62241|RS8_HUMANtr|Q5JR95|Q5JR95_HUMAN	0.967	0.0173	10|28	3	1011.49	1011.49	0.000975	2	2666.1	338.17	338.17	0.000325	0.961054	0.961054	seq71972_hf
GISRDNWH	M.n[29.04]GISRDNWH.K	sp|P62241|RS8_HUMAN	sp|P62241|RS8_HUMANtr|Q5JR95|Q5JR95_HUMAN	0.9902	0.00586	9|14	2	1011.49	1011.49	0.00142	2	2670	506.752	506.752	0.0007105	1.40207	1.40207	seq71972_hf
GISRDNWH	M.n[35.07]GISRDNWH.K	sp|P62241|RS8_HUMAN	sp|P62241|RS8_HUMANtr|Q5JR95|Q5JR95_HUMAN	0.9856	0.00861	8|14	2	1017.52	1017.52	0.001003	2	2673.2	509.767	509.768	0.000502	0.984762	0.984762	seq71972_hf
GISRDNWH	M.n[29.04]GISRDNWH.K	sp|P62241|RS8_HUMAN	sp|P62241|RS8_HUMANtr|Q5JR95|Q5JR95_HUMAN	0.9975	0.0014	10|28	3	1011.49	1011.49	0.000753	2	2686.3	338.17	338.17	0.000251	0.742229	0.742229	seq71972_hf
GISRDNWH	M.n[29.04]GISRDNWH.K	sp|P62241|RS8_HUMAN	sp|P62241|RS8_HUMANtr|Q5JR95|Q5JR95_HUMAN	0.9996	0.000235	10|14	2	1011.49	1011.49	0.001245	2	2690.2	506.752	506.752	0.000623	1.2294	1.2294	seq71972_hf
MVDREQLVQ	-.n[29.04]M[147.04]VDREQLVQ.K	sp|P61981|1433G_HUMAN	sp|P61981|1433G_HUMAN	0.9019	0.0604	6|16	2	1160.59	1160.59	0.003562	2	2809.5	581.3	581.302	0.0017805	3.06295	3.06295	seq71972_hf
GVELGEPAH	D.n[29.04]GVELGEPAH.K	sp|P42345|MTOR_HUMAN	sp|P42345|MTOR_HUMANtr|B1AKQ2|B1AKQ2_HUMANtr|B1AKP8|B1AKP8_HUMAN	0.9806	0.0116	7|16	2	935.472	935.471	0.001201	1	2825.5	468.743	468.743	0.0006005	1.28108	1.28108	seq71972_hf
LIRGPAETEATTD	R.n[35.07]LIRGPAETEATTD.-	sp|Q12792|TWF1_HUMAN	sp|Q12792|TWF1_HUMAN	0.997	0.000678	6|24	2	1407.75	1406.75	1.00477	1	2833.3	704.381	704.883	0.502388	712.725	1.01081	seq71972_hf
SETAPAAPAAAPPAE	M.n[29.04]SETAPAAPAAAPPAE.K	sp|P16403|H12_HUMAN	sp|P16403|H12_HUMAN	1	4.53e-06	10|28	2	1377.68	1377.68	0.00083	2	2835.4	689.846	689.846	0.000415	0.601583	0.601583	seq71972_hf
SETAPAAPAAAPPAE	M.n[29.04]SETAPAAPAAAPPAE.K	sp|P16403|H12_HUMAN	sp|P16403|H12_HUMAN	1	8.06e-07	10|28	2	1377.68	1377.68	-0.001059	2	2857.1	689.846	689.846	-0.0005295	-0.767563	-0.767563	seq71972_hf
SSVLASCP	F.n[35.07]SSVLASC[160.03]P.K	sp|Q00059|TFAM_HUMAN	sp|Q00059|TFAM_HUMANtr|H7BYN3|H7BYN3_HUMAN	0.9993	0.000127	7|14	2	853.442	853.443	-0.000369	1	2887.9	427.729	427.728	-0.0001845	-0.431348	-0.431348	seq71972_hf
SGPVPGGERPAGEGQGEPTSRP	D.n[35.07]SGPVPGGERPAGEGQGEPTSRP.K	sp|Q9P1Y5|CAMP3_HUMAN	sp|Q9P1Y5|CAMP3_HUMAN	0.9876	0.00667	7|84	3	2152.08	2152.07	0.004678	1	2889.4	718.365	718.366	0.001559	2.1702	2.1702	seq71972_hf
SETAPAAPAAAPPAE	M.n[29.04]SETAPAAPAAAPPAE.K	sp|P16403|H12_HUMAN	sp|P16403|H12_HUMAN	1	2.2e-10	14|28	2	1377.68	1377.68	0.001363	2	2890.6	689.846	689.847	0.0006815	0.987901	0.987901	seq71972_hf
SETAPAAPAAPAPAE	M.n[35.07]SETAPAAPAAPAPAE.K	sp|P10412|H14_HUMAN	sp|P10412|H14_HUMAN	1	1.38e-09	16|28	2	1383.71	1383.71	0.002719	2	2900.3	692.862	692.863	0.0013595	1.96215	1.96215	seq71972_hf
SSVLASCP	F.n[35.07]SSVLASC[160.03]P.K	sp|Q00059|TFAM_HUMAN	sp|Q00059|TFAM_HUMANtr|H7BYN3|H7BYN3_HUMAN	0.998	0.000395	7|14	2	853.442	853.443	-0.000414	1	2908.4	427.729	427.728	-0.000207	-0.483952	-0.483952	seq71972_hf
CVVMRDPAS	D.n[29.04]C[160.03]VVMRDPAS.K	sp|P22626|ROA2_HUMAN	sp|P22626|ROA2_HUMANtr|A0A087WUI2|A0A087WUI2_HUMAN	0.9632	0.022	8|16	2	1061.5	1061.5	0.003084	1	2909.9	531.757	531.759	0.001542	2.89981	2.89981	seq71972_hf
SETAPAAPAAPAPAE	M.n[29.04]SETAPAAPAAPAPAE.K	sp|P10412|H14_HUMAN	sp|P10412|H14_HUMAN	1	1.32e-08	14|28	2	1377.68	1377.68	0.002384	2	2911.3	689.846	689.847	0.001192	1.72792	1.72792	seq71972_hf
SGPVPGGERPAGEGQGEPTSRP	D.n[29.04]SGPVPGGERPAGEGQGEPTSRP.K	sp|Q9P1Y5|CAMP3_HUMAN	sp|Q9P1Y5|CAMP3_HUMAN	0.9952	0.00263	10|84	3	2146.04	2146.04	0.00329	1	2911.5	716.354	716.355	0.00109667	1.5309	1.5309	seq71972_hf
MEQPGAAASGAGGGSEEPGGGRSN	-.n[29.04]M[147.04]EQPGAAASGAGGGSEEPGGGRSN.K	sp|O60879|DIAP2_HUMAN	sp|O60879|DIAP2_HUMANtr|C9J6U3|C9J6U3_HUMANtr|K4DI95|K4DI95_HUMANtr|A6NML8|A6NML8_HUMAN	0.9998	3.46e-06	9|92	3	2173.92	2173.93	-0.006489	2	2917.3	725.65	725.648	-0.002163	-2.98078	-2.98078	seq71972_hf
SETAPAAPAAPAPAE	M.n[35.07]SETAPAAPAAPAPAE.K	sp|P10412|H14_HUMAN	sp|P10412|H14_HUMAN	1	2.21e-09	15|28	2	1383.71	1383.71	0.002132	2	2922.3	692.862	692.863	0.001066	1.53854	1.53854	seq71972_hf
DITDGNSEHL	A.n[29.04]DITDGNSEHL.K	sp|Q12907|LMAN2_HUMAN	sp|Q12907|LMAN2_HUMANtr|D6RBV2|D6RBV2_HUMANtr|D6RDX1|D6RDX1_HUMANtr|D6RBH1|D6RBH1_HUMAN	0.986	0.00836	6|18	2	1127.51	1127.51	0.0016	1	2926.6	564.762	564.763	0.0008	1.41652	1.41652	seq71972_hf
SETAPAAPAAPAPAE	M.n[29.04]SETAPAAPAAPAPAE.K	sp|P10412|H14_HUMAN	sp|P10412|H14_HUMAN	1	5.71e-10	17|28	2	1377.68	1377.68	0.002896	2	2931.7	689.846	689.848	0.001448	2.09901	2.09901	seq71972_hf
ATSEVEVSSTSETTP	D.n[35.07]ATSEVEVSSTSETTP.K	sp|P49792|RBP2_HUMAN	sp|P49792|RBP2_HUMAN	0.9999	7.14e-05	6|28	2	1557.75	1557.75	0.003467	1	2940	779.881	779.883	0.001734	2.22341	2.22341	seq71972_hf
ATSEVEVSSTSETTP	D.n[29.04]ATSEVEVSSTSETTP.K	sp|P49792|RBP2_HUMAN	sp|P49792|RBP2_HUMAN	0.9999	5.01e-05	7|28	2	1551.72	1551.72	0.002229	1	2942.5	776.865	776.866	0.0011145	1.43461	1.43461	seq71972_hf
ATSEVEVSSTSETTP	D.n[35.07]ATSEVEVSSTSETTP.K	sp|P49792|RBP2_HUMAN	sp|P49792|RBP2_HUMAN	1	4.37e-07	9|28	2	1557.75	1557.75	0.003191	1	2960.3	779.881	779.882	0.0015955	2.04582	2.04582	seq71972_hf
ATSEVEVSSTSETTP	D.n[29.04]ATSEVEVSSTSETTP.K	sp|P49792|RBP2_HUMAN	sp|P49792|RBP2_HUMAN	0.9997	0.000158	9|28	2	1551.72	1551.72	0.002458	1	2962.9	776.865	776.866	0.0012295	1.58264	1.58264	seq71972_hf
ATSEVEVSSTSETTP	D.n[35.07]ATSEVEVSSTSETTP.K	sp|P49792|RBP2_HUMAN	sp|P49792|RBP2_HUMAN	0.9999	2.92e-05	7|28	2	1557.75	1557.75	0.001902	1	2980.5	779.881	779.882	0.0009515	1.22006	1.22006	seq71972_hf
ATSEVEVSSTSETTP	D.n[29.04]ATSEVEVSSTSETTP.K	sp|P49792|RBP2_HUMAN	sp|P49792|RBP2_HUMAN	1	1.14e-06	9|28	2	1551.72	1551.72	0.003419	1	2983	776.865	776.867	0.00171	2.20115	2.20115	seq71972_hf
ACEAESTERCEMSEHPSQTVR	D.n[29.04]AC[160.03]EAESTERC[160.03]EMSEHPSQTVR.K	sp|Q32MZ4|LRRF1_HUMAN	sp|Q32MZ4|LRRF1_HUMAN	0.9766	0.00462	9|120	4	2522.07	2521.06	1.00245	1	3009.1	631.273	631.524	0.250613	396.838	-0.356281	seq71972_hf
SVEGEGEEEGEEY	D.n[29.04]SVEGEGEEEGEEY.-	sp|Q71U36|TBA1A_HUMAN	sp|Q71U36|TBA1A_HUMANsp|P68363|TBA1B_HUMAN	0.9995	4.32e-05	7|24	2	1469.57	1469.57	-0.001799	1	3010.9	735.791	735.79	-0.0008995	-1.22249	-1.22249	seq71972_hf
AAQEECVCENY	A.n[35.07]AAQEEC[160.03]VC[160.03]ENY.K	sp|P16422|EPCAM_HUMAN	sp|P16422|EPCAM_HUMAN	1	4.72e-07	8|20	2	1405.57	1405.57	4.6e-05	1	3023	703.792	703.792	2.35e-05	0.0333905	0.0333905	seq71972_hf
GGQQEDDSGEGEDDAEVQQECLH	D.n[35.07]GGQQEDDSGEGEDDAEVQQEC[160.03]LH.K	sp|Q8IXH7|NELFD_HUMAN	sp|Q8IXH7|NELFD_HUMANtr|H0UI80|H0UI80_HUMANtr|X6RLT1|X6RLT1_HUMAN	1	7.11e-07	8|88	3	2566.04	2565.03	1.01185	1	3026.2	856.016	856.353	0.337285	393.862	3.31016	seq71972_hf
AAQEECVCENY	A.n[29.04]AAQEEC[160.03]VC[160.03]ENY.K	sp|P16422|EPCAM_HUMAN	sp|P16422|EPCAM_HUMAN	1	1.51e-06	7|20	2	1399.54	1399.54	0.001053	1	3027.7	700.776	700.777	0.000527	0.752022	0.752022	seq71972_hf
GGQQEDDSGEGEDDAEVQQECLH	D.n[35.07]GGQQEDDSGEGEDDAEVQQEC[160.03]LH.K	sp|Q8IXH7|NELFD_HUMAN	sp|Q8IXH7|NELFD_HUMANtr|H0UI80|H0UI80_HUMANtr|X6RLT1|X6RLT1_HUMAN	1	1.78e-06	9|88	3	2565.03	2565.03	0.001844	1	3028.8	856.016	856.016	0.000614667	0.718055	0.718055	seq71972_hf
GGQQEDDSGEGEDDAEVQQECLH	D.n[29.04]GGQQEDDSGEGEDDAEVQQEC[160.03]LH.K	sp|Q8IXH7|NELFD_HUMAN	sp|Q8IXH7|NELFD_HUMANtr|H0UI80|H0UI80_HUMANtr|X6RLT1|X6RLT1_HUMAN	1	1.53e-06	9|44	2	2560	2558.99	1.00957	1	3029	1280.5	1281.01	0.504783	394.051	2.42582	seq71972_hf
GGQQEDDSGEGEDDAEVQQECLH	D.n[29.04]GGQQEDDSGEGEDDAEVQQEC[160.03]LH.K	sp|Q8IXH7|NELFD_HUMAN	sp|Q8IXH7|NELFD_HUMANtr|H0UI80|H0UI80_HUMANtr|X6RLT1|X6RLT1_HUMAN	1	1.75e-06	12|88	3	2559	2558.99	0.005279	1	3036.7	854.005	854.007	0.00176	2.06087	2.06087	seq71972_hf
AAQEECVCENY	A.n[35.07]AAQEEC[160.03]VC[160.03]ENY.K	sp|P16422|EPCAM_HUMAN	sp|P16422|EPCAM_HUMAN	0.9997	0.000181	6|20	2	1405.57	1405.57	0.002982	1	3043.8	703.792	703.794	0.0014915	2.11923	2.11923	seq71972_hf
YDPEAASAPGSGNPCHEASAAQ	A.n[29.04]YDPEAASAPGSGNPC[160.03]HEASAAQ.K	sp|P81605|DCD_HUMAN	sp|P81605|DCD_HUMAN	0.9982	0.000368	6|42	2	2214.94	2213.93	1.00946	1	3047.1	1107.97	1108.48	0.504733	455.339	2.75829	seq71972_hf
YDPEAASAPGSGNPCHEASAAQ	A.n[35.07]YDPEAASAPGSGNPC[160.03]HEASAAQ.K	sp|P81605|DCD_HUMAN	sp|P81605|DCD_HUMAN	0.995	0.00106	7|84	3	2221.97	2219.96	2.01071	1	3049.8	740.994	741.664	0.670238	903.695	1.8045	seq71972_hf
YDPEAASAPGSGNPCHEASAAQ	A.n[29.04]YDPEAASAPGSGNPC[160.03]HEASAAQ.K	sp|P81605|DCD_HUMAN	sp|P81605|DCD_HUMAN	1	2.65e-05	11|84	3	2213.93	2213.93	0.002737	1	3055.9	738.983	738.984	0.000912333	1.23458	1.23458	seq71972_hf
YDPEAASAPGSGNPCHEASAAQ	A.n[35.07]YDPEAASAPGSGNPC[160.03]HEASAAQ.K	sp|P81605|DCD_HUMAN	sp|P81605|DCD_HUMAN	1	3.78e-10	10|42	2	2219.97	2219.96	0.006212	1	3063.4	1110.99	1110.99	0.003106	2.7957	2.7957	seq71972_hf
YDPEAASAPGSGNPCHEASAAQ	A.n[29.04]YDPEAASAPGSGNPC[160.03]HEASAAQ.K	sp|P81605|DCD_HUMAN	sp|P81605|DCD_HUMAN	1	3.71e-10	11|42	2	2213.93	2213.93	0.005522	1	3067.3	1107.97	1107.97	0.002761	2.49194	2.49194	seq71972_hf
YDPEAASAPGSGNPCHEASAAQ	A.n[35.07]YDPEAASAPGSGNPC[160.03]HEASAAQ.K	sp|P81605|DCD_HUMAN	sp|P81605|DCD_HUMAN	0.9996	0.000204	11|84	3	2219.97	2219.96	0.005453	1	3070.1	740.994	740.996	0.001818	2.45346	2.45346	seq71972_hf
GQVGTTQENLNQQYQ	D.n[29.04]GQVGTTQENLNQQYQ.K	sp|Q03001|DYST_HUMAN	sp|Q03001|DYST_HUMANtr|F6QMI7|F6QMI7_HUMANtr|H0YC82|H0YC82_HUMANtr|F8W9J4|F8W9J4_HUMANtr|E9PHM6|E9PHM6_HUMAN	0.9993	0.000119	6|28	2	1735.83	1734.82	1.00861	1	3083	868.416	868.92	0.504305	580.381	3.02675	seq71972_hf
GQVGTTQENLNQQYQ	D.n[35.07]GQVGTTQENLNQQYQ.K	sp|Q03001|DYST_HUMAN	sp|Q03001|DYST_HUMANtr|F6QMI7|F6QMI7_HUMANtr|H0YC82|H0YC82_HUMANtr|F8W9J4|F8W9J4_HUMANtr|E9PHM6|E9PHM6_HUMAN	0.9935	0.000223	6|28	2	1741.86	1740.85	1.01073	1	3083.1	871.432	871.937	0.505365	579.588	4.23138	seq71972_hf
YDPEAASAPGSGNPCHEASAAQ	A.n[35.07]YDPEAASAPGSGNPC[160.03]HEASAAQ.K	sp|P81605|DCD_HUMAN	sp|P81605|DCD_HUMAN	1	9.07e-10	9|42	2	2219.97	2219.96	0.00963	1	3084	1110.99	1110.99	0.004815	4.33396	4.33396	seq71972_hf
YDPEAASAPGSGNPCHEASAAQ	A.n[29.04]YDPEAASAPGSGNPC[160.03]HEASAAQ.K	sp|P81605|DCD_HUMAN	sp|P81605|DCD_HUMAN	0.9979	0.000339	5|42	2	2213.94	2213.93	0.009677	1	3087.7	1107.97	1107.98	0.0048385	4.36697	4.36697	seq71972_hf
GGFCEVC	D.n[35.07]GGFC[160.03]EVC[160.03].K	sp|P07602|SAP_HUMAN	sp|P07602|SAP_HUMANtr|C9JIZ6|C9JIZ6_HUMANtr|Q5BJH1|Q5BJH1_HUMAN	0.9809	0.0114	6|12	2	861.359	861.357	0.001514	1	3102.6	431.686	431.687	0.000757	1.75359	1.75359	seq71972_hf
GQVGTTQENLNQQYQ	D.n[29.04]GQVGTTQENLNQQYQ.K	sp|Q03001|DYST_HUMAN	sp|Q03001|DYST_HUMANtr|F6QMI7|F6QMI7_HUMANtr|H0YC82|H0YC82_HUMANtr|F8W9J4|F8W9J4_HUMANtr|E9PHM6|E9PHM6_HUMAN	1	2.41e-08	10|28	2	1734.82	1734.82	0.004526	1	3103.4	868.416	868.418	0.002263	2.60589	2.60589	seq71972_hf
GQVGTTQENLNQQYQ	D.n[35.07]GQVGTTQENLNQQYQ.K	sp|Q03001|DYST_HUMAN	sp|Q03001|DYST_HUMANtr|F6QMI7|F6QMI7_HUMANtr|H0YC82|H0YC82_HUMANtr|F8W9J4|F8W9J4_HUMANtr|E9PHM6|E9PHM6_HUMAN	1	4.17e-10	10|28	2	1740.86	1740.85	0.006232	1	3103.5	871.432	871.435	0.003116	3.57571	3.57571	seq71972_hf
EEGARLLAS	A.n[29.04]EEGARLLAS.K	sp|P43308|SSRB_HUMAN	sp|P43308|SSRB_HUMANtr|E9PQI4|E9PQI4_HUMANtr|E9PQ05|E9PQ05_HUMANtr|E9PQJ7|E9PQJ7_HUMANtr|E9PLP2|E9PLP2_HUMANtr|E9PN13|E9PN13_HUMANtr|E9PNP2|E9PNP2_HUMANtr|E9PJ35|E9PJ35_HUMAN	0.9532	0.0281	7|16	2	972.526	972.524	0.001806	1	3113.7	487.269	487.27	0.0009025	1.85216	1.85216	seq71972_hf
VNIEGPEG	D.n[29.04]VNIEGPEG.K	sp|Q09666|AHNK_HUMAN	sp|Q09666|AHNK_HUMAN	0.8961	0.0642	5|14	2	841.419	841.418	0.000921	1	3116.5	421.716	421.717	0.0004605	1.09197	1.09197	seq71972_hf
ALANSLACQG	R.n[29.04]ALANSLAC[160.03]QG.K	sp|P04075|ALDOA_HUMAN	sp|P04075|ALDOA_HUMANtr|H3BR68|H3BR68_HUMANtr|J3KPS3|J3KPS3_HUMANsp|ALDOA_RABIT|	0.9862	0.00824	6|18	2	1031.51	1031.51	0.001156	1	3129.1	516.761	516.761	0.000578	1.1185	1.1185	seq71972_hf
SRRLLPRAE	M.n[29.04]SRRLLPRAE.K	sp|P14866|HNRPL_HUMAN	sp|P14866|HNRPL_HUMAN	0.9165	0.0436	10|32	3	1124.68	1124.68	0.000666	2	3132.9	375.9	375.9	0.000222333	0.591469	0.591469	seq71972_hf
EEGARLLAS	A.n[29.04]EEGARLLAS.K	sp|P43308|SSRB_HUMAN	sp|P43308|SSRB_HUMANtr|E9PQI4|E9PQI4_HUMANtr|E9PQ05|E9PQ05_HUMANtr|E9PQJ7|E9PQJ7_HUMANtr|E9PLP2|E9PLP2_HUMANtr|E9PN13|E9PN13_HUMANtr|E9PNP2|E9PNP2_HUMANtr|E9PJ35|E9PJ35_HUMAN	0.9028	0.0598	8|16	2	972.525	972.524	0.001127	1	3133.9	487.269	487.27	0.0005635	1.15644	1.15644	seq71972_hf
SGDQPPATSVPAPRA	D.n[29.04]SGDQPPATSVPAPRA.K	sp|Q8WXH0|SYNE2_HUMAN	sp|Q8WXH0|SYNE2_HUMANtr|A0A0C4DGK3|A0A0C4DGK3_HUMANtr|G3V5X4|G3V5X4_HUMANtr|A0A0A0MRE3|A0A0A0MRE3_HUMAN	0.9936	0.00381	5|28	2	1477.76	1477.75	0.002936	1	3137	739.884	739.885	0.001468	1.98409	1.98409	seq71972_hf
AQTAAATAPRI	G.n[35.07]AQTAAATAPRI.K	sp|P21912|SDHB_HUMAN	sp|P21912|SDHB_HUMANtr|A0A087WWT1|A0A087WWT1_HUMAN	0.9991	0.000529	7|20	2	1103.65	1103.65	0.000804	1	3139.2	552.833	552.833	0.000402	0.727163	0.727163	seq71972_hf
ALANSLACQG	R.n[29.04]ALANSLAC[160.03]QG.K	sp|P04075|ALDOA_HUMAN	sp|P04075|ALDOA_HUMANtr|H3BR68|H3BR68_HUMANtr|J3KPS3|J3KPS3_HUMANsp|ALDOA_RABIT|	0.9965	0.00205	8|18	2	1031.51	1031.51	0.00062	1	3149.5	516.761	516.761	0.00031	0.59989	0.59989	seq71972_hf
AQTAAATAPRI	G.n[29.04]AQTAAATAPRI.K	sp|P21912|SDHB_HUMAN	sp|P21912|SDHB_HUMANtr|A0A087WWT1|A0A087WWT1_HUMAN	1	1.4e-07	12|20	2	1097.62	1097.62	0.00089	1	3151.3	549.817	549.817	0.0004455	0.810269	0.810269	seq71972_hf
SRRLLPRAE	M.n[29.04]SRRLLPRAE.K	sp|P14866|HNRPL_HUMAN	sp|P14866|HNRPL_HUMAN	0.9683	0.0166	10|32	3	1124.68	1124.68	0.000664	2	3153.4	375.9	375.9	0.000221333	0.588809	0.588809	seq71972_hf
AQTAAATAPRI	G.n[35.07]AQTAAATAPRI.K	sp|P21912|SDHB_HUMAN	sp|P21912|SDHB_HUMANtr|A0A087WWT1|A0A087WWT1_HUMAN	1	2.05e-05	13|20	2	1103.65	1103.65	0.000921	1	3159.7	552.833	552.833	0.0004605	0.832982	0.832982	seq71972_hf
AQTAAATAPRI	G.n[29.04]AQTAAATAPRI.K	sp|P21912|SDHB_HUMAN	sp|P21912|SDHB_HUMANtr|A0A087WWT1|A0A087WWT1_HUMAN	1	4.12e-06	11|20	2	1097.62	1097.62	0.001434	1	3171.5	549.817	549.818	0.0007175	1.30498	1.30498	seq71972_hf
AQTAAATAPRI	G.n[35.07]AQTAAATAPRI.K	sp|P21912|SDHB_HUMAN	sp|P21912|SDHB_HUMANtr|A0A087WWT1|A0A087WWT1_HUMAN	1	9.36e-08	12|20	2	1103.65	1103.65	0.001466	1	3179.8	552.833	552.834	0.000733	1.3259	1.3259	seq71972_hf
FAEALAAH	N.n[35.07]FAEALAAH.K	sp|P07237|PDIA1_HUMAN	sp|P07237|PDIA1_HUMANtr|I3L312|I3L312_HUMANtr|I3L0S0|I3L0S0_HUMANtr|I3L3P5|I3L3P5_HUMANtr|H7BZ94|H7BZ94_HUMANtr|I3NI03|I3NI03_HUMANtr|I3L1Y5|I3L1Y5_HUMANtr|I3L514|I3L514_HUMANtr|I3L3U6|I3L3U6_HUMAN	0.9996	0.000194	8|14	2	862.477	862.476	0.000451	1	3184.3	432.245	432.246	0.0002255	0.521694	0.521694	seq71972_hf
FAEALAAH	N.n[29.04]FAEALAAH.K	sp|P07237|PDIA1_HUMAN	sp|P07237|PDIA1_HUMANtr|I3L312|I3L312_HUMANtr|I3L0S0|I3L0S0_HUMANtr|I3L3P5|I3L3P5_HUMANtr|H7BZ94|H7BZ94_HUMANtr|I3NI03|I3NI03_HUMANtr|I3L1Y5|I3L1Y5_HUMANtr|I3L514|I3L514_HUMANtr|I3L3U6|I3L3U6_HUMAN	0.9507	0.0296	9|14	2	856.445	856.444	0.000861	1	3186.6	429.229	429.23	0.0004305	1.00296	1.00296	seq71972_hf
SAFVERVR	N.n[29.04]SAFVERVR.K	sp|P08238|HS90B_HUMAN	sp|P08238|HS90B_HUMANsp|Q58FF7|H90B3_HUMAN	0.982	0.00956	12|28	3	990.562	990.561	0.000762	1	3186.7	331.194	331.195	0.000254	0.766921	0.766921	seq71972_hf
AQTAAATAPRI	G.n[29.04]AQTAAATAPRI.K	sp|P21912|SDHB_HUMAN	sp|P21912|SDHB_HUMANtr|A0A087WWT1|A0A087WWT1_HUMAN	1	1.13e-05	11|20	2	1097.62	1097.62	0.001938	1	3191.8	549.817	549.818	0.000969	1.7624	1.7624	seq71972_hf
ASRSAGEAGPGGSQGRVVRM	A.n[29.04]ASRSAGEAGPGGSQGRVVRM.K	sp|Q5C9Z4|NOM1_HUMAN	sp|Q5C9Z4|NOM1_HUMAN	0.9977	0.0023	17|114	4	1957	1956.99	0.004632	1	3193	490.255	490.256	0.001158	2.36203	2.36203	seq71972_hf
VNIEGPDA	D.n[29.04]VNIEGPDA.K	sp|Q09666|AHNK_HUMAN	sp|Q09666|AHNK_HUMAN	0.9594	0.0243	7|14	2	841.419	841.418	0.000765	1	3195.9	421.716	421.717	0.0003825	0.907007	0.907007	seq71972_hf
ASRSAGEAGPGGSQGRVVRM	A.n[35.07]ASRSAGEAGPGGSQGRVVRM.K	sp|Q5C9Z4|NOM1_HUMAN	sp|Q5C9Z4|NOM1_HUMAN	0.9976	0.00241	21|114	4	1963.03	1963.02	0.00543	1	3196	491.763	491.764	0.0013575	2.76047	2.76047	seq71972_hf
TYLTHDSPSVR	D.n[29.04]TYLTHDSPSVR.K	sp|P09234|RU1C_HUMAN	sp|P09234|RU1C_HUMANtr|A0A0A0MRR7|A0A0A0MRR7_HUMAN	0.9989	0.000396	21|40	3	1303.66	1302.66	1.00437	1	3197.2	435.226	435.561	0.33479	768.641	0.780602	seq71972_hf
GQPGFHSDTLS	D.n[29.04]GQPGFHSDTLS.K	sp|Q9BYJ9|YTHD1_HUMAN	sp|Q9BYJ9|YTHD1_HUMAN	0.9855	0.00862	7|20	2	1172.55	1172.55	0.001636	1	3199.4	587.28	587.281	0.000818	1.39286	1.39286	seq71972_hf
AQTAAATAPRI	G.n[35.07]AQTAAATAPRI.K	sp|P21912|SDHB_HUMAN	sp|P21912|SDHB_HUMANtr|A0A087WWT1|A0A087WWT1_HUMAN	1	6.34e-07	12|20	2	1103.65	1103.65	0.001265	1	3200.1	552.833	552.833	0.0006325	1.14411	1.14411	seq71972_hf
TYLTHDSPSVR	D.n[35.07]TYLTHDSPSVR.K	sp|P09234|RU1C_HUMAN	sp|P09234|RU1C_HUMANtr|A0A0A0MRR7|A0A0A0MRR7_HUMAN	1	1.11e-08	16|40	3	1308.69	1308.69	0.001421	1	3200.3	437.237	437.237	0.000473667	1.08332	1.08332	seq71972_hf
AQTAAATAPRI	G.n[29.04]AQTAAATAPRI.K	sp|P21912|SDHB_HUMAN	sp|P21912|SDHB_HUMANtr|A0A087WWT1|A0A087WWT1_HUMAN	1	1.09e-06	9|20	2	1097.62	1097.62	0.001274	1	3212	549.817	549.818	0.000637	1.15857	1.15857	seq71972_hf
GQPGFHSDTLS	D.n[35.07]GQPGFHSDTLS.K	sp|Q9BYJ9|YTHD1_HUMAN	sp|Q9BYJ9|YTHD1_HUMAN	0.9939	0.00359	8|20	2	1178.58	1178.58	0.000695	1	3213.5	590.296	590.297	0.0003475	0.588687	0.588687	seq71972_hf
GQPGFHSDTLS	D.n[29.04]GQPGFHSDTLS.K	sp|Q9BYJ9|YTHD1_HUMAN	sp|Q9BYJ9|YTHD1_HUMAN	0.9998	0.000129	11|20	2	1172.55	1172.55	0.000843	1	3219.6	587.28	587.281	0.0004215	0.717715	0.717715	seq71972_hf
AQTAAATAPRI	G.n[35.07]AQTAAATAPRI.K	sp|P21912|SDHB_HUMAN	sp|P21912|SDHB_HUMANtr|A0A087WWT1|A0A087WWT1_HUMAN	1	7.57e-08	13|20	2	1103.65	1103.65	0.000585	1	3220.4	552.833	552.833	0.0002925	0.529093	0.529093	seq71972_hf
AASRSAGEAGPGGSQGRVVRM	M.n[35.07]AASRSAGEAGPGGSQGRVVRM.K	sp|Q5C9Z4|NOM1_HUMAN	sp|Q5C9Z4|NOM1_HUMAN	0.9787	0.0172	17|120	4	2035.07	2034.06	1.00513	2	3224.6	509.522	509.774	0.251283	492.931	0.874408	seq71972_hf
AQTAAATAPRI	G.n[29.04]AQTAAATAPRI.K	sp|P21912|SDHB_HUMAN	sp|P21912|SDHB_HUMANtr|A0A087WWT1|A0A087WWT1_HUMAN	1	2.5e-06	12|20	2	1097.62	1097.62	0.000924	1	3232.2	549.817	549.817	0.0004625	0.841188	0.841188	seq71972_hf
GQPGFHSDTLS	D.n[35.07]GQPGFHSDTLS.K	sp|Q9BYJ9|YTHD1_HUMAN	sp|Q9BYJ9|YTHD1_HUMAN	0.9973	0.00158	9|20	2	1178.58	1178.58	0.000611	1	3233.9	590.296	590.297	0.0003055	0.517536	0.517536	seq71972_hf
DITDGNSEHL	A.n[29.04]DITDGNSEHL.K	sp|Q12907|LMAN2_HUMAN	sp|Q12907|LMAN2_HUMANtr|D6RBV2|D6RBV2_HUMANtr|D6RDX1|D6RDX1_HUMANtr|D6RBH1|D6RBH1_HUMAN	0.9999	4.26e-05	12|18	2	1127.51	1127.51	0.001187	1	3238.4	564.762	564.763	0.0005935	1.05088	1.05088	seq71972_hf
DGGFCEVC	K.n[29.04]DGGFC[160.03]EVC[160.03].K	sp|P07602|SAP_HUMAN	sp|P07602|SAP_HUMANtr|C9JIZ6|C9JIZ6_HUMANtr|Q5BJH1|Q5BJH1_HUMAN	0.9799	0.012	7|14	2	970.353	970.352	0.000602	1	3239.4	486.184	486.184	0.000301	0.619107	0.619107	seq71972_hf
AQTAAATAPRI	G.n[35.07]AQTAAATAPRI.K	sp|P21912|SDHB_HUMAN	sp|P21912|SDHB_HUMANtr|A0A087WWT1|A0A087WWT1_HUMAN	1	4.03e-06	8|20	2	1103.65	1103.65	0.000972	1	3241.6	552.833	552.833	0.000486	0.879108	0.879108	seq71972_hf
AASRSAGEAGPGGSQGRVVRM	M.n[35.07]AASRSAGEAGPGGSQGRVVRM.K	sp|Q5C9Z4|NOM1_HUMAN	sp|Q5C9Z4|NOM1_HUMAN	0.9987	0.00138	22|120	4	2034.06	2034.06	0.002396	2	3245.3	509.522	509.523	0.000599	1.17561	1.17561	seq71972_hf
DGGFCEVC	K.n[35.07]DGGFC[160.03]EVC[160.03].K	sp|P07602|SAP_HUMAN	sp|P07602|SAP_HUMANtr|C9JIZ6|C9JIZ6_HUMANtr|Q5BJH1|Q5BJH1_HUMAN	0.9405	0.0359	6|14	2	976.386	976.384	0.001384	1	3252.5	489.199	489.2	0.0006925	1.41558	1.41558	seq71972_hf
AQTAAATAPRI	G.n[29.04]AQTAAATAPRI.K	sp|P21912|SDHB_HUMAN	sp|P21912|SDHB_HUMANtr|A0A087WWT1|A0A087WWT1_HUMAN	0.9347	0.0395	5|20	2	1097.62	1097.62	0.001028	1	3252.9	549.817	549.817	0.000514	0.934856	0.934856	seq71972_hf
EYDESGPSIVHR	Q.n[35.07]EYDESGPSIVHR.K	sp|P0CG38|POTEI_HUMAN	sp|P0CG38|POTEI_HUMANsp|P0CG39|POTEJ_HUMANsp|Q6S8J3|POTEE_HUMANsp|A5A3E0|POTEF_HUMANsp|P60709|ACTB_HUMANsp|Q9BYX7|ACTBM_HUMANsp|P63261|ACTG_HUMANtr|A0A2R8YFE2|A0A2R8YFE2_HUMAN	1	1.1e-10	19|44	3	1421.7	1421.7	0.000723	1	3256	474.907	474.907	0.000241	0.507467	0.507467	seq71972_hf
DITDGNSEHL	A.n[29.04]DITDGNSEHL.K	sp|Q12907|LMAN2_HUMAN	sp|Q12907|LMAN2_HUMANtr|D6RBV2|D6RBV2_HUMANtr|D6RDX1|D6RDX1_HUMANtr|D6RBH1|D6RBH1_HUMAN	0.9999	3.01e-05	10|18	2	1127.51	1127.51	0.002035	1	3259	564.762	564.763	0.0010175	1.80164	1.80164	seq71972_hf
DGGFCEVC	K.n[29.04]DGGFC[160.03]EVC[160.03].K	sp|P07602|SAP_HUMAN	sp|P07602|SAP_HUMANtr|C9JIZ6|C9JIZ6_HUMANtr|Q5BJH1|Q5BJH1_HUMAN	0.9864	0.00812	7|14	2	970.354	970.352	0.001487	1	3259.7	486.184	486.184	0.0007435	1.52926	1.52926	seq71972_hf
DGGFCEVC	K.n[35.07]DGGFC[160.03]EVC[160.03].K	sp|P07602|SAP_HUMAN	sp|P07602|SAP_HUMANtr|C9JIZ6|C9JIZ6_HUMANtr|Q5BJH1|Q5BJH1_HUMAN	0.8909	0.0677	5|14	2	976.386	976.384	0.001635	1	3273	489.199	489.2	0.000818	1.67212	1.67212	seq71972_hf
EYDESGPSIVHR	Q.n[35.07]EYDESGPSIVHR.K	sp|P0CG38|POTEI_HUMAN	sp|P0CG38|POTEI_HUMANsp|P0CG39|POTEJ_HUMANsp|Q6S8J3|POTEE_HUMANsp|A5A3E0|POTEF_HUMANsp|P60709|ACTB_HUMANsp|Q9BYX7|ACTBM_HUMANsp|P63261|ACTG_HUMANtr|A0A2R8YFE2|A0A2R8YFE2_HUMAN	1	2e-09	19|44	3	1421.7	1421.7	0.001151	1	3277	474.907	474.908	0.000383667	0.807876	0.807876	seq71972_hf
DITDGNSEHL	A.n[29.04]DITDGNSEHL.K	sp|Q12907|LMAN2_HUMAN	sp|Q12907|LMAN2_HUMANtr|D6RBV2|D6RBV2_HUMANtr|D6RDX1|D6RDX1_HUMANtr|D6RBH1|D6RBH1_HUMAN	0.9999	5.43e-05	10|18	2	1127.51	1127.51	0.001652	1	3279.7	564.762	564.763	0.000826	1.46256	1.46256	seq71972_hf
LQCYNCPNPTADC	S.n[29.04]LQC[160.03]YNC[160.03]PNPTADC[160.03].K	sp|P13987|CD59_HUMAN	sp|P13987|CD59_HUMANtr|A0A2U3TZL5|A0A2U3TZL5_HUMANtr|E9PR17|E9PR17_HUMANtr|E9PNW4|E9PNW4_HUMANtr|E9PI80|E9PI80_HUMAN	0.9997	0.000134	7|24	2	1639.64	1639.64	0.000523	1	3283.3	820.829	820.829	0.0002615	0.31858	0.31858	seq71972_hf
LQCYNCPNPTADC	S.n[35.07]LQC[160.03]YNC[160.03]PNPTADC[160.03].K	sp|P13987|CD59_HUMAN	sp|P13987|CD59_HUMANtr|A0A2U3TZL5|A0A2U3TZL5_HUMANtr|E9PR17|E9PR17_HUMANtr|E9PNW4|E9PNW4_HUMANtr|E9PI80|E9PI80_HUMAN	0.9995	0.000245	6|24	2	1645.68	1645.67	0.001772	1	3284	823.845	823.846	0.000886	1.07544	1.07544	seq71972_hf
SGPINDTDANPRY	D.n[35.07]SGPINDTDANPRY.K	sp|P55210|CASP7_HUMAN	sp|P55210|CASP7_HUMANtr|Q5SVL2|Q5SVL2_HUMANtr|A0A0A0MRL7|A0A0A0MRL7_HUMAN	1	8.57e-08	13|24	2	1453.71	1452.71	1.0042	1	3292.3	727.36	727.862	0.502097	689.825	0.580467	seq71972_hf
SGPINDTDANPRY	D.n[35.07]SGPINDTDANPRY.K	sp|P55210|CASP7_HUMAN	sp|P55210|CASP7_HUMANtr|Q5SVL2|Q5SVL2_HUMANtr|A0A0A0MRL7|A0A0A0MRL7_HUMAN	1	9.31e-08	14|24	2	1452.71	1452.71	0.000938	1	3297.9	727.36	727.361	0.0004685	0.64411	0.64411	seq71972_hf
TTADPAIAASDPAT	D.n[35.07]TTADPAIAASDPAT.K	sp|Q02952|AKA12_HUMAN	sp|Q02952|AKA12_HUMAN	1	7.5e-08	12|26	2	1334.68	1334.68	0.000742	1	3299.5	668.346	668.347	0.0003705	0.554353	0.554353	seq71972_hf
LQCYNCPNPTADC	S.n[29.04]LQC[160.03]YNC[160.03]PNPTADC[160.03].K	sp|P13987|CD59_HUMAN	sp|P13987|CD59_HUMANtr|A0A2U3TZL5|A0A2U3TZL5_HUMANtr|E9PR17|E9PR17_HUMANtr|E9PNW4|E9PNW4_HUMANtr|E9PI80|E9PI80_HUMAN	0.9998	4.22e-05	9|24	2	1639.64	1639.64	-0.000103	1	3303.9	820.829	820.829	-5.1e-05	-0.0621323	-0.0621323	seq71972_hf
MVDREQLVQ	-.n[29.04]MVDREQLVQ.K	sp|P61981|1433G_HUMAN	sp|P61981|1433G_HUMAN	0.9168	0.0464	8|16	2	1144.59	1144.59	0.000353	2	3305.3	573.303	573.303	0.0001765	0.307865	0.307865	seq71972_hf
LQCYNCPNPTADC	S.n[35.07]LQC[160.03]YNC[160.03]PNPTADC[160.03].K	sp|P13987|CD59_HUMAN	sp|P13987|CD59_HUMANtr|A0A2U3TZL5|A0A2U3TZL5_HUMANtr|E9PR17|E9PR17_HUMANtr|E9PNW4|E9PNW4_HUMANtr|E9PI80|E9PI80_HUMAN	0.9998	4.5e-05	8|24	2	1646.68	1645.67	1.00507	1	3306.5	823.845	824.347	0.502534	609.615	1.04204	seq71972_hf
AAAGAAATHLEVARG	M.n[29.04]AAAGAAATHLEVARG.K	sp|Q96S52|PIGS_HUMAN	sp|Q96S52|PIGS_HUMANtr|K7EN97|K7EN97_HUMAN	0.9999	7.95e-06	15|56	3	1392.75	1392.75	-0.001704	2	3313.7	465.256	465.256	-0.000568	-1.22083	-1.22083	seq71972_hf
GVVTMTSRGAEGSVS	D.n[29.04]GVVTMTSRGAEGSVS.K	sp|Q99996|AKAP9_HUMAN	sp|Q99996|AKAP9_HUMANtr|A0A087WX84|A0A087WX84_HUMANtr|A0A0A0MRF6|A0A0A0MRF6_HUMANtr|A0A0A0MRE9|A0A0A0MRE9_HUMAN	0.9727	0.00328	8|28	2	1464.72	1464.72	-0.001491	1	3314.5	733.369	733.369	-0.0007455	-1.01654	-1.01654	seq71972_hf
SDARALYEAGERR	D.n[35.07]SDARALYEAGERR.K	sp|P04083|ANXA1_HUMAN	sp|P04083|ANXA1_HUMAN	0.9999	4.79e-05	19|72	4	1526.8	1526.8	0.000232	1	3314.6	382.708	382.708	5.8e-05	0.151552	0.151552	seq71972_hf
MVDREQLVQ	-.n[35.07]MVDREQLVQ.K	sp|P61981|1433G_HUMAN	sp|P61981|1433G_HUMAN	0.9366	0.0379	8|16	2	1150.62	1150.62	0.000421	2	3317.2	576.319	576.319	0.0002105	0.365249	0.365249	seq71972_hf
SDARALYEAGERR	D.n[35.07]SDARALYEAGERR.K	sp|P04083|ANXA1_HUMAN	sp|P04083|ANXA1_HUMAN	0.9993	9.61e-05	18|48	3	1526.8	1526.8	-0.001106	1	3318.2	509.941	509.941	-0.000368667	-0.72296	-0.72296	seq71972_hf
TTADPAIAASDPAT	D.n[35.07]TTADPAIAASDPAT.K	sp|Q02952|AKA12_HUMAN	sp|Q02952|AKA12_HUMAN	1	3.91e-09	14|26	2	1334.68	1334.68	0.001783	1	3319.9	668.346	668.347	0.0008915	1.33389	1.33389	seq71972_hf
AAAGAAATHLEVARG	M.n[35.07]AAAGAAATHLEVARG.K	sp|Q96S52|PIGS_HUMAN	sp|Q96S52|PIGS_HUMANtr|K7EN97|K7EN97_HUMAN	1	2.1e-08	18|56	3	1399.78	1398.78	1.00258	2	3321	467.267	467.601	0.334194	714.698	-0.548188	seq71972_hf
GGRGADAGSSGGTGPTEGYSPPAASTRAAARA	M.n[29.04]GGRGADAGSSGGTGPTEGYSPPAASTRAAARA.K	sp|Q969W3|F104A_HUMAN	sp|Q969W3|F104A_HUMANtr|J3KT76|J3KT76_HUMANtr|J3KSI9|J3KSI9_HUMAN	1	1.09e-08	21|186	4	2889.38	2888.38	1.00639	2	3321.1	723.101	723.353	0.251598	347.822	1.05101	seq71972_hf
AAEAEPEHSFDGLRR	P.n[35.07]AAEAEPEHSFDGLRR.K	sp|Q15149|PLEC_HUMAN	sp|Q15149|PLEC_HUMAN	0.9994	0.000352	11|84	4	1718.86	1717.86	1.00398	1	3322.2	430.472	430.723	0.250995	582.729	0.365664	seq71972_hf
GGRGADAGSSGGTGPTEGYSPPAASTRAAARA	M.n[35.07]GGRGADAGSSGGTGPTEGYSPPAASTRAAARA.K	sp|Q969W3|F104A_HUMAN	sp|Q969W3|F104A_HUMANtr|J3KT76|J3KT76_HUMANtr|J3KSI9|J3KSI9_HUMAN	1	9.75e-09	19|186	4	2896.41	2894.41	2.00338	2	3324.2	724.609	725.11	0.500846	690.717	-1.14362	seq71972_hf
MVDREQLVQ	-.n[29.04]MVDREQLVQ.K	sp|P61981|1433G_HUMAN	sp|P61981|1433G_HUMAN	0.975	0.00551	9|16	2	1144.59	1144.59	-0.00052	2	3325.8	573.303	573.303	-0.0002605	-0.454385	-0.454385	seq71972_hf
RVVVTDDSDERRL	D.n[35.07]RVVVTDDSDERRL.K	sp|Q9BQG0|MBB1A_HUMAN	sp|Q9BQG0|MBB1A_HUMANtr|I3L1L3|I3L1L3_HUMAN	0.9518	0.0104	8|48	3	1592.87	1592.87	-0.00041	1	3327.8	531.964	531.964	-0.000136667	-0.25691	-0.25691	seq71972_hf
AAAGAAATHLEVARG	M.n[29.04]AAAGAAATHLEVARG.K	sp|Q96S52|PIGS_HUMAN	sp|Q96S52|PIGS_HUMANtr|K7EN97|K7EN97_HUMAN	0.9995	5.76e-06	28|56	3	1392.74	1392.75	-0.005517	2	3334.4	465.256	465.255	-0.001839	-3.95267	-3.95267	seq71972_hf
MVDREQLVQ	-.n[35.07]MVDREQLVQ.K	sp|P61981|1433G_HUMAN	sp|P61981|1433G_HUMAN	0.9898	0.0061	8|16	2	1150.62	1150.62	0.001163	2	3338.6	576.319	576.319	0.000581	1.00812	1.00812	seq71972_hf
SAMEPTGPTQERY	D.n[29.04]SAMEPTGPTQERY.K	sp|P36915|GNL1_HUMAN	sp|P36915|GNL1_HUMANtr|A0A140T8Y2|A0A140T8Y2_HUMAN	0.9994	0.000174	9|24	2	1493.68	1493.68	-0.000185	1	3338.7	747.848	747.848	-9.3e-05	-0.124357	-0.124357	seq71972_hf
IGGGPSSSSSSSNAVPSGTSYG	D.n[29.04]IGGGPSSSSSSSNAVPSGTSYG.K	sp|P35568|IRS1_HUMAN	sp|P35568|IRS1_HUMAN	0.9838	0.00328	5|42	2	1969.89	1969.89	-0.001022	1	3343.2	985.951	985.95	-0.000511	-0.518282	-0.518282	seq71972_hf
HERITMLNR	D.n[35.07]HERITMLNR.K	sp|Q9H501|ESF1_HUMAN	sp|Q9H501|ESF1_HUMANtr|A0A087WX71|A0A087WX71_HUMAN	0.9415	0.00955	7|32	3	1202.68	1202.68	-0.000642	1	3343.9	401.899	401.899	-0.000214	-0.532472	-0.532472	seq71972_hf
GGRGADAGSSGGTGPTEGYSPPAASTRAAARA	M.n[29.04]GGRGADAGSSGGTGPTEGYSPPAASTRAAARA.K	sp|Q969W3|F104A_HUMAN	sp|Q969W3|F104A_HUMANtr|J3KT76|J3KT76_HUMANtr|J3KSI9|J3KSI9_HUMAN	1	1.23e-08	15|186	4	2889.38	2888.38	1.00664	2	3345.6	723.101	723.353	0.251659	347.906	1.13534	seq71972_hf
HPIVETLRQ	D.n[35.07]HPIVETLRQ.K	sp|P08238|HS90B_HUMAN	sp|P08238|HS90B_HUMAN	0.9893	0.00135	9|32	3	1125.67	1125.67	-0.000905	1	3346.2	376.231	376.231	-0.000302	-0.802698	-0.802698	seq71972_hf
RVVVTDDSDERRL	D.n[29.04]RVVVTDDSDERRL.K	sp|Q9BQG0|MBB1A_HUMAN	sp|Q9BQG0|MBB1A_HUMANtr|I3L1L3|I3L1L3_HUMAN	0.9998	0.000216	9|72	4	1586.84	1586.84	0.000928	1	3346.3	397.717	397.717	0.000232	0.583329	0.583329	seq71972_hf
HPIVETLRQ	D.n[35.07]HPIVETLRQ.K	sp|P08238|HS90B_HUMAN	sp|P08238|HS90B_HUMAN	0.9804	0.0046	7|16	2	1125.67	1125.67	-0.000444	1	3347.1	563.843	563.843	-0.000222	-0.393727	-0.393727	seq71972_hf
RVVVTDDSDERRL	D.n[35.07]RVVVTDDSDERRL.K	sp|Q9BQG0|MBB1A_HUMAN	sp|Q9BQG0|MBB1A_HUMANtr|I3L1L3|I3L1L3_HUMAN	0.9566	0.00843	11|48	3	1592.87	1592.87	-0.000593	1	3348.1	531.964	531.964	-0.000197667	-0.371579	-0.371579	seq71972_hf
RVVVTDDSDERRL	D.n[35.07]RVVVTDDSDERRL.K	sp|Q9BQG0|MBB1A_HUMAN	sp|Q9BQG0|MBB1A_HUMANtr|I3L1L3|I3L1L3_HUMAN	0.9994	2.86e-05	10|72	4	1593.87	1592.87	0.999882	1	3349.1	399.225	399.475	0.249971	625.748	-2.17035	seq71972_hf
SAMEPTGPTQERY	D.n[29.04]SAMEPTGPTQERY.K	sp|P36915|GNL1_HUMAN	sp|P36915|GNL1_HUMANtr|A0A140T8Y2|A0A140T8Y2_HUMAN	0.9996	0.000209	11|24	2	1493.68	1493.68	0.001516	1	3359.4	747.848	747.849	0.0007575	1.0129	1.0129	seq71972_hf
HERITMLNR	D.n[29.04]HERITMLNR.K	sp|Q9H501|ESF1_HUMAN	sp|Q9H501|ESF1_HUMANtr|A0A087WX71|A0A087WX71_HUMAN	0.9998	5.76e-05	13|32	3	1196.64	1196.64	1.7e-05	1	3360	399.889	399.889	5.66667e-06	0.0141706	0.0141706	seq71972_hf
GGRGADAGSSGGTGPTEGYSPPAASTRAAARA	M.n[35.07]GGRGADAGSSGGTGPTEGYSPPAASTRAAARA.K	sp|Q969W3|F104A_HUMAN	sp|Q969W3|F104A_HUMANtr|J3KT76|J3KT76_HUMANtr|J3KSI9|J3KSI9_HUMAN	0.9999	2.68e-05	14|186	4	2896.42	2894.41	2.00827	2	3361.9	724.609	725.111	0.502067	692.399	0.539917	seq71972_hf
HPIVETLRQ	D.n[35.07]HPIVETLRQ.K	sp|P08238|HS90B_HUMAN	sp|P08238|HS90B_HUMAN	0.9998	0.000124	8|16	2	1125.67	1125.67	0.000471	1	3367.3	563.843	563.843	0.000235	0.416782	0.416782	seq71972_hf
AQDVQASQAEADQQQTRL	D.n[35.07]AQDVQASQAEADQQQTRL.K	sp|Q9P2E9|RRBP1_HUMAN	sp|Q9P2E9|RRBP1_HUMANtr|F8W7S5|F8W7S5_HUMANtr|A0A087WVV2|A0A087WVV2_HUMAN	1	7.46e-06	10|68	3	2020.01	2020	0.005494	1	3392.3	674.342	674.344	0.00183133	2.71573	2.71573	seq71972_hf
LSPVSEPEEQA	D.n[35.07]LSPVSEPEEQA.K	sp|Q04637|IF4G1_HUMAN	sp|Q04637|IF4G1_HUMANtr|C9JF13|C9JF13_HUMANtr|C9J2Z7|C9J2Z7_HUMANtr|E7EUU4|E7EUU4_HUMANtr|E7EX73|E7EX73_HUMANtr|C9JWW9|C9JWW9_HUMANtr|E9PGM1|E9PGM1_HUMANtr|C9K073|C9K073_HUMANtr|C9J6B6|C9J6B6_HUMAN	0.968	0.0191	7|20	2	1218.62	1218.62	0.002873	1	3394.2	610.317	610.318	0.0014365	2.35369	2.35369	seq71972_hf
APAEILNG	M.n[29.04]APAEILNG.K	sp|P11586|C1TC_HUMAN	sp|P11586|C1TC_HUMANtr|F5H2F4|F5H2F4_HUMAN	0.8889	0.069	6|14	2	811.445	811.444	0.000556	2	3412.7	406.729	406.73	0.000278	0.683501	0.683501	seq71972_hf
AQDVQASQAEADQQQTRL	D.n[35.07]AQDVQASQAEADQQQTRL.K	sp|Q9P2E9|RRBP1_HUMAN	sp|Q9P2E9|RRBP1_HUMANtr|F8W7S5|F8W7S5_HUMANtr|A0A087WVV2|A0A087WVV2_HUMAN	1	2.89e-10	17|68	3	2020.01	2020	0.001832	1	3413.6	674.342	674.342	0.000610667	0.905574	0.905574	seq71972_hf
LSPVSEPEEQA	D.n[35.07]LSPVSEPEEQA.K	sp|Q04637|IF4G1_HUMAN	sp|Q04637|IF4G1_HUMANtr|C9JF13|C9JF13_HUMANtr|C9J2Z7|C9J2Z7_HUMANtr|E7EUU4|E7EUU4_HUMANtr|E7EX73|E7EX73_HUMANtr|C9JWW9|C9JWW9_HUMANtr|E9PGM1|E9PGM1_HUMANtr|C9K073|C9K073_HUMANtr|C9J6B6|C9J6B6_HUMAN	0.9853	0.00875	7|20	2	1218.62	1218.62	0.002093	1	3414.7	610.317	610.318	0.0010465	1.71468	1.71468	seq71972_hf
AHSGAQGLLAAQ	K.n[29.04]AHSGAQGLLAAQ.K	sp|Q9Y2Z4|SYYM_HUMAN	sp|Q9Y2Z4|SYYM_HUMANtr|H0YHS6|H0YHS6_HUMAN	0.9935	0.00135	8|22	2	1151.61	1150.61	1.00439	1	3419.5	576.312	576.814	0.502197	870.639	0.904971	seq71972_hf
AHSGAQGLLAAQ	K.n[35.07]AHSGAQGLLAAQ.K	sp|Q9Y2Z4|SYYM_HUMAN	sp|Q9Y2Z4|SYYM_HUMANtr|H0YHS6|H0YHS6_HUMAN	0.9966	0.002	10|22	2	1156.64	1156.64	0.001051	1	3430.5	579.328	579.328	0.000525	0.906222	0.906222	seq71972_hf
SSNVENQLQATQAAR	N.n[35.07]SSNVENQLQATQAAR.K	sp|P52292|IMA1_HUMAN	sp|P52292|IMA1_HUMANtr|J3KS65|J3KS65_HUMANtr|J3QLL0|J3QLL0_HUMAN	1	9.41e-06	8|28	2	1649.86	1649.85	0.003722	1	3437.2	825.935	825.936	0.001861	2.2532	2.2532	seq71972_hf
AHSGAQGLLAAQ	K.n[29.04]AHSGAQGLLAAQ.K	sp|Q9Y2Z4|SYYM_HUMAN	sp|Q9Y2Z4|SYYM_HUMANtr|H0YHS6|H0YHS6_HUMAN	1	1.6e-05	13|22	2	1150.61	1150.61	0.000938	1	3439.9	576.312	576.312	0.000469	0.813795	0.813795	seq71972_hf
AHSGAQGLLAAQ	K.n[35.07]AHSGAQGLLAAQ.K	sp|Q9Y2Z4|SYYM_HUMAN	sp|Q9Y2Z4|SYYM_HUMANtr|H0YHS6|H0YHS6_HUMAN	0.9889	0.00662	13|22	2	1156.64	1156.64	0.001321	1	3450.7	579.328	579.329	0.00066	1.13925	1.13925	seq71972_hf
SSNVENQLQATQAAR	N.n[35.07]SSNVENQLQATQAAR.K	sp|P52292|IMA1_HUMAN	sp|P52292|IMA1_HUMANtr|J3KS65|J3KS65_HUMANtr|J3QLL0|J3QLL0_HUMAN	0.9967	0.000714	5|28	2	1650.86	1649.85	1.00494	1	3459.1	825.935	826.437	0.502471	607.997	0.963776	seq71972_hf
AHSGAQGLLAAQ	K.n[29.04]AHSGAQGLLAAQ.K	sp|Q9Y2Z4|SYYM_HUMAN	sp|Q9Y2Z4|SYYM_HUMANtr|H0YHS6|H0YHS6_HUMAN	0.9995	0.000299	13|22	2	1150.61	1150.61	0.002345	1	3459.9	576.312	576.313	0.0011725	2.03448	2.03448	seq71972_hf
AHSGAQGLLAAQ	K.n[35.07]AHSGAQGLLAAQ.K	sp|Q9Y2Z4|SYYM_HUMAN	sp|Q9Y2Z4|SYYM_HUMANtr|H0YHS6|H0YHS6_HUMAN	0.9983	0.000916	12|22	2	1156.64	1156.64	0.000373	1	3470.9	579.328	579.328	0.000186	0.321062	0.321062	seq71972_hf
AADTQVSETL	M.n[35.07]AADTQVSETL.K	sp|Q92616|GCN1_HUMAN	sp|Q92616|GCN1_HUMAN	0.9809	0.0114	7|18	2	1067.56	1067.56	0.000641	2	3480.4	534.785	534.786	0.000321	0.600241	0.600241	seq71972_hf
GHVPEGAGF	E.n[29.04]GHVPEGAGF.K	sp|Q8IVF2|AHNK2_HUMAN	sp|Q8IVF2|AHNK2_HUMAN	0.955	0.027	7|16	2	897.435	897.434	0.000364	1	3480.5	449.725	449.725	0.0001825	0.405804	0.405804	seq71972_hf
AADTQVSETL	M.n[29.04]AADTQVSETL.K	sp|Q92616|GCN1_HUMAN	sp|Q92616|GCN1_HUMAN	0.9918	0.00488	8|18	2	1061.53	1061.52	0.001268	2	3489.2	531.769	531.77	0.000634	1.19224	1.19224	seq71972_hf
SGIENMEVDENDRRE	D.n[35.07]SGIENMEVDENDRRE.K	sp|O95155|UBE4B_HUMAN	sp|O95155|UBE4B_HUMAN	0.9734	0.014	9|56	3	1825.84	1825.83	0.00582	1	3489.3	609.618	609.62	0.00194	3.18231	3.18231	seq71972_hf
AADTQVSETL	M.n[35.07]AADTQVSETL.K	sp|Q92616|GCN1_HUMAN	sp|Q92616|GCN1_HUMAN	0.9931	0.00411	8|18	2	1067.56	1067.56	0.001781	2	3500.8	534.785	534.786	0.0008905	1.66515	1.66515	seq71972_hf
GVQIRSLS	D.n[35.07]GVQIRSLS.K	sp|Q5T3I0|GPTC4_HUMAN	sp|Q5T3I0|GPTC4_HUMANsp|Q9C0I4|THS7B_HUMANtr|E9PAV9|E9PAV9_HUMANtr|E7EM75|E7EM75_HUMANtr|E9PPY4|E9PPY4_HUMANtr|A0A0A0MRK1|A0A0A0MRK1_HUMANtr|F2Z3C6|F2Z3C6_HUMANtr|C9JKN6|C9JKN6_HUMAN	0.9706	0.0132	7|14	2	892.559	892.555	0.003314	1	3503	447.285	447.287	0.001657	3.70456	3.70456	seq71972_hf
VTADSEVLEERQ	A.n[29.04]VTADSEVLEERQ.K	sp|Q9NPL8|TIDC1_HUMAN	sp|Q9NPL8|TIDC1_HUMANtr|C9JR82|C9JR82_HUMANtr|F8WC42|F8WC42_HUMANtr|F8WAU6|F8WAU6_HUMANtr|C9JU35|C9JU35_HUMANtr|F8WB00|F8WB00_HUMANtr|G3XA94|G3XA94_HUMAN	1	9.95e-07	12|22	2	1402.7	1402.69	0.00264	1	3513.6	702.354	702.356	0.0013205	1.8801	1.8801	seq71972_hf
SGIENMEVDENDRRE	D.n[35.07]SGIENMEVDENDRRE.K	sp|O95155|UBE4B_HUMAN	sp|O95155|UBE4B_HUMAN	0.9998	0.000131	10|56	3	1825.84	1825.83	0.004448	1	3514.5	609.618	609.62	0.00148267	2.43212	2.43212	seq71972_hf
VTADSEVLEERQ	A.n[35.07]VTADSEVLEERQ.K	sp|Q9NPL8|TIDC1_HUMAN	sp|Q9NPL8|TIDC1_HUMANtr|C9JR82|C9JR82_HUMANtr|F8WC42|F8WC42_HUMANtr|F8WAU6|F8WAU6_HUMANtr|C9JU35|C9JU35_HUMANtr|F8WB00|F8WB00_HUMANtr|G3XA94|G3XA94_HUMAN	1	2.44e-07	11|22	2	1408.73	1408.73	0.002222	1	3519.6	705.37	705.371	0.0011115	1.57577	1.57577	seq71972_hf
SSGAHGEEGSARMW	M.n[29.04]SSGAHGEEGSARMW.K	sp|P12074|CX6A1_HUMAN	sp|P12074|CX6A1_HUMANtr|H0YIV9|H0YIV9_HUMAN	1	1.42e-10	24|52	3	1488.64	1488.64	0.001737	1	3521.2	497.221	497.222	0.000579	1.16447	1.16447	seq71972_hf
SSGAHGEEGSARMW	M.n[29.04]SSGAHGEEGSARMW.K	sp|P12074|CX6A1_HUMAN	sp|P12074|CX6A1_HUMANtr|H0YIV9|H0YIV9_HUMAN	0.9985	0.000843	9|26	2	1488.64	1488.64	0.002384	1	3524.7	745.328	745.329	0.001192	1.59929	1.59929	seq71972_hf
SSGAHGEEGSARMW	M.n[35.07]SSGAHGEEGSARMW.K	sp|P12074|CX6A1_HUMAN	sp|P12074|CX6A1_HUMANtr|H0YIV9|H0YIV9_HUMAN	1	9.66e-08	22|52	3	1494.68	1494.67	0.001794	1	3525.5	499.232	499.232	0.000597667	1.19717	1.19717	seq71972_hf
SSGAHGEEGSARMW	M.n[35.07]SSGAHGEEGSARMW.K	sp|P12074|CX6A1_HUMAN	sp|P12074|CX6A1_HUMANtr|H0YIV9|H0YIV9_HUMAN	1	6.36e-08	14|26	2	1494.68	1494.67	0.004091	1	3530.9	748.344	748.346	0.0020455	2.73336	2.73336	seq71972_hf
SSGAHGEEGSARMW	M.n[29.04]SSGAHGEEGSARMW.K	sp|P12074|CX6A1_HUMAN	sp|P12074|CX6A1_HUMANtr|H0YIV9|H0YIV9_HUMAN	1	2.33e-11	22|52	3	1488.64	1488.64	0.001963	1	3541.7	497.221	497.222	0.000654	1.31531	1.31531	seq71972_hf
SSGAHGEEGSARMW	M.n[29.04]SSGAHGEEGSARMW.K	sp|P12074|CX6A1_HUMAN	sp|P12074|CX6A1_HUMANtr|H0YIV9|H0YIV9_HUMAN	0.9996	0.000228	14|26	2	1488.64	1488.64	0.002075	1	3545.2	745.328	745.329	0.001037	1.39133	1.39133	seq71972_hf
SSGAHGEEGSARMW	M.n[35.07]SSGAHGEEGSARMW.K	sp|P12074|CX6A1_HUMAN	sp|P12074|CX6A1_HUMANtr|H0YIV9|H0YIV9_HUMAN	1	9.61e-09	19|52	3	1494.68	1494.67	0.002225	1	3545.7	499.232	499.232	0.000741333	1.48495	1.48495	seq71972_hf
NLCAIHA	T.n[35.07]NLC[160.03]AIHA.K	sp|Q71DI3|H32_HUMAN	sp|Q71DI3|H32_HUMANsp|Q6NXT2|H3C_HUMANsp|P84243|H33_HUMANsp|P68431|H31_HUMANtr|A0A2R8Y7G9|A0A2R8Y7G9_HUMANtr|K7EK07|K7EK07_HUMANtr|Q5TEC6|Q5TEC6_HUMAN	0.9974	0.0015	7|12	2	831.45	831.449	0.001277	1	3568.8	416.732	416.732	0.000639	1.53336	1.53336	seq71972_hf
GQAGFGNDTLS	D.n[35.07]GQAGFGNDTLS.K	sp|Q7Z739|YTHD3_HUMAN	sp|Q7Z739|YTHD3_HUMANtr|A0A087X0Q1|A0A087X0Q1_HUMANtr|A0A087WY31|A0A087WY31_HUMANtr|A0A024R7W5|A0A024R7W5_HUMAN	0.9889	0.0056	9|20	2	1099.54	1099.54	0.000287	1	3588.1	550.775	550.775	0.000143	0.259634	0.259634	seq71972_hf
SSRQQEYDF	D.n[35.07]SSRQQEYDF.K	sp|Q03252|LMNB2_HUMAN	sp|Q03252|LMNB2_HUMAN	0.9688	0.00955	8|16	2	1192.56	1192.56	-0.000181	1	3602	597.286	597.286	-9.05e-05	-0.151519	-0.151519	seq71972_hf
GQAGFGNDTLS	D.n[35.07]GQAGFGNDTLS.K	sp|Q7Z739|YTHD3_HUMAN	sp|Q7Z739|YTHD3_HUMANtr|A0A087X0Q1|A0A087X0Q1_HUMANtr|A0A087WY31|A0A087WY31_HUMANtr|A0A024R7W5|A0A024R7W5_HUMAN	0.9988	0.000711	10|20	2	1099.54	1099.54	0.001135	1	3608.4	550.775	550.776	0.000567	1.02946	1.02946	seq71972_hf
SSRQQEYDF	D.n[35.07]SSRQQEYDF.K	sp|Q03252|LMNB2_HUMAN	sp|Q03252|LMNB2_HUMAN	0.9903	0.00575	8|16	2	1192.56	1192.56	0.001741	1	3622.5	597.286	597.287	0.0008705	1.45742	1.45742	seq71972_hf
IAVAAQNCY	K.n[29.04]IAVAAQNC[160.03]Y.K	sp|P60174|TPIS_HUMAN	sp|P60174|TPIS_HUMAN	0.9889	0.00658	6|16	2	1036.5	1036.5	0.001005	1	3635.3	519.258	519.258	0.0005025	0.967726	0.967726	seq71972_hf
AGAEPITADSDPAYSS	D.n[35.07]AGAEPITADSDPAYSS.K	sp|Q8N163|CCAR2_HUMAN	sp|Q8N163|CCAR2_HUMANtr|E5RHJ4|E5RHJ4_HUMAN	1	3.33e-10	12|30	2	1584.74	1584.74	0.002768	1	3641.6	793.376	793.377	0.0013845	1.74507	1.74507	seq71972_hf
AGAEPITADSDPAYSS	D.n[35.07]AGAEPITADSDPAYSS.K	sp|Q8N163|CCAR2_HUMAN	sp|Q8N163|CCAR2_HUMANtr|E5RHJ4|E5RHJ4_HUMAN	1	1.83e-08	10|30	2	1584.74	1584.74	0.002223	1	3662.2	793.376	793.377	0.0011115	1.40097	1.40097	seq71972_hf
SGRQIEYEY	D.n[29.04]SGRQIEYEY.K	sp|P20700|LMNB1_HUMAN	sp|P20700|LMNB1_HUMANtr|E9PBF6|E9PBF6_HUMANtr|A0A0D9SFE5|A0A0D9SFE5_HUMAN	0.9992	0.000457	10|16	2	1171.55	1171.55	0.002048	1	3723.4	586.783	586.784	0.0010235	1.74425	1.74425	seq71972_hf
SGRQIEYEY	D.n[35.07]SGRQIEYEY.K	sp|P20700|LMNB1_HUMAN	sp|P20700|LMNB1_HUMANtr|E9PBF6|E9PBF6_HUMANtr|A0A0D9SFE5|A0A0D9SFE5_HUMAN	0.9864	0.00808	7|16	2	1177.59	1177.58	0.004104	1	3724.6	589.799	589.801	0.002052	3.47914	3.47914	seq71972_hf
ARPDDEEGAAVAPGHPLA	M.n[35.07]ARPDDEEGAAVAPGHPLA.K	sp|Q9Y5Y0|FLVC1_HUMAN	sp|Q9Y5Y0|FLVC1_HUMAN	1	9.54e-09	17|68	3	1805.92	1805.91	0.003505	2	3736.1	602.978	602.979	0.00116867	1.93815	1.93815	seq71972_hf
SGRQIEYEY	D.n[29.04]SGRQIEYEY.K	sp|P20700|LMNB1_HUMAN	sp|P20700|LMNB1_HUMANtr|E9PBF6|E9PBF6_HUMANtr|A0A0D9SFE5|A0A0D9SFE5_HUMAN	0.9992	0.000426	9|16	2	1171.55	1171.55	0.00199	1	3743.6	586.783	586.784	0.000995	1.69568	1.69568	seq71972_hf
SGRQIEYEY	D.n[35.07]SGRQIEYEY.K	sp|P20700|LMNB1_HUMAN	sp|P20700|LMNB1_HUMANtr|E9PBF6|E9PBF6_HUMANtr|A0A0D9SFE5|A0A0D9SFE5_HUMAN	0.9987	0.000742	9|16	2	1177.58	1177.58	0.001456	1	3744.7	589.799	589.799	0.000728	1.23432	1.23432	seq71972_hf
ARPDDEEGAAVAPGHPLA	M.n[29.04]ARPDDEEGAAVAPGHPLA.K	sp|Q9Y5Y0|FLVC1_HUMAN	sp|Q9Y5Y0|FLVC1_HUMAN	1	5.49e-08	21|68	3	1799.88	1799.88	0.002263	2	3748	600.967	600.968	0.000754333	1.2552	1.2552	seq71972_hf
VIRDAVTYTEHA	N.n[29.04]VIRDAVTYTEHA.K	sp|P62805|H4_HUMAN	sp|P62805|H4_HUMAN	0.9887	0.00612	11|44	3	1401.73	1401.73	0.002143	1	3750	468.249	468.25	0.000714333	1.52554	1.52554	seq71972_hf
VIRDAVTYTEHA	N.n[35.07]VIRDAVTYTEHA.K	sp|P62805|H4_HUMAN	sp|P62805|H4_HUMAN	0.9999	3.55e-05	12|44	3	1407.76	1407.76	0.001542	1	3752.4	470.26	470.26	0.000514	1.09301	1.09301	seq71972_hf
GQSAFANETLN	D.n[35.07]GQSAFANETLN.K	sp|Q9Y5A9|YTHD2_HUMAN	sp|Q9Y5A9|YTHD2_HUMANtr|S4R3J8|S4R3J8_HUMANtr|S4R3V3|S4R3V3_HUMAN	1	2.13e-07	10|20	2	1184.59	1184.59	0.001356	1	3753.3	593.302	593.302	0.0006775	1.14191	1.14191	seq71972_hf
ARPDDEEGAAVAPGHPLA	M.n[35.07]ARPDDEEGAAVAPGHPLA.K	sp|Q9Y5Y0|FLVC1_HUMAN	sp|Q9Y5Y0|FLVC1_HUMAN	1	1.36e-08	21|68	3	1805.91	1805.91	0.002811	2	3756.5	602.978	602.979	0.000937	1.55395	1.55395	seq71972_hf
SGRQIEYEY	D.n[29.04]SGRQIEYEY.K	sp|P20700|LMNB1_HUMAN	sp|P20700|LMNB1_HUMANtr|E9PBF6|E9PBF6_HUMANtr|A0A0D9SFE5|A0A0D9SFE5_HUMAN	0.9989	0.000646	9|16	2	1171.55	1171.55	0.002625	1	3763.8	586.783	586.784	0.0013125	2.23677	2.23677	seq71972_hf
ARPDDEEGAAVAPGHPLA	M.n[29.04]ARPDDEEGAAVAPGHPLA.K	sp|Q9Y5Y0|FLVC1_HUMAN	sp|Q9Y5Y0|FLVC1_HUMAN	1	1.41e-07	19|68	3	1799.88	1799.88	0.002018	2	3768.6	600.967	600.968	0.000672667	1.11931	1.11931	seq71972_hf
VIRDAVTYTEHA	N.n[29.04]VIRDAVTYTEHA.K	sp|P62805|H4_HUMAN	sp|P62805|H4_HUMAN	0.9999	2.81e-05	14|44	3	1401.73	1401.73	0.001854	1	3770.7	468.249	468.25	0.000618	1.31981	1.31981	seq71972_hf
VIRDAVTYTEHA	N.n[35.07]VIRDAVTYTEHA.K	sp|P62805|H4_HUMAN	sp|P62805|H4_HUMAN	1	6.6e-09	16|44	3	1407.76	1407.76	0.00152	1	3772.7	470.26	470.26	0.000506667	1.07742	1.07742	seq71972_hf
GEFPSHSGLYPGP	W.n[35.07]GEFPSHSGLYPGP.K	sp|P08151|GLI1_HUMAN	sp|P08151|GLI1_HUMAN	0.9672	0.0196	5|24	2	1377.68	1377.68	0.001318	1	3778.7	689.846	689.847	0.000659	0.955285	0.955285	seq71972_hf
SGRQIEYEY	D.n[29.04]SGRQIEYEY.K	sp|P20700|LMNB1_HUMAN	sp|P20700|LMNB1_HUMANtr|E9PBF6|E9PBF6_HUMANtr|A0A0D9SFE5|A0A0D9SFE5_HUMAN	0.9992	0.000437	9|16	2	1171.55	1171.55	0.000811	1	3784.3	586.783	586.783	0.0004055	0.691056	0.691056	seq71972_hf
SGRQIEYEY	D.n[35.07]SGRQIEYEY.K	sp|P20700|LMNB1_HUMAN	sp|P20700|LMNB1_HUMANtr|E9PBF6|E9PBF6_HUMANtr|A0A0D9SFE5|A0A0D9SFE5_HUMAN	0.9934	0.00393	9|16	2	1177.58	1177.58	0.000536	1	3784.3	589.799	589.799	0.000268	0.454392	0.454392	seq71972_hf
VIRDAVTYTEHA	N.n[35.07]VIRDAVTYTEHA.K	sp|P62805|H4_HUMAN	sp|P62805|H4_HUMAN	1	1.53e-05	15|44	3	1407.76	1407.76	0.001159	1	3792.9	470.26	470.26	0.000386333	0.821531	0.821531	seq71972_hf
VIRDAVTYTEHA	N.n[29.04]VIRDAVTYTEHA.K	sp|P62805|H4_HUMAN	sp|P62805|H4_HUMAN	1	2.38e-07	14|44	3	1401.72	1401.73	-0.000902	1	3796.8	468.249	468.249	-0.000300667	-0.642109	-0.642109	seq71972_hf
SGRQIEYEY	D.n[29.04]SGRQIEYEY.K	sp|P20700|LMNB1_HUMAN	sp|P20700|LMNB1_HUMANtr|E9PBF6|E9PBF6_HUMANtr|A0A0D9SFE5|A0A0D9SFE5_HUMAN	0.9996	0.000216	9|16	2	1171.55	1171.55	0.000496	1	3804.5	586.783	586.783	0.000248	0.422643	0.422643	seq71972_hf
SGRQIEYEY	D.n[35.07]SGRQIEYEY.K	sp|P20700|LMNB1_HUMAN	sp|P20700|LMNB1_HUMANtr|E9PBF6|E9PBF6_HUMANtr|A0A0D9SFE5|A0A0D9SFE5_HUMAN	0.9356	0.00528	9|16	2	1177.58	1177.58	-0.001743	1	3804.9	589.799	589.798	-0.0008715	-1.47763	-1.47763	seq71972_hf
HYSGNNIELGTACG	H.n[35.07]HYSGNNIELGTAC[160.03]G.K	sp|P62888|RL30_HUMAN	sp|P62888|RL30_HUMANtr|A0A0B4J213|A0A0B4J213_HUMANtr|E5RI99|E5RI99_HUMAN	0.9272	0.00022	7|26	2	1526.7	1525.7	0.997641	1	3807.9	763.859	764.358	0.49882	652.6	-3.73451	seq71972_hf
AMLAAQDVAQRC	A.n[35.07]AMLAAQDVAQRC[160.03].K	sp|P62263|RS14_HUMAN	sp|P62263|RS14_HUMANtr|E5RH77|E5RH77_HUMANtr|A0A2R8Y811|A0A2R8Y811_HUMAN	0.9958	0.00246	9|22	2	1366.69	1366.69	0.001033	1	3826.1	684.353	684.353	0.0005165	0.754727	0.754727	seq71972_hf
NIIPASTGAA	Q.n[29.04]NIIPASTGAA.K	sp|O14556|G3PT_HUMAN	sp|O14556|G3PT_HUMANsp|P04406|G3P_HUMANtr|E7EUT5|E7EUT5_HUMAN	0.9937	0.00371	7|18	2	941.519	941.518	0.001273	1	3829.6	471.766	471.767	0.0006365	1.34918	1.34918	seq71972_hf
CTPEFQANEVR	N.n[29.04]C[160.03]TPEFQANEVR.K	sp|P20839|IMDH1_HUMAN	sp|P20839|IMDH1_HUMANsp|P12268|IMDH2_HUMANtr|H7C511|H7C511_HUMANtr|C9K0R9|C9K0R9_HUMANtr|H7C5T1|H7C5T1_HUMANtr|C9J381|C9J381_HUMANtr|H0Y4R1|H0Y4R1_HUMAN	1	5.55e-06	10|20	2	1377.64	1377.63	0.002685	1	3839.8	689.825	689.826	0.0013425	1.94614	1.94614	seq71972_hf
AMLAAQDVAQRC	A.n[35.07]AMLAAQDVAQRC[160.03].K	sp|P62263|RS14_HUMAN	sp|P62263|RS14_HUMANtr|E5RH77|E5RH77_HUMANtr|A0A2R8Y811|A0A2R8Y811_HUMAN	0.9984	0.000893	14|22	2	1366.69	1366.69	0.003768	1	3846.2	684.353	684.355	0.001884	2.75296	2.75296	seq71972_hf
VDPNIQAVRTQE	E.n[35.07]VDPNIQAVRTQE.K	sp|P05787|K2C8_HUMAN	sp|P05787|K2C8_HUMANtr|F8W1U3|F8W1U3_HUMANtr|F8VUG2|F8VUG2_HUMANtr|Q8IWY7|Q8IWY7_HUMANtr|F8VQY3|F8VQY3_HUMAN	0.9901	0.00589	6|22	2	1402.77	1402.76	0.002739	1	3852.9	702.389	702.39	0.001369	1.94906	1.94906	seq71972_hf
GPAAEAEPEHSFDGLRR	D.n[35.07]GPAAEAEPEHSFDGLRR.K	sp|Q15149|PLEC_HUMAN	sp|Q15149|PLEC_HUMAN	1	3.14e-08	17|96	4	1871.94	1871.93	0.002446	1	3856.7	468.991	468.991	0.0006115	1.30386	1.30386	seq71972_hf
RQAVTNPNNTFYAT	K.n[29.04]RQAVTNPNNTFYAT.K	sp|P38646|GRP75_HUMAN	sp|P38646|GRP75_HUMANtr|D6RA73|D6RA73_HUMANtr|D6RJI2|D6RJI2_HUMAN	1	1.68e-05	5|26	2	1623.81	1623.8	0.004996	1	3858.3	812.908	812.91	0.002498	3.07291	3.07291	seq71972_hf
GPAAEAEPEHSFDGLRR	D.n[29.04]GPAAEAEPEHSFDGLRR.K	sp|Q15149|PLEC_HUMAN	sp|Q15149|PLEC_HUMAN	1	9.82e-10	23|96	4	1865.91	1865.9	0.00307	1	3867.1	467.483	467.484	0.0007675	1.64177	1.64177	seq71972_hf
AIRVTNPNARLRSEENE	L.n[29.04]AIRVTNPNARLRSEENE.-	sp|P62910|RL32_HUMAN	sp|P62910|RL32_HUMANtr|F8W727|F8W727_HUMAN	0.9649	0.0278	10|96	4	1996.05	1996.05	0.003009	1	3875.2	500.019	500.019	0.00075225	1.50444	1.50444	seq71972_hf
GPAAEAEPEHSFDGLRR	D.n[35.07]GPAAEAEPEHSFDGLRR.K	sp|Q15149|PLEC_HUMAN	sp|Q15149|PLEC_HUMAN	1	8.57e-10	24|96	4	1871.94	1871.93	0.002804	1	3878.5	468.991	468.991	0.00070125	1.49523	1.49523	seq71972_hf
RIAGEASRLAHYN	E.n[29.04]RIAGEASRLAHYN.K	sp|P58876|H2B1D_HUMAN	sp|P58876|H2B1D_HUMANsp|Q99877|H2B1N_HUMANsp|Q6DN03|H2B2C_HUMANsp|P62807|H2B1C_HUMANsp|Q99879|H2B1M_HUMANsp|P23527|H2B1O_HUMANsp|P06899|H2B1J_HUMANsp|O60814|H2B1K_HUMANsp|P33778|H2B1B_HUMANsp|Q6DRA6|H2B2D_HUMANsp|Q16778|H2B2E_HUMANsp|Q5QNW6|H2B2F_HUMANsp|Q93079|H2B1H_HUMANtr|U3KQK0|U3KQK0_HUMAN	0.9736	0.0139	12|48	3	1484.79	1484.78	0.001562	1	3885.3	495.936	495.936	0.000520667	1.04987	1.04987	seq71972_hf
GPAAEAEPEHSFDGLRR	D.n[29.04]GPAAEAEPEHSFDGLRR.K	sp|Q15149|PLEC_HUMAN	sp|Q15149|PLEC_HUMAN	1	1.34e-10	24|96	4	1865.9	1865.9	0.002831	1	3887.6	467.483	467.483	0.000708	1.51449	1.51449	seq71972_hf
YVSFGPHAG	A.n[29.04]YVSFGPHAG.K	sp|P50914|RL14_HUMAN	sp|P50914|RL14_HUMANtr|E7EPB3|E7EPB3_HUMAN	0.8978	0.0631	6|16	2	961.467	961.466	0.00137	1	3898.6	481.74	481.741	0.000685	1.42193	1.42193	seq71972_hf
AEGERTECAEPPRDEPPADGAL	M.n[29.04]AEGERTEC[160.03]AEPPRDEPPADGAL.K	sp|P53041|PPP5_HUMAN	sp|P53041|PPP5_HUMANtr|H0YDU8|H0YDU8_HUMAN	0.9998	0.000108	8|84	3	2395.09	2394.08	1.00927	1	3916.5	799.033	799.369	0.336425	420.863	2.4707	seq71972_hf
ALGSPEMDVR	M.n[35.07]ALGSPEMDVR.K	sp|O15446|RPA34_HUMAN	sp|O15446|RPA34_HUMANtr|K7EQC8|K7EQC8_HUMAN	0.968	0.0191	7|18	2	1107.58	1107.58	0.001928	1	3919.2	554.798	554.799	0.000964	1.73757	1.73757	seq71972_hf
SPPRPQPAF	D.n[35.07]SPPRPQPAF.K	sp|Q9NQC3|RTN4_HUMAN	sp|Q9NQC3|RTN4_HUMAN	0.9189	0.0494	5|16	2	1029.58	1029.58	0.001251	1	3920.6	515.798	515.799	0.0006255	1.21268	1.21268	seq71972_hf
VMCPDARSRCPDGSTCCELPSG	S.n[29.04]VMC[160.03]PDARSRC[160.03]PDGSTC[160.03]C[160.03]ELPSG.K	sp|P28799|GRN_HUMAN	sp|P28799|GRN_HUMANtr|K7EMR1|K7EMR1_HUMANtr|K7EKL3|K7EKL3_HUMAN	0.98	0.0106	5|84	3	2539.04	2539.04	0.001414	1	3923.3	847.353	847.354	0.000471333	0.556241	0.556241	seq71972_hf
MFDTTPHSGRSTPSSSPSLR	-.n[35.07]MFDTTPHSGRSTPSSSPSLR.K	sp|Q96CP6|GRM1A_HUMAN	sp|Q96CP6|GRM1A_HUMANtr|S4R3I2|S4R3I2_HUMANtr|M0R0J9|M0R0J9_HUMAN	0.936	0.0488	8|114	4	2182.08	2181.07	1.00839	2	3930.3	546.275	546.527	0.252097	461.272	2.30501	seq71972_hf
AEGERTECAEPPRDEPPADGAL	M.n[29.04]AEGERTEC[160.03]AEPPRDEPPADGAL.K	sp|P53041|PPP5_HUMAN	sp|P53041|PPP5_HUMANtr|H0YDU8|H0YDU8_HUMAN	0.9974	0.000931	10|84	3	2395.08	2394.08	1.00525	1	3937.4	799.033	799.368	0.335082	419.184	0.791042	seq71972_hf
SPPRPQPAF	D.n[35.07]SPPRPQPAF.K	sp|Q9NQC3|RTN4_HUMAN	sp|Q9NQC3|RTN4_HUMAN	0.9821	0.0107	6|16	2	1029.58	1029.58	0.00057	1	3942.3	515.798	515.799	0.000285	0.552541	0.552541	seq71972_hf
VMCPDARSRCPDGSTCCELPSG	S.n[29.04]VMC[160.03]PDARSRC[160.03]PDGSTC[160.03]C[160.03]ELPSG.K	sp|P28799|GRN_HUMAN	sp|P28799|GRN_HUMANtr|K7EMR1|K7EMR1_HUMANtr|K7EKL3|K7EKL3_HUMAN	0.9865	0.00724	6|84	3	2539.05	2539.04	0.008189	1	3956.1	847.353	847.356	0.00272967	3.22139	3.22139	seq71972_hf
AEGERTECAEPPRDEPPADGAL	M.n[35.07]AEGERTEC[160.03]AEPPRDEPPADGAL.K	sp|P53041|PPP5_HUMAN	sp|P53041|PPP5_HUMANtr|H0YDU8|H0YDU8_HUMAN	0.9551	0.0234	7|84	3	2400.11	2400.11	0.004985	1	3958.8	801.043	801.045	0.00166167	2.07437	2.07437	seq71972_hf
EVDPNIQAVRTQE	L.n[29.04]EVDPNIQAVRTQE.K	sp|P05787|K2C8_HUMAN	sp|P05787|K2C8_HUMANtr|F8W1U3|F8W1U3_HUMANtr|F8VUG2|F8VUG2_HUMANtr|Q8IWY7|Q8IWY7_HUMANtr|F8VQY3|F8VQY3_HUMAN	0.9894	0.00631	5|24	2	1525.77	1525.77	0.000874	1	3962.1	763.894	763.895	0.000437	0.572069	0.572069	seq71972_hf
SNTRFGIAA	N.n[29.04]SNTRFGIAA.K	sp|P21796|VDAC1_HUMAN	sp|P21796|VDAC1_HUMAN	0.9132	0.0531	8|16	2	963.515	963.514	0.001419	1	3970.4	482.764	482.765	0.0007095	1.46966	1.46966	seq71972_hf
EVDPNIQAVRTQE	L.n[35.07]EVDPNIQAVRTQE.K	sp|P05787|K2C8_HUMAN	sp|P05787|K2C8_HUMANtr|F8W1U3|F8W1U3_HUMANtr|F8VUG2|F8VUG2_HUMANtr|Q8IWY7|Q8IWY7_HUMANtr|F8VQY3|F8VQY3_HUMAN	0.9966	0.002	5|24	2	1531.81	1531.81	0.003969	1	3970.6	766.91	766.912	0.0019845	2.58765	2.58765	seq71972_hf
GNGVGQSQAGSGSTPSEPHPVLE	D.n[29.04]GNGVGQSQAGSGSTPSEPHPVLE.K	sp|Q9Y5A9|YTHD2_HUMAN	sp|Q9Y5A9|YTHD2_HUMAN	0.998	0.00107	6|88	3	2220.05	2219.05	1.00614	1	3978.5	740.689	741.024	0.335381	452.591	1.25592	seq71972_hf
GNGVGQSQAGSGSTPSEPHPVLE	D.n[35.07]GNGVGQSQAGSGSTPSEPHPVLE.K	sp|Q9Y5A9|YTHD2_HUMAN	sp|Q9Y5A9|YTHD2_HUMAN	0.9999	5.24e-05	8|88	3	2225.08	2225.08	0.001486	1	3980.9	742.7	742.7	0.000495333	0.666936	0.666936	seq71972_hf
GNGVGQSQAGSGSTPSEPHPVLE	D.n[29.04]GNGVGQSQAGSGSTPSEPHPVLE.K	sp|Q9Y5A9|YTHD2_HUMAN	sp|Q9Y5A9|YTHD2_HUMAN	1	1.26e-08	8|44	2	2220.05	2219.05	1.00933	1	3987.2	1110.53	1111.03	0.504664	454.229	2.69074	seq71972_hf
SNTRFGIAA	N.n[29.04]SNTRFGIAA.K	sp|P21796|VDAC1_HUMAN	sp|P21796|VDAC1_HUMAN	0.9392	0.0367	9|16	2	963.515	963.514	0.001236	1	3991.5	482.764	482.765	0.0006185	1.28116	1.28116	seq71972_hf
GNGVGQSQAGSGSTPSEPHPVLE	D.n[35.07]GNGVGQSQAGSGSTPSEPHPVLE.K	sp|Q9Y5A9|YTHD2_HUMAN	sp|Q9Y5A9|YTHD2_HUMAN	1	1.02e-07	16|88	3	2227.09	2225.08	2.0107	1	3992.3	742.7	743.37	0.670234	901.616	1.79453	seq71972_hf
ATNFLAHE	M.n[29.04]ATNFLAHE.K	sp|P29692|EF1D_HUMAN	sp|P29692|EF1D_HUMANtr|E9PRY8|E9PRY8_HUMANtr|E9PIZ1|E9PIZ1_HUMANtr|H0YCK7|H0YCK7_HUMANtr|E9PL12|E9PL12_HUMANtr|E9PQZ1|E9PQZ1_HUMANtr|A0A087X1X7|A0A087X1X7_HUMANtr|E9PPR1|E9PPR1_HUMANtr|E9PMW7|E9PMW7_HUMANtr|E9PQ49|E9PQ49_HUMANtr|E9PN91|E9PN91_HUMANtr|E9PK06|E9PK06_HUMANtr|E9PKK3|E9PKK3_HUMANtr|E9PK01|E9PK01_HUMANtr|E9PNW6|E9PNW6_HUMANtr|E9PJD0|E9PJD0_HUMANtr|E9PK72|E9PK72_HUMANtr|E9PL71|E9PL71_HU…	1	5.65e-07	10|14	2	929.462	929.461	0.000884	2	3996.1	465.738	465.738	0.000442	0.949031	0.949031	seq71972_hf
GNGVGQSQAGSGSTPSEPHPVLE	D.n[35.07]GNGVGQSQAGSGSTPSEPHPVLE.K	sp|Q9Y5A9|YTHD2_HUMAN	sp|Q9Y5A9|YTHD2_HUMAN	0.9999	1.56e-06	10|44	2	2227.09	2225.08	2.01145	1	3996.2	1113.55	1114.55	1.00572	902.357	2.13	seq71972_hf
GNGVGQSQAGSGSTPSEPHPVLE	D.n[29.04]GNGVGQSQAGSGSTPSEPHPVLE.K	sp|Q9Y5A9|YTHD2_HUMAN	sp|Q9Y5A9|YTHD2_HUMAN	1	6.34e-15	21|88	3	2219.05	2219.05	0.004922	1	3998.8	740.689	740.691	0.00164033	2.2146	2.2146	seq71972_hf
GNGVGQSQAGSGSTPSEPHPVLE	D.n[29.04]GNGVGQSQAGSGSTPSEPHPVLE.K	sp|Q9Y5A9|YTHD2_HUMAN	sp|Q9Y5A9|YTHD2_HUMAN	1	3.69e-15	15|44	2	2219.05	2219.05	0.009329	1	4007.8	1110.53	1110.53	0.0046645	4.20023	4.20023	seq71972_hf
GERVAEVAPEERENVAVA	D.n[35.07]GERVAEVAPEERENVAVA.K	sp|Q6IQ49|SDE2_HUMAN	sp|Q6IQ49|SDE2_HUMAN	0.9994	0.000367	13|68	3	1958.03	1958.03	0.004991	1	4010.4	653.683	653.685	0.00166333	2.54455	2.54455	seq71972_hf
AATEGVGEAAQGGEPGQPAQPPPQPHPPPPQQQH	M.n[29.04]AATEGVGEAAQGGEPGQPAQPPPQPHPPPPQQQH.K	sp|P49354|FNTA_HUMAN	sp|P49354|FNTA_HUMANtr|E9PK84|E9PK84_HUMANtr|E9PN85|E9PN85_HUMAN	0.9254	0.0487	6|198	4	3415.64	3414.63	1.00595	2	4011.9	854.666	854.917	0.251489	294.167	0.761477	seq71972_hf
GNGVGQSQAGSGSTPSEPHPVLE	D.n[35.07]GNGVGQSQAGSGSTPSEPHPVLE.K	sp|Q9Y5A9|YTHD2_HUMAN	sp|Q9Y5A9|YTHD2_HUMAN	1	2.19e-13	29|88	3	2225.08	2225.08	0.006247	1	4013.1	742.7	742.702	0.002082	2.80328	2.80328	seq71972_hf
GNGVGQSQAGSGSTPSEPHPVLE	D.n[35.07]GNGVGQSQAGSGSTPSEPHPVLE.K	sp|Q9Y5A9|YTHD2_HUMAN	sp|Q9Y5A9|YTHD2_HUMAN	1	1.16e-16	19|44	2	2225.09	2225.08	0.009586	1	4016.7	1113.55	1113.55	0.0047925	4.3038	4.3038	seq71972_hf
GNGVGQSQAGSGSTPSEPHPVLE	D.n[29.04]GNGVGQSQAGSGSTPSEPHPVLE.K	sp|Q9Y5A9|YTHD2_HUMAN	sp|Q9Y5A9|YTHD2_HUMAN	1	7.08e-12	26|88	3	2219.05	2219.05	0.006448	1	4019.1	740.689	740.691	0.00214933	2.90179	2.90179	seq71972_hf
GNGVGQSQAGSGSTPSEPHPVLE	D.n[29.04]GNGVGQSQAGSGSTPSEPHPVLE.K	sp|Q9Y5A9|YTHD2_HUMAN	sp|Q9Y5A9|YTHD2_HUMAN	1	2.51e-10	17|44	2	2220.06	2219.05	1.01006	1	4028	1110.53	1111.04	0.50503	454.559	3.02016	seq71972_hf
GERVAEVAPEERENVAVA	D.n[35.07]GERVAEVAPEERENVAVA.K	sp|Q6IQ49|SDE2_HUMAN	sp|Q6IQ49|SDE2_HUMAN	0.9999	4.48e-05	15|68	3	1958.03	1958.03	0.005753	1	4030.5	653.683	653.685	0.00191767	2.93362	2.93362	seq71972_hf
SNTRFGIAA	N.n[29.04]SNTRFGIAA.K	sp|P21796|VDAC1_HUMAN	sp|P21796|VDAC1_HUMAN	0.9458	0.0326	7|16	2	963.516	963.514	0.002602	1	4032.8	482.764	482.765	0.0013015	2.69593	2.69593	seq71972_hf
AATEGVGEAAQGGEPGQPAQPPPQPHPPPPQQQH	M.n[29.04]AATEGVGEAAQGGEPGQPAQPPPQPHPPPPQQQH.K	sp|P49354|FNTA_HUMAN	sp|P49354|FNTA_HUMANtr|E9PK84|E9PK84_HUMANtr|E9PN85|E9PN85_HUMAN	1	4.9e-08	12|198	4	3416.65	3414.63	2.01719	2	4036.1	854.666	855.17	0.504296	589.703	3.06489	seq71972_hf
GNGVGQSQAGSGSTPSEPHPVLE	D.n[35.07]GNGVGQSQAGSGSTPSEPHPVLE.K	sp|Q9Y5A9|YTHD2_HUMAN	sp|Q9Y5A9|YTHD2_HUMAN	1	5.2e-07	13|44	2	2226.09	2225.08	1.01291	1	4037.3	1113.55	1114.05	0.506456	454.607	4.29154	seq71972_hf
GNGVGQSQAGSGSTPSEPHPVLE	D.n[29.04]GNGVGQSQAGSGSTPSEPHPVLE.K	sp|Q9Y5A9|YTHD2_HUMAN	sp|Q9Y5A9|YTHD2_HUMAN	1	1.16e-12	21|88	3	2220.05	2219.05	1.00852	1	4039.3	740.689	741.025	0.336174	453.661	2.32651	seq71972_hf
GNGVGQSQAGSGSTPSEPHPVLE	D.n[35.07]GNGVGQSQAGSGSTPSEPHPVLE.K	sp|Q9Y5A9|YTHD2_HUMAN	sp|Q9Y5A9|YTHD2_HUMAN	1	6.07e-10	18|88	3	2226.08	2225.08	1.00692	1	4039.5	742.7	743.035	0.335639	451.714	1.60064	seq71972_hf
GHQQLYWSHPR	M.n[29.04]GHQQLYWSHPR.K	sp|P62273|RS29_HUMAN	sp|P62273|RS29_HUMANtr|A0A2R8Y851|A0A2R8Y851_HUMAN	0.9993	0.000395	14|40	3	1435.71	1435.71	0.003827	2	4043.1	479.578	479.579	0.00127567	2.65997	2.65997	seq71972_hf
SGEGEVSGLMR	R.n[35.07]SGEGEVSGLMR.K	sp|Q13263|TIF1B_HUMAN	sp|Q13263|TIF1B_HUMANtr|M0R0K9|M0R0K9_HUMAN	0.9989	0.000649	6|20	2	1154.58	1154.58	0.002202	1	4043.2	578.298	578.299	0.001101	1.90386	1.90386	seq71972_hf
AAEAEPEHSFDGLRR	P.n[29.04]AAEAEPEHSFDGLRR.K	sp|Q15149|PLEC_HUMAN	sp|Q15149|PLEC_HUMAN	0.9999	8.64e-05	16|84	4	1711.83	1711.83	0.002549	1	4044.2	428.964	428.965	0.00063725	1.48555	1.48555	seq71972_hf
GHQQLYWSHPR	M.n[29.04]GHQQLYWSHPR.K	sp|P62273|RS29_HUMAN	sp|P62273|RS29_HUMANtr|A0A2R8Y851|A0A2R8Y851_HUMAN	0.9988	0.00107	18|60	4	1435.71	1435.71	0.000674	2	4045.5	359.935	359.935	0.0001685	0.46814	0.46814	seq71972_hf
AAEAEPEHSFDGLRR	P.n[35.07]AAEAEPEHSFDGLRR.K	sp|Q15149|PLEC_HUMAN	sp|Q15149|PLEC_HUMAN	0.9995	0.000515	18|84	4	1717.86	1717.86	0.001539	1	4047.2	430.472	430.473	0.00038475	0.893785	0.893785	seq71972_hf
AGGAAQLALD	Y.n[29.04]AGGAAQLALD.K	sp|P49748|ACADV_HUMAN	sp|P49748|ACADV_HUMANtr|J3QKU9|J3QKU9_HUMANtr|K7EJW8|K7EJW8_HUMANtr|K7EQP4|K7EQP4_HUMAN	0.9001	0.0616	7|18	2	913.488	913.487	0.001174	1	4047.3	457.751	457.751	0.000587	1.28236	1.28236	seq71972_hf
AAEAEPEHSFDGLRR	P.n[35.07]AAEAEPEHSFDGLRR.K	sp|Q15149|PLEC_HUMAN	sp|Q15149|PLEC_HUMAN	0.9954	0.00253	10|56	3	1717.86	1717.86	0.003811	1	4048.6	573.627	573.628	0.00127033	2.21456	2.21456	seq71972_hf
GHQQLYWSHPR	M.n[35.07]GHQQLYWSHPR.K	sp|P62273|RS29_HUMAN	sp|P62273|RS29_HUMANtr|A0A2R8Y851|A0A2R8Y851_HUMAN	0.9991	0.000503	15|40	3	1441.75	1441.74	0.003778	2	4049.8	481.588	481.589	0.00125967	2.61564	2.61564	seq71972_hf
AAEAEPEHSFDGLRR	P.n[29.04]AAEAEPEHSFDGLRR.K	sp|Q15149|PLEC_HUMAN	sp|Q15149|PLEC_HUMAN	0.9995	0.00028	13|56	3	1711.83	1711.83	0.002852	1	4055.6	571.617	571.617	0.000950667	1.66312	1.66312	seq71972_hf
AATEGVGEAAQGGEPGQPAQPPPQPHPPPPQQQH	M.n[29.04]AATEGVGEAAQGGEPGQPAQPPPQPHPPPPQQQH.K	sp|P49354|FNTA_HUMAN	sp|P49354|FNTA_HUMANtr|E9PK84|E9PK84_HUMANtr|E9PN85|E9PN85_HUMAN	1	1.11e-05	10|198	4	3415.64	3414.63	1.00791	2	4056.8	854.666	854.918	0.251977	294.738	1.33258	seq71972_hf
LHEAGGEDFAMDEDGDESIH	D.n[35.07]LHEAGGEDFAM[147.04]DEDGDESIH.K	sp|Q9Y5S9|RBM8A_HUMAN	sp|Q9Y5S9|RBM8A_HUMAN	0.9918	0.00141	7|76	3	2223.92	2222.91	1.0115	1	4057.9	741.978	742.315	0.337168	454.211	3.66107	seq71972_hf
GHQQLYWSHPR	M.n[29.04]GHQQLYWSHPR.K	sp|P62273|RS29_HUMAN	sp|P62273|RS29_HUMANtr|A0A2R8Y851|A0A2R8Y851_HUMAN	1	1.3e-05	19|40	3	1435.71	1435.71	0.002719	2	4063.2	479.578	479.578	0.000906667	1.89055	1.89055	seq71972_hf
SGEGEVSGLMR	R.n[35.07]SGEGEVSGLMR.K	sp|Q13263|TIF1B_HUMAN	sp|Q13263|TIF1B_HUMANtr|M0R0K9|M0R0K9_HUMAN	0.9999	3.09e-05	8|20	2	1154.58	1154.58	0.001469	1	4063.6	578.298	578.299	0.0007345	1.2701	1.2701	seq71972_hf
AAEAEPEHSFDGLRR	P.n[29.04]AAEAEPEHSFDGLRR.K	sp|Q15149|PLEC_HUMAN	sp|Q15149|PLEC_HUMAN	0.9842	0.0134	18|84	4	1711.83	1711.83	0.001989	1	4064.4	428.964	428.965	0.00049725	1.15919	1.15919	seq71972_hf
AATEGVGEAAQGGEPGQPAQPPPQPHPPPPQQQH	M.n[29.04]AATEGVGEAAQGGEPGQPAQPPPQPHPPPPQQQH.K	sp|P49354|FNTA_HUMAN	sp|P49354|FNTA_HUMANtr|E9PK84|E9PK84_HUMANtr|E9PN85|E9PN85_HUMAN	0.9994	0.000687	7|198	4	3414.64	3414.63	0.004489	2	4065.7	854.666	854.667	0.00112225	1.31308	1.31308	seq71972_hf
AAEAEPEHSFDGLRR	P.n[35.07]AAEAEPEHSFDGLRR.K	sp|Q15149|PLEC_HUMAN	sp|Q15149|PLEC_HUMAN	1	1.7e-05	18|84	4	1717.86	1717.86	0.001213	1	4068.2	430.472	430.472	0.00030325	0.704459	0.704459	seq71972_hf
ATNFLAHE	M.n[29.04]ATNFLAHE.K	sp|P29692|EF1D_HUMAN	sp|P29692|EF1D_HUMANtr|E9PRY8|E9PRY8_HUMANtr|E9PIZ1|E9PIZ1_HUMANtr|H0YCK7|H0YCK7_HUMANtr|E9PL12|E9PL12_HUMANtr|E9PQZ1|E9PQZ1_HUMANtr|A0A087X1X7|A0A087X1X7_HUMANtr|E9PPR1|E9PPR1_HUMANtr|E9PMW7|E9PMW7_HUMANtr|E9PQ49|E9PQ49_HUMANtr|E9PN91|E9PN91_HUMANtr|E9PK06|E9PK06_HUMANtr|E9PKK3|E9PKK3_HUMANtr|E9PK01|E9PK01_HUMANtr|E9PNW6|E9PNW6_HUMANtr|E9PJD0|E9PJD0_HUMANtr|E9PK72|E9PK72_HUMANtr|E9PL71|E9PL71_HU…	1	1.16e-06	10|14	2	929.462	929.461	0.00099	2	4069.1	465.738	465.738	0.000495	1.06283	1.06283	seq71972_hf
AAEAEPEHSFDGLRR	P.n[35.07]AAEAEPEHSFDGLRR.K	sp|Q15149|PLEC_HUMAN	sp|Q15149|PLEC_HUMAN	0.9997	0.000161	13|56	3	1717.86	1717.86	0.003445	1	4070.5	573.627	573.628	0.001148	2.0013	2.0013	seq71972_hf
AAEAEPEHSFDGLRR	P.n[29.04]AAEAEPEHSFDGLRR.K	sp|Q15149|PLEC_HUMAN	sp|Q15149|PLEC_HUMAN	0.9997	0.000161	12|56	3	1711.83	1711.83	0.001162	1	4076.1	571.617	571.617	0.000387333	0.67761	0.67761	seq71972_hf
GHQQLYWSHPR	M.n[29.04]GHQQLYWSHPR.K	sp|P62273|RS29_HUMAN	sp|P62273|RS29_HUMANtr|A0A2R8Y851|A0A2R8Y851_HUMAN	1	1.73e-06	17|40	3	1435.71	1435.71	0.001538	2	4083.6	479.578	479.578	0.000512667	1.069	1.069	seq71972_hf
AATEGVGEAAQGGEPGQPAQPPPQPHPPPPQQQH	M.n[29.04]AATEGVGEAAQGGEPGQPAQPPPQPHPPPPQQQH.K	sp|P49354|FNTA_HUMAN	sp|P49354|FNTA_HUMANtr|E9PK84|E9PK84_HUMANtr|E9PN85|E9PN85_HUMAN	0.9883	0.0102	5|198	4	3415.64	3414.63	1.01035	2	4088	854.666	854.918	0.252587	295.452	2.04639	seq71972_hf
GHQQLYWSHPR	M.n[35.07]GHQQLYWSHPR.K	sp|P62273|RS29_HUMAN	sp|P62273|RS29_HUMANtr|A0A2R8Y851|A0A2R8Y851_HUMAN	0.9788	0.0175	11|60	4	1441.74	1441.74	0.002087	2	4089.9	361.443	361.443	0.00052175	1.44352	1.44352	seq71972_hf
AAEAEPEHSFDGLRR	P.n[35.07]AAEAEPEHSFDGLRR.K	sp|Q15149|PLEC_HUMAN	sp|Q15149|PLEC_HUMAN	0.9994	0.000325	9|56	3	1717.86	1717.86	0.002529	1	4091.1	573.627	573.628	0.000843	1.46959	1.46959	seq71972_hf
GHQQLYWSHPR	M.n[29.04]GHQQLYWSHPR.K	sp|P62273|RS29_HUMAN	sp|P62273|RS29_HUMANtr|A0A2R8Y851|A0A2R8Y851_HUMAN	0.9998	0.000102	14|40	3	1435.71	1435.71	0.001502	2	4104.1	479.578	479.578	0.000500667	1.04397	1.04397	seq71972_hf
AAMLAAQDVAQRC	Y.n[35.07]AAMLAAQDVAQRC[160.03].K	sp|P62263|RS14_HUMAN	sp|P62263|RS14_HUMANtr|E5RH77|E5RH77_HUMANtr|A0A2R8Y811|A0A2R8Y811_HUMAN	0.9772	0.0136	9|24	2	1437.73	1437.73	0.001395	1	4104.3	719.871	719.872	0.0006975	0.968922	0.968922	seq71972_hf
SAHPEEGDLDLASESTAHAQSS	D.n[35.07]SAHPEEGDLDLASESTAHAQSS.K	sp|Q14151|SAFB2_HUMAN	sp|Q14151|SAFB2_HUMANsp|Q15424|SAFB1_HUMAN	0.9993	0.000297	10|84	3	2273.04	2272.03	1.00535	1	4113.7	758.351	758.686	0.335116	441.705	0.877394	seq71972_hf
SVPAAEPEYP	P.n[29.04]SVPAAEPEYP.K	sp|P54819|KAD2_HUMAN	sp|P54819|KAD2_HUMANtr|F8VY04|F8VY04_HUMANtr|F8VPP1|F8VPP1_HUMANtr|F8W1A4|F8W1A4_HUMANtr|F8VZG5|F8VZG5_HUMANtr|G3V213|G3V213_HUMAN	0.9765	0.014	8|18	2	1086.52	1086.52	0.001583	1	4118	544.269	544.27	0.0007915	1.45424	1.45424	seq71972_hf
GHQQLYWSHPR	M.n[29.04]GHQQLYWSHPR.K	sp|P62273|RS29_HUMAN	sp|P62273|RS29_HUMANtr|A0A2R8Y851|A0A2R8Y851_HUMAN	1	1.84e-05	12|40	3	1435.71	1435.71	0.000805	2	4124.9	479.578	479.578	0.000268667	0.560215	0.560215	seq71972_hf
SSEALEAARICAN	L.n[35.07]SSEALEAARIC[160.03]AN.K	sp|P27635|RL10_HUMAN	sp|P27635|RL10_HUMANsp|Q96L21|RL10L_HUMANtr|B8A6G2|B8A6G2_HUMANtr|F8W7C6|F8W7C6_HUMANtr|X1WI28|X1WI28_HUMANtr|A6QRI9|A6QRI9_HUMAN	0.9997	5.99e-05	10|24	2	1425.72	1424.71	1.00465	1	4126	713.364	713.867	0.502325	703.668	0.911235	seq71972_hf
SAHPEEGDLDLASESTAHAQSS	D.n[29.04]SAHPEEGDLDLASESTAHAQSS.K	sp|Q14151|SAFB2_HUMAN	sp|Q14151|SAFB2_HUMANsp|Q15424|SAFB1_HUMAN	1	1.37e-07	24|84	3	2266	2266	0.0039	1	4126.6	756.34	756.341	0.0013	1.7188	1.7188	seq71972_hf
TSESILEEEPQENQ	D.n[35.07]TSESILEEEPQENQ.K	sp|O94763|RMP_HUMAN	sp|O94763|RMP_HUMANtr|I3L280|I3L280_HUMANtr|I3L0K5|I3L0K5_HUMAN	0.9926	0.00166	5|26	2	1666.79	1665.78	1.00773	1	4133	833.897	834.401	0.503863	603.862	2.62224	seq71972_hf
SAHPEEGDLDLASESTAHAQSS	D.n[35.07]SAHPEEGDLDLASESTAHAQSS.K	sp|Q14151|SAFB2_HUMAN	sp|Q14151|SAFB2_HUMANsp|Q15424|SAFB1_HUMAN	1	1.23e-10	22|84	3	2272.03	2272.03	0.003244	1	4135.9	758.351	758.352	0.00108133	1.4259	1.4259	seq71972_hf
SVPAAEPEYP	P.n[29.04]SVPAAEPEYP.K	sp|P54819|KAD2_HUMAN	sp|P54819|KAD2_HUMANtr|F8VY04|F8VY04_HUMANtr|F8VPP1|F8VPP1_HUMANtr|F8W1A4|F8W1A4_HUMANtr|F8VZG5|F8VZG5_HUMANtr|G3V213|G3V213_HUMAN	0.9985	0.000882	9|18	2	1086.52	1086.52	0.000906	1	4138.4	544.269	544.269	0.000453	0.832308	0.832308	seq71972_hf
SAHPEEGDLDLASESTAHAQSS	D.n[29.04]SAHPEEGDLDLASESTAHAQSS.K	sp|Q14151|SAFB2_HUMAN	sp|Q14151|SAFB2_HUMANsp|Q15424|SAFB1_HUMAN	1	1.39e-08	24|84	3	2266	2266	0.003886	1	4147	756.34	756.341	0.00129533	1.71263	1.71263	seq71972_hf
SAFVERLR	N.n[35.07]SAFVERLR.K	sp|P07900|HS90A_HUMAN	sp|P07900|HS90A_HUMAN	0.8874	0.0595	10|28	3	1010.61	1010.61	0.001785	1	4155.6	337.877	337.877	0.000595	1.76099	1.76099	seq71972_hf
SAHPEEGDLDLASESTAHAQSS	D.n[35.07]SAHPEEGDLDLASESTAHAQSS.K	sp|Q14151|SAFB2_HUMAN	sp|Q14151|SAFB2_HUMANsp|Q15424|SAFB1_HUMAN	1	4.89e-10	18|84	3	2272.04	2272.03	0.004675	1	4157.2	758.351	758.352	0.00155833	2.05489	2.05489	seq71972_hf
SVPAAEPEYP	P.n[29.04]SVPAAEPEYP.K	sp|P54819|KAD2_HUMAN	sp|P54819|KAD2_HUMANtr|F8VY04|F8VY04_HUMANtr|F8VPP1|F8VPP1_HUMANtr|F8W1A4|F8W1A4_HUMANtr|F8VZG5|F8VZG5_HUMANtr|G3V213|G3V213_HUMAN	0.9987	0.000731	9|18	2	1086.52	1086.52	0.001181	1	4158.6	544.269	544.27	0.0005905	1.08494	1.08494	seq71972_hf
SAHPEEGDLDLASESTAHAQSS	D.n[29.04]SAHPEEGDLDLASESTAHAQSS.K	sp|Q14151|SAFB2_HUMAN	sp|Q14151|SAFB2_HUMANsp|Q15424|SAFB1_HUMAN	1	1.41e-08	21|84	3	2266	2266	0.002252	1	4167.4	756.34	756.341	0.000750667	0.992498	0.992498	seq71972_hf
SAFVERLR	N.n[29.04]SAFVERLR.K	sp|P07900|HS90A_HUMAN	sp|P07900|HS90A_HUMAN	0.9427	0.0216	11|28	3	1004.58	1004.58	0.000231	1	4167.6	335.866	335.866	7.7e-05	0.229258	0.229258	seq71972_hf
SVPAAEPEYP	P.n[35.07]SVPAAEPEYP.K	sp|P54819|KAD2_HUMAN	sp|P54819|KAD2_HUMANtr|F8VY04|F8VY04_HUMANtr|F8VPP1|F8VPP1_HUMANtr|F8W1A4|F8W1A4_HUMANtr|F8VZG5|F8VZG5_HUMANtr|G3V213|G3V213_HUMAN	0.9794	0.0123	6|18	2	1092.56	1092.56	0.000883	1	4174.7	547.285	547.285	0.0004415	0.806709	0.806709	seq71972_hf
SVPAAEPEYP	P.n[29.04]SVPAAEPEYP.K	sp|P54819|KAD2_HUMAN	sp|P54819|KAD2_HUMANtr|F8VY04|F8VY04_HUMANtr|F8VPP1|F8VPP1_HUMANtr|F8W1A4|F8W1A4_HUMANtr|F8VZG5|F8VZG5_HUMANtr|G3V213|G3V213_HUMAN	0.9965	0.00206	8|18	2	1086.52	1086.52	0.000812	1	4178.8	544.269	544.269	0.000406	0.745954	0.745954	seq71972_hf
MLRQIIGQA	-.n[35.07]M[147.04]LRQIIGQA.K	sp|O00483|NDUA4_HUMAN	sp|O00483|NDUA4_HUMAN	0.9995	0.000249	10|16	2	1078.64	1078.64	0.001042	2	4182.9	540.326	540.327	0.000521	0.964231	0.964231	seq71972_hf
HSLPQDGSNAFISQ	D.n[35.07]HSLPQDGSNAFISQ.K	sp|O60563|CCNT1_HUMAN	sp|O60563|CCNT1_HUMAN	0.9965	0.00208	8|26	2	1533.76	1533.76	0.001034	1	4195.8	767.889	767.89	0.000517	0.673274	0.673274	seq71972_hf
SVMCPDARSRCPDGSTCCELPSG	S.n[35.07]SVMC[160.03]PDARSRC[160.03]PDGSTC[160.03]C[160.03]ELPSG.K	sp|P28799|GRN_HUMAN	sp|P28799|GRN_HUMANtr|K7EMR1|K7EMR1_HUMANtr|K7EKL3|K7EKL3_HUMAN	0.9783	0.00146	5|88	3	2632.1	2632.1	-0.003838	1	4198.2	878.375	878.373	-0.00127933	-1.45648	-1.45648	seq71972_hf
HSLPQDGSNAFISQ	D.n[29.04]HSLPQDGSNAFISQ.K	sp|O60563|CCNT1_HUMAN	sp|O60563|CCNT1_HUMAN	0.9987	0.000344	6|26	2	1528.74	1527.73	1.00551	1	4198.3	764.873	765.376	0.502754	656.871	1.40911	seq71972_hf
DPENQNSALADTDASGGLT	D.n[29.04]DPENQNSALADTDASGGLT.K	sp|Q02952|AKA12_HUMAN	sp|Q02952|AKA12_HUMAN	1	1.89e-07	8|36	2	1902.85	1902.84	0.007252	1	4200.3	952.429	952.433	0.003626	3.80709	3.80709	seq71972_hf
SVMCPDARSRCPDGSTCCELPSG	S.n[35.07]SVMC[160.03]PDARSRC[160.03]PDGSTC[160.03]C[160.03]ELPSG.K	sp|P28799|GRN_HUMAN	sp|P28799|GRN_HUMANtr|K7EMR1|K7EMR1_HUMANtr|K7EKL3|K7EKL3_HUMAN	0.9143	0.00286	7|88	3	2634.11	2632.1	2.00574	1	4206.2	878.375	879.043	0.668581	760.578	-0.362515	seq71972_hf
GSDQSENVDRGAGSIREAGGAFG	F.n[35.07]GSDQSENVDRGAGSIREAGGAFG.K	sp|Q9UII2|ATIF1_HUMAN	sp|Q9UII2|ATIF1_HUMANtr|A0A0B4J230|A0A0B4J230_HUMAN	0.9932	0.000589	11|88	3	2271.08	2270.07	1.00255	1	4207.4	757.698	758.033	0.334183	440.856	-0.351788	seq71972_hf
GHGSGWAETPRTDRGGDSIGETPTPGAS	P.n[35.07]GHGSGWAETPRTDRGGDSIGETPTPGAS.K	sp|O75533|SF3B1_HUMAN	sp|O75533|SF3B1_HUMAN	0.9166	0.00596	7|108	3	2787.31	2786.31	1.00185	1	4209.4	929.776	930.11	0.333949	359.042	-0.539004	seq71972_hf
SVMCPDARSRCPDGSTCCELPSG	S.n[29.04]SVMC[160.03]PDARSRC[160.03]PDGSTC[160.03]C[160.03]ELPSG.K	sp|P28799|GRN_HUMAN	sp|P28799|GRN_HUMANtr|K7EMR1|K7EMR1_HUMANtr|K7EKL3|K7EKL3_HUMAN	0.9994	5.96e-05	11|88	3	2627.07	2626.07	1.00283	1	4210.9	876.364	876.698	0.334277	381.291	-0.196951	seq71972_hf
DPENQNSALADTDASGGLT	D.n[35.07]DPENQNSALADTDASGGLT.K	sp|Q02952|AKA12_HUMAN	sp|Q02952|AKA12_HUMAN	0.9994	0.000338	5|36	2	1908.88	1908.88	0.000937	1	4211.9	955.445	955.446	0.000469	0.49087	0.49087	seq71972_hf
GHGSGWAETPRTDRGGDSIGETPTPGAS	P.n[35.07]GHGSGWAETPRTDRGGDSIGETPTPGAS.K	sp|O75533|SF3B1_HUMAN	sp|O75533|SF3B1_HUMAN	0.9956	0.00366	18|162	4	2786.31	2786.31	0.001483	1	4212.5	697.584	697.584	0.00037075	0.531477	0.531477	seq71972_hf
YSATVDQRLPECA	D.n[35.07]YSATVDQRLPEC[160.03]A.K	sp|O00232|PSD12_HUMAN	sp|O00232|PSD12_HUMANtr|J3KSK1|J3KSK1_HUMANtr|J3KTJ5|J3KTJ5_HUMAN	1	8.91e-08	16|24	2	1542.76	1542.76	0.001116	1	4215	772.385	772.386	0.000558	0.722437	0.722437	seq71972_hf
HSLPQDGSNAFISQ	D.n[35.07]HSLPQDGSNAFISQ.K	sp|O60563|CCNT1_HUMAN	sp|O60563|CCNT1_HUMAN	0.9987	0.00076	11|26	2	1533.76	1533.76	0.000912	1	4216.4	767.889	767.89	0.000456	0.593835	0.593835	seq71972_hf
GSDQSENVDRGAGSIREAGGAFG	F.n[29.04]GSDQSENVDRGAGSIREAGGAFG.K	sp|Q9UII2|ATIF1_HUMAN	sp|Q9UII2|ATIF1_HUMANtr|A0A0B4J230|A0A0B4J230_HUMAN	0.9916	0.0019	9|88	3	2264.04	2264.04	-0.000545	1	4217.1	755.688	755.688	-0.000181667	-0.240399	-0.240399	seq71972_hf
DPENQNSALADTDASGGLT	D.n[29.04]DPENQNSALADTDASGGLT.K	sp|Q02952|AKA12_HUMAN	sp|Q02952|AKA12_HUMAN	0.9927	0.00196	6|36	2	1903.85	1902.84	1.00578	1	4221.1	952.429	952.932	0.502889	527.727	1.27344	seq71972_hf
AEAVTADSEVLEERQ	A.n[29.04]AEAVTADSEVLEERQ.K	sp|Q9NPL8|TIDC1_HUMAN	sp|Q9NPL8|TIDC1_HUMANtr|C9JR82|C9JR82_HUMANtr|F8WC42|F8WC42_HUMANtr|F8WAU6|F8WAU6_HUMANtr|C9JU35|C9JU35_HUMANtr|F8WB00|F8WB00_HUMANtr|G3XA94|G3XA94_HUMAN	0.9997	7.51e-05	8|28	2	1673.81	1673.81	-0.000411	1	4224.3	837.913	837.912	-0.0002055	-0.245252	-0.245252	seq71972_hf
AEAVTADSEVLEERQ	A.n[35.07]AEAVTADSEVLEERQ.K	sp|Q9NPL8|TIDC1_HUMAN	sp|Q9NPL8|TIDC1_HUMANtr|C9JR82|C9JR82_HUMANtr|F8WC42|F8WC42_HUMANtr|F8WAU6|F8WAU6_HUMANtr|C9JU35|C9JU35_HUMANtr|F8WB00|F8WB00_HUMANtr|G3XA94|G3XA94_HUMAN	1	4.77e-07	9|28	2	1679.84	1679.84	0.000487	1	4224.4	840.929	840.929	0.0002435	0.289561	0.289561	seq71972_hf
AEAVTADSEVLEERQ	A.n[35.07]AEAVTADSEVLEERQ.K	sp|Q9NPL8|TIDC1_HUMAN	sp|Q9NPL8|TIDC1_HUMANtr|C9JR82|C9JR82_HUMANtr|F8WC42|F8WC42_HUMANtr|F8WAU6|F8WAU6_HUMANtr|C9JU35|C9JU35_HUMANtr|F8WB00|F8WB00_HUMANtr|G3XA94|G3XA94_HUMAN	1	3.73e-06	13|56	3	1680.85	1679.84	1.00658	1	4229.2	560.955	561.29	0.335526	597.776	1.91642	seq71972_hf
SVMCPDARSRCPDGSTCCELPSG	S.n[29.04]SVMC[160.03]PDARSRC[160.03]PDGSTC[160.03]C[160.03]ELPSG.K	sp|P28799|GRN_HUMAN	sp|P28799|GRN_HUMANtr|K7EMR1|K7EMR1_HUMANtr|K7EKL3|K7EKL3_HUMAN	0.911	0.0023	10|88	3	2628.08	2626.07	2.00515	1	4231.4	876.364	877.032	0.668384	762.097	-0.588348	seq71972_hf
YSATVDQRLPECA	D.n[35.07]YSATVDQRLPEC[160.03]A.K	sp|O00232|PSD12_HUMAN	sp|O00232|PSD12_HUMANtr|J3KSK1|J3KSK1_HUMANtr|J3KTJ5|J3KTJ5_HUMAN	1	1.03e-05	12|24	2	1542.76	1542.76	0.000505	1	4235.4	772.385	772.386	0.0002525	0.326909	0.326909	seq71972_hf
GSDQSENVDRGAGSIREAGGAFG	F.n[29.04]GSDQSENVDRGAGSIREAGGAFG.K	sp|Q9UII2|ATIF1_HUMAN	sp|Q9UII2|ATIF1_HUMANtr|A0A0B4J230|A0A0B4J230_HUMAN	0.8913	0.0209	6|88	3	2264.04	2264.04	-0.000912	1	4238.5	755.688	755.688	-0.000303667	-0.401842	-0.401842	seq71972_hf
VHQSVATDGPSSTQPALP	G.n[35.07]VHQSVATDGPSSTQPALP.K	sp|O75251|NDUS7_HUMAN	sp|O75251|NDUS7_HUMANtr|A0A087WXF6|A0A087WXF6_HUMANtr|A0A087WTI3|A0A087WTI3_HUMANtr|F5H5N1|F5H5N1_HUMAN	1	6.64e-07	10|34	2	1824.94	1824.94	-0.002118	1	4240.8	913.479	913.478	-0.001059	-1.15931	-1.15931	seq71972_hf
STRIIYGGSVTGATC	Q.n[29.04]STRIIYGGSVTGATC[160.03].K	sp|P60174|TPIS_HUMAN	sp|P60174|TPIS_HUMAN	0.9564	0.0113	5|28	2	1570.79	1569.78	1.00511	1	4241	785.898	786.401	0.502557	639.059	1.12093	seq71972_hf
STRIIYGGSVTGATC	Q.n[35.07]STRIIYGGSVTGATC[160.03].K	sp|P60174|TPIS_HUMAN	sp|P60174|TPIS_HUMAN	0.9992	0.000193	7|28	2	1575.81	1575.81	-0.000337	1	4242.2	788.914	788.914	-0.0001685	-0.213585	-0.213585	seq71972_hf
AEAVTADSEVLEERQ	A.n[29.04]AEAVTADSEVLEERQ.K	sp|Q9NPL8|TIDC1_HUMAN	sp|Q9NPL8|TIDC1_HUMANtr|C9JR82|C9JR82_HUMANtr|F8WC42|F8WC42_HUMANtr|F8WAU6|F8WAU6_HUMANtr|C9JU35|C9JU35_HUMANtr|F8WB00|F8WB00_HUMANtr|G3XA94|G3XA94_HUMAN	1	1.7e-08	21|28	2	1673.81	1673.81	0.000512	1	4245	837.913	837.913	0.0002565	0.306118	0.306118	seq71972_hf
AEAVTADSEVLEERQ	A.n[35.07]AEAVTADSEVLEERQ.K	sp|Q9NPL8|TIDC1_HUMAN	sp|Q9NPL8|TIDC1_HUMANtr|C9JR82|C9JR82_HUMANtr|F8WC42|F8WC42_HUMANtr|F8WAU6|F8WAU6_HUMANtr|C9JU35|C9JU35_HUMANtr|F8WB00|F8WB00_HUMANtr|G3XA94|G3XA94_HUMAN	1	3.09e-08	20|28	2	1679.84	1679.84	0.000487	1	4245.1	840.929	840.929	0.0002435	0.289561	0.289561	seq71972_hf
AEAVTADSEVLEERQ	A.n[35.07]AEAVTADSEVLEERQ.K	sp|Q9NPL8|TIDC1_HUMAN	sp|Q9NPL8|TIDC1_HUMANtr|C9JR82|C9JR82_HUMANtr|F8WC42|F8WC42_HUMANtr|F8WAU6|F8WAU6_HUMANtr|C9JU35|C9JU35_HUMANtr|F8WB00|F8WB00_HUMANtr|G3XA94|G3XA94_HUMAN	1	1.07e-07	21|56	3	1679.85	1679.84	0.004075	1	4249.6	560.955	560.956	0.00135833	2.42146	2.42146	seq71972_hf
NICVGESGDRLTRAA	L.n[35.07]NIC[160.03]VGESGDRLTRAA.K	sp|P62913|RL11_HUMAN	sp|P62913|RL11_HUMANtr|Q5VVC8|Q5VVC8_HUMAN	0.9998	5.62e-05	11|56	3	1651.85	1651.85	-0.000165	1	4251.4	551.625	551.625	-5.5e-05	-0.0997055	-0.0997055	seq71972_hf
SVMCPDARSRCPDGSTCCELPSG	S.n[29.04]SVMC[160.03]PDARSRC[160.03]PDGSTC[160.03]C[160.03]ELPSG.K	sp|P28799|GRN_HUMAN	sp|P28799|GRN_HUMANtr|K7EMR1|K7EMR1_HUMANtr|K7EKL3|K7EKL3_HUMAN	0.9968	0.00105	7|88	3	2627.08	2626.07	1.00521	1	4252	876.364	876.699	0.335071	382.196	0.708339	seq71972_hf
YSATVDQRLPECA	D.n[35.07]YSATVDQRLPEC[160.03]A.K	sp|O00232|PSD12_HUMAN	sp|O00232|PSD12_HUMANtr|J3KSK1|J3KSK1_HUMANtr|J3KTJ5|J3KTJ5_HUMAN	1	2e-07	15|24	2	1542.76	1542.76	0.002774	1	4255.7	772.385	772.387	0.001387	1.79573	1.79573	seq71972_hf
NICVGESGDRLTRAA	L.n[29.04]NIC[160.03]VGESGDRLTRAA.K	sp|P62913|RL11_HUMAN	sp|P62913|RL11_HUMANtr|Q5VVC8|Q5VVC8_HUMAN	0.985	0.00801	6|56	3	1645.82	1645.82	0.001065	1	4255.7	549.614	549.614	0.000355	0.645907	0.645907	seq71972_hf
AEAVTADSEVLEERQ	A.n[29.04]AEAVTADSEVLEERQ.K	sp|Q9NPL8|TIDC1_HUMAN	sp|Q9NPL8|TIDC1_HUMANtr|C9JR82|C9JR82_HUMANtr|F8WC42|F8WC42_HUMANtr|F8WAU6|F8WAU6_HUMANtr|C9JU35|C9JU35_HUMANtr|F8WB00|F8WB00_HUMANtr|G3XA94|G3XA94_HUMAN	1	6.48e-09	16|56	3	1673.81	1673.81	0.002175	1	4256.9	558.944	558.945	0.000725	1.29709	1.29709	seq71972_hf
VHQSVATDGPSSTQPALP	G.n[29.04]VHQSVATDGPSSTQPALP.K	sp|O75251|NDUS7_HUMAN	sp|O75251|NDUS7_HUMANtr|A0A087WXF6|A0A087WXF6_HUMANtr|A0A087WTI3|A0A087WTI3_HUMANtr|F5H5N1|F5H5N1_HUMAN	1	1.14e-09	12|34	2	1818.92	1818.91	0.00405	1	4257.7	910.463	910.465	0.002025	2.22414	2.22414	seq71972_hf
VHQSVATDGPSSTQPALP	G.n[35.07]VHQSVATDGPSSTQPALP.K	sp|O75251|NDUS7_HUMAN	sp|O75251|NDUS7_HUMANtr|A0A087WXF6|A0A087WXF6_HUMANtr|A0A087WTI3|A0A087WTI3_HUMANtr|F5H5N1|F5H5N1_HUMAN	1	5.26e-08	14|34	2	1824.95	1824.94	0.004411	1	4261.1	913.479	913.481	0.0022055	2.41439	2.41439	seq71972_hf
STRIIYGGSVTGATC	Q.n[29.04]STRIIYGGSVTGATC[160.03].K	sp|P60174|TPIS_HUMAN	sp|P60174|TPIS_HUMAN	0.9997	0.000133	9|28	2	1569.78	1569.78	0.002698	1	4261.7	785.898	785.9	0.001349	1.7165	1.7165	seq71972_hf
STRIIYGGSVTGATC	Q.n[35.07]STRIIYGGSVTGATC[160.03].K	sp|P60174|TPIS_HUMAN	sp|P60174|TPIS_HUMAN	1	3.01e-06	11|28	2	1575.82	1575.81	0.002593	1	4262.7	788.914	788.916	0.0012965	1.6434	1.6434	seq71972_hf
AEAVTADSEVLEERQ	A.n[29.04]AEAVTADSEVLEERQ.K	sp|Q9NPL8|TIDC1_HUMAN	sp|Q9NPL8|TIDC1_HUMANtr|C9JR82|C9JR82_HUMANtr|F8WC42|F8WC42_HUMANtr|F8WAU6|F8WAU6_HUMANtr|C9JU35|C9JU35_HUMANtr|F8WB00|F8WB00_HUMANtr|G3XA94|G3XA94_HUMAN	1	5.86e-09	19|28	2	1673.82	1673.81	0.004885	1	4265.2	837.913	837.915	0.0024425	2.91497	2.91497	seq71972_hf
AEAVTADSEVLEERQ	A.n[35.07]AEAVTADSEVLEERQ.K	sp|Q9NPL8|TIDC1_HUMAN	sp|Q9NPL8|TIDC1_HUMANtr|C9JR82|C9JR82_HUMANtr|F8WC42|F8WC42_HUMANtr|F8WAU6|F8WAU6_HUMANtr|C9JU35|C9JU35_HUMANtr|F8WB00|F8WB00_HUMANtr|G3XA94|G3XA94_HUMAN	1	1.2e-10	18|28	2	1679.85	1679.84	0.004608	1	4265.6	840.929	840.931	0.002304	2.73982	2.73982	seq71972_hf
GSPPPCLGQEEAVCT	E.n[35.07]GSPPPC[160.03]LGQEEAVC[160.03]T.K	sp|Q02952|AKA12_HUMAN	sp|Q02952|AKA12_HUMAN	1	7.46e-06	11|28	2	1634.75	1634.75	0.004864	1	4266.7	818.382	818.384	0.002432	2.97171	2.97171	seq71972_hf
AEAVTADSEVLEERQ	A.n[35.07]AEAVTADSEVLEERQ.K	sp|Q9NPL8|TIDC1_HUMAN	sp|Q9NPL8|TIDC1_HUMANtr|C9JR82|C9JR82_HUMANtr|F8WC42|F8WC42_HUMANtr|F8WAU6|F8WAU6_HUMANtr|C9JU35|C9JU35_HUMANtr|F8WB00|F8WB00_HUMANtr|G3XA94|G3XA94_HUMAN	0.9998	0.000133	15|56	3	1679.85	1679.84	0.003159	1	4270.4	560.955	560.956	0.001053	1.87715	1.87715	seq71972_hf
AEAVTADSEVLEERQ	A.n[29.04]AEAVTADSEVLEERQ.K	sp|Q9NPL8|TIDC1_HUMAN	sp|Q9NPL8|TIDC1_HUMANtr|C9JR82|C9JR82_HUMANtr|F8WC42|F8WC42_HUMANtr|F8WAU6|F8WAU6_HUMANtr|C9JU35|C9JU35_HUMANtr|F8WB00|F8WB00_HUMANtr|G3XA94|G3XA94_HUMAN	1	1.66e-08	13|56	3	1673.82	1673.81	0.004947	1	4277.4	558.944	558.946	0.001649	2.9502	2.9502	seq71972_hf
VHQSVATDGPSSTQPALP	G.n[29.04]VHQSVATDGPSSTQPALP.K	sp|O75251|NDUS7_HUMAN	sp|O75251|NDUS7_HUMANtr|A0A087WXF6|A0A087WXF6_HUMANtr|A0A087WTI3|A0A087WTI3_HUMANtr|F5H5N1|F5H5N1_HUMAN	1	1.21e-11	14|34	2	1818.92	1818.91	0.005531	1	4278.3	910.463	910.466	0.0027655	3.03746	3.03746	seq71972_hf
VHQSVATDGPSSTQPALP	G.n[35.07]VHQSVATDGPSSTQPALP.K	sp|O75251|NDUS7_HUMAN	sp|O75251|NDUS7_HUMANtr|A0A087WXF6|A0A087WXF6_HUMANtr|A0A087WTI3|A0A087WTI3_HUMANtr|F5H5N1|F5H5N1_HUMAN	1	8.79e-08	14|34	2	1824.95	1824.94	0.006008	1	4281.2	913.479	913.482	0.003004	3.28852	3.28852	seq71972_hf
SSSAASTSSSSSAVASASSTVPPGARV	D.n[35.07]SSSAASTSSSSSAVASASSTVPPGARV.K	sp|Q14669|TRIPC_HUMAN	sp|Q14669|TRIPC_HUMANtr|G5E9G6|G5E9G6_HUMANtr|H7C1L9|H7C1L9_HUMAN	1	2.35e-08	16|104	3	2430.22	2429.21	1.01083	1	4281.4	810.744	811.081	0.336943	415.425	3.07368	seq71972_hf
STRIIYGGSVTGATC	Q.n[29.04]STRIIYGGSVTGATC[160.03].K	sp|P60174|TPIS_HUMAN	sp|P60174|TPIS_HUMAN	0.9999	3.7e-05	11|28	2	1569.79	1569.78	0.003348	1	4281.8	785.898	785.9	0.001674	2.13004	2.13004	seq71972_hf
STRIIYGGSVTGATC	Q.n[35.07]STRIIYGGSVTGATC[160.03].K	sp|P60174|TPIS_HUMAN	sp|P60174|TPIS_HUMAN	0.9983	0.00097	7|28	2	1575.82	1575.81	0.004221	1	4282.8	788.914	788.916	0.0021105	2.67519	2.67519	seq71972_hf
AEAVTADSEVLEERQ	A.n[29.04]AEAVTADSEVLEERQ.K	sp|Q9NPL8|TIDC1_HUMAN	sp|Q9NPL8|TIDC1_HUMANtr|C9JR82|C9JR82_HUMANtr|F8WC42|F8WC42_HUMANtr|F8WAU6|F8WAU6_HUMANtr|C9JU35|C9JU35_HUMANtr|F8WB00|F8WB00_HUMANtr|G3XA94|G3XA94_HUMAN	1	9.52e-10	15|28	2	1673.82	1673.81	0.004846	1	4285.9	837.913	837.915	0.002423	2.8917	2.8917	seq71972_hf
AEAVTADSEVLEERQ	A.n[35.07]AEAVTADSEVLEERQ.K	sp|Q9NPL8|TIDC1_HUMAN	sp|Q9NPL8|TIDC1_HUMANtr|C9JR82|C9JR82_HUMANtr|F8WC42|F8WC42_HUMANtr|F8WAU6|F8WAU6_HUMANtr|C9JU35|C9JU35_HUMANtr|F8WB00|F8WB00_HUMANtr|G3XA94|G3XA94_HUMAN	1	8.12e-10	15|28	2	1679.85	1679.84	0.006468	1	4286.1	840.929	840.932	0.0032345	3.84633	3.84633	seq71972_hf
GSPPPCLGQEEAVCT	E.n[35.07]GSPPPC[160.03]LGQEEAVC[160.03]T.K	sp|Q02952|AKA12_HUMAN	sp|Q02952|AKA12_HUMAN	1	2.46e-06	13|28	2	1634.75	1634.75	0.00524	1	4286.9	818.382	818.385	0.00262	3.20143	3.20143	seq71972_hf
MREIVHIQAGQCGN	-.n[35.07]MREIVHIQAGQC[160.03]GN.Q	sp|Q13885|TBB2A_HUMAN	sp|Q13885|TBB2A_HUMANsp|Q13509|TBB3_HUMANsp|Q9BUF5|TBB6_HUMANsp|P07437|TBB5_HUMANsp|P04350|TBB4A_HUMANsp|Q9BVA1|TBB2B_HUMANsp|P68371|TBB4B_HUMANtr|K7EJZ4|K7EJZ4_HUMANtr|G3V3W7|G3V3W7_HUMANtr|K7EJ64|K7EJ64_HUMANtr|M0QY37|M0QY37_HUMANtr|M0QX14|M0QX14_HUMANtr|M0R0X0|M0R0X0_HUMANtr|M0QYM7|M0QYM7_HUMANtr|M0R278|M0R278_HUMANtr|M0R042|M0R042_HUMANtr|K7ESM5|K7ESM5_HUMANtr|G3V5W4|G3V5W4_HUMANtr|K7EN98|K7E…	0.9981	0.00108	10|52	3	1645.83	1645.82	0.002867	1	4287.1	549.615	549.616	0.000955667	1.73879	1.73879	seq71972_hf
MREIVHIQAGQ	-.n[29.04]MREIVHIQAGQ.C	sp|Q13885|TBB2A_HUMAN	sp|Q13885|TBB2A_HUMANsp|Q13509|TBB3_HUMANsp|Q9BUF5|TBB6_HUMANsp|P07437|TBB5_HUMANsp|P04350|TBB4A_HUMANsp|Q9BVA1|TBB2B_HUMANsp|P68371|TBB4B_HUMANtr|K7EJZ4|K7EJZ4_HUMANtr|G3V3W7|G3V3W7_HUMANtr|K7EJ64|K7EJ64_HUMANtr|M0QY37|M0QY37_HUMANtr|M0QX14|M0QX14_HUMANtr|M0R0X0|M0R0X0_HUMANtr|M0QYM7|M0QYM7_HUMANtr|M0R278|M0R278_HUMANtr|M0R042|M0R042_HUMANtr|K7ESM5|K7ESM5_HUMANtr|G3V5W4|G3V5W4_HUMANtr|K7EN98|K7E…	0.9967	0.00182	10|40	3	1308.7	1308.7	0.001624	1	4287.7	437.24	437.24	0.000541333	1.23807	1.23807	seq71972_hf
MREIVHIQAGQ	-.n[35.07]MREIVHIQAGQ.C	sp|Q13885|TBB2A_HUMAN	sp|Q13885|TBB2A_HUMANsp|Q13509|TBB3_HUMANsp|Q9BUF5|TBB6_HUMANsp|P07437|TBB5_HUMANsp|P04350|TBB4A_HUMANsp|Q9BVA1|TBB2B_HUMANsp|P68371|TBB4B_HUMANtr|K7EJZ4|K7EJZ4_HUMANtr|G3V3W7|G3V3W7_HUMANtr|K7EJ64|K7EJ64_HUMANtr|M0QY37|M0QY37_HUMANtr|M0QX14|M0QX14_HUMANtr|M0R0X0|M0R0X0_HUMANtr|M0QYM7|M0QYM7_HUMANtr|M0R278|M0R278_HUMANtr|M0R042|M0R042_HUMANtr|K7ESM5|K7ESM5_HUMANtr|G3V5W4|G3V5W4_HUMANtr|K7EN98|K7E…	0.9884	0.00624	11|40	3	1314.73	1314.73	0.002618	1	4290.5	439.25	439.251	0.000872667	1.98671	1.98671	seq71972_hf
GSPPPCLGQEEAVCT	E.n[29.04]GSPPPC[160.03]LGQEEAVC[160.03]T.K	sp|Q02952|AKA12_HUMAN	sp|Q02952|AKA12_HUMAN	0.9978	0.00125	6|28	2	1628.72	1628.72	0.00551	1	4294.2	815.366	815.369	0.002755	3.37884	3.37884	seq71972_hf
VHQSVATDGPSSTQPALP	G.n[29.04]VHQSVATDGPSSTQPALP.K	sp|O75251|NDUS7_HUMAN	sp|O75251|NDUS7_HUMANtr|A0A087WXF6|A0A087WXF6_HUMANtr|A0A087WTI3|A0A087WTI3_HUMANtr|F5H5N1|F5H5N1_HUMAN	1	1.77e-10	16|34	2	1818.92	1818.91	0.007091	1	4298.7	910.463	910.466	0.0035455	3.89416	3.89416	seq71972_hf
VHQSVATDGPSSTQPALP	G.n[35.07]VHQSVATDGPSSTQPALP.K	sp|O75251|NDUS7_HUMAN	sp|O75251|NDUS7_HUMANtr|A0A087WXF6|A0A087WXF6_HUMANtr|A0A087WTI3|A0A087WTI3_HUMANtr|F5H5N1|F5H5N1_HUMAN	1	1.21e-06	13|34	2	1824.95	1824.94	0.006307	1	4301.6	913.479	913.482	0.0031535	3.45218	3.45218	seq71972_hf
GSPPPCLGQEEAVCT	E.n[35.07]GSPPPC[160.03]LGQEEAVC[160.03]T.K	sp|Q02952|AKA12_HUMAN	sp|Q02952|AKA12_HUMAN	1	5.72e-08	11|28	2	1634.75	1634.75	0.004524	1	4307.3	818.382	818.384	0.002262	2.76398	2.76398	seq71972_hf
MREIVHIQAGQ	-.n[29.04]MREIVHIQAGQ.C	sp|Q13885|TBB2A_HUMAN	sp|Q13885|TBB2A_HUMANsp|Q13509|TBB3_HUMANsp|Q9BUF5|TBB6_HUMANsp|P07437|TBB5_HUMANsp|P04350|TBB4A_HUMANsp|Q9BVA1|TBB2B_HUMANsp|P68371|TBB4B_HUMANtr|K7EJZ4|K7EJZ4_HUMANtr|G3V3W7|G3V3W7_HUMANtr|K7EJ64|K7EJ64_HUMANtr|M0QY37|M0QY37_HUMANtr|M0QX14|M0QX14_HUMANtr|M0R0X0|M0R0X0_HUMANtr|M0QYM7|M0QYM7_HUMANtr|M0R278|M0R278_HUMANtr|M0R042|M0R042_HUMANtr|K7ESM5|K7ESM5_HUMANtr|G3V5W4|G3V5W4_HUMANtr|K7EN98|K7E…	0.9936	0.00352	11|40	3	1308.7	1308.7	0.001473	1	4308.1	437.24	437.24	0.000491	1.12295	1.12295	seq71972_hf
MREIVHIQAGQ	-.n[35.07]MREIVHIQAGQ.C	sp|Q13885|TBB2A_HUMAN	sp|Q13885|TBB2A_HUMANsp|Q13509|TBB3_HUMANsp|Q9BUF5|TBB6_HUMANsp|P07437|TBB5_HUMANsp|P04350|TBB4A_HUMANsp|Q9BVA1|TBB2B_HUMANsp|P68371|TBB4B_HUMANtr|K7EJZ4|K7EJZ4_HUMANtr|G3V3W7|G3V3W7_HUMANtr|K7EJ64|K7EJ64_HUMANtr|M0QY37|M0QY37_HUMANtr|M0QX14|M0QX14_HUMANtr|M0R0X0|M0R0X0_HUMANtr|M0QYM7|M0QYM7_HUMANtr|M0R278|M0R278_HUMANtr|M0R042|M0R042_HUMANtr|K7ESM5|K7ESM5_HUMANtr|G3V5W4|G3V5W4_HUMANtr|K7EN98|K7E…	0.9974	0.00148	12|40	3	1314.73	1314.73	0.002953	1	4311	439.25	439.251	0.000984333	2.24093	2.24093	seq71972_hf
SAVGTLPATSPQSTSVQA	D.n[29.04]SAVGTLPATSPQSTSVQA.K	sp|Q13428|TCOF_HUMAN	sp|Q13428|TCOF_HUMANtr|E7ETY2|E7ETY2_HUMANtr|J3KQ96|J3KQ96_HUMAN	1	6.52e-06	15|34	2	1728.9	1728.89	0.006351	1	4313.9	865.452	865.455	0.0031755	3.66917	3.66917	seq71972_hf
SAVGTLPATSPQSTSVQA	D.n[35.07]SAVGTLPATSPQSTSVQA.K	sp|Q13428|TCOF_HUMAN	sp|Q13428|TCOF_HUMANtr|E7ETY2|E7ETY2_HUMANtr|J3KQ96|J3KQ96_HUMAN	1	1.5e-08	13|34	2	1734.93	1734.92	0.00563	1	4316.2	868.468	868.471	0.002815	3.24133	3.24133	seq71972_hf
VHQSVATDGPSSTQPALP	G.n[29.04]VHQSVATDGPSSTQPALP.K	sp|O75251|NDUS7_HUMAN	sp|O75251|NDUS7_HUMANtr|A0A087WXF6|A0A087WXF6_HUMANtr|A0A087WTI3|A0A087WTI3_HUMANtr|F5H5N1|F5H5N1_HUMAN	1	7.94e-12	15|34	2	1818.92	1818.91	0.006632	1	4319	910.463	910.466	0.003316	3.64209	3.64209	seq71972_hf
LTPTHYLT	A.n[35.07]LTPTHYLT.K	sp|P04844|RPN2_HUMAN	sp|P04844|RPN2_HUMANtr|Q5JYR7|Q5JYR7_HUMAN	0.9997	0.000152	9|14	2	978.562	978.56	0.001942	1	4320.4	490.287	490.288	0.0009705	1.97945	1.97945	seq71972_hf
SAVGTLPATSPQSTSVQA	D.n[29.04]SAVGTLPATSPQSTSVQA.K	sp|Q13428|TCOF_HUMAN	sp|Q13428|TCOF_HUMANtr|E7ETY2|E7ETY2_HUMANtr|J3KQ96|J3KQ96_HUMAN	0.9998	8.74e-05	12|68	3	1728.9	1728.89	0.005906	1	4321.8	577.304	577.306	0.00196867	3.41009	3.41009	seq71972_hf
VHQSVATDGPSSTQPALP	G.n[35.07]VHQSVATDGPSSTQPALP.K	sp|O75251|NDUS7_HUMAN	sp|O75251|NDUS7_HUMANtr|A0A087WXF6|A0A087WXF6_HUMANtr|A0A087WTI3|A0A087WTI3_HUMANtr|F5H5N1|F5H5N1_HUMAN	1	4.54e-11	15|34	2	1824.95	1824.94	0.005045	1	4322.4	913.479	913.481	0.0025225	2.76141	2.76141	seq71972_hf
GSPPPCLGQEEAVCT	E.n[35.07]GSPPPC[160.03]LGQEEAVC[160.03]T.K	sp|Q02952|AKA12_HUMAN	sp|Q02952|AKA12_HUMAN	1	1.48e-07	10|28	2	1634.75	1634.75	0.004619	1	4328.1	818.382	818.384	0.0023095	2.82202	2.82202	seq71972_hf
SAVGTLPATSPQSTSVQA	D.n[29.04]SAVGTLPATSPQSTSVQA.K	sp|Q13428|TCOF_HUMAN	sp|Q13428|TCOF_HUMANtr|E7ETY2|E7ETY2_HUMANtr|J3KQ96|J3KQ96_HUMAN	1	7.54e-07	14|34	2	1728.89	1728.89	0.004446	1	4334.2	865.452	865.454	0.002223	2.56859	2.56859	seq71972_hf
SAVGTLPATSPQSTSVQA	D.n[35.07]SAVGTLPATSPQSTSVQA.K	sp|Q13428|TCOF_HUMAN	sp|Q13428|TCOF_HUMANtr|E7ETY2|E7ETY2_HUMANtr|J3KQ96|J3KQ96_HUMAN	1	1.06e-07	11|34	2	1734.93	1734.92	0.005333	1	4336.3	868.468	868.471	0.0026665	3.07034	3.07034	seq71972_hf
AGASATFPMQCSALR	D.n[35.07]AGASATFPM[147.04]QC[160.03]SALR.K	sp|P63241|IF5A1_HUMAN	sp|P63241|IF5A1_HUMANsp|Q6IS14|IF5AL_HUMANtr|I3L397|I3L397_HUMANtr|I3L504|I3L504_HUMAN	0.9995	0.000283	13|56	3	1616.79	1616.79	0.002266	1	4337.9	539.936	539.937	0.000755333	1.39893	1.39893	seq71972_hf
VHQSVATDGPSSTQPALP	G.n[29.04]VHQSVATDGPSSTQPALP.K	sp|O75251|NDUS7_HUMAN	sp|O75251|NDUS7_HUMANtr|A0A087WXF6|A0A087WXF6_HUMANtr|A0A087WTI3|A0A087WTI3_HUMANtr|F5H5N1|F5H5N1_HUMAN	1	3.62e-07	9|34	2	1818.92	1818.91	0.005724	1	4339.3	910.463	910.466	0.002862	3.14345	3.14345	seq71972_hf
AGASATFPMQCSALR	D.n[29.04]AGASATFPM[147.04]QC[160.03]SALR.K	sp|P63241|IF5A1_HUMAN	sp|P63241|IF5A1_HUMANsp|Q6IS14|IF5AL_HUMANtr|I3L397|I3L397_HUMANtr|I3L504|I3L504_HUMAN	0.9993	0.000397	9|28	2	1610.76	1610.75	0.00367	1	4341.2	806.385	806.386	0.0018345	2.27496	2.27496	seq71972_hf
GPAAEAEPEHSFDGLRR	D.n[29.04]GPAAEAEPEHSFDGLRR.K	sp|Q15149|PLEC_HUMAN	sp|Q15149|PLEC_HUMAN	1	1.36e-08	15|96	4	1865.91	1865.9	0.006882	1	4341.7	467.483	467.485	0.00172075	3.68087	3.68087	seq71972_hf
VHQSVATDGPSSTQPALP	G.n[35.07]VHQSVATDGPSSTQPALP.K	sp|O75251|NDUS7_HUMAN	sp|O75251|NDUS7_HUMANtr|A0A087WXF6|A0A087WXF6_HUMANtr|A0A087WTI3|A0A087WTI3_HUMANtr|F5H5N1|F5H5N1_HUMAN	0.9996	0.000214	7|34	2	1824.95	1824.94	0.005833	1	4342.6	913.479	913.482	0.0029165	3.19273	3.19273	seq71972_hf
AGASATFPMQCSALR	D.n[35.07]AGASATFPM[147.04]QC[160.03]SALR.K	sp|P63241|IF5A1_HUMAN	sp|P63241|IF5A1_HUMANsp|Q6IS14|IF5AL_HUMANtr|I3L397|I3L397_HUMANtr|I3L504|I3L504_HUMAN	1	4.15e-07	16|28	2	1616.79	1616.79	0.005095	1	4343.6	809.4	809.403	0.002547	3.14676	3.14676	seq71972_hf
GSPPPCLGQEEAVCT	E.n[35.07]GSPPPC[160.03]LGQEEAVC[160.03]T.K	sp|Q02952|AKA12_HUMAN	sp|Q02952|AKA12_HUMAN	1	8.72e-06	9|28	2	1635.76	1634.75	1.00706	1	4348.4	818.382	818.885	0.503531	614.897	2.26588	seq71972_hf
MREIVHIQ	-.n[29.04]MREIVHIQ.A	sp|Q13885|TBB2A_HUMAN	sp|Q13885|TBB2A_HUMANsp|Q13509|TBB3_HUMANsp|Q9BUF5|TBB6_HUMANsp|P07437|TBB5_HUMANsp|Q9H4B7|TBB1_HUMANsp|P04350|TBB4A_HUMANsp|Q9BVA1|TBB2B_HUMANsp|P68371|TBB4B_HUMANtr|K7EJZ4|K7EJZ4_HUMANtr|G3V3W7|G3V3W7_HUMANtr|K7EJ64|K7EJ64_HUMANtr|M0QY37|M0QY37_HUMANtr|M0QX14|M0QX14_HUMANtr|M0R0X0|M0R0X0_HUMANtr|M0QYM7|M0QYM7_HUMANtr|M0R278|M0R278_HUMANtr|M0R042|M0R042_HUMANtr|K7ESM5|K7ESM5_HUMANtr|G3V5W4|G3V5W…	0.9991	0.000512	12|28	3	1052.58	1052.58	0.001418	1	4350.9	351.867	351.868	0.000472667	1.34331	1.34331	seq71972_hf
SAVGTLPATSPQSTSVQA	D.n[29.04]SAVGTLPATSPQSTSVQA.K	sp|Q13428|TCOF_HUMAN	sp|Q13428|TCOF_HUMANtr|E7ETY2|E7ETY2_HUMANtr|J3KQ96|J3KQ96_HUMAN	0.9986	0.000793	5|34	2	1728.9	1728.89	0.005619	1	4354.9	865.452	865.455	0.0028095	3.24627	3.24627	seq71972_hf
AGASATFPMQCSALR	D.n[35.07]AGASATFPM[147.04]QC[160.03]SALR.K	sp|P63241|IF5A1_HUMAN	sp|P63241|IF5A1_HUMANsp|Q6IS14|IF5AL_HUMANtr|I3L397|I3L397_HUMANtr|I3L504|I3L504_HUMAN	1	8.91e-08	17|56	3	1616.79	1616.79	0.003891	1	4358.2	539.936	539.937	0.001297	2.40213	2.40213	seq71972_hf
LTPTHYLT	A.n[29.04]LTPTHYLT.K	sp|P04844|RPN2_HUMAN	sp|P04844|RPN2_HUMANtr|Q5JYR7|Q5JYR7_HUMAN	0.9922	0.00463	8|14	2	972.53	972.528	0.002412	1	4361.2	487.271	487.272	0.0012055	2.47398	2.47398	seq71972_hf
LTPTHYLT	A.n[35.07]LTPTHYLT.K	sp|P04844|RPN2_HUMAN	sp|P04844|RPN2_HUMANtr|Q5JYR7|Q5JYR7_HUMAN	0.9999	4.8e-05	10|14	2	978.561	978.56	0.001645	1	4361.8	490.287	490.288	0.0008225	1.67759	1.67759	seq71972_hf
AGASATFPMQCSALR	D.n[29.04]AGASATFPM[147.04]QC[160.03]SALR.K	sp|P63241|IF5A1_HUMAN	sp|P63241|IF5A1_HUMANsp|Q6IS14|IF5AL_HUMANtr|I3L397|I3L397_HUMANtr|I3L504|I3L504_HUMAN	1	2.53e-06	14|28	2	1610.76	1610.75	0.005322	1	4361.9	806.385	806.387	0.002661	3.2999	3.2999	seq71972_hf
AGASATFPMQCSALR	D.n[35.07]AGASATFPM[147.04]QC[160.03]SALR.K	sp|P63241|IF5A1_HUMAN	sp|P63241|IF5A1_HUMANsp|Q6IS14|IF5AL_HUMANtr|I3L397|I3L397_HUMANtr|I3L504|I3L504_HUMAN	1	2.51e-08	17|28	2	1616.79	1616.79	0.004851	1	4364.1	809.4	809.403	0.0024255	2.99665	2.99665	seq71972_hf
ALAALETPGRPSQQ	D.n[35.07]ALAALETPGRPSQQ.K	sp|Q92547|TOPB1_HUMAN	sp|Q92547|TOPB1_HUMANtr|A0A2R8YD63|A0A2R8YD63_HUMAN	0.9998	3.31e-05	11|26	2	1472.83	1471.82	1.00495	1	4364.3	736.918	737.42	0.502474	681.394	1.08351	seq71972_hf
GPAAEAEPEHSFDGLRR	D.n[29.04]GPAAEAEPEHSFDGLRR.K	sp|Q15149|PLEC_HUMAN	sp|Q15149|PLEC_HUMAN	1	3.29e-10	24|96	4	1865.91	1865.9	0.005635	1	4369.9	467.483	467.484	0.001409	3.01401	3.01401	seq71972_hf
GPAAEAEPEHSFDGLRR	D.n[35.07]GPAAEAEPEHSFDGLRR.K	sp|Q15149|PLEC_HUMAN	sp|Q15149|PLEC_HUMAN	1	1.17e-09	24|96	4	1871.94	1871.93	0.00778	1	4374.4	468.991	468.993	0.001945	4.14719	4.14719	seq71972_hf
RLVGEEEAGFGECD	G.n[35.07]RLVGEEEAGFGEC[160.03]D.K	sp|O94919|ENDD1_HUMAN	sp|O94919|ENDD1_HUMAN	0.9999	1.66e-05	6|26	2	1600.73	1600.73	0.006021	1	4376.6	801.37	801.373	0.0030105	3.75668	3.75668	seq71972_hf
RLVGEEEAGFGECD	G.n[29.04]RLVGEEEAGFGEC[160.03]D.K	sp|O94919|ENDD1_HUMAN	sp|O94919|ENDD1_HUMAN	1	7.4e-08	6|26	2	1594.7	1594.69	0.003321	1	4377.3	798.354	798.356	0.0016605	2.0799	2.0799	seq71972_hf
AGASATFPMQCSALR	D.n[35.07]AGASATFPM[147.04]QC[160.03]SALR.K	sp|P63241|IF5A1_HUMAN	sp|P63241|IF5A1_HUMANsp|Q6IS14|IF5AL_HUMANtr|I3L397|I3L397_HUMANtr|I3L504|I3L504_HUMAN	1	1.27e-05	16|56	3	1616.79	1616.79	0.003322	1	4378.7	539.936	539.937	0.00110733	2.05086	2.05086	seq71972_hf
LTPTHYLT	A.n[29.04]LTPTHYLT.K	sp|P04844|RPN2_HUMAN	sp|P04844|RPN2_HUMANtr|Q5JYR7|Q5JYR7_HUMAN	0.9997	0.000172	9|14	2	972.53	972.528	0.001904	1	4381.4	487.271	487.272	0.000952	1.95373	1.95373	seq71972_hf
LTPTHYLT	A.n[35.07]LTPTHYLT.K	sp|P04844|RPN2_HUMAN	sp|P04844|RPN2_HUMANtr|Q5JYR7|Q5JYR7_HUMAN	0.9999	5.51e-05	10|14	2	978.562	978.56	0.001771	1	4381.9	490.287	490.288	0.000885	1.80506	1.80506	seq71972_hf
AGASATFPMQCSALR	D.n[29.04]AGASATFPM[147.04]QC[160.03]SALR.K	sp|P63241|IF5A1_HUMAN	sp|P63241|IF5A1_HUMANsp|Q6IS14|IF5AL_HUMANtr|I3L397|I3L397_HUMANtr|I3L504|I3L504_HUMAN	1	4e-06	15|28	2	1610.76	1610.75	0.005121	1	4382.5	806.385	806.387	0.0025605	3.17527	3.17527	seq71972_hf
AGASATFPMQCSALR	D.n[35.07]AGASATFPM[147.04]QC[160.03]SALR.K	sp|P63241|IF5A1_HUMAN	sp|P63241|IF5A1_HUMANsp|Q6IS14|IF5AL_HUMANtr|I3L397|I3L397_HUMANtr|I3L504|I3L504_HUMAN	1	2.86e-07	16|28	2	1616.79	1616.79	0.00494	1	4384.6	809.4	809.403	0.00247	3.05163	3.05163	seq71972_hf
ALAALETPGRPSQQ	D.n[35.07]ALAALETPGRPSQQ.K	sp|Q92547|TOPB1_HUMAN	sp|Q92547|TOPB1_HUMANtr|A0A2R8YD63|A0A2R8YD63_HUMAN	0.9999	6.64e-05	12|26	2	1471.82	1471.82	0.003361	1	4384.7	736.918	736.919	0.0016805	2.28044	2.28044	seq71972_hf
GPAAEAEPEHSFDGLRR	D.n[29.04]GPAAEAEPEHSFDGLRR.K	sp|Q15149|PLEC_HUMAN	sp|Q15149|PLEC_HUMAN	1	1.45e-11	21|64	3	1865.91	1865.9	0.005325	1	4389.7	622.975	622.976	0.001775	2.84923	2.84923	seq71972_hf
GPAAEAEPEHSFDGLRR	D.n[29.04]GPAAEAEPEHSFDGLRR.K	sp|Q15149|PLEC_HUMAN	sp|Q15149|PLEC_HUMAN	1	1.46e-11	24|96	4	1865.91	1865.9	0.005057	1	4390.3	467.483	467.484	0.00126425	2.70437	2.70437	seq71972_hf
MREIVHIQAGQ	-.n[29.04]MREIVHIQAGQ.C	sp|Q13885|TBB2A_HUMAN	sp|Q13885|TBB2A_HUMANsp|Q13509|TBB3_HUMANsp|Q9BUF5|TBB6_HUMANsp|P07437|TBB5_HUMANsp|P04350|TBB4A_HUMANsp|Q9BVA1|TBB2B_HUMANsp|P68371|TBB4B_HUMANtr|K7EJZ4|K7EJZ4_HUMANtr|G3V3W7|G3V3W7_HUMANtr|K7EJ64|K7EJ64_HUMANtr|M0QY37|M0QY37_HUMANtr|M0QX14|M0QX14_HUMANtr|M0R0X0|M0R0X0_HUMANtr|M0QYM7|M0QYM7_HUMANtr|M0R278|M0R278_HUMANtr|M0R042|M0R042_HUMANtr|K7ESM5|K7ESM5_HUMANtr|G3V5W4|G3V5W4_HUMANtr|K7EN98|K7E…	0.9846	0.00823	11|40	3	1308.7	1308.7	0.002296	1	4394.7	437.24	437.24	0.000765333	1.75037	1.75037	seq71972_hf
GPAAEAEPEHSFDGLRR	D.n[35.07]GPAAEAEPEHSFDGLRR.K	sp|Q15149|PLEC_HUMAN	sp|Q15149|PLEC_HUMAN	1	3.06e-11	26|96	4	1871.94	1871.93	0.002385	1	4394.8	468.991	468.991	0.00059625	1.27135	1.27135	seq71972_hf
MREIVHIQAGQ	-.n[35.07]MREIVHIQAGQ.C	sp|Q13885|TBB2A_HUMAN	sp|Q13885|TBB2A_HUMANsp|Q13509|TBB3_HUMANsp|Q9BUF5|TBB6_HUMANsp|P07437|TBB5_HUMANsp|P04350|TBB4A_HUMANsp|Q9BVA1|TBB2B_HUMANsp|P68371|TBB4B_HUMANtr|K7EJZ4|K7EJZ4_HUMANtr|G3V3W7|G3V3W7_HUMANtr|K7EJ64|K7EJ64_HUMANtr|M0QY37|M0QY37_HUMANtr|M0QX14|M0QX14_HUMANtr|M0R0X0|M0R0X0_HUMANtr|M0QYM7|M0QYM7_HUMANtr|M0R278|M0R278_HUMANtr|M0R042|M0R042_HUMANtr|K7ESM5|K7ESM5_HUMANtr|G3V5W4|G3V5W4_HUMANtr|K7EN98|K7E…	0.9984	0.000924	11|40	3	1314.73	1314.73	0.002501	1	4394.9	439.25	439.251	0.000833667	1.89793	1.89793	seq71972_hf
AGASATFPMQCSALR	D.n[35.07]AGASATFPM[147.04]QC[160.03]SALR.K	sp|P63241|IF5A1_HUMAN	sp|P63241|IF5A1_HUMANsp|Q6IS14|IF5AL_HUMANtr|I3L397|I3L397_HUMANtr|I3L504|I3L504_HUMAN	1	1.11e-07	17|28	2	1616.79	1616.79	0.004086	1	4404.7	809.4	809.402	0.0020425	2.52347	2.52347	seq71972_hf
FTTGDAGASSTYPMQCSALR	D.n[29.04]FTTGDAGASSTYPM[147.04]QC[160.03]SALR.K	sp|Q9GZV4|IF5A2_HUMAN	sp|Q9GZV4|IF5A2_HUMANtr|C9J7B5|C9J7B5_HUMANtr|F8WCJ1|F8WCJ1_HUMAN	0.9996	0.000225	11|76	3	2163.96	2163.96	0.004254	1	4405.5	722.326	722.328	0.001418	1.9631	1.9631	seq71972_hf
FTTGDAGASSTYPMQCSALR	D.n[29.04]FTTGDAGASSTYPM[147.04]QC[160.03]SALR.K	sp|Q9GZV4|IF5A2_HUMAN	sp|Q9GZV4|IF5A2_HUMANtr|C9J7B5|C9J7B5_HUMANtr|F8WCJ1|F8WCJ1_HUMAN	0.979	0.0125	5|38	2	2163.96	2163.96	0.003079	1	4408.4	1082.99	1082.99	0.001539	1.42107	1.42107	seq71972_hf
GPAAEAEPEHSFDGLRR	D.n[29.04]GPAAEAEPEHSFDGLRR.K	sp|Q15149|PLEC_HUMAN	sp|Q15149|PLEC_HUMAN	1	7.63e-09	21|64	3	1865.91	1865.9	0.003029	1	4410	622.975	622.976	0.00100967	1.62072	1.62072	seq71972_hf
GPAAEAEPEHSFDGLRR	D.n[29.04]GPAAEAEPEHSFDGLRR.K	sp|Q15149|PLEC_HUMAN	sp|Q15149|PLEC_HUMAN	1	1.03e-12	21|96	4	1865.91	1865.9	0.005074	1	4410.7	467.483	467.484	0.0012685	2.71346	2.71346	seq71972_hf
LRCTGGEVGATSALAP	Y.n[29.04]LRC[160.03]TGGEVGATSALAP.K	sp|P30050|RL12_HUMAN	sp|P30050|RL12_HUMAN	0.9826	0.0104	7|30	2	1586.81	1586.81	0.004809	1	4414.3	794.412	794.414	0.0024045	3.02676	3.02676	seq71972_hf
GPAAEAEPEHSFDGLRR	D.n[35.07]GPAAEAEPEHSFDGLRR.K	sp|Q15149|PLEC_HUMAN	sp|Q15149|PLEC_HUMAN	1	3.83e-09	24|96	4	1873.94	1871.93	2.00824	1	4415.2	468.991	469.493	0.502061	1069.37	0.822696	seq71972_hf
GPAAEAEPEHSFDGLRR	D.n[35.07]GPAAEAEPEHSFDGLRR.K	sp|Q15149|PLEC_HUMAN	sp|Q15149|PLEC_HUMAN	1	5.28e-09	22|96	4	1871.94	1871.93	0.004471	1	4416.2	468.991	468.992	0.00111775	2.3833	2.3833	seq71972_hf
MGGPYGGGNYGPGGSGGSGGYGGRSRY	N.n[35.07]MGGPYGGGNYGPGGSGGSGGYGGRSRY.-	sp|P22626|ROA2_HUMAN	sp|P22626|ROA2_HUMAN	0.9793	0.0088	6|104	3	2515.12	2515.11	0.009052	1	4419.4	839.379	839.382	0.003017	3.59431	3.59431	seq71972_hf
FTTGDAGASSTYPMQCSALR	D.n[29.04]FTTGDAGASSTYPM[147.04]QC[160.03]SALR.K	sp|Q9GZV4|IF5A2_HUMAN	sp|Q9GZV4|IF5A2_HUMANtr|C9J7B5|C9J7B5_HUMANtr|F8WCJ1|F8WCJ1_HUMAN	1	1.75e-05	12|76	3	2163.96	2163.96	0.005851	1	4426	722.326	722.328	0.00195033	2.70007	2.70007	seq71972_hf
LRCTGGEVGATSALAP	Y.n[35.07]LRC[160.03]TGGEVGATSALAP.K	sp|P30050|RL12_HUMAN	sp|P30050|RL12_HUMAN	0.8963	0.0641	5|30	2	1592.85	1592.84	0.004902	1	4430.1	797.428	797.43	0.002451	3.07362	3.07362	seq71972_hf
GPAAEAEPEHSFDGLRR	D.n[29.04]GPAAEAEPEHSFDGLRR.K	sp|Q15149|PLEC_HUMAN	sp|Q15149|PLEC_HUMAN	1	1.05e-09	22|96	4	1865.91	1865.9	0.005311	1	4431.2	467.483	467.484	0.00132775	2.8402	2.8402	seq71972_hf
LRCTGGEVGATSALAP	Y.n[29.04]LRC[160.03]TGGEVGATSALAP.K	sp|P30050|RL12_HUMAN	sp|P30050|RL12_HUMAN	0.9844	0.00929	7|30	2	1586.81	1586.81	0.005065	1	4434.7	794.412	794.414	0.0025325	3.18788	3.18788	seq71972_hf
VVGDDLTVTNP	Q.n[35.07]VVGDDLTVTNP.K	sp|P06733|ENOA_HUMAN	sp|P06733|ENOA_HUMANtr|A0A2R8Y6G6|A0A2R8Y6G6_HUMAN	0.9719	0.0168	7|20	2	1162.63	1162.63	0.002163	1	4436.3	582.322	582.323	0.0010815	1.85722	1.85722	seq71972_hf
VVGDDLTVTNP	Q.n[29.04]VVGDDLTVTNP.K	sp|P06733|ENOA_HUMAN	sp|P06733|ENOA_HUMANtr|A0A2R8Y6G6|A0A2R8Y6G6_HUMAN	0.9999	3.69e-05	9|20	2	1156.6	1156.6	0.002507	1	4441.9	579.306	579.307	0.0012535	2.16379	2.16379	seq71972_hf
GHRPVLVLSQNT	M.n[29.04]GHRPVLVLSQNT.K	sp|P49368|TCPG_HUMAN	sp|P49368|TCPG_HUMANtr|E9PM09|E9PM09_HUMANtr|E9PRC8|E9PRC8_HUMANtr|Q5SZX9|Q5SZX9_HUMAN	0.9996	0.000208	13|44	3	1347.76	1347.76	0.001504	1	4449.7	450.261	450.262	0.000501333	1.11343	1.11343	seq71972_hf
SRATSTATSGFAGAIGQ	T.n[29.04]SRATSTATSGFAGAIGQ.K	sp|P51659|DHB4_HUMAN	sp|P51659|DHB4_HUMANtr|E7ER27|E7ER27_HUMANtr|E7EPL9|E7EPL9_HUMANtr|A0A2R8Y7L2|A0A2R8Y7L2_HUMANtr|E7ET17|E7ET17_HUMANtr|G5E9S2|G5E9S2_HUMANtr|A0A2R8YD50|A0A2R8YD50_HUMANtr|E7EWE5|E7EWE5_HUMAN	0.9528	0.0283	5|32	2	1609.81	1609.81	0.002813	1	4450.5	805.91	805.912	0.0014065	1.74523	1.74523	seq71972_hf
STELLIR	K.n[29.04]STELLIR.K	sp|Q16695|H31T_HUMAN	sp|Q16695|H31T_HUMANDECOY1_sp_9058DECOY0_sp_12515DECOY0_sp_15121sp|Q71DI3|H32_HUMANsp|Q6NXT2|H3C_HUMANsp|P84243|H33_HUMANsp|P68431|H31_HUMANtr|K7ES00|K7ES00_HUMANtr|K7EP01|K7EP01_HUMANtr|K7EMV3|K7EMV3_HUMANtr|K7EK07|K7EK07_HUMANDECOY1_tr_60398tr|B4DEB1|B4DEB1_HUMANtr|Q5TEC6|Q5TEC6_HUMAN	0.9637	0.0106	8|12	2	858.517	858.517	-0.00016	1	4455.7	430.266	430.266	-8.05e-05	-0.187094	-0.187094	seq71972_hf
GHRPVLVLSQNT	M.n[35.07]GHRPVLVLSQNT.K	sp|P49368|TCPG_HUMAN	sp|P49368|TCPG_HUMANtr|E9PM09|E9PM09_HUMANtr|E9PRC8|E9PRC8_HUMANtr|Q5SZX9|Q5SZX9_HUMAN	0.932	0.0354	11|44	3	1353.8	1353.79	0.002539	1	4456.1	452.272	452.273	0.000846333	1.87129	1.87129	seq71972_hf
VVGDDLTVTNP	Q.n[35.07]VVGDDLTVTNP.K	sp|P06733|ENOA_HUMAN	sp|P06733|ENOA_HUMANtr|A0A2R8Y6G6|A0A2R8Y6G6_HUMAN	0.9992	0.000429	8|20	2	1162.63	1162.63	0.001711	1	4456.9	582.322	582.323	0.0008555	1.46912	1.46912	seq71972_hf
SVLDVVR	D.n[35.07]SVLDVVR.K	sp|Q13885|TBB2A_HUMAN	sp|Q13885|TBB2A_HUMANsp|Q13509|TBB3_HUMANsp|P07437|TBB5_HUMANsp|Q9BVA1|TBB2B_HUMANsp|P68371|TBB4B_HUMANtr|G3V2A3|G3V2A3_HUMANtr|Q5ST81|Q5ST81_HUMANtr|Q5JP53|Q5JP53_HUMANtr|A0A0B4J269|A0A0B4J269_HUMAN	0.9784	0.0129	10|12	2	820.524	820.523	0.000809	1	4459.2	411.269	411.269	0.0004045	0.983541	0.983541	seq71972_hf
SSGTDYPDIHAAA	N.n[35.07]SSGTDYPDIHAAA.K	sp|P50748|KNTC1_HUMAN	sp|P50748|KNTC1_HUMAN	0.9571	0.0257	6|24	2	1337.63	1337.63	0.002887	1	4462.1	669.823	669.824	0.0014435	2.15504	2.15504	seq71972_hf
MREIVHIQAGQCGNQIGA	-.n[29.04]M[147.04]REIVHIQAGQC[160.03]GNQIGA.K	sp|Q13885|TBB2A_HUMAN	sp|Q13885|TBB2A_HUMANsp|Q13509|TBB3_HUMANsp|P07437|TBB5_HUMANsp|P04350|TBB4A_HUMANsp|Q9BVA1|TBB2B_HUMANsp|P68371|TBB4B_HUMANtr|G3V3W7|G3V3W7_HUMANtr|M0QY37|M0QY37_HUMANtr|M0QX14|M0QX14_HUMANtr|M0R0X0|M0R0X0_HUMANtr|M0QYM7|M0QYM7_HUMANtr|M0R278|M0R278_HUMANtr|M0R042|M0R042_HUMANtr|G3V5W4|G3V5W4_HUMANtr|M0QY85|M0QY85_HUMANtr|G3V3R4|G3V3R4_HUMANtr|G3V2N6|G3V2N6_HUMANtr|M0QZL7|M0QZL7_HUMANtr|M0R2T4|M…	0.9987	0.000523	6|68	3	2026	2024.99	1.00912	2	4465.4	676.003	676.34	0.336373	497.344	2.84374	seq71972_hf
LFCSEYRP	F.n[29.04]LFC[160.03]SEYRP.K	sp|P23497|SP100_HUMAN	sp|P23497|SP100_HUMANsp|P09429|HMGB1_HUMANtr|Q5T7C4|Q5T7C4_HUMAN	0.9374	0.0378	6|14	2	1098.52	1098.52	0.001869	1	4469.1	550.266	550.267	0.0009345	1.69827	1.69827	seq71972_hf
GHRPVLVLSQNT	M.n[29.04]GHRPVLVLSQNT.K	sp|P49368|TCPG_HUMAN	sp|P49368|TCPG_HUMANtr|E9PM09|E9PM09_HUMANtr|E9PRC8|E9PRC8_HUMANtr|Q5SZX9|Q5SZX9_HUMAN	0.9703	0.0156	12|44	3	1347.76	1347.76	0.001502	1	4470.2	450.261	450.262	0.000500667	1.11195	1.11195	seq71972_hf
SRATSTATSGFAGAIGQ	T.n[29.04]SRATSTATSGFAGAIGQ.K	sp|P51659|DHB4_HUMAN	sp|P51659|DHB4_HUMANtr|E7ER27|E7ER27_HUMANtr|E7EPL9|E7EPL9_HUMANtr|A0A2R8Y7L2|A0A2R8Y7L2_HUMANtr|E7ET17|E7ET17_HUMANtr|G5E9S2|G5E9S2_HUMANtr|A0A2R8YD50|A0A2R8YD50_HUMANtr|E7EWE5|E7EWE5_HUMAN	0.9976	0.00137	11|32	2	1609.81	1609.81	0.002813	1	4471.1	805.91	805.912	0.0014065	1.74523	1.74523	seq71972_hf
GSDQSENVDRGAGSIREAGGAFG	F.n[35.07]GSDQSENVDRGAGSIREAGGAFG.K	sp|Q9UII2|ATIF1_HUMAN	sp|Q9UII2|ATIF1_HUMANtr|A0A0B4J230|A0A0B4J230_HUMAN	0.984	0.00854	7|88	3	2270.08	2270.07	0.007372	1	4472	757.698	757.701	0.00245733	3.24314	3.24314	seq71972_hf
STELLIR	K.n[29.04]STELLIR.K	sp|Q16695|H31T_HUMAN	sp|Q16695|H31T_HUMANDECOY1_sp_9058DECOY0_sp_12515DECOY0_sp_15121sp|Q71DI3|H32_HUMANsp|Q6NXT2|H3C_HUMANsp|P84243|H33_HUMANsp|P68431|H31_HUMANtr|K7ES00|K7ES00_HUMANtr|K7EP01|K7EP01_HUMANtr|K7EMV3|K7EMV3_HUMANtr|K7EK07|K7EK07_HUMANDECOY1_tr_60398tr|B4DEB1|B4DEB1_HUMANtr|Q5TEC6|Q5TEC6_HUMAN	0.9174	0.0351	8|12	2	858.518	858.517	8.4e-05	1	4476.3	430.266	430.266	4.2e-05	0.097614	0.097614	seq71972_hf
GEFEIQAEDDARAR	D.n[35.07]GEFEIQAEDDARAR.K	sp|Q8TDD1|DDX54_HUMAN	sp|Q8TDD1|DDX54_HUMANtr|H0YHZ9|H0YHZ9_HUMAN	1	9.56e-07	17|52	3	1639.8	1639.8	0.002119	1	4477.1	547.608	547.608	0.000706333	1.28985	1.28985	seq71972_hf
GSDQSENVDRGAGSIREAGGAFG	F.n[29.04]GSDQSENVDRGAGSIREAGGAFG.K	sp|Q9UII2|ATIF1_HUMAN	sp|Q9UII2|ATIF1_HUMANtr|A0A0B4J230|A0A0B4J230_HUMAN	0.9998	0.000129	11|88	3	2264.05	2264.04	0.007313	1	4480.3	755.688	755.69	0.00243767	3.22575	3.22575	seq71972_hf
MREIVHIQAGQCGNQIGA	-.n[29.04]M[147.04]REIVHIQAGQC[160.03]GNQIGA.K	sp|Q13885|TBB2A_HUMAN	sp|Q13885|TBB2A_HUMANsp|Q13509|TBB3_HUMANsp|P07437|TBB5_HUMANsp|P04350|TBB4A_HUMANsp|Q9BVA1|TBB2B_HUMANsp|P68371|TBB4B_HUMANtr|G3V3W7|G3V3W7_HUMANtr|M0QY37|M0QY37_HUMANtr|M0QX14|M0QX14_HUMANtr|M0R0X0|M0R0X0_HUMANtr|M0QYM7|M0QYM7_HUMANtr|M0R278|M0R278_HUMANtr|M0R042|M0R042_HUMANtr|G3V5W4|G3V5W4_HUMANtr|M0QY85|M0QY85_HUMANtr|G3V3R4|G3V3R4_HUMANtr|G3V2N6|G3V2N6_HUMANtr|M0QZL7|M0QZL7_HUMANtr|M0R2T4|M…	0.9991	0.000512	17|68	3	2024.99	2024.99	0.0043	2	4485.8	676.003	676.005	0.001433	2.11981	2.11981	seq71972_hf
MREIVHIQAGQCGNQIGA	-.n[35.07]M[147.04]REIVHIQAGQC[160.03]GNQIGA.K	sp|Q13885|TBB2A_HUMAN	sp|Q13885|TBB2A_HUMANsp|Q13509|TBB3_HUMANsp|P07437|TBB5_HUMANsp|P04350|TBB4A_HUMANsp|Q9BVA1|TBB2B_HUMANsp|P68371|TBB4B_HUMANtr|G3V3W7|G3V3W7_HUMANtr|M0QY37|M0QY37_HUMANtr|M0QX14|M0QX14_HUMANtr|M0R0X0|M0R0X0_HUMANtr|M0QYM7|M0QYM7_HUMANtr|M0R278|M0R278_HUMANtr|M0R042|M0R042_HUMANtr|G3V5W4|G3V5W4_HUMANtr|M0QY85|M0QY85_HUMANtr|G3V3R4|G3V3R4_HUMANtr|G3V2N6|G3V2N6_HUMANtr|M0QZL7|M0QZL7_HUMANtr|M0R2T4|M…	1	9e-07	19|68	3	2031.02	2031.02	0.001452	2	4487.4	678.014	678.014	0.000484	0.713849	0.713849	seq71972_hf
SVLDVVR	D.n[29.04]SVLDVVR.K	sp|Q13885|TBB2A_HUMAN	sp|Q13885|TBB2A_HUMANsp|Q13509|TBB3_HUMANsp|P07437|TBB5_HUMANsp|Q9BVA1|TBB2B_HUMANsp|P68371|TBB4B_HUMANtr|G3V2A3|G3V2A3_HUMANtr|Q5ST81|Q5ST81_HUMANtr|Q5JP53|Q5JP53_HUMANtr|A0A0B4J269|A0A0B4J269_HUMAN	0.9659	0.0204	10|12	2	814.492	814.491	0.000863	1	4487.5	408.253	408.253	0.0004315	1.05694	1.05694	seq71972_hf
ALSSDFTCGSPTAAG	D.n[29.04]ALSSDFTC[160.03]GSPTAAG.K	sp|P20810|ICAL_HUMAN	sp|P20810|ICAL_HUMANtr|H0YA91|H0YA91_HUMANtr|E9PDE4|E9PDE4_HUMANtr|E7EVY3|E7EVY3_HUMANtr|E9PCH5|E9PCH5_HUMANtr|E7ES10|E7ES10_HUMANtr|F8W7E0|F8W7E0_HUMANtr|A0A0C4DGB5|A0A0C4DGB5_HUMANtr|B7Z574|B7Z574_HUMAN	1	4.25e-07	12|28	2	1468.65	1468.65	0.003266	1	4490.5	735.332	735.334	0.0016335	2.22144	2.22144	seq71972_hf
ALSSDFTCGSPTAAG	D.n[35.07]ALSSDFTC[160.03]GSPTAAG.K	sp|P20810|ICAL_HUMAN	sp|P20810|ICAL_HUMANtr|H0YA91|H0YA91_HUMANtr|E9PDE4|E9PDE4_HUMANtr|E7EVY3|E7EVY3_HUMANtr|E9PCH5|E9PCH5_HUMANtr|E7ES10|E7ES10_HUMANtr|F8W7E0|F8W7E0_HUMANtr|A0A0C4DGB5|A0A0C4DGB5_HUMANtr|B7Z574|B7Z574_HUMAN	0.9999	5.48e-05	11|28	2	1474.68	1474.68	0.001951	1	4494.2	738.348	738.349	0.000976	1.32187	1.32187	seq71972_hf
GSDQSENVDRGAGSIREAGGAFG	F.n[35.07]GSDQSENVDRGAGSIREAGGAFG.K	sp|Q9UII2|ATIF1_HUMAN	sp|Q9UII2|ATIF1_HUMANtr|A0A0B4J230|A0A0B4J230_HUMAN	0.999	0.000564	14|88	3	2270.07	2270.07	0.001368	1	4494.4	757.698	757.699	0.000456	0.601822	0.601822	seq71972_hf
SLGTADVHFER	R.n[29.04]SLGTADVHFER.K	sp|Q86V81|THOC4_HUMAN	sp|Q86V81|THOC4_HUMANtr|E9PB61|E9PB61_HUMAN	0.9974	0.00114	9|40	3	1258.63	1258.63	0.000372	1	4495.7	420.551	420.551	0.000124	0.294851	0.294851	seq71972_hf
SVLDVVR	D.n[35.07]SVLDVVR.K	sp|Q13885|TBB2A_HUMAN	sp|Q13885|TBB2A_HUMANsp|Q13509|TBB3_HUMANsp|P07437|TBB5_HUMANsp|Q9BVA1|TBB2B_HUMANsp|P68371|TBB4B_HUMANtr|G3V2A3|G3V2A3_HUMANtr|Q5ST81|Q5ST81_HUMANtr|Q5JP53|Q5JP53_HUMANtr|A0A0B4J269|A0A0B4J269_HUMAN	0.9379	0.0375	10|12	2	820.524	820.523	0.000494	1	4499.8	411.269	411.269	0.000247	0.60058	0.60058	seq71972_hf
MREIVHIQAGQCGNQIGA	-.n[29.04]M[147.04]REIVHIQAGQC[160.03]GNQIGA.K	sp|Q13885|TBB2A_HUMAN	sp|Q13885|TBB2A_HUMANsp|Q13509|TBB3_HUMANsp|P07437|TBB5_HUMANsp|P04350|TBB4A_HUMANsp|Q9BVA1|TBB2B_HUMANsp|P68371|TBB4B_HUMANtr|G3V3W7|G3V3W7_HUMANtr|M0QY37|M0QY37_HUMANtr|M0QX14|M0QX14_HUMANtr|M0R0X0|M0R0X0_HUMANtr|M0QYM7|M0QYM7_HUMANtr|M0R278|M0R278_HUMANtr|M0R042|M0R042_HUMANtr|G3V5W4|G3V5W4_HUMANtr|M0QY85|M0QY85_HUMANtr|G3V3R4|G3V3R4_HUMANtr|G3V2N6|G3V2N6_HUMANtr|M0QZL7|M0QZL7_HUMANtr|M0R2T4|M…	1	5.97e-09	11|34	2	2025	2024.99	0.006919	2	4499.9	1013.5	1013.5	0.0034595	3.4134	3.4134	seq71972_hf
GSDQSENVDRGAGSIREAGGAFG	F.n[29.04]GSDQSENVDRGAGSIREAGGAFG.K	sp|Q9UII2|ATIF1_HUMAN	sp|Q9UII2|ATIF1_HUMANtr|A0A0B4J230|A0A0B4J230_HUMAN	1	5.62e-08	20|88	3	2264.04	2264.04	0.002056	1	4500.8	755.688	755.689	0.000685667	0.90734	0.90734	seq71972_hf
GFGQGAGALVHSE	F.n[29.04]GFGQGAGALVHSE.-	sp|P21291|CSRP1_HUMAN	sp|P21291|CSRP1_HUMANtr|E9PP21|E9PP21_HUMAN	0.9949	0.00299	5|24	2	1256.62	1256.61	0.002089	1	4506.3	629.315	629.316	0.0010445	1.65974	1.65974	seq71972_hf
MREIVHIQAGQCGNQIGA	-.n[29.04]M[147.04]REIVHIQAGQC[160.03]GNQIGA.K	sp|Q13885|TBB2A_HUMAN	sp|Q13885|TBB2A_HUMANsp|Q13509|TBB3_HUMANsp|P07437|TBB5_HUMANsp|P04350|TBB4A_HUMANsp|Q9BVA1|TBB2B_HUMANsp|P68371|TBB4B_HUMANtr|G3V3W7|G3V3W7_HUMANtr|M0QY37|M0QY37_HUMANtr|M0QX14|M0QX14_HUMANtr|M0R0X0|M0R0X0_HUMANtr|M0QYM7|M0QYM7_HUMANtr|M0R278|M0R278_HUMANtr|M0R042|M0R042_HUMANtr|G3V5W4|G3V5W4_HUMANtr|M0QY85|M0QY85_HUMANtr|G3V3R4|G3V3R4_HUMANtr|G3V2N6|G3V2N6_HUMANtr|M0QZL7|M0QZL7_HUMANtr|M0R2T4|M…	0.9933	0.00369	17|68	3	2024.99	2024.99	0.003035	2	4506.7	676.003	676.004	0.00101167	1.49654	1.49654	seq71972_hf
MREIVHIQAGQCGNQIGA	-.n[35.07]M[147.04]REIVHIQAGQC[160.03]GNQIGA.K	sp|Q13885|TBB2A_HUMAN	sp|Q13885|TBB2A_HUMANsp|Q13509|TBB3_HUMANsp|P07437|TBB5_HUMANsp|P04350|TBB4A_HUMANsp|Q9BVA1|TBB2B_HUMANsp|P68371|TBB4B_HUMANtr|G3V3W7|G3V3W7_HUMANtr|M0QY37|M0QY37_HUMANtr|M0QX14|M0QX14_HUMANtr|M0R0X0|M0R0X0_HUMANtr|M0QYM7|M0QYM7_HUMANtr|M0R278|M0R278_HUMANtr|M0R042|M0R042_HUMANtr|G3V5W4|G3V5W4_HUMANtr|M0QY85|M0QY85_HUMANtr|G3V3R4|G3V3R4_HUMANtr|G3V2N6|G3V2N6_HUMANtr|M0QZL7|M0QZL7_HUMANtr|M0R2T4|M…	0.9988	0.000694	16|68	3	2031.02	2031.02	0.00249	2	4507.8	678.014	678.015	0.00083	1.22416	1.22416	seq71972_hf
ALSSDFTCGSPTAAG	D.n[29.04]ALSSDFTC[160.03]GSPTAAG.K	sp|P20810|ICAL_HUMAN	sp|P20810|ICAL_HUMANtr|H0YA91|H0YA91_HUMANtr|E9PDE4|E9PDE4_HUMANtr|E7EVY3|E7EVY3_HUMANtr|E9PCH5|E9PCH5_HUMANtr|E7ES10|E7ES10_HUMANtr|F8W7E0|F8W7E0_HUMANtr|A0A0C4DGB5|A0A0C4DGB5_HUMANtr|B7Z574|B7Z574_HUMAN	1	1.45e-06	14|28	2	1468.65	1468.65	0.001688	1	4511	735.332	735.333	0.0008445	1.14846	1.14846	seq71972_hf
IVEIHEENEVASGTQSGGTEAEAVPAQ	E.n[35.07]IVEIHEENEVASGTQSGGTEAEAVPAQ.K	sp|Q02952|AKA12_HUMAN	sp|Q02952|AKA12_HUMAN	0.9475	0.0273	6|104	3	2785.36	2785.35	0.008495	1	4513.3	929.456	929.459	0.00283167	3.04658	3.04658	seq71972_hf
ALSSDFTCGSPTAAG	D.n[35.07]ALSSDFTC[160.03]GSPTAAG.K	sp|P20810|ICAL_HUMAN	sp|P20810|ICAL_HUMANtr|H0YA91|H0YA91_HUMANtr|E9PDE4|E9PDE4_HUMANtr|E7EVY3|E7EVY3_HUMANtr|E9PCH5|E9PCH5_HUMANtr|E7ES10|E7ES10_HUMANtr|F8W7E0|F8W7E0_HUMANtr|A0A0C4DGB5|A0A0C4DGB5_HUMANtr|B7Z574|B7Z574_HUMAN	0.9993	0.000361	7|28	2	1474.69	1474.68	0.004695	1	4514.6	738.348	738.351	0.0023475	3.17938	3.17938	seq71972_hf
GSDQSENVDRGAGSIREAGGAFG	F.n[29.04]GSDQSENVDRGAGSIREAGGAFG.K	sp|Q9UII2|ATIF1_HUMAN	sp|Q9UII2|ATIF1_HUMANtr|A0A0B4J230|A0A0B4J230_HUMAN	1	9.9e-11	24|88	3	2264.05	2264.04	0.004856	1	4521	755.688	755.689	0.00161867	2.14197	2.14197	seq71972_hf
GSDQSENVDRGAGSIREAGGAFG	F.n[35.07]GSDQSENVDRGAGSIREAGGAFG.K	sp|Q9UII2|ATIF1_HUMAN	sp|Q9UII2|ATIF1_HUMANtr|A0A0B4J230|A0A0B4J230_HUMAN	1	9.16e-09	24|88	3	2270.08	2270.07	0.004491	1	4521.1	757.698	757.7	0.001497	1.97572	1.97572	seq71972_hf
MREIVHIQAGQCGNQIGA	-.n[29.04]M[147.04]REIVHIQAGQC[160.03]GNQIGA.K	sp|Q13885|TBB2A_HUMAN	sp|Q13885|TBB2A_HUMANsp|Q13509|TBB3_HUMANsp|P07437|TBB5_HUMANsp|P04350|TBB4A_HUMANsp|Q9BVA1|TBB2B_HUMANsp|P68371|TBB4B_HUMANtr|G3V3W7|G3V3W7_HUMANtr|M0QY37|M0QY37_HUMANtr|M0QX14|M0QX14_HUMANtr|M0R0X0|M0R0X0_HUMANtr|M0QYM7|M0QYM7_HUMANtr|M0R278|M0R278_HUMANtr|M0R042|M0R042_HUMANtr|G3V5W4|G3V5W4_HUMANtr|M0QY85|M0QY85_HUMANtr|G3V3R4|G3V3R4_HUMANtr|G3V2N6|G3V2N6_HUMANtr|M0QZL7|M0QZL7_HUMANtr|M0R2T4|M…	0.9993	0.000428	16|68	3	2024.99	2024.99	0.004972	2	4527.1	676.003	676.005	0.00165733	2.45166	2.45166	seq71972_hf
ALRYPMA	M.n[29.04]ALRYPMA.V	sp|Q9Y3U8|RL36_HUMAN	sp|Q9Y3U8|RL36_HUMANtr|J3QSB5|J3QSB5_HUMANtr|J3KTD3|J3KTD3_HUMAN	0.9845	0.00922	7|12	2	848.459	848.458	0.001198	1	4528.4	425.236	425.237	0.0005995	1.4098	1.4098	seq71972_hf
MREIVHIQAGQCGNQIGA	-.n[35.07]M[147.04]REIVHIQAGQC[160.03]GNQIGA.K	sp|Q13885|TBB2A_HUMAN	sp|Q13885|TBB2A_HUMANsp|Q13509|TBB3_HUMANsp|P07437|TBB5_HUMANsp|P04350|TBB4A_HUMANsp|Q9BVA1|TBB2B_HUMANsp|P68371|TBB4B_HUMANtr|G3V3W7|G3V3W7_HUMANtr|M0QY37|M0QY37_HUMANtr|M0QX14|M0QX14_HUMANtr|M0R0X0|M0R0X0_HUMANtr|M0QYM7|M0QYM7_HUMANtr|M0R278|M0R278_HUMANtr|M0R042|M0R042_HUMANtr|G3V5W4|G3V5W4_HUMANtr|M0QY85|M0QY85_HUMANtr|G3V3R4|G3V3R4_HUMANtr|G3V2N6|G3V2N6_HUMANtr|M0QZL7|M0QZL7_HUMANtr|M0R2T4|M…	1	1.13e-07	16|68	3	2031.02	2031.02	0.00389	2	4528.5	678.014	678.015	0.00129667	1.91244	1.91244	seq71972_hf
SSFSRTVVAPSAVAG	E.n[29.04]SSFSRTVVAPSAVAG.K	sp|Q9NX14|NDUBB_HUMAN	sp|Q9NX14|NDUBB_HUMAN	0.9527	0.0284	11|28	2	1462.78	1462.78	0.003689	1	4531.4	732.396	732.398	0.001844	2.51776	2.51776	seq71972_hf
GSDQSENVDRGAGSIREAGGAFG	F.n[29.04]GSDQSENVDRGAGSIREAGGAFG.K	sp|Q9UII2|ATIF1_HUMAN	sp|Q9UII2|ATIF1_HUMANtr|A0A0B4J230|A0A0B4J230_HUMAN	0.9623	0.00844	6|44	2	2265.05	2264.04	1.00545	1	4534.6	1133.03	1133.53	0.502725	443.504	0.926309	seq71972_hf
GSDQSENVDRGAGSIREAGGAFG	F.n[29.04]GSDQSENVDRGAGSIREAGGAFG.K	sp|Q9UII2|ATIF1_HUMAN	sp|Q9UII2|ATIF1_HUMANtr|A0A0B4J230|A0A0B4J230_HUMAN	1	4.51e-07	22|88	3	2264.05	2264.04	0.005154	1	4541.5	755.688	755.69	0.001718	2.27342	2.27342	seq71972_hf
GSDQSENVDRGAGSIREAGGAFG	F.n[35.07]GSDQSENVDRGAGSIREAGGAFG.K	sp|Q9UII2|ATIF1_HUMAN	sp|Q9UII2|ATIF1_HUMANtr|A0A0B4J230|A0A0B4J230_HUMAN	1	5.54e-09	25|88	3	2270.08	2270.07	0.003175	1	4541.6	757.698	757.7	0.00105833	1.39677	1.39677	seq71972_hf
SSFSRTVVAPSAVAG	E.n[35.07]SSFSRTVVAPSAVAG.K	sp|Q9NX14|NDUBB_HUMAN	sp|Q9NX14|NDUBB_HUMAN	0.9997	0.000131	12|28	2	1468.81	1468.81	0.002562	1	4543	735.412	735.413	0.001281	1.74188	1.74188	seq71972_hf
GSDQSENVDRGAGSIREAGGAFG	F.n[35.07]GSDQSENVDRGAGSIREAGGAFG.K	sp|Q9UII2|ATIF1_HUMAN	sp|Q9UII2|ATIF1_HUMANtr|A0A0B4J230|A0A0B4J230_HUMAN	0.9555	0.0132	7|44	2	2271.08	2270.07	1.00659	1	4543.9	1136.04	1136.55	0.503296	442.829	1.42625	seq71972_hf
MREIVHIQAGQCGNQIGA	-.n[29.04]M[147.04]REIVHIQAGQC[160.03]GNQIGA.K	sp|Q13885|TBB2A_HUMAN	sp|Q13885|TBB2A_HUMANsp|Q13509|TBB3_HUMANsp|P07437|TBB5_HUMANsp|P04350|TBB4A_HUMANsp|Q9BVA1|TBB2B_HUMANsp|P68371|TBB4B_HUMANtr|G3V3W7|G3V3W7_HUMANtr|M0QY37|M0QY37_HUMANtr|M0QX14|M0QX14_HUMANtr|M0R0X0|M0R0X0_HUMANtr|M0QYM7|M0QYM7_HUMANtr|M0R278|M0R278_HUMANtr|M0R042|M0R042_HUMANtr|G3V5W4|G3V5W4_HUMANtr|M0QY85|M0QY85_HUMANtr|G3V3R4|G3V3R4_HUMANtr|G3V2N6|G3V2N6_HUMANtr|M0QZL7|M0QZL7_HUMANtr|M0R2T4|M…	0.9987	0.00073	19|68	3	2024.99	2024.99	0.00487	2	4547.4	676.003	676.005	0.00162333	2.40136	2.40136	seq71972_hf
SDQSENVDRGAGSIREAGGAFG	G.n[29.04]SDQSENVDRGAGSIREAGGAFG.K	sp|Q9UII2|ATIF1_HUMAN	sp|Q9UII2|ATIF1_HUMANtr|A0A0B4J230|A0A0B4J230_HUMAN	0.9767	0.0123	9|84	3	2207.02	2207.02	0.002909	1	4547.5	736.681	736.682	0.000969333	1.31581	1.31581	seq71972_hf
ATYAPVISAE	L.n[29.04]ATYAPVISAE.K	sp|Q71U36|TBA1A_HUMAN	sp|Q71U36|TBA1A_HUMANsp|P68363|TBA1B_HUMANsp|P0DPH8|TBA3D_HUMANsp|P68366|TBA4A_HUMANsp|Q6PEY2|TBA3E_HUMANsp|Q9BQE3|TBA1C_HUMANsp|P0DPH7|TBA3C_HUMANtr|C9JDS9|C9JDS9_HUMANtr|A0A1W2PQM2|A0A1W2PQM2_HUMANtr|F8VVB9|F8VVB9_HUMANtr|F5H5D3|F5H5D3_HUMAN	0.9952	0.00215	7|18	2	1048.54	1048.54	0.000208	1	4550.7	525.279	525.279	0.000104	0.19799	0.19799	seq71972_hf
ATYAPVISAE	L.n[35.07]ATYAPVISAE.K	sp|Q71U36|TBA1A_HUMAN	sp|Q71U36|TBA1A_HUMANsp|P68363|TBA1B_HUMANsp|P0DPH8|TBA3D_HUMANsp|P68366|TBA4A_HUMANsp|Q6PEY2|TBA3E_HUMANsp|Q9BQE3|TBA1C_HUMANsp|P0DPH7|TBA3C_HUMANtr|C9JDS9|C9JDS9_HUMANtr|A0A1W2PQM2|A0A1W2PQM2_HUMANtr|F8VVB9|F8VVB9_HUMANtr|F5H5D3|F5H5D3_HUMAN	0.9596	0.0242	5|18	2	1054.58	1054.58	0.000862	1	4552.7	528.295	528.296	0.000431	0.815831	0.815831	seq71972_hf
SSSGVFDSISSR	D.n[29.04]SSSGVFDSISSR.K	sp|Q9H4L5|OSBL3_HUMAN	sp|Q9H4L5|OSBL3_HUMAN	0.9954	0.00272	10|22	2	1255.61	1255.6	0.002096	1	4553.7	628.809	628.811	0.001048	1.66664	1.66664	seq71972_hf
AVECLNYQHY	D.n[29.04]AVEC[160.03]LNYQHY.K	sp|P61978|HNRPK_HUMAN	sp|P61978|HNRPK_HUMAN	1	7.59e-06	13|18	2	1323.59	1323.59	0.002047	1	4557.8	662.803	662.804	0.0010235	1.5442	1.5442	seq71972_hf
AAMDLGPMR	S.n[29.04]AAMDLGPMR.K	sp|Q9NVS9|PNPO_HUMAN	sp|Q9NVS9|PNPO_HUMANtr|A0A286YFA1|A0A286YFA1_HUMANtr|J3QQZ9|J3QQZ9_HUMANtr|A0A286YF38|A0A286YF38_HUMANtr|A0A286YFL3|A0A286YFL3_HUMANtr|J3KS77|J3KS77_HUMAN	0.9962	0.00226	6|16	2	988.485	988.483	0.001307	1	4559.1	495.249	495.25	0.000654	1.32055	1.32055	seq71972_hf
GSDQSENVDRGAGSIREAGGAFG	F.n[29.04]GSDQSENVDRGAGSIREAGGAFG.K	sp|Q9UII2|ATIF1_HUMAN	sp|Q9UII2|ATIF1_HUMANtr|A0A0B4J230|A0A0B4J230_HUMAN	1	9.58e-10	22|88	3	2264.05	2264.04	0.005386	1	4562.2	755.688	755.69	0.00179567	2.3762	2.3762	seq71972_hf
GSDQSENVDRGAGSIREAGGAFG	F.n[35.07]GSDQSENVDRGAGSIREAGGAFG.K	sp|Q9UII2|ATIF1_HUMAN	sp|Q9UII2|ATIF1_HUMANtr|A0A0B4J230|A0A0B4J230_HUMAN	1	1.61e-08	22|88	3	2270.08	2270.07	0.002582	1	4562.3	757.698	757.699	0.000860667	1.13589	1.13589	seq71972_hf
SDQSENVDRGAGSIREAGGAFG	G.n[35.07]SDQSENVDRGAGSIREAGGAFG.K	sp|Q9UII2|ATIF1_HUMAN	sp|Q9UII2|ATIF1_HUMANtr|A0A0B4J230|A0A0B4J230_HUMAN	0.9998	0.00011	10|84	3	2213.05	2213.05	0.000778	1	4562.3	738.691	738.692	0.000259333	0.351071	0.351071	seq71972_hf
GSDQSENVDRGAGSIREAGGAFG	F.n[35.07]GSDQSENVDRGAGSIREAGGAFG.K	sp|Q9UII2|ATIF1_HUMAN	sp|Q9UII2|ATIF1_HUMANtr|A0A0B4J230|A0A0B4J230_HUMAN	0.9802	0.0118	6|44	2	2270.08	2270.07	0.004772	1	4565.2	1136.04	1136.05	0.002386	2.10027	2.10027	seq71972_hf
MREIVHIQAGQCGNQIGA	-.n[29.04]M[147.04]REIVHIQAGQC[160.03]GNQIGA.K	sp|Q13885|TBB2A_HUMAN	sp|Q13885|TBB2A_HUMANsp|Q13509|TBB3_HUMANsp|P07437|TBB5_HUMANsp|P04350|TBB4A_HUMANsp|Q9BVA1|TBB2B_HUMANsp|P68371|TBB4B_HUMANtr|G3V3W7|G3V3W7_HUMANtr|M0QY37|M0QY37_HUMANtr|M0QX14|M0QX14_HUMANtr|M0R0X0|M0R0X0_HUMANtr|M0QYM7|M0QYM7_HUMANtr|M0R278|M0R278_HUMANtr|M0R042|M0R042_HUMANtr|G3V5W4|G3V5W4_HUMANtr|M0QY85|M0QY85_HUMANtr|G3V3R4|G3V3R4_HUMANtr|G3V2N6|G3V2N6_HUMANtr|M0QZL7|M0QZL7_HUMANtr|M0R2T4|M…	1	3.33e-06	19|68	3	2024.99	2024.99	0.003998	2	4567.5	676.003	676.005	0.00133267	1.97139	1.97139	seq71972_hf
SDQSENVDRGAGSIREAGGAFG	G.n[29.04]SDQSENVDRGAGSIREAGGAFG.K	sp|Q9UII2|ATIF1_HUMAN	sp|Q9UII2|ATIF1_HUMANtr|A0A0B4J230|A0A0B4J230_HUMAN	1	9.99e-06	18|84	3	2207.02	2207.02	0.00415	1	4568	736.681	736.682	0.00138333	1.87779	1.87779	seq71972_hf
QIGSVTESLQAC	N.n[29.04]QIGSVTESLQAC[160.03].K	sp|P06733|ENOA_HUMAN	sp|P06733|ENOA_HUMANsp|P13929|ENOB_HUMANtr|A0A2R8Y6G6|A0A2R8Y6G6_HUMAN	0.9999	4.45e-05	10|22	2	1319.64	1319.64	0.001369	1	4570.4	660.827	660.828	0.0006845	1.03582	1.03582	seq71972_hf
SSSGVFDSISSR	D.n[29.04]SSSGVFDSISSR.K	sp|Q9H4L5|OSBL3_HUMAN	sp|Q9H4L5|OSBL3_HUMAN	1	3.43e-06	16|22	2	1255.61	1255.6	0.001415	1	4574.2	628.809	628.81	0.0007075	1.12514	1.12514	seq71972_hf
GSDQSENVDRGAGSIREAGGAFG	F.n[29.04]GSDQSENVDRGAGSIREAGGAFG.K	sp|Q9UII2|ATIF1_HUMAN	sp|Q9UII2|ATIF1_HUMANtr|A0A0B4J230|A0A0B4J230_HUMAN	0.9999	2.88e-05	9|44	2	2265.05	2264.04	1.00716	1	4575.3	1133.03	1133.53	0.503579	444.257	1.68015	seq71972_hf
QIGSVTESLQAC	N.n[35.07]QIGSVTESLQAC[160.03].K	sp|P06733|ENOA_HUMAN	sp|P06733|ENOA_HUMANsp|P13929|ENOB_HUMANtr|A0A2R8Y6G6|A0A2R8Y6G6_HUMAN	0.9997	0.000183	7|22	2	1325.67	1325.67	0.002232	1	4577.3	663.843	663.844	0.001116	1.68112	1.68112	seq71972_hf
AAMDLGPMR	S.n[29.04]AAMDLGPMR.K	sp|Q9NVS9|PNPO_HUMAN	sp|Q9NVS9|PNPO_HUMANtr|A0A286YFA1|A0A286YFA1_HUMANtr|J3QQZ9|J3QQZ9_HUMANtr|A0A286YF38|A0A286YF38_HUMANtr|A0A286YFL3|A0A286YFL3_HUMANtr|J3KS77|J3KS77_HUMAN	0.9912	0.00205	6|16	2	988.483	988.483	-0.000383	1	4580.3	495.249	495.249	-0.0001915	-0.386674	-0.386674	seq71972_hf
AQALRDNSTMGYMAA	K.n[29.04]AQALRDNSTMGYMAA.K	sp|P07900|HS90A_HUMAN	sp|P07900|HS90A_HUMAN	1	6.84e-08	12|28	2	1626.75	1626.75	0.002799	1	4580.5	814.382	814.383	0.0013995	1.71848	1.71848	seq71972_hf
AIAQAESLRY	C.n[29.04]AIAQAESLRY.K	sp|P23396|RS3_HUMAN	sp|P23396|RS3_HUMANtr|H0YCJ7|H0YCJ7_HUMANtr|F2Z2S8|F2Z2S8_HUMANtr|E9PL09|E9PL09_HUMANtr|H0YF32|H0YF32_HUMAN	0.9821	0.0107	9|18	2	1148.62	1148.62	0.001484	1	4582	575.317	575.318	0.000742	1.28972	1.28972	seq71972_hf
GSDQSENVDRGAGSIREAGGAFG	F.n[29.04]GSDQSENVDRGAGSIREAGGAFG.K	sp|Q9UII2|ATIF1_HUMAN	sp|Q9UII2|ATIF1_HUMANtr|A0A0B4J230|A0A0B4J230_HUMAN	1	2.07e-10	23|88	3	2264.05	2264.04	0.005393	1	4582.4	755.688	755.69	0.00179767	2.37884	2.37884	seq71972_hf
GSDQSENVDRGAGSIREAGGAFG	F.n[35.07]GSDQSENVDRGAGSIREAGGAFG.K	sp|Q9UII2|ATIF1_HUMAN	sp|Q9UII2|ATIF1_HUMANtr|A0A0B4J230|A0A0B4J230_HUMAN	1	1.36e-07	24|88	3	2271.08	2270.07	1.00548	1	4583	757.698	758.034	0.33516	442.144	0.936634	seq71972_hf
AQALRDNSTMGYMAA	K.n[35.07]AQALRDNSTMGYMAA.K	sp|P07900|HS90A_HUMAN	sp|P07900|HS90A_HUMAN	1	5.87e-08	11|28	2	1632.78	1632.78	0.002559	1	4585	817.398	817.399	0.001279	1.56472	1.56472	seq71972_hf
MREIVHIQAGQCGNQIGA	-.n[29.04]M[147.04]REIVHIQAGQC[160.03]GNQIGA.K	sp|Q13885|TBB2A_HUMAN	sp|Q13885|TBB2A_HUMANsp|Q13509|TBB3_HUMANsp|P07437|TBB5_HUMANsp|P04350|TBB4A_HUMANsp|Q9BVA1|TBB2B_HUMANsp|P68371|TBB4B_HUMANtr|G3V3W7|G3V3W7_HUMANtr|M0QY37|M0QY37_HUMANtr|M0QX14|M0QX14_HUMANtr|M0R0X0|M0R0X0_HUMANtr|M0QYM7|M0QYM7_HUMANtr|M0R278|M0R278_HUMANtr|M0R042|M0R042_HUMANtr|G3V5W4|G3V5W4_HUMANtr|M0QY85|M0QY85_HUMANtr|G3V3R4|G3V3R4_HUMANtr|G3V2N6|G3V2N6_HUMANtr|M0QZL7|M0QZL7_HUMANtr|M0R2T4|M…	0.9997	0.00015	17|68	3	2024.99	2024.99	0.004615	2	4587.8	676.003	676.005	0.00153833	2.27562	2.27562	seq71972_hf
SDQSENVDRGAGSIREAGGAFG	G.n[29.04]SDQSENVDRGAGSIREAGGAFG.K	sp|Q9UII2|ATIF1_HUMAN	sp|Q9UII2|ATIF1_HUMANtr|A0A0B4J230|A0A0B4J230_HUMAN	1	4.38e-06	19|84	3	2207.03	2207.02	0.005691	1	4588.3	736.681	736.683	0.001897	2.57506	2.57506	seq71972_hf
SDQSENVDRGAGSIREAGGAFG	G.n[35.07]SDQSENVDRGAGSIREAGGAFG.K	sp|Q9UII2|ATIF1_HUMAN	sp|Q9UII2|ATIF1_HUMANtr|A0A0B4J230|A0A0B4J230_HUMAN	1	2.11e-08	16|84	3	2213.06	2213.05	0.003933	1	4588.4	738.691	738.693	0.00131067	1.77431	1.77431	seq71972_hf
SSSGVFDSISSR	D.n[29.04]SSSGVFDSISSR.K	sp|Q9H4L5|OSBL3_HUMAN	sp|Q9H4L5|OSBL3_HUMAN	0.9993	0.000397	11|22	2	1255.61	1255.6	0.002318	1	4594.4	628.809	628.811	0.001159	1.84316	1.84316	seq71972_hf
GSDQSENVDRGAGSIREAGGAFG	F.n[29.04]GSDQSENVDRGAGSIREAGGAFG.K	sp|Q9UII2|ATIF1_HUMAN	sp|Q9UII2|ATIF1_HUMANtr|A0A0B4J230|A0A0B4J230_HUMAN	1	4.59e-08	19|88	3	2264.05	2264.04	0.00498	1	4602.9	755.688	755.69	0.00166	2.19667	2.19667	seq71972_hf
GSDQSENVDRGAGSIREAGGAFG	F.n[35.07]GSDQSENVDRGAGSIREAGGAFG.K	sp|Q9UII2|ATIF1_HUMAN	sp|Q9UII2|ATIF1_HUMANtr|A0A0B4J230|A0A0B4J230_HUMAN	1	1.91e-07	22|88	3	2270.08	2270.07	0.005474	1	4603.6	757.698	757.7	0.00182467	2.40816	2.40816	seq71972_hf
SDQSENVDRGAGSIREAGGAFG	G.n[29.04]SDQSENVDRGAGSIREAGGAFG.K	sp|Q9UII2|ATIF1_HUMAN	sp|Q9UII2|ATIF1_HUMANtr|A0A0B4J230|A0A0B4J230_HUMAN	1	1.54e-07	17|84	3	2207.02	2207.02	0.004595	1	4608.6	736.681	736.682	0.00153133	2.07869	2.07869	seq71972_hf
MREIVHIQAGQCGNQIGA	-.n[29.04]M[147.04]REIVHIQAGQC[160.03]GNQIGA.K	sp|Q13885|TBB2A_HUMAN	sp|Q13885|TBB2A_HUMANsp|Q13509|TBB3_HUMANsp|P07437|TBB5_HUMANsp|P04350|TBB4A_HUMANsp|Q9BVA1|TBB2B_HUMANsp|P68371|TBB4B_HUMANtr|G3V3W7|G3V3W7_HUMANtr|M0QY37|M0QY37_HUMANtr|M0QX14|M0QX14_HUMANtr|M0R0X0|M0R0X0_HUMANtr|M0QYM7|M0QYM7_HUMANtr|M0R278|M0R278_HUMANtr|M0R042|M0R042_HUMANtr|G3V5W4|G3V5W4_HUMANtr|M0QY85|M0QY85_HUMANtr|G3V3R4|G3V3R4_HUMANtr|G3V2N6|G3V2N6_HUMANtr|M0QZL7|M0QZL7_HUMANtr|M0R2T4|M…	0.999	0.000562	17|68	3	2024.99	2024.99	0.004574	2	4608.7	676.003	676.005	0.00152433	2.25491	2.25491	seq71972_hf
SDQSENVDRGAGSIREAGGAFG	G.n[35.07]SDQSENVDRGAGSIREAGGAFG.K	sp|Q9UII2|ATIF1_HUMAN	sp|Q9UII2|ATIF1_HUMANtr|A0A0B4J230|A0A0B4J230_HUMAN	1	7.12e-09	19|84	3	2213.06	2213.05	0.004675	1	4609.2	738.691	738.693	0.001558	2.10913	2.10913	seq71972_hf
VLAESDPGF	N.n[35.07]VLAESDPGF.K	sp|Q8IWE2|NXP20_HUMAN	sp|Q8IWE2|NXP20_HUMAN	0.9548	0.0178	7|16	2	967.508	967.507	4.4e-05	1	4615.9	484.761	484.761	2.15e-05	0.0443517	0.0443517	seq71972_hf
SSAAAEASAVL	Q.n[35.07]SSAAAEASAVL.K	sp|Q8TD30|ALAT2_HUMAN	sp|Q8TD30|ALAT2_HUMAN	0.9355	0.039	7|20	2	1009.55	1009.55	0.00047	1	4617.5	505.782	505.783	0.000235	0.464626	0.464626	seq71972_hf
GSDQSENVDRGAGSIREAGGAFG	F.n[29.04]GSDQSENVDRGAGSIREAGGAFG.K	sp|Q9UII2|ATIF1_HUMAN	sp|Q9UII2|ATIF1_HUMANtr|A0A0B4J230|A0A0B4J230_HUMAN	1	1.7e-05	15|88	3	2264.04	2264.04	0.003033	1	4623.2	755.688	755.689	0.00101133	1.33829	1.33829	seq71972_hf
GSDQSENVDRGAGSIREAGGAFG	F.n[35.07]GSDQSENVDRGAGSIREAGGAFG.K	sp|Q9UII2|ATIF1_HUMAN	sp|Q9UII2|ATIF1_HUMANtr|A0A0B4J230|A0A0B4J230_HUMAN	0.9926	0.00407	13|88	3	2270.08	2270.07	0.002062	1	4625	757.698	757.699	0.000687333	0.907132	0.907132	seq71972_hf
AQALRDNSTMGYMMA	K.n[29.04]AQALRDNSTMGYMM[147.04]A.K	sp|P08238|HS90B_HUMAN	sp|P08238|HS90B_HUMANsp|Q58FF7|H90B3_HUMAN	0.9157	0.0515	5|28	2	1702.75	1702.75	0.00107	1	4625.7	852.381	852.382	0.0005355	0.62824	0.62824	seq71972_hf
MREIVHIQAGQCGNQIGA	-.n[29.04]M[147.04]REIVHIQAGQC[160.03]GNQIGA.K	sp|Q13885|TBB2A_HUMAN	sp|Q13885|TBB2A_HUMANsp|Q13509|TBB3_HUMANsp|P07437|TBB5_HUMANsp|P04350|TBB4A_HUMANsp|Q9BVA1|TBB2B_HUMANsp|P68371|TBB4B_HUMANtr|G3V3W7|G3V3W7_HUMANtr|M0QY37|M0QY37_HUMANtr|M0QX14|M0QX14_HUMANtr|M0R0X0|M0R0X0_HUMANtr|M0QYM7|M0QYM7_HUMANtr|M0R278|M0R278_HUMANtr|M0R042|M0R042_HUMANtr|G3V5W4|G3V5W4_HUMANtr|M0QY85|M0QY85_HUMANtr|G3V3R4|G3V3R4_HUMANtr|G3V2N6|G3V2N6_HUMANtr|M0QZL7|M0QZL7_HUMANtr|M0R2T4|M…	1	1.43e-05	17|68	3	2025.99	2024.99	1.00619	2	4629.1	676.003	676.339	0.335397	495.9	1.39969	seq71972_hf
SDQSENVDRGAGSIREAGGAFG	G.n[29.04]SDQSENVDRGAGSIREAGGAFG.K	sp|Q9UII2|ATIF1_HUMAN	sp|Q9UII2|ATIF1_HUMANtr|A0A0B4J230|A0A0B4J230_HUMAN	0.9135	0.0161	12|84	3	2208.02	2207.02	1.00401	1	4629.2	736.681	737.015	0.33467	454.089	0.298954	seq71972_hf
VLAESDPGF	N.n[29.04]VLAESDPGF.K	sp|Q8IWE2|NXP20_HUMAN	sp|Q8IWE2|NXP20_HUMAN	0.9971	0.000834	7|16	2	961.476	961.476	-0.000154	1	4630.8	481.745	481.745	-7.7e-05	-0.159836	-0.159836	seq71972_hf
SGISLDNSY	D.n[35.07]SGISLDNSY.K	sp|P42574|CASP3_HUMAN	sp|P42574|CASP3_HUMANtr|C9JXR7|C9JXR7_HUMANtr|A8MVM1|A8MVM1_HUMAN	0.9985	0.000223	8|16	2	988.492	988.493	-0.000702	1	4638.9	495.254	495.253	-0.000351	-0.708728	-0.708728	seq71972_hf
NLHVSHILQ	E.n[29.04]NLHVSHILQ.K	sp|P07093|GDN_HUMAN	sp|P07093|GDN_HUMAN	0.9844	0.00576	8|32	3	1087.61	1087.61	0.000223	1	4639.1	363.545	363.545	7.43333e-05	0.204468	0.204468	seq71972_hf
MREIVHIQAGQCGNQIGA	-.n[35.07]M[147.04]REIVHIQAGQC[160.03]GNQIGA.K	sp|Q13885|TBB2A_HUMAN	sp|Q13885|TBB2A_HUMANsp|Q13509|TBB3_HUMANsp|P07437|TBB5_HUMANsp|P04350|TBB4A_HUMANsp|Q9BVA1|TBB2B_HUMANsp|P68371|TBB4B_HUMANtr|G3V3W7|G3V3W7_HUMANtr|M0QY37|M0QY37_HUMANtr|M0QX14|M0QX14_HUMANtr|M0R0X0|M0R0X0_HUMANtr|M0QYM7|M0QYM7_HUMANtr|M0R278|M0R278_HUMANtr|M0R042|M0R042_HUMANtr|G3V5W4|G3V5W4_HUMANtr|M0QY85|M0QY85_HUMANtr|G3V3R4|G3V3R4_HUMANtr|G3V2N6|G3V2N6_HUMANtr|M0QZL7|M0QZL7_HUMANtr|M0R2T4|M…	0.9354	0.0336	9|68	3	2031.02	2031.02	0.001351	2	4640.8	678.014	678.014	0.000450333	0.664194	0.664194	seq71972_hf
LNLQEYQS	W.n[35.07]LNLQEYQS.K	sp|Q96I99|SUCB2_HUMAN	sp|Q96I99|SUCB2_HUMANtr|E9PDQ8|E9PDQ8_HUMAN	0.9679	0.0192	6|14	2	1027.54	1027.54	0.000536	1	4642.3	514.777	514.777	0.0002685	0.521585	0.521585	seq71972_hf
GSDQSENVDRGAGSIREAGGAFG	F.n[29.04]GSDQSENVDRGAGSIREAGGAFG.K	sp|Q9UII2|ATIF1_HUMAN	sp|Q9UII2|ATIF1_HUMANtr|A0A0B4J230|A0A0B4J230_HUMAN	1	7.38e-06	13|88	3	2265.05	2264.04	1.00415	1	4643.9	755.688	756.023	0.334718	442.736	0.354928	seq71972_hf
RQGRTLYGFGG	K.n[35.07]RQGRTLYGFGG.-	sp|P62805|H4_HUMAN	sp|P62805|H4_HUMAN	0.8907	0.00965	5|20	2	1244.68	1244.68	-0.001792	1	4644.3	623.349	623.348	-0.000896	-1.4374	-1.4374	seq71972_hf
MLRQIIGQA	-.n[29.04]MLRQIIGQA.K	sp|O00483|NDUA4_HUMAN	sp|O00483|NDUA4_HUMAN	0.997	0.00175	8|16	2	1056.61	1056.61	0.001834	2	4645.2	529.313	529.314	0.000917	1.73243	1.73243	seq71972_hf
DLQNDEVAFR	A.n[29.04]DLQNDEVAFR.K	sp|P61247|RS3A_HUMAN	sp|P61247|RS3A_HUMANtr|D6RED7|D6RED7_HUMANtr|D6RAS7|D6RAS7_HUMANtr|D6RB09|D6RB09_HUMANtr|D6RGE0|D6RGE0_HUMANtr|D6RAT0|D6RAT0_HUMANtr|E9PFI5|E9PFI5_HUMANtr|H0Y8L7|H0Y8L7_HUMANtr|D6RI02|D6RI02_HUMANtr|D6RG13|D6RG13_HUMAN	0.9996	3.83e-05	11|18	2	1233.6	1233.6	-0.001165	1	4649.2	617.807	617.806	-0.0005825	-0.942852	-0.942852	seq71972_hf
LNLQEYQS	W.n[29.04]LNLQEYQS.K	sp|Q96I99|SUCB2_HUMAN	sp|Q96I99|SUCB2_HUMANtr|E9PDQ8|E9PDQ8_HUMAN	0.9812	0.0112	7|14	2	1021.51	1021.51	0.000853	1	4652.2	511.761	511.762	0.0004265	0.833396	0.833396	seq71972_hf
MLRQIIGQA	-.n[35.07]MLRQIIGQA.K	sp|O00483|NDUA4_HUMAN	sp|O00483|NDUA4_HUMAN	0.9908	0.00547	9|16	2	1062.64	1062.64	0.000797	2	4654.6	532.329	532.329	0.0003985	0.748597	0.748597	seq71972_hf
SGISLDNSY	D.n[29.04]SGISLDNSY.K	sp|P42574|CASP3_HUMAN	sp|P42574|CASP3_HUMANtr|C9JXR7|C9JXR7_HUMANtr|A8MVM1|A8MVM1_HUMAN	0.9831	0.0101	6|16	2	982.461	982.461	0.000658	1	4656.2	492.238	492.238	0.000329	0.668376	0.668376	seq71972_hf
SYGRALQASAL	F.n[35.07]SYGRALQASAL.K	sp|P04075|ALDOA_HUMAN	sp|P04075|ALDOA_HUMANsp|P09972|ALDOC_HUMANsp|P05062|ALDOB_HUMANtr|H3BQN4|H3BQN4_HUMANtr|A8MVZ9|A8MVZ9_HUMANtr|H3BR68|H3BR68_HUMANtr|J3KPS3|J3KPS3_HUMANsp|ALDOA_RABIT|	0.9968	0.0019	6|20	2	1169.66	1169.66	0.002469	1	4657.8	585.838	585.839	0.0012345	2.10723	2.10723	seq71972_hf
SGISLDNSY	D.n[35.07]SGISLDNSY.K	sp|P42574|CASP3_HUMAN	sp|P42574|CASP3_HUMANtr|C9JXR7|C9JXR7_HUMANtr|A8MVM1|A8MVM1_HUMAN	0.9971	0.00171	9|16	2	988.494	988.493	0.001245	1	4659.5	495.254	495.254	0.0006225	1.25693	1.25693	seq71972_hf
NLHVSHILQ	E.n[29.04]NLHVSHILQ.K	sp|P07093|GDN_HUMAN	sp|P07093|GDN_HUMAN	0.9705	0.0155	9|32	3	1087.61	1087.61	0.001102	1	4659.7	363.545	363.546	0.000367333	1.01042	1.01042	seq71972_hf
LNLQEYQS	W.n[35.07]LNLQEYQS.K	sp|Q96I99|SUCB2_HUMAN	sp|Q96I99|SUCB2_HUMANtr|E9PDQ8|E9PDQ8_HUMAN	0.896	0.0643	5|14	2	1027.54	1027.54	0.002052	1	4662.9	514.777	514.778	0.001026	1.99309	1.99309	seq71972_hf
RQGRTLYGFGG	K.n[35.07]RQGRTLYGFGG.-	sp|P62805|H4_HUMAN	sp|P62805|H4_HUMAN	0.9988	0.000684	8|20	2	1244.68	1244.68	0.001171	1	4664.7	623.349	623.35	0.000586	0.940082	0.940082	seq71972_hf
DQSENVDRGAGSIREAGGAFG	S.n[29.04]DQSENVDRGAGSIREAGGAFG.K	sp|Q9UII2|ATIF1_HUMAN	sp|Q9UII2|ATIF1_HUMANtr|A0A0B4J230|A0A0B4J230_HUMAN	0.9463	0.023	7|80	3	2121	2119.99	1.00876	1	4665.6	707.67	708.006	0.336252	474.928	2.54565	seq71972_hf
MLRQIIGQA	-.n[29.04]MLRQIIGQA.K	sp|O00483|NDUA4_HUMAN	sp|O00483|NDUA4_HUMAN	0.9998	9.55e-05	11|16	2	1056.61	1056.61	0.001885	2	4666.1	529.313	529.314	0.0009425	1.78061	1.78061	seq71972_hf
MREIVHIQAGQCGNQIGA	-.n[29.04]M[147.04]REIVHIQAGQC[160.03]GNQIGA.K	sp|Q13885|TBB2A_HUMAN	sp|Q13885|TBB2A_HUMANsp|Q13509|TBB3_HUMANsp|P07437|TBB5_HUMANsp|P04350|TBB4A_HUMANsp|Q9BVA1|TBB2B_HUMANsp|P68371|TBB4B_HUMANtr|G3V3W7|G3V3W7_HUMANtr|M0QY37|M0QY37_HUMANtr|M0QX14|M0QX14_HUMANtr|M0R0X0|M0R0X0_HUMANtr|M0QYM7|M0QYM7_HUMANtr|M0R278|M0R278_HUMANtr|M0R042|M0R042_HUMANtr|G3V5W4|G3V5W4_HUMANtr|M0QY85|M0QY85_HUMANtr|G3V3R4|G3V3R4_HUMANtr|G3V2N6|G3V2N6_HUMANtr|M0QZL7|M0QZL7_HUMANtr|M0R2T4|M…	0.9995	0.000203	14|68	3	2026	2024.99	1.00912	2	4666.3	676.003	676.34	0.336373	497.344	2.84374	seq71972_hf
RQGRTLYGFGG	K.n[35.07]RQGRTLYGFGG.-	sp|P62805|H4_HUMAN	sp|P62805|H4_HUMAN	0.9375	0.0325	9|40	3	1244.69	1244.68	0.001844	1	4670.9	415.902	415.902	0.000614667	1.47791	1.47791	seq71972_hf
LNLQEYQS	W.n[29.04]LNLQEYQS.K	sp|Q96I99|SUCB2_HUMAN	sp|Q96I99|SUCB2_HUMANtr|E9PDQ8|E9PDQ8_HUMAN	0.9784	0.0129	7|14	2	1021.51	1021.51	0.002178	1	4672.5	511.761	511.762	0.0010895	2.12892	2.12892	seq71972_hf
RSFTSQMLSSQPPPHGDLGAPQNPNA	D.n[35.07]RSFTSQM[147.04]LSSQPPPHGDLGAPQNPNA.K	sp|P16144|ITB4_HUMAN	sp|P16144|ITB4_HUMAN	0.9934	0.00351	8|100	3	2784.36	2783.35	1.00883	1	4672.7	928.791	929.127	0.336278	361.929	1.96708	seq71972_hf
MRPVRLM	-.n[35.07]MRPVRLM.K	sp|Q9UBQ7|GRHPR_HUMAN	sp|Q9UBQ7|GRHPR_HUMANtr|U3KQ56|U3KQ56_HUMAN	0.9588	0.0215	9|24	3	935.563	935.562	0.0008	2	4673.6	312.861	312.862	0.000266667	0.852347	0.852347	seq71972_hf
MLRQIIGQA	-.n[35.07]MLRQIIGQA.K	sp|O00483|NDUA4_HUMAN	sp|O00483|NDUA4_HUMAN	0.9953	0.00276	9|16	2	1062.64	1062.64	0.001411	2	4674.9	532.329	532.33	0.0007055	1.32531	1.32531	seq71972_hf
SGISLDNSY	D.n[29.04]SGISLDNSY.K	sp|P42574|CASP3_HUMAN	sp|P42574|CASP3_HUMANtr|C9JXR7|C9JXR7_HUMANtr|A8MVM1|A8MVM1_HUMAN	0.9611	0.0233	6|16	2	982.463	982.461	0.002096	1	4676.7	492.238	492.239	0.001048	2.12905	2.12905	seq71972_hf
RSFTSQMLSSQPPPHGDLGAPQNPNA	D.n[29.04]RSFTSQM[147.04]LSSQPPPHGDLGAPQNPNA.K	sp|P16144|ITB4_HUMAN	sp|P16144|ITB4_HUMAN	1	2e-07	9|100	3	2777.33	2777.32	0.009433	1	4679.2	926.78	926.783	0.00314433	3.39274	3.39274	seq71972_hf
SGISLDNSY	D.n[35.07]SGISLDNSY.K	sp|P42574|CASP3_HUMAN	sp|P42574|CASP3_HUMANtr|C9JXR7|C9JXR7_HUMANtr|A8MVM1|A8MVM1_HUMAN	0.9962	0.00225	7|16	2	988.494	988.493	0.001596	1	4680	495.254	495.254	0.000798	1.61129	1.61129	seq71972_hf
SYGRALQASAL	F.n[29.04]SYGRALQASAL.K	sp|P04075|ALDOA_HUMAN	sp|P04075|ALDOA_HUMANsp|P09972|ALDOC_HUMANsp|P05062|ALDOB_HUMANtr|H3BQN4|H3BQN4_HUMANtr|A8MVZ9|A8MVZ9_HUMANtr|H3BR68|H3BR68_HUMANtr|J3KPS3|J3KPS3_HUMANsp|ALDOA_RABIT|	0.9335	0.0402	8|20	2	1163.63	1163.63	0.002648	1	4680.5	582.822	582.824	0.001324	2.2717	2.2717	seq71972_hf
GATAQTSADGSQAQNLESRTIIRG	D.n[29.04]GATAQTSADGSQAQNLESRTIIRG.K	sp|Q9Y5V3|MAGD1_HUMAN	sp|Q9Y5V3|MAGD1_HUMAN	0.9991	0.000112	10|92	3	2459.25	2459.24	0.011202	1	4680.6	820.753	820.756	0.003734	4.54946	4.54946	seq71972_hf
GATAQTSADGSQAQNLESRTIIRG	D.n[35.07]GATAQTSADGSQAQNLESRTIIRG.K	sp|Q9Y5V3|MAGD1_HUMAN	sp|Q9Y5V3|MAGD1_HUMAN	0.9961	0.00154	8|92	3	2466.28	2465.27	1.01039	1	4683.3	822.763	823.1	0.336796	409.18	2.8502	seq71972_hf
DQSENVDRGAGSIREAGGAFG	S.n[29.04]DQSENVDRGAGSIREAGGAFG.K	sp|Q9UII2|ATIF1_HUMAN	sp|Q9UII2|ATIF1_HUMANtr|A0A0B4J230|A0A0B4J230_HUMAN	1	6.64e-06	15|80	3	2119.99	2119.99	0.003835	1	4686.1	707.67	707.671	0.00127833	1.80639	1.80639	seq71972_hf
DQSENVDRGAGSIREAGGAFG	S.n[35.07]DQSENVDRGAGSIREAGGAFG.K	sp|Q9UII2|ATIF1_HUMAN	sp|Q9UII2|ATIF1_HUMANtr|A0A0B4J230|A0A0B4J230_HUMAN	0.9999	7.3e-05	11|80	3	2126.02	2126.02	0.003002	1	4686.2	709.681	709.682	0.00100067	1.41002	1.41002	seq71972_hf
MLRQIIGQA	-.n[29.04]MLRQIIGQA.K	sp|O00483|NDUA4_HUMAN	sp|O00483|NDUA4_HUMAN	0.9999	6e-05	11|16	2	1056.61	1056.61	0.000488	2	4686.7	529.313	529.313	0.000244	0.460975	0.460975	seq71972_hf
MREIVHIQAGQCGNQIGA	-.n[29.04]M[147.04]REIVHIQAGQC[160.03]GNQIGA.K	sp|Q13885|TBB2A_HUMAN	sp|Q13885|TBB2A_HUMANsp|Q13509|TBB3_HUMANsp|P07437|TBB5_HUMANsp|P04350|TBB4A_HUMANsp|Q9BVA1|TBB2B_HUMANsp|P68371|TBB4B_HUMANtr|G3V3W7|G3V3W7_HUMANtr|M0QY37|M0QY37_HUMANtr|M0QX14|M0QX14_HUMANtr|M0R0X0|M0R0X0_HUMANtr|M0QYM7|M0QYM7_HUMANtr|M0R278|M0R278_HUMANtr|M0R042|M0R042_HUMANtr|G3V5W4|G3V5W4_HUMANtr|M0QY85|M0QY85_HUMANtr|G3V3R4|G3V3R4_HUMANtr|G3V2N6|G3V2N6_HUMANtr|M0QZL7|M0QZL7_HUMANtr|M0R2T4|M…	0.9997	0.000143	14|68	3	2026	2024.99	1.00674	2	4686.9	676.003	676.339	0.33558	496.171	1.67027	seq71972_hf
MREIVHIQAGQCGNQIGA	-.n[35.07]M[147.04]REIVHIQAGQC[160.03]GNQIGA.K	sp|Q13885|TBB2A_HUMAN	sp|Q13885|TBB2A_HUMANsp|Q13509|TBB3_HUMANsp|P07437|TBB5_HUMANsp|P04350|TBB4A_HUMANsp|Q9BVA1|TBB2B_HUMANsp|P68371|TBB4B_HUMANtr|G3V3W7|G3V3W7_HUMANtr|M0QY37|M0QY37_HUMANtr|M0QX14|M0QX14_HUMANtr|M0R0X0|M0R0X0_HUMANtr|M0QYM7|M0QYM7_HUMANtr|M0R278|M0R278_HUMANtr|M0R042|M0R042_HUMANtr|G3V5W4|G3V5W4_HUMANtr|M0QY85|M0QY85_HUMANtr|G3V3R4|G3V3R4_HUMANtr|G3V2N6|G3V2N6_HUMANtr|M0QZL7|M0QZL7_HUMANtr|M0R2T4|M…	0.9825	2.77e-05	9|68	3	2032.04	2031.02	1.02326	2	4688.8	678.014	678.355	0.341087	502.815	9.78445	seq71972_hf
GATAQTSADGSQAQNLESRTIIRG	D.n[35.07]GATAQTSADGSQAQNLESRTIIRG.K	sp|Q9Y5V3|MAGD1_HUMAN	sp|Q9Y5V3|MAGD1_HUMAN	0.9973	0.0015	11|92	3	2465.27	2465.27	0.002392	1	4689	822.763	822.764	0.000797333	0.969091	0.969091	seq71972_hf
ESSFSRTVVAPSAVAG	W.n[29.04]ESSFSRTVVAPSAVAG.K	sp|Q9NX14|NDUBB_HUMAN	sp|Q9NX14|NDUBB_HUMAN	1	1.56e-05	12|30	2	1591.82	1591.82	0.00212	1	4692.1	796.918	796.919	0.00106	1.33012	1.33012	seq71972_hf
MLRQIIGQA	-.n[35.07]MLRQIIGQA.K	sp|O00483|NDUA4_HUMAN	sp|O00483|NDUA4_HUMAN	0.9859	0.00442	10|16	2	1062.64	1062.64	-0.000136	2	4695.1	532.329	532.329	-6.8e-05	-0.127741	-0.127741	seq71972_hf
RSFTSQMLSSQPPPHGDLGAPQNPNA	D.n[29.04]RSFTSQM[147.04]LSSQPPPHGDLGAPQNPNA.K	sp|P16144|ITB4_HUMAN	sp|P16144|ITB4_HUMAN	1	1.85e-07	15|100	3	2778.33	2777.32	1.00879	1	4699.9	926.78	927.117	0.336263	362.698	1.95588	seq71972_hf
RSFTSQMLSSQPPPHGDLGAPQNPNA	D.n[35.07]RSFTSQM[147.04]LSSQPPPHGDLGAPQNPNA.K	sp|P16144|ITB4_HUMAN	sp|P16144|ITB4_HUMAN	0.9406	0.00706	5|100	3	2784.35	2783.35	1.00316	1	4700	928.791	929.125	0.334386	359.893	-0.0692408	seq71972_hf
ESSFSRTVVAPSAVAG	W.n[35.07]ESSFSRTVVAPSAVAG.K	sp|Q9NX14|NDUBB_HUMAN	sp|Q9NX14|NDUBB_HUMAN	1	4.45e-06	12|30	2	1597.85	1597.85	0.001335	1	4700.3	799.933	799.934	0.0006675	0.834444	0.834444	seq71972_hf
GATAQTSADGSQAQNLESRTIIRG	D.n[29.04]GATAQTSADGSQAQNLESRTIIRG.K	sp|Q9Y5V3|MAGD1_HUMAN	sp|Q9Y5V3|MAGD1_HUMAN	0.9997	0.000125	13|92	3	2460.24	2459.24	1.00595	1	4701.3	820.753	821.088	0.335317	408.381	1.05551	seq71972_hf
MREIVHIQAGQCGNQIGA	-.n[29.04]M[147.04]REIVHIQAGQC[160.03]GNQIGA.K	sp|Q13885|TBB2A_HUMAN	sp|Q13885|TBB2A_HUMANsp|Q13509|TBB3_HUMANsp|P07437|TBB5_HUMANsp|P04350|TBB4A_HUMANsp|Q9BVA1|TBB2B_HUMANsp|P68371|TBB4B_HUMANtr|G3V3W7|G3V3W7_HUMANtr|M0QY37|M0QY37_HUMANtr|M0QX14|M0QX14_HUMANtr|M0R0X0|M0R0X0_HUMANtr|M0QYM7|M0QYM7_HUMANtr|M0R278|M0R278_HUMANtr|M0R042|M0R042_HUMANtr|G3V5W4|G3V5W4_HUMANtr|M0QY85|M0QY85_HUMANtr|G3V3R4|G3V3R4_HUMANtr|G3V2N6|G3V2N6_HUMANtr|M0QZL7|M0QZL7_HUMANtr|M0R2T4|M…	0.9937	0.00154	11|68	3	2025.99	2024.99	1.00436	2	4707.7	676.003	676.338	0.334786	494.998	0.497286	seq71972_hf
GATAQTSADGSQAQNLESRTIIRG	D.n[35.07]GATAQTSADGSQAQNLESRTIIRG.K	sp|Q9Y5V3|MAGD1_HUMAN	sp|Q9Y5V3|MAGD1_HUMAN	0.9977	0.00127	12|92	3	2466.28	2465.27	1.00837	1	4709.4	822.763	823.099	0.336125	408.365	2.03459	seq71972_hf
ESSFSRTVVAPSAVAG	W.n[29.04]ESSFSRTVVAPSAVAG.K	sp|Q9NX14|NDUBB_HUMAN	sp|Q9NX14|NDUBB_HUMAN	1	5.77e-07	13|30	2	1591.82	1591.82	0.002021	1	4712.2	796.918	796.919	0.0010105	1.26801	1.26801	seq71972_hf
VSTSSMGTLP	A.n[35.07]VSTSSMGTLP.K	sp|P35914|HMGCL_HUMAN	sp|P35914|HMGCL_HUMANtr|H0Y2L7|H0Y2L7_HUMAN	0.9978	0.00128	8|18	2	1012.54	1012.53	0.00288	1	4717.6	507.273	507.275	0.0014405	2.83968	2.83968	seq71972_hf
ESSFSRTVVAPSAVAG	W.n[35.07]ESSFSRTVVAPSAVAG.K	sp|Q9NX14|NDUBB_HUMAN	sp|Q9NX14|NDUBB_HUMAN	1	3.66e-06	14|30	2	1597.86	1597.85	0.00278	1	4720.8	799.933	799.935	0.00139	1.73764	1.73764	seq71972_hf
IFSEQTIPPSA	N.n[29.04]IFSEQTIPPSA.K	sp|P51553|IDH3G_HUMAN	sp|P51553|IDH3G_HUMANtr|E9PF84|E9PF84_HUMANtr|E7EQB8|E7EQB8_HUMAN	0.9774	0.00663	6|20	2	1217.64	1216.63	1.00518	1	4722	609.324	609.827	0.50259	824.152	1.50043	seq71972_hf
GATAQTSADGSQAQNLESRTIIRG	D.n[29.04]GATAQTSADGSQAQNLESRTIIRG.K	sp|Q9Y5V3|MAGD1_HUMAN	sp|Q9Y5V3|MAGD1_HUMAN	0.9998	0.000137	14|92	3	2460.24	2459.24	1.00796	1	4722.2	820.753	821.089	0.335988	409.198	1.87312	seq71972_hf
AGEMTSENLVQTAP	E.n[35.07]AGEMTSENLVQTAP.K	sp|Q9GZR7|DDX24_HUMAN	sp|Q9GZR7|DDX24_HUMANtr|G3V529|G3V529_HUMAN	0.9993	0.000137	7|26	2	1481.74	1480.73	1.00749	1	4723.3	741.372	741.876	0.503746	679.017	2.79157	seq71972_hf
MREIVHIQAGQCGNQIGA	-.n[29.04]M[147.04]REIVHIQAGQC[160.03]GNQIGA.K	sp|Q13885|TBB2A_HUMAN	sp|Q13885|TBB2A_HUMANsp|Q13509|TBB3_HUMANsp|P07437|TBB5_HUMANsp|P04350|TBB4A_HUMANsp|Q9BVA1|TBB2B_HUMANsp|P68371|TBB4B_HUMANtr|G3V3W7|G3V3W7_HUMANtr|M0QY37|M0QY37_HUMANtr|M0QX14|M0QX14_HUMANtr|M0R0X0|M0R0X0_HUMANtr|M0QYM7|M0QYM7_HUMANtr|M0R278|M0R278_HUMANtr|M0R042|M0R042_HUMANtr|G3V5W4|G3V5W4_HUMANtr|M0QY85|M0QY85_HUMANtr|G3V3R4|G3V3R4_HUMANtr|G3V2N6|G3V2N6_HUMANtr|M0QZL7|M0QZL7_HUMANtr|M0R2T4|M…	0.9999	2.64e-05	10|68	3	2026	2024.99	1.0082	2	4728	676.003	676.339	0.336068	496.892	2.39229	seq71972_hf
TVSGPGTPEPRPATPGASSVEQLR	M.n[35.07]TVSGPGTPEPRPATPGASSVEQLR.K	sp|Q9H3U1|UN45A_HUMAN	sp|Q9H3U1|UN45A_HUMAN	1	2.15e-05	10|92	3	2424.29	2424.28	0.00414	2	4729.7	809.101	809.103	0.00137967	1.70518	1.70518	seq71972_hf
GATAQTSADGSQAQNLESRTIIRG	D.n[35.07]GATAQTSADGSQAQNLESRTIIRG.K	sp|Q9Y5V3|MAGD1_HUMAN	sp|Q9Y5V3|MAGD1_HUMAN	0.9938	0.0008	9|92	3	2467.28	2465.27	2.01436	1	4730.8	822.763	823.435	0.671452	815.428	3.09881	seq71972_hf
ESSFSRTVVAPSAVAG	W.n[29.04]ESSFSRTVVAPSAVAG.K	sp|Q9NX14|NDUBB_HUMAN	sp|Q9NX14|NDUBB_HUMAN	1	1.68e-06	15|30	2	1591.82	1591.82	0.004208	1	4732.9	796.918	796.92	0.002104	2.64017	2.64017	seq71972_hf
VSTSSMGTLP	A.n[35.07]VSTSSMGTLP.K	sp|P35914|HMGCL_HUMAN	sp|P35914|HMGCL_HUMANtr|H0Y2L7|H0Y2L7_HUMAN	0.9972	0.00164	8|18	2	1012.53	1012.53	0.001773	1	4738.4	507.273	507.274	0.0008865	1.74758	1.74758	seq71972_hf
ESSFSRTVVAPSAVAG	W.n[35.07]ESSFSRTVVAPSAVAG.K	sp|Q9NX14|NDUBB_HUMAN	sp|Q9NX14|NDUBB_HUMAN	0.9991	0.000494	10|30	2	1597.86	1597.85	0.004432	1	4740.9	799.933	799.936	0.002216	2.77022	2.77022	seq71972_hf
TVSGPGTPEPRPATPGASSVEQLR	M.n[29.04]TVSGPGTPEPRPATPGASSVEQLR.K	sp|Q9H3U1|UN45A_HUMAN	sp|Q9H3U1|UN45A_HUMAN	1	2.56e-14	22|92	3	2418.26	2418.25	0.007313	2	4741.8	807.091	807.093	0.00243733	3.01989	3.01989	seq71972_hf
LLAALGGNSSPSA	Y.n[35.07]LLAALGGNSSPSA.K	sp|P05387|RLA2_HUMAN	sp|P05387|RLA2_HUMAN	1	1.47e-06	9|24	2	1190.67	1190.67	0.002248	1	4743.4	596.343	596.344	0.0011245	1.88566	1.88566	seq71972_hf
REYEAREQTDQTQAQELHRSQDRDFETMA	Y.n[35.07]REYEAREQTDQTQAQELHRSQDRDFETMA.K	sp|A6NJ78|MET15_HUMAN	sp|A6NJ78|MET15_HUMANtr|A0A0U1RR64|A0A0U1RR64_HUMANtr|F8WD83|F8WD83_HUMANtr|B5MC64|B5MC64_HUMANtr|A0A0U1RRD2|A0A0U1RRD2_HUMANtr|A0A0U1RRF2|A0A0U1RRF2_HUMANtr|A0A0U1RR76|A0A0U1RR76_HUMAN	0.9996	0.00122	13|224	5	3601.68	3601.67	0.011155	1	4744.8	721.341	721.343	0.002231	3.09284	3.09284	seq71972_hf
GQIQGSVELAAPGQA	D.n[29.04]GQIQGSVELAAPGQA.K	sp|P57764|GSDMD_HUMAN	sp|P57764|GSDMD_HUMANtr|E9PIB2|E9PIB2_HUMANtr|E9PQ48|E9PQ48_HUMANtr|E9PQR9|E9PQR9_HUMANtr|E9PNZ0|E9PNZ0_HUMANtr|G3V1A6|G3V1A6_HUMAN	1	2.19e-09	12|28	2	1452.76	1452.76	0.005021	1	4748.2	727.386	727.388	0.0025105	3.45139	3.45139	seq71972_hf
MREIVHIQAGQCGNQIGA	-.n[29.04]M[147.04]REIVHIQAGQC[160.03]GNQIGA.K	sp|Q13885|TBB2A_HUMAN	sp|Q13885|TBB2A_HUMANsp|Q13509|TBB3_HUMANsp|P07437|TBB5_HUMANsp|P04350|TBB4A_HUMANsp|Q9BVA1|TBB2B_HUMANsp|P68371|TBB4B_HUMANtr|G3V3W7|G3V3W7_HUMANtr|M0QY37|M0QY37_HUMANtr|M0QX14|M0QX14_HUMANtr|M0R0X0|M0R0X0_HUMANtr|M0QYM7|M0QYM7_HUMANtr|M0R278|M0R278_HUMANtr|M0R042|M0R042_HUMANtr|G3V5W4|G3V5W4_HUMANtr|M0QY85|M0QY85_HUMANtr|G3V3R4|G3V3R4_HUMANtr|G3V2N6|G3V2N6_HUMANtr|M0QZL7|M0QZL7_HUMANtr|M0R2T4|M…	0.9999	1.79e-05	11|68	3	2026	2024.99	1.01095	2	4748.7	676.003	676.34	0.336984	498.246	3.74614	seq71972_hf
TVSGPGTPEPRPATPGASSVEQLR	M.n[35.07]TVSGPGTPEPRPATPGASSVEQLR.K	sp|Q9H3U1|UN45A_HUMAN	sp|Q9H3U1|UN45A_HUMAN	1	2.94e-08	21|92	3	2425.29	2424.28	1.0091	2	4750.1	809.101	809.438	0.336367	415.556	2.36831	seq71972_hf
AVEEYSCEFGSA	A.n[35.07]AVEEYSC[160.03]EFGSA.K	tr|F8VWQ0|F8VWQ0_HUMAN	tr|F8VWQ0|F8VWQ0_HUMANtr|F8VVM2|F8VVM2_HUMAN	1	1.28e-06	9|22	2	1381.6	1381.59	0.00354	1	4750.4	691.803	691.805	0.00177	2.55852	2.55852	seq71972_hf
GQIQGSVELAAPGQA	D.n[35.07]GQIQGSVELAAPGQA.K	sp|P57764|GSDMD_HUMAN	sp|P57764|GSDMD_HUMANtr|E9PIB2|E9PIB2_HUMANtr|E9PQ48|E9PQ48_HUMANtr|E9PQR9|E9PQR9_HUMANtr|E9PNZ0|E9PNZ0_HUMANtr|G3V1A6|G3V1A6_HUMAN	1	1.48e-06	12|28	2	1458.79	1458.79	0.004844	1	4751.2	730.402	730.404	0.0024225	3.31666	3.31666	seq71972_hf
ESSFSRTVVAPSAVAG	W.n[29.04]ESSFSRTVVAPSAVAG.K	sp|Q9NX14|NDUBB_HUMAN	sp|Q9NX14|NDUBB_HUMAN	0.9975	0.00143	8|30	2	1591.83	1591.82	0.004689	1	4753.5	796.918	796.92	0.0023445	2.94195	2.94195	seq71972_hf
AVEEYSCEFGSA	A.n[29.04]AVEEYSC[160.03]EFGSA.K	tr|F8VWQ0|F8VWQ0_HUMAN	tr|F8VWQ0|F8VWQ0_HUMANtr|F8VVM2|F8VVM2_HUMAN	0.9999	3.92e-05	10|22	2	1375.56	1375.56	0.004319	1	4755.8	688.787	688.79	0.0021595	3.13521	3.13521	seq71972_hf
TVSGPGTPEPRPATPGASSVEQLR	M.n[29.04]TVSGPGTPEPRPATPGASSVEQLR.K	sp|Q9H3U1|UN45A_HUMAN	sp|Q9H3U1|UN45A_HUMAN	1	6.69e-12	21|92	3	2418.26	2418.25	0.008727	2	4762.1	807.091	807.094	0.002909	3.60429	3.60429	seq71972_hf
REYEAREQTDQTQAQELHRSQDRDFETMA	Y.n[29.04]REYEAREQTDQTQAQELHRSQDRDFETMA.K	sp|A6NJ78|MET15_HUMAN	sp|A6NJ78|MET15_HUMANtr|A0A0U1RR64|A0A0U1RR64_HUMANtr|F8WD83|F8WD83_HUMANtr|B5MC64|B5MC64_HUMANtr|A0A0U1RRD2|A0A0U1RRD2_HUMANtr|A0A0U1RRF2|A0A0U1RRF2_HUMANtr|A0A0U1RR76|A0A0U1RR76_HUMAN	0.9999	0.000198	16|224	5	3597.65	3595.63	2.01365	1	4765	720.134	720.537	0.40273	558.93	1.92884	seq71972_hf
REYEAREQTDQTQAQELHRSQDRDFETMA	Y.n[35.07]REYEAREQTDQTQAQELHRSQDRDFETMA.K	sp|A6NJ78|MET15_HUMAN	sp|A6NJ78|MET15_HUMANtr|A0A0U1RR64|A0A0U1RR64_HUMANtr|F8WD83|F8WD83_HUMANtr|B5MC64|B5MC64_HUMANtr|A0A0U1RRD2|A0A0U1RRD2_HUMANtr|A0A0U1RRF2|A0A0U1RRF2_HUMANtr|A0A0U1RR76|A0A0U1RR76_HUMAN	1	9.27e-05	14|224	5	3601.68	3601.67	0.010847	1	4765.1	721.341	721.343	0.0021694	3.00745	3.00745	seq71972_hf
GQIQGSVELAAPGQA	D.n[29.04]GQIQGSVELAAPGQA.K	sp|P57764|GSDMD_HUMAN	sp|P57764|GSDMD_HUMANtr|E9PIB2|E9PIB2_HUMANtr|E9PQ48|E9PQ48_HUMANtr|E9PQR9|E9PQR9_HUMANtr|E9PNZ0|E9PNZ0_HUMANtr|G3V1A6|G3V1A6_HUMAN	1	9.84e-10	14|28	2	1452.76	1452.76	0.003261	1	4768.7	727.386	727.388	0.001631	2.24227	2.24227	seq71972_hf
MREIVHIQAGQCGNQIGA	-.n[29.04]M[147.04]REIVHIQAGQC[160.03]GNQIGA.K	sp|Q13885|TBB2A_HUMAN	sp|Q13885|TBB2A_HUMANsp|Q13509|TBB3_HUMANsp|P07437|TBB5_HUMANsp|P04350|TBB4A_HUMANsp|Q9BVA1|TBB2B_HUMANsp|P68371|TBB4B_HUMANtr|G3V3W7|G3V3W7_HUMANtr|M0QY37|M0QY37_HUMANtr|M0QX14|M0QX14_HUMANtr|M0R0X0|M0R0X0_HUMANtr|M0QYM7|M0QYM7_HUMANtr|M0R278|M0R278_HUMANtr|M0R042|M0R042_HUMANtr|G3V5W4|G3V5W4_HUMANtr|M0QY85|M0QY85_HUMANtr|G3V3R4|G3V3R4_HUMANtr|G3V2N6|G3V2N6_HUMANtr|M0QZL7|M0QZL7_HUMANtr|M0R2T4|M…	0.9945	0.000176	11|68	3	2026	2024.99	1.01333	2	4769.4	676.003	676.341	0.337777	499.418	4.91911	seq71972_hf
TVSGPGTPEPRPATPGASSVEQLR	M.n[35.07]TVSGPGTPEPRPATPGASSVEQLR.K	sp|Q9H3U1|UN45A_HUMAN	sp|Q9H3U1|UN45A_HUMAN	1	3.95e-09	15|92	3	2424.29	2424.28	0.009007	2	4770.5	809.101	809.104	0.003002	3.71028	3.71028	seq71972_hf
RTLYGFGG	G.n[35.07]RTLYGFGG.-	sp|P62805|H4_HUMAN	sp|P62805|H4_HUMAN	0.9041	0.059	5|14	2	903.504	903.503	0.001406	1	4770.7	452.759	452.759	0.000703	1.5527	1.5527	seq71972_hf
AVEEYSCEFGSA	A.n[35.07]AVEEYSC[160.03]EFGSA.K	tr|F8VWQ0|F8VWQ0_HUMAN	tr|F8VWQ0|F8VWQ0_HUMANtr|F8VVM2|F8VVM2_HUMAN	1	1.83e-06	11|22	2	1381.6	1381.59	0.003713	1	4771.1	691.803	691.805	0.0018565	2.68356	2.68356	seq71972_hf
GQIQGSVELAAPGQA	D.n[35.07]GQIQGSVELAAPGQA.K	sp|P57764|GSDMD_HUMAN	sp|P57764|GSDMD_HUMANtr|E9PIB2|E9PIB2_HUMANtr|E9PQ48|E9PQ48_HUMANtr|E9PQR9|E9PQR9_HUMANtr|E9PNZ0|E9PNZ0_HUMANtr|G3V1A6|G3V1A6_HUMAN	1	7.16e-10	13|28	2	1458.79	1458.79	0.003961	1	4771.6	730.402	730.404	0.0019805	2.71151	2.71151	seq71972_hf
DAPEEEDHVLVLR	A.n[29.04]DAPEEEDHVLVLR.K	sp|P07237|PDIA1_HUMAN	sp|P07237|PDIA1_HUMANtr|I3L312|I3L312_HUMANtr|I3L0S0|I3L0S0_HUMANtr|I3L3P5|I3L3P5_HUMANtr|H7BZ94|H7BZ94_HUMANtr|I3NI03|I3NI03_HUMANtr|I3L1Y5|I3L1Y5_HUMANtr|I3L514|I3L514_HUMANtr|I3L3U6|I3L3U6_HUMAN	1	7.29e-07	12|24	2	1548.78	1548.78	0.0046	1	4773.8	775.396	775.399	0.0023	2.96622	2.96622	seq71972_hf
DAPEEEDHVLVLR	A.n[35.07]DAPEEEDHVLVLR.K	sp|P07237|PDIA1_HUMAN	sp|P07237|PDIA1_HUMANtr|I3L312|I3L312_HUMANtr|I3L0S0|I3L0S0_HUMANtr|I3L3P5|I3L3P5_HUMANtr|H7BZ94|H7BZ94_HUMANtr|I3NI03|I3NI03_HUMANtr|I3L1Y5|I3L1Y5_HUMANtr|I3L514|I3L514_HUMANtr|I3L3U6|I3L3U6_HUMAN	1	5.94e-06	10|24	2	1554.82	1554.81	0.00642	1	4773.9	778.412	778.416	0.00321	4.12376	4.12376	seq71972_hf
DAPEEEDHVLVLR	A.n[35.07]DAPEEEDHVLVLR.K	sp|P07237|PDIA1_HUMAN	sp|P07237|PDIA1_HUMANtr|I3L312|I3L312_HUMANtr|I3L0S0|I3L0S0_HUMANtr|I3L3P5|I3L3P5_HUMANtr|H7BZ94|H7BZ94_HUMANtr|I3NI03|I3NI03_HUMANtr|I3L1Y5|I3L1Y5_HUMANtr|I3L514|I3L514_HUMANtr|I3L3U6|I3L3U6_HUMAN	0.9999	5.2e-05	17|48	3	1554.81	1554.81	0.003001	1	4774.9	519.277	519.278	0.001	1.92575	1.92575	seq71972_hf
ALVAGIDRYPR	H.n[29.04]ALVAGIDRYPR.K	sp|P61353|RL27_HUMAN	sp|P61353|RL27_HUMANtr|K7ELC7|K7ELC7_HUMAN	0.9881	0.00643	8|40	3	1258.72	1257.72	1.00537	1	4775.9	420.247	420.582	0.335122	796.805	1.59779	seq71972_hf
AVEEYSCEFGSA	A.n[29.04]AVEEYSC[160.03]EFGSA.K	tr|F8VWQ0|F8VWQ0_HUMAN	tr|F8VWQ0|F8VWQ0_HUMANtr|F8VVM2|F8VVM2_HUMAN	1	1.52e-05	10|22	2	1375.56	1375.56	0.003774	1	4776.5	688.787	688.789	0.0018875	2.74032	2.74032	seq71972_hf
DAPEEEDHVLVLR	A.n[29.04]DAPEEEDHVLVLR.K	sp|P07237|PDIA1_HUMAN	sp|P07237|PDIA1_HUMANtr|I3L312|I3L312_HUMANtr|I3L0S0|I3L0S0_HUMANtr|I3L3P5|I3L3P5_HUMANtr|H7BZ94|H7BZ94_HUMANtr|I3NI03|I3NI03_HUMANtr|I3L1Y5|I3L1Y5_HUMANtr|I3L514|I3L514_HUMANtr|I3L3U6|I3L3U6_HUMAN	1	3.39e-09	17|48	3	1548.78	1548.78	0.003714	1	4777.6	517.267	517.268	0.00123767	2.3927	2.3927	seq71972_hf
GQIQGSVELAAPGQA	D.n[29.04]GQIQGSVELAAPGQA.K	sp|P57764|GSDMD_HUMAN	sp|P57764|GSDMD_HUMANtr|E9PIB2|E9PIB2_HUMANtr|E9PQ48|E9PQ48_HUMANtr|E9PQR9|E9PQR9_HUMANtr|E9PNZ0|E9PNZ0_HUMANtr|G3V1A6|G3V1A6_HUMAN	1	1.93e-08	13|28	2	1452.76	1452.76	0.003491	1	4789	727.386	727.388	0.0017455	2.39968	2.39968	seq71972_hf
AVEEYSCEFGSA	A.n[35.07]AVEEYSC[160.03]EFGSA.K	tr|F8VWQ0|F8VWQ0_HUMAN	tr|F8VWQ0|F8VWQ0_HUMANtr|F8VVM2|F8VVM2_HUMAN	1	4.53e-07	9|22	2	1381.6	1381.59	0.003334	1	4791.4	691.803	691.805	0.001667	2.40964	2.40964	seq71972_hf
GQIQGSVELAAPGQA	D.n[35.07]GQIQGSVELAAPGQA.K	sp|P57764|GSDMD_HUMAN	sp|P57764|GSDMD_HUMANtr|E9PIB2|E9PIB2_HUMANtr|E9PQ48|E9PQ48_HUMANtr|E9PQR9|E9PQR9_HUMANtr|E9PNZ0|E9PNZ0_HUMANtr|G3V1A6|G3V1A6_HUMAN	1	1.97e-10	14|28	2	1458.79	1458.79	0.003186	1	4792.2	730.402	730.403	0.001593	2.18099	2.18099	seq71972_hf
SGPERRPEGPGAQAPSSPRVTEAPCYPGAPSTEASGQTGPQEPTSARA	D.n[29.04]SGPERRPEGPGAQAPSSPRVTEAPC[160.03]YPGAPSTEASGQTGPQEPTSARA.-	sp|P40222|TXLNA_HUMAN	sp|P40222|TXLNA_HUMAN	0.9757	0.025	5|376	5	4860.32	4858.3	2.01959	1	4792.5	972.667	973.07	0.403919	415.097	2.65037	seq71972_hf
DAPEEEDHVLVLR	A.n[29.04]DAPEEEDHVLVLR.K	sp|P07237|PDIA1_HUMAN	sp|P07237|PDIA1_HUMANtr|I3L312|I3L312_HUMANtr|I3L0S0|I3L0S0_HUMANtr|I3L3P5|I3L3P5_HUMANtr|H7BZ94|H7BZ94_HUMANtr|I3NI03|I3NI03_HUMANtr|I3L1Y5|I3L1Y5_HUMANtr|I3L514|I3L514_HUMANtr|I3L3U6|I3L3U6_HUMAN	1	1.64e-09	14|24	2	1548.78	1548.78	0.004653	1	4794	775.396	775.399	0.0023265	3.00039	3.00039	seq71972_hf
DAPEEEDHVLVLR	A.n[35.07]DAPEEEDHVLVLR.K	sp|P07237|PDIA1_HUMAN	sp|P07237|PDIA1_HUMANtr|I3L312|I3L312_HUMANtr|I3L0S0|I3L0S0_HUMANtr|I3L3P5|I3L3P5_HUMANtr|H7BZ94|H7BZ94_HUMANtr|I3NI03|I3NI03_HUMANtr|I3L1Y5|I3L1Y5_HUMANtr|I3L514|I3L514_HUMANtr|I3L3U6|I3L3U6_HUMAN	1	8.48e-07	12|24	2	1554.82	1554.81	0.005156	1	4795	778.412	778.415	0.0025775	3.31122	3.31122	seq71972_hf
DAPEEEDHVLVLR	A.n[35.07]DAPEEEDHVLVLR.K	sp|P07237|PDIA1_HUMAN	sp|P07237|PDIA1_HUMANtr|I3L312|I3L312_HUMANtr|I3L0S0|I3L0S0_HUMANtr|I3L3P5|I3L3P5_HUMANtr|H7BZ94|H7BZ94_HUMANtr|I3NI03|I3NI03_HUMANtr|I3L1Y5|I3L1Y5_HUMANtr|I3L514|I3L514_HUMANtr|I3L3U6|I3L3U6_HUMAN	1	9.88e-06	19|48	3	1554.81	1554.81	0.00319	1	4795.5	519.277	519.278	0.00106333	2.04771	2.04771	seq71972_hf
DAPEEEDHVLVLR	A.n[29.04]DAPEEEDHVLVLR.K	sp|P07237|PDIA1_HUMAN	sp|P07237|PDIA1_HUMANtr|I3L312|I3L312_HUMANtr|I3L0S0|I3L0S0_HUMANtr|I3L3P5|I3L3P5_HUMANtr|H7BZ94|H7BZ94_HUMANtr|I3NI03|I3NI03_HUMANtr|I3L1Y5|I3L1Y5_HUMANtr|I3L514|I3L514_HUMANtr|I3L3U6|I3L3U6_HUMAN	1	3.41e-09	19|48	3	1548.78	1548.78	0.002343	1	4798.1	517.267	517.268	0.000781	1.50986	1.50986	seq71972_hf
LFVEQVAS	L.n[35.07]LFVEQVAS.K	sp|Q71RC2|LARP4_HUMAN	sp|Q71RC2|LARP4_HUMANtr|F8W1Z5|F8W1Z5_HUMAN	0.9153	0.0517	6|14	2	925.535	925.533	0.001391	1	4801.9	463.774	463.775	0.000696	1.50073	1.50073	seq71972_hf
YDEDASAML	D.n[35.07]YDEDASAML.K	sp|Q8IZP2|ST134_HUMAN	sp|Q8IZP2|ST134_HUMANsp|Q8NFI4|F10A5_HUMANsp|P50502|F10A1_HUMANtr|H7C3I1|H7C3I1_HUMAN	0.8888	0.0691	6|16	2	1047.47	1047.46	0.001622	1	4802.9	524.739	524.74	0.000811	1.54553	1.54553	seq71972_hf
LHEAGGEDFAMDEDGDESIH	D.n[35.07]LHEAGGEDFAMDEDGDESIH.K	sp|Q9Y5S9|RBM8A_HUMAN	sp|Q9Y5S9|RBM8A_HUMAN	1	3.03e-07	9|76	3	2207.93	2206.92	1.00866	1	4805.1	736.646	736.983	0.336221	456.212	2.40259	seq71972_hf
ATLNQMHRLGPP	M.n[29.04]ATLNQMHRLGPP.K	sp|O15235|RT12_HUMAN	sp|O15235|RT12_HUMAN	0.9433	0.00333	10|44	3	1362.73	1361.72	1.00237	1	4806.7	454.915	455.249	0.334122	733.933	-0.719752	seq71972_hf
SAPGEDEECGRVRDFVA	R.n[29.04]SAPGEDEEC[160.03]GRVRDFVA.K	sp|Q99523|SORT_HUMAN	sp|Q99523|SORT_HUMANtr|A0A0J9YVU2|A0A0J9YVU2_HUMAN	0.9626	0.0184	6|64	3	1920.87	1920.86	0.00667	1	4809	641.295	641.297	0.00222333	3.46693	3.46693	seq71972_hf
DAPEEEDHVLVLR	A.n[29.04]DAPEEEDHVLVLR.K	sp|P07237|PDIA1_HUMAN	sp|P07237|PDIA1_HUMANtr|I3L312|I3L312_HUMANtr|I3L0S0|I3L0S0_HUMANtr|I3L3P5|I3L3P5_HUMANtr|H7BZ94|H7BZ94_HUMANtr|I3NI03|I3NI03_HUMANtr|I3L1Y5|I3L1Y5_HUMANtr|I3L514|I3L514_HUMANtr|I3L3U6|I3L3U6_HUMAN	1	1.12e-07	13|24	2	1548.78	1548.78	0.002812	1	4814.5	775.396	775.398	0.001406	1.81326	1.81326	seq71972_hf
GQIQGSVELAAPGQA	D.n[29.04]GQIQGSVELAAPGQA.K	sp|P57764|GSDMD_HUMAN	sp|P57764|GSDMD_HUMANtr|E9PIB2|E9PIB2_HUMANtr|E9PQ48|E9PQ48_HUMANtr|E9PQR9|E9PQR9_HUMANtr|E9PNZ0|E9PNZ0_HUMANtr|G3V1A6|G3V1A6_HUMAN	1	1.49e-06	11|28	2	1452.76	1452.76	0.003336	1	4814.8	727.386	727.388	0.0016685	2.29383	2.29383	seq71972_hf
DAPEEEDHVLVLR	A.n[35.07]DAPEEEDHVLVLR.K	sp|P07237|PDIA1_HUMAN	sp|P07237|PDIA1_HUMANtr|I3L312|I3L312_HUMANtr|I3L0S0|I3L0S0_HUMANtr|I3L3P5|I3L3P5_HUMANtr|H7BZ94|H7BZ94_HUMANtr|I3NI03|I3NI03_HUMANtr|I3L1Y5|I3L1Y5_HUMANtr|I3L514|I3L514_HUMANtr|I3L3U6|I3L3U6_HUMAN	0.996	0.00221	18|48	3	1554.81	1554.81	0.001646	1	4816.1	519.277	519.278	0.000548667	1.0566	1.0566	seq71972_hf
DAPEEEDHVLVLR	A.n[35.07]DAPEEEDHVLVLR.K	sp|P07237|PDIA1_HUMAN	sp|P07237|PDIA1_HUMANtr|I3L312|I3L312_HUMANtr|I3L0S0|I3L0S0_HUMANtr|I3L3P5|I3L3P5_HUMANtr|H7BZ94|H7BZ94_HUMANtr|I3NI03|I3NI03_HUMANtr|I3L1Y5|I3L1Y5_HUMANtr|I3L514|I3L514_HUMANtr|I3L3U6|I3L3U6_HUMAN	0.9999	1.02e-05	12|24	2	1554.81	1554.81	-0.000538	1	4816.2	778.412	778.412	-0.000269	-0.345575	-0.345575	seq71972_hf
SCTTNCLAPLA	A.n[29.04]SC[160.03]TTNC[160.03]LAPLA.K	sp|O14556|G3PT_HUMAN	sp|O14556|G3PT_HUMANsp|P04406|G3P_HUMANtr|K7EP73|K7EP73_HUMANtr|E7EUT5|E7EUT5_HUMAN	0.9988	0.000663	8|20	2	1234.57	1234.57	0.003038	1	4817.3	618.292	618.293	0.001519	2.45676	2.45676	seq71972_hf
MRPMRIFVNDDRHVMA	-.n[29.04]M[147.04]RPMRIFVNDDRHVM[147.04]A.K	sp|Q12906|ILF3_HUMAN	sp|Q12906|ILF3_HUMANtr|K7EKJ9|K7EKJ9_HUMANtr|K7EM82|K7EM82_HUMANtr|K7ER69|K7ER69_HUMANtr|K7ERM6|K7ERM6_HUMANtr|K7ENK6|K7ENK6_HUMAN	0.9291	0.0952	12|120	5	2047	2046.99	0.003832	2	4821.3	410.406	410.406	0.0007664	1.86742	1.86742	seq71972_hf
LFVEQVAS	L.n[35.07]LFVEQVAS.K	sp|Q71RC2|LARP4_HUMAN	sp|Q71RC2|LARP4_HUMANtr|F8W1Z5|F8W1Z5_HUMAN	0.9268	0.0444	6|14	2	925.536	925.533	0.002394	1	4822.3	463.774	463.775	0.001197	2.58099	2.58099	seq71972_hf
MRPMRIFVNDDRHVMA	-.n[35.07]MRPM[147.04]RIFVNDDRHVM[147.04]A.K	sp|Q12906|ILF3_HUMAN	sp|Q12906|ILF3_HUMANtr|K7EKJ9|K7EKJ9_HUMANtr|K7EM82|K7EM82_HUMANtr|K7ER69|K7ER69_HUMANtr|K7ERM6|K7ERM6_HUMANtr|K7ENK6|K7ENK6_HUMAN	0.9999	0.00047	13|120	5	2053.03	2053.02	0.003142	2	4825.4	411.612	411.613	0.0006284	1.52668	1.52668	seq71972_hf
LHEAGGEDFAMDEDGDESIH	D.n[35.07]LHEAGGEDFAMDEDGDESIH.K	sp|Q9Y5S9|RBM8A_HUMAN	sp|Q9Y5S9|RBM8A_HUMAN	1	3.24e-17	20|76	3	2206.92	2206.92	0.005627	1	4825.5	736.646	736.648	0.00187567	2.54622	2.54622	seq71972_hf
ASCTTNCLAPLA	N.n[29.04]ASC[160.03]TTNC[160.03]LAPLA.K	sp|O14556|G3PT_HUMAN	sp|O14556|G3PT_HUMANsp|P04406|G3P_HUMANtr|K7EP73|K7EP73_HUMANtr|E7EUT5|E7EUT5_HUMAN	0.9989	0.000109	9|22	2	1305.61	1305.61	0.006151	1	4828.1	653.81	653.813	0.0030755	4.70394	4.70394	seq71972_hf
SAPGEDEECGRVRDFVA	R.n[29.04]SAPGEDEEC[160.03]GRVRDFVA.K	sp|Q99523|SORT_HUMAN	sp|Q99523|SORT_HUMANtr|A0A0J9YVU2|A0A0J9YVU2_HUMAN	0.9951	0.00271	9|64	3	1920.87	1920.86	0.004656	1	4829.2	641.295	641.297	0.001552	2.4201	2.4201	seq71972_hf
SCTTNCLAPLA	A.n[35.07]SC[160.03]TTNC[160.03]LAPLA.K	sp|O14556|G3PT_HUMAN	sp|O14556|G3PT_HUMANsp|P04406|G3P_HUMANtr|K7EP73|K7EP73_HUMANtr|E7EUT5|E7EUT5_HUMAN	0.9901	0.00591	9|20	2	1240.6	1240.6	0.003065	1	4831.2	621.307	621.309	0.0015325	2.46657	2.46657	seq71972_hf
SGNFGGSRNMGGPYGGGNYGPGGSGGSGGYGGRSRY	K.n[29.04]SGNFGGSRNMGGPYGGGNYGPGGSGGSGGYGGRSRY.-	sp|P22626|ROA2_HUMAN	sp|P22626|ROA2_HUMAN	0.999	0.00112	12|210	4	3386.48	3385.47	1.01172	1	4831.3	847.374	847.627	0.252929	298.396	2.46718	seq71972_hf
MRPMRIFVNDDRHVMA	-.n[29.04]MRPM[147.04]RIFVNDDRHVM[147.04]A.K	sp|Q12906|ILF3_HUMAN	sp|Q12906|ILF3_HUMANtr|K7EKJ9|K7EKJ9_HUMANtr|K7EM82|K7EM82_HUMANtr|K7ER69|K7ER69_HUMANtr|K7ERM6|K7ERM6_HUMANtr|K7ENK6|K7ENK6_HUMAN	0.9337	0.0504	8|90	4	2047	2046.99	0.005027	2	4833.5	512.755	512.756	0.0012565	2.45048	2.45048	seq71972_hf
SCVEEVDAAMCARPH	Y.n[29.04]SC[160.03]VEEVDAAMC[160.03]ARPH.K	sp|P51991|ROA3_HUMAN	sp|P51991|ROA3_HUMAN	0.9995	0.000284	8|56	3	1758.75	1758.75	0.005683	1	4834.7	587.257	587.259	0.00189433	3.22572	3.22572	seq71972_hf
SCTTNCLAPLA	A.n[29.04]SC[160.03]TTNC[160.03]LAPLA.K	sp|O14556|G3PT_HUMAN	sp|O14556|G3PT_HUMANsp|P04406|G3P_HUMANtr|K7EP73|K7EP73_HUMANtr|E7EUT5|E7EUT5_HUMAN	0.9999	6.29e-05	9|20	2	1234.57	1234.57	0.001333	1	4837.4	618.292	618.292	0.0006665	1.07797	1.07797	seq71972_hf
IFSEQTIPPSA	N.n[35.07]IFSEQTIPPSA.K	sp|P51553|IDH3G_HUMAN	sp|P51553|IDH3G_HUMANtr|E9PF84|E9PF84_HUMANtr|E7EQB8|E7EQB8_HUMAN	0.8934	0.066	5|20	2	1222.67	1222.67	0.001693	1	4837.5	612.34	612.341	0.0008465	1.3824	1.3824	seq71972_hf
IFSEQTIPPSA	N.n[29.04]IFSEQTIPPSA.K	sp|P51553|IDH3G_HUMAN	sp|P51553|IDH3G_HUMANtr|E9PF84|E9PF84_HUMANtr|E7EQB8|E7EQB8_HUMAN	0.9611	0.0233	7|20	2	1216.64	1216.63	0.001497	1	4837.8	609.324	609.325	0.0007485	1.22841	1.22841	seq71972_hf
MRPMRIFVNDDRHVMA	-.n[29.04]MRPM[147.04]RIFVNDDRHVM[147.04]A.K	sp|Q12906|ILF3_HUMAN	sp|Q12906|ILF3_HUMANtr|K7EKJ9|K7EKJ9_HUMANtr|K7EM82|K7EM82_HUMANtr|K7ER69|K7ER69_HUMANtr|K7ERM6|K7ERM6_HUMANtr|K7ENK6|K7ENK6_HUMAN	0.9842	0.0266	10|120	5	2047	2046.99	0.00483	2	4842.1	410.406	410.407	0.000966	2.35376	2.35376	seq71972_hf
SGNFGGSRNMGGPYGGGNYGPGGSGGSGGYGGRSRY	K.n[35.07]SGNFGGSRNMGGPYGGGNYGPGGSGGSGGYGGRSRY.-	sp|P22626|ROA2_HUMAN	sp|P22626|ROA2_HUMAN	1	1.23e-07	16|210	4	3392.51	3391.5	1.01383	1	4842.2	848.882	849.135	0.253458	298.49	3.08667	seq71972_hf
LHEAGGEDFAMDEDGDESIH	D.n[29.04]LHEAGGEDFAMDEDGDESIH.K	sp|Q9Y5S9|RBM8A_HUMAN	sp|Q9Y5S9|RBM8A_HUMAN	1	2.43e-09	19|76	3	2200.89	2200.89	0.005451	1	4844.3	734.636	734.638	0.001817	2.47333	2.47333	seq71972_hf
ASCTTNCLAPLA	N.n[35.07]ASC[160.03]TTNC[160.03]LAPLA.K	sp|O14556|G3PT_HUMAN	sp|O14556|G3PT_HUMANsp|P04406|G3P_HUMANtr|K7EP73|K7EP73_HUMANtr|E7EUT5|E7EUT5_HUMAN	1	6.55e-06	10|22	2	1311.64	1311.64	0.001828	1	4844.4	656.826	656.827	0.000914	1.39154	1.39154	seq71972_hf
LHEAGGEDFAMDEDGDESIH	D.n[35.07]LHEAGGEDFAMDEDGDESIH.K	sp|Q9Y5S9|RBM8A_HUMAN	sp|Q9Y5S9|RBM8A_HUMAN	1	1.18e-08	15|76	3	2206.92	2206.92	0.006864	1	4846.1	736.646	736.649	0.00228833	3.10641	3.10641	seq71972_hf
ASCTTNCLAPLA	N.n[29.04]ASC[160.03]TTNC[160.03]LAPLA.K	sp|O14556|G3PT_HUMAN	sp|O14556|G3PT_HUMANsp|P04406|G3P_HUMANtr|K7EP73|K7EP73_HUMANtr|E7EUT5|E7EUT5_HUMAN	1	7.93e-07	10|22	2	1305.61	1305.61	0.001971	1	4848.7	653.81	653.811	0.0009855	1.50732	1.50732	seq71972_hf
GTLTDCVVMRDPNT	W.n[29.04]GTLTDC[160.03]VVMRDPNT.K	sp|Q32P51|RA1L2_HUMAN	sp|Q32P51|RA1L2_HUMANsp|P09651|ROA1_HUMANtr|F8W6I7|F8W6I7_HUMANtr|F8W646|F8W646_HUMANtr|F8VZ49|F8VZ49_HUMAN	0.9034	0.0248	5|26	2	1606.76	1605.75	1.00737	1	4850.7	803.882	804.385	0.503682	626.171	2.49569	seq71972_hf
SGNFGGSRNMGGPYGGGNYGPGGSGGSGGYGGRSRY	K.n[29.04]SGNFGGSRNMGGPYGGGNYGPGGSGGSGGYGGRSRY.-	sp|P22626|ROA2_HUMAN	sp|P22626|ROA2_HUMAN	1	2.41e-11	21|210	4	3386.48	3385.47	1.01074	1	4851.7	847.374	847.627	0.252685	298.109	2.17932	seq71972_hf
VFRRFVEVGR	M.n[35.07]VFRRFVEVGR.V	sp|P50914|RL14_HUMAN	sp|P50914|RL14_HUMANtr|E7EPB3|E7EPB3_HUMAN	0.9884	0.00452	11|54	4	1297.78	1297.78	-6.6e-05	1	4864.6	325.453	325.453	-1.65e-05	-0.0506986	-0.0506986	seq71972_hf
FETGDAGASATFPMQCSALR	D.n[35.07]FETGDAGASATFPM[147.04]QC[160.03]SALR.K	sp|P63241|IF5A1_HUMAN	sp|P63241|IF5A1_HUMANsp|Q6IS14|IF5AL_HUMANtr|I3L397|I3L397_HUMANtr|I3L504|I3L504_HUMAN	0.9564	0.0227	6|76	3	2166	2165.99	0.004737	1	4864.7	723.005	723.007	0.001579	2.18394	2.18394	seq71972_hf
VFRRFVEVGR	M.n[29.04]VFRRFVEVGR.V	sp|P50914|RL14_HUMAN	sp|P50914|RL14_HUMANtr|E7EPB3|E7EPB3_HUMAN	0.9763	0.0194	10|54	4	1291.75	1291.75	0.001041	1	4865.3	323.945	323.945	0.00026025	0.803376	0.803376	seq71972_hf
ASCTTNCLAPLA	N.n[35.07]ASC[160.03]TTNC[160.03]LAPLA.K	sp|O14556|G3PT_HUMAN	sp|O14556|G3PT_HUMANsp|P04406|G3P_HUMANtr|K7EP73|K7EP73_HUMANtr|E7EUT5|E7EUT5_HUMAN	0.9998	5.76e-05	9|22	2	1311.64	1311.64	0.000164	1	4867.6	656.826	656.826	8.2e-05	0.124843	0.124843	seq71972_hf
ASCTTNCLAPLA	N.n[29.04]ASC[160.03]TTNC[160.03]LAPLA.K	sp|O14556|G3PT_HUMAN	sp|O14556|G3PT_HUMANsp|P04406|G3P_HUMANtr|K7EP73|K7EP73_HUMANtr|E7EUT5|E7EUT5_HUMAN	1	1.25e-06	10|22	2	1305.61	1305.61	-0.000113	1	4869	653.81	653.81	-5.65e-05	-0.0864165	-0.0864165	seq71972_hf
FGGSRNMGGPYGGGNYGPGGSGGSGGYGGRSRY	N.n[29.04]FGGSRNMGGPYGGGNYGPGGSGGSGGYGGRSRY.-	sp|P22626|ROA2_HUMAN	sp|P22626|ROA2_HUMAN	0.9668	0.00224	13|192	4	3129.37	3127.37	2.00462	1	4873.4	782.85	783.351	0.501155	639.758	-0.663815	seq71972_hf
EIVEIHEENEVASGTQSGGTEAEAVPAQ	D.n[35.07]EIVEIHEENEVASGTQSGGTEAEAVPAQ.K	sp|Q02952|AKA12_HUMAN	sp|Q02952|AKA12_HUMAN	1	1.49e-05	7|108	3	2914.4	2914.39	0.005819	1	4898.4	972.47	972.472	0.00193967	1.99457	1.99457	seq71972_hf
EIVEIHEENEVASGTQSGGTEAEAVPAQ	D.n[35.07]EIVEIHEENEVASGTQSGGTEAEAVPAQ.K	sp|Q02952|AKA12_HUMAN	sp|Q02952|AKA12_HUMAN	0.9998	1.81e-05	8|108	3	2916.4	2914.39	2.01577	1	4906.7	972.47	973.142	0.671922	690.467	3.10575	seq71972_hf
AGASATFPMQCSALR	D.n[35.07]AGASATFPMQC[160.03]SALR.K	sp|P63241|IF5A1_HUMAN	sp|P63241|IF5A1_HUMANsp|Q6IS14|IF5AL_HUMANtr|I3L397|I3L397_HUMANtr|I3L504|I3L504_HUMAN	0.9869	0.00702	11|56	3	1600.79	1600.79	0.001346	1	4907.5	534.604	534.605	0.000448667	0.839249	0.839249	seq71972_hf
TESLQANVQRL	S.n[29.04]TESLQANVQRL.K	sp|P26373|RL13_HUMAN	sp|P26373|RL13_HUMANtr|J3QSB4|J3QSB4_HUMAN	0.9759	0.0144	6|20	2	1285.7	1285.7	0.001765	1	4908.5	643.857	643.858	0.0008825	1.37064	1.37064	seq71972_hf
AQMDEQDLNEPLA	D.n[29.04]AQMDEQDLNEPLA.K	sp|Q14BN4|SLMAP_HUMAN	sp|Q14BN4|SLMAP_HUMANtr|H7BZK0|H7BZK0_HUMANtr|H7BZW9|H7BZW9_HUMANtr|H7C3M8|H7C3M8_HUMAN	1	3.82e-06	8|24	2	1500.68	1500.68	0.002915	1	4908.6	751.346	751.347	0.0014575	1.93985	1.93985	seq71972_hf
ALITQQDLAPQQRAAPQQ	S.n[35.07]ALITQQDLAPQQRAAPQQ.K	sp|O14763|TR10B_HUMAN	sp|O14763|TR10B_HUMAN	1	2.22e-06	13|68	3	2010.11	2010.11	0.004783	1	4919.1	671.043	671.045	0.00159433	2.3759	2.3759	seq71972_hf
ALITQQDLAPQQRAAPQQ	S.n[29.04]ALITQQDLAPQQRAAPQQ.K	sp|O14763|TR10B_HUMAN	sp|O14763|TR10B_HUMAN	1	3.44e-07	12|68	3	2005.08	2004.08	1.00688	1	4919.3	669.032	669.368	0.335625	501.406	1.75539	seq71972_hf
MEDSASASLSSAAATGTSTSTPAAPTAR	-.n[29.04]M[147.04]EDSASASLSSAAATGTSTSTPAAPTAR.K	sp|O76021|RL1D1_HUMAN	sp|O76021|RL1D1_HUMANtr|J3KPU7|J3KPU7_HUMANtr|I3L4T8|I3L4T8_HUMANtr|J3QSV6|J3QSV6_HUMANtr|I3L1Y4|I3L1Y4_HUMANtr|I3L2F2|I3L2F2_HUMANtr|I3L3U9|I3L3U9_HUMAN	0.9999	2.11e-06	12|108	3	2640.21	2640.22	-0.005542	2	4922.4	881.08	881.078	-0.00184733	-2.09667	-2.09667	seq71972_hf
AQMDEQDLNEPLA	D.n[35.07]AQMDEQDLNEPLA.K	sp|Q14BN4|SLMAP_HUMAN	sp|Q14BN4|SLMAP_HUMANtr|H7BZK0|H7BZK0_HUMANtr|H7BZW9|H7BZW9_HUMANtr|H7C3M8|H7C3M8_HUMAN	0.903	0.000194	7|24	2	1506.69	1506.71	-0.023165	1	4927.4	754.361	754.35	-0.0115825	-15.3543	-15.3543	seq71972_hf
GTLTDCVVMRDPQT	W.n[29.04]GTLTDC[160.03]VVMRDPQT.K	sp|P51991|ROA3_HUMAN	sp|P51991|ROA3_HUMAN	0.9972	0.00164	5|26	2	1619.77	1619.76	0.00551	1	4927.5	810.89	810.892	0.0027545	3.39687	3.39687	seq71972_hf
AGASATFPMQCSALR	D.n[35.07]AGASATFPMQC[160.03]SALR.K	sp|P63241|IF5A1_HUMAN	sp|P63241|IF5A1_HUMANsp|Q6IS14|IF5AL_HUMANtr|I3L397|I3L397_HUMANtr|I3L504|I3L504_HUMAN	1	7.5e-06	16|56	3	1600.8	1600.79	0.004001	1	4928.3	534.604	534.606	0.00133367	2.49467	2.49467	seq71972_hf
AQMDEQDLNEPLA	D.n[29.04]AQMDEQDLNEPLA.K	sp|Q14BN4|SLMAP_HUMAN	sp|Q14BN4|SLMAP_HUMANtr|H7BZK0|H7BZK0_HUMANtr|H7BZW9|H7BZW9_HUMANtr|H7C3M8|H7C3M8_HUMAN	0.9999	2.26e-05	7|24	2	1500.68	1500.68	0.004756	1	4929.1	751.346	751.348	0.002378	3.16498	3.16498	seq71972_hf
APEEEDHVLVLR	D.n[35.07]APEEEDHVLVLR.K	sp|P07237|PDIA1_HUMAN	sp|P07237|PDIA1_HUMANtr|I3L312|I3L312_HUMANtr|I3L0S0|I3L0S0_HUMANtr|I3L3P5|I3L3P5_HUMANtr|H7BZ94|H7BZ94_HUMANtr|I3NI03|I3NI03_HUMANtr|I3L1Y5|I3L1Y5_HUMANtr|I3L514|I3L514_HUMANtr|I3L3U6|I3L3U6_HUMAN	0.9999	5.78e-05	12|44	3	1439.79	1439.78	0.003053	1	4930.4	480.935	480.936	0.00101767	2.11601	2.11601	seq71972_hf
AGVPESGEIRTL	D.n[35.07]AGVPESGEIRTL.K	sp|O00273|DFFA_HUMAN	sp|O00273|DFFA_HUMANtr|K7ERT1|K7ERT1_HUMAN	1	2.08e-06	9|22	2	1261.71	1261.71	0.002531	1	4935.4	631.862	631.863	0.0012655	2.00281	2.00281	seq71972_hf
MHGGGPPSGDSACPLRTI	-.n[29.04]MHGGGPPSGDSAC[160.03]PLRTI.K	sp|P24928|RPB1_HUMAN	sp|P24928|RPB1_HUMAN	1	6.63e-08	17|68	3	1836.87	1836.86	0.004977	2	4938.1	613.294	613.296	0.001659	2.70506	2.70506	seq71972_hf
MHGGGPPSGDSACPLRTI	-.n[35.07]MHGGGPPSGDSAC[160.03]PLRTI.K	sp|P24928|RPB1_HUMAN	sp|P24928|RPB1_HUMAN	1	7.44e-06	12|68	3	1842.9	1842.89	0.005737	2	4938.8	615.305	615.307	0.00191233	3.10793	3.10793	seq71972_hf
ALITQQDLAPQQRAAPQQ	S.n[29.04]ALITQQDLAPQQRAAPQQ.K	sp|O14763|TR10B_HUMAN	sp|O14763|TR10B_HUMAN	1	5.38e-07	12|68	3	2005.09	2004.08	1.01145	1	4940.2	669.032	669.37	0.337151	503.684	4.03514	seq71972_hf
GYDRRPVDITPLEQR	E.n[29.04]GYDRRPVDITPLEQR.K	sp|Q9GZT6|CC90B_HUMAN	sp|Q9GZT6|CC90B_HUMANtr|E9PKQ5|E9PKQ5_HUMANtr|E9PRC2|E9PRC2_HUMANtr|E9PPJ7|E9PPJ7_HUMANtr|H0YD95|H0YD95_HUMANtr|J3KN19|J3KN19_HUMAN	0.9963	0.00356	9|84	4	1841.98	1841.97	0.003545	1	4945.2	461.501	461.502	0.00088625	1.92036	1.92036	seq71972_hf
APEEEDHVLVLR	D.n[29.04]APEEEDHVLVLR.K	sp|P07237|PDIA1_HUMAN	sp|P07237|PDIA1_HUMANtr|I3L312|I3L312_HUMANtr|I3L0S0|I3L0S0_HUMANtr|I3L3P5|I3L3P5_HUMANtr|H7BZ94|H7BZ94_HUMANtr|I3NI03|I3NI03_HUMANtr|I3L1Y5|I3L1Y5_HUMANtr|I3L514|I3L514_HUMANtr|I3L3U6|I3L3U6_HUMAN	1	7.95e-06	15|44	3	1433.75	1433.75	0.002969	1	4947.8	478.924	478.925	0.000989667	2.06643	2.06643	seq71972_hf
AGASATFPMQCSALR	D.n[35.07]AGASATFPMQC[160.03]SALR.K	sp|P63241|IF5A1_HUMAN	sp|P63241|IF5A1_HUMANsp|Q6IS14|IF5AL_HUMANtr|I3L397|I3L397_HUMANtr|I3L504|I3L504_HUMAN	1	6.81e-06	14|56	3	1600.8	1600.79	0.003685	1	4948.6	534.604	534.606	0.00122833	2.29764	2.29764	seq71972_hf
GTLTDCVVMRDPQT	W.n[29.04]GTLTDC[160.03]VVMRDPQT.K	sp|P51991|ROA3_HUMAN	sp|P51991|ROA3_HUMAN	1	8.75e-07	11|26	2	1619.77	1619.76	0.002336	1	4950	810.89	810.891	0.0011675	1.43977	1.43977	seq71972_hf
APEEEDHVLVLR	D.n[35.07]APEEEDHVLVLR.K	sp|P07237|PDIA1_HUMAN	sp|P07237|PDIA1_HUMANtr|I3L312|I3L312_HUMANtr|I3L0S0|I3L0S0_HUMANtr|I3L3P5|I3L3P5_HUMANtr|H7BZ94|H7BZ94_HUMANtr|I3NI03|I3NI03_HUMANtr|I3L1Y5|I3L1Y5_HUMANtr|I3L514|I3L514_HUMANtr|I3L3U6|I3L3U6_HUMAN	1	1.18e-05	12|44	3	1439.79	1439.78	0.002496	1	4951.2	480.935	480.936	0.000832	1.72996	1.72996	seq71972_hf
AGVPESGEIRTL	D.n[35.07]AGVPESGEIRTL.K	sp|O00273|DFFA_HUMAN	sp|O00273|DFFA_HUMANtr|K7ERT1|K7ERT1_HUMAN	0.9992	0.000473	7|22	2	1261.71	1261.71	0.003665	1	4956	631.862	631.864	0.0018325	2.90015	2.90015	seq71972_hf
GYDRRPVDITPLEQR	E.n[29.04]GYDRRPVDITPLEQR.K	sp|Q9GZT6|CC90B_HUMAN	sp|Q9GZT6|CC90B_HUMANtr|E9PKQ5|E9PKQ5_HUMANtr|E9PRC2|E9PRC2_HUMANtr|E9PPJ7|E9PPJ7_HUMANtr|H0YD95|H0YD95_HUMANtr|J3KN19|J3KN19_HUMAN	0.9724	0.0223	9|84	4	1841.98	1841.97	0.003711	1	4965.8	461.501	461.502	0.00092775	2.01028	2.01028	seq71972_hf
GNDSDSSSYSSASTRGTYGILS	D.n[29.04]GNDSDSSSYSSASTRGTYGILS.K	sp|Q08378|GOGA3_HUMAN	sp|Q08378|GOGA3_HUMAN	1	2.34e-06	11|84	3	2240	2238.99	1.00778	1	4977.1	747.336	747.672	0.335927	449.297	1.97502	seq71972_hf
ALGQNPTNAEVL	R.n[29.04]ALGQNPTNAEVL.K	sp|P14649|MYL6B_HUMAN	sp|P14649|MYL6B_HUMANsp|P12829|MYL4_HUMANsp|P60660|MYL6_HUMANtr|G3V1V0|G3V1V0_HUMANtr|G8JLA2|G8JLA2_HUMANtr|A0A1C7CYY4|A0A1C7CYY4_HUMANtr|I3L3U1|I3L3U1_HUMANtr|I3L532|I3L532_HUMANtr|J3KND3|J3KND3_HUMANtr|F8W1I5|F8W1I5_HUMANtr|F8VPF3|F8VPF3_HUMANtr|I3L1K6|I3L1K6_HUMANtr|F8W1R7|F8W1R7_HUMANtr|B7Z6Z4|B7Z6Z4_HUMAN	0.9993	0.000377	10|22	2	1253.66	1253.66	0.001653	1	4978	627.838	627.839	0.0008265	1.31642	1.31642	seq71972_hf
GNDSDSSSYSSASTRGTYGILS	D.n[29.04]GNDSDSSSYSSASTRGTYGILS.K	sp|Q08378|GOGA3_HUMAN	sp|Q08378|GOGA3_HUMAN	1	1.87e-09	17|42	2	2238.99	2238.99	0.003398	1	4985.6	1120.5	1120.5	0.001699	1.51628	1.51628	seq71972_hf
SHPRDFTPVCTTELGRAA	F.n[29.04]SHPRDFTPVC[160.03]TTELGRAA.K	sp|P30041|PRDX6_HUMAN	sp|P30041|PRDX6_HUMAN	1	1.48e-07	11|102	4	2043	2042	1.00374	1	4989.9	511.507	511.758	0.250935	490.338	0.190031	seq71972_hf
GNDSDSSSYSSASTRGTYGILS	D.n[35.07]GNDSDSSSYSSASTRGTYGILS.K	sp|Q08378|GOGA3_HUMAN	sp|Q08378|GOGA3_HUMAN	1	1.66e-06	14|42	2	2246.03	2245.02	1.00796	1	4989.9	1123.52	1124.02	0.503979	448.372	2.04978	seq71972_hf
GRTLYGFGG	Q.n[35.07]GRTLYGFGG.-	sp|P62805|H4_HUMAN	sp|P62805|H4_HUMAN	0.9008	0.0611	9|16	2	960.525	960.524	0.000757	1	4992.3	481.269	481.27	0.0003785	0.786461	0.786461	seq71972_hf
GNDSDSSSYSSASTRGTYGILS	D.n[35.07]GNDSDSSSYSSASTRGTYGILS.K	sp|Q08378|GOGA3_HUMAN	sp|Q08378|GOGA3_HUMAN	0.9999	7.72e-06	9|84	3	2246.02	2245.02	1.00324	1	4993.6	749.347	749.682	0.334415	446.076	-0.0466865	seq71972_hf
AQINQGESITHAL	F.n[29.04]AQINQGESITHAL.K	sp|Q01518|CAP1_HUMAN	sp|Q01518|CAP1_HUMANtr|Q5T0S3|Q5T0S3_HUMAN	0.9958	0.00248	5|24	2	1408.73	1408.73	0.001231	1	4999.7	705.373	705.373	0.000615	0.871879	0.871879	seq71972_hf
GNDSDSSSYSSASTRGTYGILS	D.n[29.04]GNDSDSSSYSSASTRGTYGILS.K	sp|Q08378|GOGA3_HUMAN	sp|Q08378|GOGA3_HUMAN	1	1.32e-08	5|42	2	2238.98	2238.99	-0.003194	1	5005.9	1120.5	1120.5	-0.0015965	-1.42481	-1.42481	seq71972_hf
GRTLYGFGG	Q.n[35.07]GRTLYGFGG.-	sp|P62805|H4_HUMAN	sp|P62805|H4_HUMAN	0.8928	0.0664	8|16	2	960.525	960.524	0.000999	1	5012.5	481.269	481.27	0.0004995	1.03788	1.03788	seq71972_hf
AEGIHTGQFVYCG	A.n[35.07]AEGIHTGQFVYC[160.03]G.K	sp|P62917|RL8_HUMAN	sp|P62917|RL8_HUMANtr|E9PKZ0|E9PKZ0_HUMANtr|E9PKU4|E9PKU4_HUMANtr|G3V1A1|G3V1A1_HUMAN	0.9997	0.000171	7|24	2	1471.7	1471.7	0.000993	1	5017.5	736.856	736.857	0.0004965	0.673808	0.673808	seq71972_hf
GETTTQGLDGLSERCAQY	N.n[29.04]GETTTQGLDGLSERC[160.03]AQY.K	sp|P04075|ALDOA_HUMAN	sp|P04075|ALDOA_HUMANsp|P09972|ALDOC_HUMANtr|H3BQN4|H3BQN4_HUMANtr|H3BUH7|H3BUH7_HUMANtr|C9J8F3|C9J8F3_HUMANtr|J3QKP5|J3QKP5_HUMANtr|A8MVZ9|A8MVZ9_HUMANtr|J3KSV6|J3KSV6_HUMANtr|H3BPS8|H3BPS8_HUMANtr|H3BR04|H3BR04_HUMANtr|K7EKH5|K7EKH5_HUMANtr|H3BMQ8|H3BMQ8_HUMANtr|H3BU78|H3BU78_HUMANtr|J3KPS3|J3KPS3_HUMANsp|ALDOA_RABIT|	0.9996	0.000104	8|34	2	2013.92	2012.91	1.00676	1	5019.8	1007.46	1007.97	0.503382	499.404	1.69351	seq71972_hf
AQINQGESITHAL	F.n[29.04]AQINQGESITHAL.K	sp|Q01518|CAP1_HUMAN	sp|Q01518|CAP1_HUMANtr|Q5T0S3|Q5T0S3_HUMAN	1	8.52e-11	14|24	2	1408.73	1408.73	0.001039	1	5020.3	705.373	705.373	0.0005195	0.736489	0.736489	seq71972_hf
AEGIHTGQFVYCG	A.n[29.04]AEGIHTGQFVYC[160.03]G.K	sp|P62917|RL8_HUMAN	sp|P62917|RL8_HUMANtr|E9PKZ0|E9PKZ0_HUMANtr|E9PKU4|E9PKU4_HUMANtr|G3V1A1|G3V1A1_HUMAN	0.9517	0.0126	10|24	2	1466.67	1465.67	1.00683	1	5021.8	733.84	734.344	0.503413	685.527	2.36606	seq71972_hf
MRPMRIFVNDDRHVMA	-.n[29.04]MRPM[147.04]RIFVNDDRHVM[147.04]A.K	sp|Q12906|ILF3_HUMAN	sp|Q12906|ILF3_HUMANtr|K7EKJ9|K7EKJ9_HUMANtr|K7EM82|K7EM82_HUMANtr|K7ER69|K7ER69_HUMANtr|K7ERM6|K7ERM6_HUMANtr|K7ENK6|K7ENK6_HUMAN	0.9774	0.0186	9|90	4	2046.99	2046.99	0.002211	2	5022	512.755	512.756	0.00055275	1.078	1.078	seq71972_hf
ADAFSVEDPVR	D.n[35.07]ADAFSVEDPVR.K	sp|O75822|EIF3J_HUMAN	sp|O75822|EIF3J_HUMAN	0.9934	0.00393	8|20	2	1238.64	1238.64	0.001891	1	5023.1	620.325	620.326	0.0009455	1.5242	1.5242	seq71972_hf
MRPMRIFVNDDRHVMA	-.n[35.07]MRPM[147.04]RIFVNDDRHVM[147.04]A.K	sp|Q12906|ILF3_HUMAN	sp|Q12906|ILF3_HUMANtr|K7EKJ9|K7EKJ9_HUMANtr|K7EM82|K7EM82_HUMANtr|K7ER69|K7ER69_HUMANtr|K7ERM6|K7ERM6_HUMANtr|K7ENK6|K7ENK6_HUMAN	0.9087	0.0686	9|90	4	2053.03	2053.02	0.002482	2	5024	514.263	514.264	0.0006205	1.20658	1.20658	seq71972_hf
ATAEEEEDFGEEAEEEA	D.n[29.04]ATAEEEEDFGEEAEEEA.-	sp|P07437|TBB5_HUMAN	sp|P07437|TBB5_HUMANtr|Q5ST81|Q5ST81_HUMANtr|Q5JP53|Q5JP53_HUMAN	0.9011	0.0609	5|32	2	1911.74	1911.74	0.004858	1	5025	956.876	956.879	0.002429	2.53846	2.53846	seq71972_hf
GETTTQGLDGLSERCAQY	N.n[29.04]GETTTQGLDGLSERC[160.03]AQY.K	sp|P04075|ALDOA_HUMAN	sp|P04075|ALDOA_HUMANsp|P09972|ALDOC_HUMANtr|H3BQN4|H3BQN4_HUMANtr|H3BUH7|H3BUH7_HUMANtr|C9J8F3|C9J8F3_HUMANtr|J3QKP5|J3QKP5_HUMANtr|A8MVZ9|A8MVZ9_HUMANtr|J3KSV6|J3KSV6_HUMANtr|H3BPS8|H3BPS8_HUMANtr|H3BR04|H3BR04_HUMANtr|K7EKH5|K7EKH5_HUMANtr|H3BMQ8|H3BMQ8_HUMANtr|H3BU78|H3BU78_HUMANtr|J3KPS3|J3KPS3_HUMANsp|ALDOA_RABIT|	0.9995	3.21e-06	10|34	2	2014.92	2012.91	2.01348	1	5026.9	1007.46	1008.47	1.00674	998.284	3.36054	seq71972_hf
GETTTQGLDGLSERCAQY	N.n[35.07]GETTTQGLDGLSERC[160.03]AQY.K	sp|P04075|ALDOA_HUMAN	sp|P04075|ALDOA_HUMANsp|P09972|ALDOC_HUMANtr|H3BQN4|H3BQN4_HUMANtr|H3BUH7|H3BUH7_HUMANtr|C9J8F3|C9J8F3_HUMANtr|J3QKP5|J3QKP5_HUMANtr|A8MVZ9|A8MVZ9_HUMANtr|J3KSV6|J3KSV6_HUMANtr|H3BPS8|H3BPS8_HUMANtr|H3BR04|H3BR04_HUMANtr|K7EKH5|K7EKH5_HUMANtr|H3BMQ8|H3BMQ8_HUMANtr|H3BU78|H3BU78_HUMANtr|J3KPS3|J3KPS3_HUMANsp|ALDOA_RABIT|	1	1.56e-09	12|34	2	2018.95	2018.94	0.003633	1	5028	1010.48	1010.48	0.001817	1.79815	1.79815	seq71972_hf
VVDLTCRLE	S.n[29.04]VVDLTC[160.03]RLE.K	sp|P04406|G3P_HUMAN	sp|P04406|G3P_HUMANtr|E7EUT5|E7EUT5_HUMAN	0.9752	0.0148	6|16	2	1131.6	1131.6	0.002306	1	5029.1	566.805	566.806	0.001153	2.0342	2.0342	seq71972_hf
VVDLTCRLE	S.n[35.07]VVDLTC[160.03]RLE.K	sp|P04406|G3P_HUMAN	sp|P04406|G3P_HUMANtr|E7EUT5|E7EUT5_HUMAN	0.973	0.0161	6|16	2	1137.63	1137.63	0.002	1	5030.9	569.821	569.822	0.001	1.75493	1.75493	seq71972_hf
AEGIHTGQFVYCG	A.n[35.07]AEGIHTGQFVYC[160.03]G.K	sp|P62917|RL8_HUMAN	sp|P62917|RL8_HUMANtr|E9PKZ0|E9PKZ0_HUMANtr|E9PKU4|E9PKU4_HUMANtr|G3V1A1|G3V1A1_HUMAN	1	2.16e-06	9|24	2	1471.7	1471.7	0.003852	1	5038.1	736.856	736.858	0.001926	2.6138	2.6138	seq71972_hf
ATAEEEEDFGEEAEEEA	D.n[35.07]ATAEEEEDFGEEAEEEA.-	sp|P07437|TBB5_HUMAN	sp|P07437|TBB5_HUMANtr|Q5ST81|Q5ST81_HUMANtr|Q5JP53|Q5JP53_HUMAN	0.9989	0.000187	5|32	2	1918.78	1917.77	1.00917	1	5039.1	959.892	960.397	0.504587	525.394	3.03208	seq71972_hf
AEGIHTGQFVYCG	A.n[29.04]AEGIHTGQFVYC[160.03]G.K	sp|P62917|RL8_HUMAN	sp|P62917|RL8_HUMANtr|E9PKZ0|E9PKZ0_HUMANtr|E9PKU4|E9PKU4_HUMANtr|G3V1A1|G3V1A1_HUMAN	0.9999	3.94e-05	8|24	2	1465.67	1465.67	0.00265	1	5042.5	733.84	733.842	0.001325	1.80557	1.80557	seq71972_hf
GETTTQGLDGLSERCAQY	N.n[29.04]GETTTQGLDGLSERC[160.03]AQY.K	sp|P04075|ALDOA_HUMAN	sp|P04075|ALDOA_HUMANsp|P09972|ALDOC_HUMANtr|H3BQN4|H3BQN4_HUMANtr|H3BUH7|H3BUH7_HUMANtr|C9J8F3|C9J8F3_HUMANtr|J3QKP5|J3QKP5_HUMANtr|A8MVZ9|A8MVZ9_HUMANtr|J3KSV6|J3KSV6_HUMANtr|H3BPS8|H3BPS8_HUMANtr|H3BR04|H3BR04_HUMANtr|K7EKH5|K7EKH5_HUMANtr|H3BMQ8|H3BMQ8_HUMANtr|H3BU78|H3BU78_HUMANtr|J3KPS3|J3KPS3_HUMANsp|ALDOA_RABIT|	1	1.44e-11	21|34	2	2012.92	2012.91	0.008497	1	5047.5	1007.46	1007.47	0.0042485	4.21701	4.21701	seq71972_hf
GETTTQGLDGLSERCAQY	N.n[35.07]GETTTQGLDGLSERC[160.03]AQY.K	sp|P04075|ALDOA_HUMAN	sp|P04075|ALDOA_HUMANsp|P09972|ALDOC_HUMANtr|H3BQN4|H3BQN4_HUMANtr|H3BUH7|H3BUH7_HUMANtr|C9J8F3|C9J8F3_HUMANtr|J3QKP5|J3QKP5_HUMANtr|A8MVZ9|A8MVZ9_HUMANtr|J3KSV6|J3KSV6_HUMANtr|H3BPS8|H3BPS8_HUMANtr|H3BR04|H3BR04_HUMANtr|K7EKH5|K7EKH5_HUMANtr|H3BMQ8|H3BMQ8_HUMANtr|H3BU78|H3BU78_HUMANtr|J3KPS3|J3KPS3_HUMANsp|ALDOA_RABIT|	1	1.46e-11	15|34	2	2019.95	2018.94	1.01035	1	5048.4	1010.48	1010.98	0.505174	499.685	3.46049	seq71972_hf
VVDLTCRLE	S.n[29.04]VVDLTC[160.03]RLE.K	sp|P04406|G3P_HUMAN	sp|P04406|G3P_HUMANtr|E7EUT5|E7EUT5_HUMAN	0.9619	0.0228	5|16	2	1131.6	1131.6	0.003052	1	5051.1	566.805	566.807	0.001526	2.69228	2.69228	seq71972_hf
STMGYMMA	N.n[35.07]STMGYMMA.K	sp|P08238|HS90B_HUMAN	sp|P08238|HS90B_HUMANsp|Q58FF7|H90B3_HUMAN	0.9591	0.0245	6|14	2	924.399	924.397	0.002049	1	5060	463.206	463.207	0.0010245	2.21176	2.21176	seq71972_hf
AVPDVRSPATPACRRDLPTP	D.n[35.07]AVPDVRSPATPAC[160.03]RRDLPTP.K	sp|Q69YH5|CDCA2_HUMAN	sp|Q69YH5|CDCA2_HUMANtr|E9PEI0|E9PEI0_HUMAN	0.9578	0.033	7|114	4	2210.19	2209.18	1.00539	1	5063.6	553.304	553.555	0.251347	454.06	0.920866	seq71972_hf
AYFQRPENAL	P.n[29.04]AYFQRPENAL.K	sp|Q14152|EIF3A_HUMAN	sp|Q14152|EIF3A_HUMAN	0.9981	0.00112	10|18	2	1235.63	1235.63	0.002992	1	5067.6	618.822	618.824	0.001496	2.41749	2.41749	seq71972_hf
GETTTQGLDGLSERCAQY	N.n[29.04]GETTTQGLDGLSERC[160.03]AQY.K	sp|P04075|ALDOA_HUMAN	sp|P04075|ALDOA_HUMANsp|P09972|ALDOC_HUMANtr|H3BQN4|H3BQN4_HUMANtr|H3BUH7|H3BUH7_HUMANtr|C9J8F3|C9J8F3_HUMANtr|J3QKP5|J3QKP5_HUMANtr|A8MVZ9|A8MVZ9_HUMANtr|J3KSV6|J3KSV6_HUMANtr|H3BPS8|H3BPS8_HUMANtr|H3BR04|H3BR04_HUMANtr|K7EKH5|K7EKH5_HUMANtr|H3BMQ8|H3BMQ8_HUMANtr|H3BU78|H3BU78_HUMANtr|J3KPS3|J3KPS3_HUMANsp|ALDOA_RABIT|	0.9994	0.000127	7|34	2	2013.92	2012.91	1.00823	1	5068.3	1007.46	1007.97	0.504114	500.13	2.42022	seq71972_hf
AYFQRPENAL	P.n[35.07]AYFQRPENAL.K	sp|Q14152|EIF3A_HUMAN	sp|Q14152|EIF3A_HUMAN	0.9908	0.0055	10|18	2	1241.66	1241.66	0.002812	1	5069.8	621.838	621.84	0.001406	2.26103	2.26103	seq71972_hf
SGGLPERSVSLTGAPESVQ	D.n[29.04]SGGLPERSVSLTGAPESVQ.K	sp|Q92945|FUBP2_HUMAN	sp|Q92945|FUBP2_HUMANtr|M0R0I5|M0R0I5_HUMANtr|A0A087WTP3|A0A087WTP3_HUMANtr|M0QYH3|M0QYH3_HUMANtr|M0QXW7|M0QXW7_HUMAN	0.9472	0.00396	5|36	2	1898.98	1897.97	1.00348	1	5078.3	949.995	950.496	0.50174	527.872	0.0689114	seq71972_hf
ASERRRLYPPSAEYPDLR	A.n[35.07]ASERRRLYPPSAEYPDLR.K	sp|P12532|KCRU_HUMAN	sp|P12532|KCRU_HUMANtr|C9J995|C9J995_HUMANtr|C9J8F6|C9J8F6_HUMANtr|C9JSQ1|C9JSQ1_HUMANtr|F8WCN3|F8WCN3_HUMANtr|C9JJX8|C9JJX8_HUMAN	0.9011	0.0505	13|102	4	2210.19	2209.18	1.01071	1	5084.4	553.303	553.555	0.252678	456.464	3.32532	seq71972_hf
SGGLPERSVSLTGAPESVQ	D.n[35.07]SGGLPERSVSLTGAPESVQ.K	sp|Q92945|FUBP2_HUMAN	sp|Q92945|FUBP2_HUMANtr|M0R0I5|M0R0I5_HUMANtr|A0A087WTP3|A0A087WTP3_HUMANtr|M0QYH3|M0QYH3_HUMANtr|M0QXW7|M0QXW7_HUMAN	1	1.28e-06	13|36	2	1904.01	1904.01	0.002951	1	5085.2	953.01	953.012	0.001476	1.54877	1.54877	seq71972_hf
GSAVNGTSSAETNLEALQ	D.n[29.04]GSAVNGTSSAETNLEALQ.K	sp|Q02750|MP2K1_HUMAN	sp|Q02750|MP2K1_HUMAN	0.9998	2.57e-05	11|34	2	1776.86	1775.85	1.00488	1	5093.8	888.934	889.437	0.50244	564.896	0.859533	seq71972_hf
GVATDITSTRSLNY	D.n[35.07]GVATDITSTRSLNY.K	sp|Q7Z2W4|ZCCHV_HUMAN	sp|Q7Z2W4|ZCCHV_HUMANtr|C9J6P4|C9J6P4_HUMAN	0.9998	7.83e-05	7|26	2	1530.81	1530.81	0.001124	1	5095.3	766.412	766.413	0.000562	0.733286	0.733286	seq71972_hf
STGPAPMAPPRAPGPLS	N.n[29.04]STGPAPMAPPRAPGPLS.K	sp|Q13263|TIF1B_HUMAN	sp|Q13263|TIF1B_HUMANtr|M0R0K9|M0R0K9_HUMAN	0.9855	0.000413	7|32	2	1630.85	1630.85	-0.004313	1	5098.1	816.432	816.43	-0.0021565	-2.64138	-2.64138	seq71972_hf
DAPEEEDHVLVLR	A.n[35.07]DAPEEEDHVLVLR.K	sp|P07237|PDIA1_HUMAN	sp|P07237|PDIA1_HUMANtr|I3L312|I3L312_HUMANtr|I3L0S0|I3L0S0_HUMANtr|I3L3P5|I3L3P5_HUMANtr|H7BZ94|H7BZ94_HUMANtr|I3NI03|I3NI03_HUMANtr|I3L1Y5|I3L1Y5_HUMANtr|I3L514|I3L514_HUMANtr|I3L3U6|I3L3U6_HUMAN	1	2.26e-06	17|48	3	1554.81	1554.81	-0.000917	1	5098.3	519.277	519.277	-0.000306	-0.589281	-0.589281	seq71972_hf
SGGLPERSVSLTGAPESVQ	D.n[29.04]SGGLPERSVSLTGAPESVQ.K	sp|Q92945|FUBP2_HUMAN	sp|Q92945|FUBP2_HUMANtr|M0R0I5|M0R0I5_HUMANtr|A0A087WTP3|A0A087WTP3_HUMANtr|M0QYH3|M0QYH3_HUMANtr|M0QXW7|M0QXW7_HUMAN	1	4.86e-07	10|36	2	1897.98	1897.97	0.006654	1	5099	949.995	949.998	0.0033275	3.50264	3.50264	seq71972_hf
LAVMSVDLGSESM	T.n[35.07]LAVM[147.04]SVDLGSESM[147.04].K	sp|Q9Y4L1|HYOU1_HUMAN	sp|Q9Y4L1|HYOU1_HUMANtr|J3QL06|J3QL06_HUMANtr|J3KTF1|J3KTF1_HUMANtr|A0A087WW13|A0A087WW13_HUMANtr|A0A087X214|A0A087X214_HUMANtr|E9PJ21|E9PJ21_HUMANtr|J3QLE9|J3QLE9_HUMANtr|K7EQK2|K7EQK2_HUMANtr|A0A087X054|A0A087X054_HUMANtr|J3QQH7|J3QQH7_HUMANtr|A0A087WWI4|A0A087WWI4_HUMANtr|Q9BST8|Q9BST8_HUMAN	1	8.9e-07	11|24	2	1403.68	1403.67	0.001905	1	5099.6	702.844	702.845	0.0009525	1.35521	1.35521	seq71972_hf
LAVMSVDLGSESM	T.n[29.04]LAVM[147.04]SVDLGSESM[147.04].K	sp|Q9Y4L1|HYOU1_HUMAN	sp|Q9Y4L1|HYOU1_HUMANtr|J3QL06|J3QL06_HUMANtr|J3KTF1|J3KTF1_HUMANtr|A0A087WW13|A0A087WW13_HUMANtr|A0A087X214|A0A087X214_HUMANtr|E9PJ21|E9PJ21_HUMANtr|J3QLE9|J3QLE9_HUMANtr|K7EQK2|K7EQK2_HUMANtr|A0A087X054|A0A087X054_HUMANtr|J3QQH7|J3QQH7_HUMANtr|A0A087WWI4|A0A087WWI4_HUMANtr|Q9BST8|Q9BST8_HUMAN	1	1.18e-06	10|24	2	1397.64	1397.64	0.001497	1	5100.3	699.828	699.829	0.0007485	1.06955	1.06955	seq71972_hf
YNVGLPEA	A.n[35.07]YNVGLPEA.K	sp|P17301|ITA2_HUMAN	sp|P17301|ITA2_HUMANtr|E7EMF1|E7EMF1_HUMANtr|E9PB77|E9PB77_HUMANtr|D6RG08|D6RG08_HUMANtr|E7ESP4|E7ESP4_HUMAN	0.9323	0.041	5|14	2	895.487	895.486	0.000614	1	5102.5	448.75	448.751	0.000307	0.684121	0.684121	seq71972_hf
AGASATFPMQCSALR	D.n[35.07]AGASATFPM[147.04]QC[160.03]SALR.K	sp|P63241|IF5A1_HUMAN	sp|P63241|IF5A1_HUMANsp|Q6IS14|IF5AL_HUMANtr|I3L397|I3L397_HUMANtr|I3L504|I3L504_HUMAN	0.9356	0.0389	5|28	2	1616.79	1616.79	0.003835	1	5103.2	809.4	809.402	0.0019175	2.36903	2.36903	seq71972_hf
SGGLPERSVSLTGAPESVQ	D.n[35.07]SGGLPERSVSLTGAPESVQ.K	sp|Q92945|FUBP2_HUMAN	sp|Q92945|FUBP2_HUMANtr|M0R0I5|M0R0I5_HUMANtr|A0A087WTP3|A0A087WTP3_HUMANtr|M0QYH3|M0QYH3_HUMANtr|M0QXW7|M0QXW7_HUMAN	1	2.75e-06	14|36	2	1904.01	1904.01	0.003603	1	5105.6	953.01	953.012	0.0018015	1.89032	1.89032	seq71972_hf
STSSSCHAPAVTQHAPYF	F.n[35.07]STSSSC[160.03]HAPAVTQHAPYF.K	sp|P30048|PRDX3_HUMAN	sp|P30048|PRDX3_HUMAN	1	1.3e-06	22|68	3	1980.92	1980.92	0.001464	1	5109	661.314	661.315	0.000488	0.737924	0.737924	seq71972_hf
YNVGLPEA	A.n[29.04]YNVGLPEA.K	sp|P17301|ITA2_HUMAN	sp|P17301|ITA2_HUMANtr|E7EMF1|E7EMF1_HUMANtr|E9PB77|E9PB77_HUMANtr|D6RG08|D6RG08_HUMANtr|E7ESP4|E7ESP4_HUMAN	0.9528	0.0283	7|14	2	889.455	889.455	0.000416	1	5110.9	445.735	445.735	0.000208	0.466645	0.466645	seq71972_hf
STSSSCHAPAVTQHAPYF	F.n[29.04]STSSSC[160.03]HAPAVTQHAPYF.K	sp|P30048|PRDX3_HUMAN	sp|P30048|PRDX3_HUMAN	1	4.28e-10	20|68	3	1974.89	1974.89	0.003099	1	5111.7	659.304	659.305	0.001033	1.5668	1.5668	seq71972_hf
DAPEEEDHVLVLR	A.n[29.04]DAPEEEDHVLVLR.K	sp|P07237|PDIA1_HUMAN	sp|P07237|PDIA1_HUMANtr|I3L312|I3L312_HUMANtr|I3L0S0|I3L0S0_HUMANtr|I3L3P5|I3L3P5_HUMANtr|H7BZ94|H7BZ94_HUMANtr|I3NI03|I3NI03_HUMANtr|I3L1Y5|I3L1Y5_HUMANtr|I3L514|I3L514_HUMANtr|I3L3U6|I3L3U6_HUMAN	1	4.16e-09	20|48	3	1548.78	1548.78	0.001437	1	5112.7	517.267	517.267	0.000479	0.92602	0.92602	seq71972_hf
STGPAPMAPPRAPGPLS	N.n[35.07]STGPAPMAPPRAPGPLS.K	sp|Q13263|TIF1B_HUMAN	sp|Q13263|TIF1B_HUMANtr|M0R0K9|M0R0K9_HUMAN	1	3.13e-08	9|32	2	1636.89	1636.88	0.003909	1	5113.1	819.448	819.45	0.0019545	2.38514	2.38514	seq71972_hf
GVATDITSTRSLNY	D.n[35.07]GVATDITSTRSLNY.K	sp|Q7Z2W4|ZCCHV_HUMAN	sp|Q7Z2W4|ZCCHV_HUMANtr|C9J6P4|C9J6P4_HUMAN	1	6.19e-07	13|26	2	1530.81	1530.81	0.001903	1	5115.6	766.412	766.413	0.0009515	1.2415	1.2415	seq71972_hf
DAPEEEDHVLVLR	A.n[35.07]DAPEEEDHVLVLR.K	sp|P07237|PDIA1_HUMAN	sp|P07237|PDIA1_HUMANtr|I3L312|I3L312_HUMANtr|I3L0S0|I3L0S0_HUMANtr|I3L3P5|I3L3P5_HUMANtr|H7BZ94|H7BZ94_HUMANtr|I3NI03|I3NI03_HUMANtr|I3L1Y5|I3L1Y5_HUMANtr|I3L514|I3L514_HUMANtr|I3L3U6|I3L3U6_HUMAN	1	4.08e-07	16|48	3	1554.81	1554.81	0.000477	1	5119.1	519.277	519.278	0.000159	0.306195	0.306195	seq71972_hf
STGPAPMAPPRAPGPLS	N.n[29.04]STGPAPMAPPRAPGPLS.K	sp|Q13263|TIF1B_HUMAN	sp|Q13263|TIF1B_HUMANtr|M0R0K9|M0R0K9_HUMAN	0.9678	0.00949	6|32	2	1631.86	1630.85	1.00606	1	5119.2	816.432	816.935	0.503031	615.754	1.66047	seq71972_hf
LAVMSVDLGSESM	T.n[35.07]LAVM[147.04]SVDLGSESM[147.04].K	sp|Q9Y4L1|HYOU1_HUMAN	sp|Q9Y4L1|HYOU1_HUMANtr|J3QL06|J3QL06_HUMANtr|J3KTF1|J3KTF1_HUMANtr|A0A087WW13|A0A087WW13_HUMANtr|A0A087X214|A0A087X214_HUMANtr|E9PJ21|E9PJ21_HUMANtr|J3QLE9|J3QLE9_HUMANtr|K7EQK2|K7EQK2_HUMANtr|A0A087X054|A0A087X054_HUMANtr|J3QQH7|J3QQH7_HUMANtr|A0A087WWI4|A0A087WWI4_HUMANtr|Q9BST8|Q9BST8_HUMAN	1	1.76e-05	10|24	2	1403.67	1403.67	0.000562	1	5120.1	702.844	702.844	0.000281	0.399804	0.399804	seq71972_hf
LAVMSVDLGSESM	T.n[29.04]LAVM[147.04]SVDLGSESM[147.04].K	sp|Q9Y4L1|HYOU1_HUMAN	sp|Q9Y4L1|HYOU1_HUMANtr|J3QL06|J3QL06_HUMANtr|J3KTF1|J3KTF1_HUMANtr|A0A087WW13|A0A087WW13_HUMANtr|A0A087X214|A0A087X214_HUMANtr|E9PJ21|E9PJ21_HUMANtr|J3QLE9|J3QLE9_HUMANtr|K7EQK2|K7EQK2_HUMANtr|A0A087X054|A0A087X054_HUMANtr|J3QQH7|J3QQH7_HUMANtr|A0A087WWI4|A0A087WWI4_HUMANtr|Q9BST8|Q9BST8_HUMAN	1	3.06e-07	11|24	2	1397.64	1397.64	0.002594	1	5120.8	699.828	699.829	0.001297	1.85331	1.85331	seq71972_hf
MGEIASFD	D.n[35.07]MGEIASFD.K	sp|P63313|TYB10_HUMAN	sp|P63313|TYB10_HUMAN	0.9634	0.0163	6|14	2	902.427	902.427	0.000153	1	5123.6	452.221	452.221	7.7e-05	0.170271	0.170271	seq71972_hf
MREIVHIQAGQCGNQIGA	-.n[29.04]MREIVHIQAGQC[160.03]GNQIGA.K	sp|Q13885|TBB2A_HUMAN	sp|Q13885|TBB2A_HUMANsp|Q13509|TBB3_HUMANsp|P07437|TBB5_HUMANsp|P04350|TBB4A_HUMANsp|Q9BVA1|TBB2B_HUMANsp|P68371|TBB4B_HUMANtr|G3V3W7|G3V3W7_HUMANtr|M0QY37|M0QY37_HUMANtr|M0QX14|M0QX14_HUMANtr|M0R0X0|M0R0X0_HUMANtr|M0QYM7|M0QYM7_HUMANtr|M0R278|M0R278_HUMANtr|M0R042|M0R042_HUMANtr|G3V5W4|G3V5W4_HUMANtr|M0QY85|M0QY85_HUMANtr|G3V3R4|G3V3R4_HUMANtr|G3V2N6|G3V2N6_HUMANtr|M0QZL7|M0QZL7_HUMANtr|M0R2T4|M…	1	2.48e-07	16|68	3	2010	2008.99	1.00353	2	5124.5	670.672	671.006	0.33451	498.52	0.0899147	seq71972_hf
GVATDITSTRSLNY	D.n[29.04]GVATDITSTRSLNY.K	sp|Q7Z2W4|ZCCHV_HUMAN	sp|Q7Z2W4|ZCCHV_HUMANtr|C9J6P4|C9J6P4_HUMAN	0.9975	0.00145	5|26	2	1524.78	1524.78	0.001006	1	5128.7	763.396	763.397	0.0005025	0.658242	0.658242	seq71972_hf
STSSSCHAPAVTQHAPYF	F.n[35.07]STSSSC[160.03]HAPAVTQHAPYF.K	sp|P30048|PRDX3_HUMAN	sp|P30048|PRDX3_HUMAN	1	9.36e-09	23|68	3	1980.92	1980.92	0.000328	1	5129.9	661.314	661.314	0.000109333	0.165327	0.165327	seq71972_hf
MREIVHIQAGQCGNQIGA	-.n[35.07]MREIVHIQAGQC[160.03]GNQIGA.K	sp|Q13885|TBB2A_HUMAN	sp|Q13885|TBB2A_HUMANsp|Q13509|TBB3_HUMANsp|P07437|TBB5_HUMANsp|P04350|TBB4A_HUMANsp|Q9BVA1|TBB2B_HUMANsp|P68371|TBB4B_HUMANtr|G3V3W7|G3V3W7_HUMANtr|M0QY37|M0QY37_HUMANtr|M0QX14|M0QX14_HUMANtr|M0R0X0|M0R0X0_HUMANtr|M0QYM7|M0QYM7_HUMANtr|M0R278|M0R278_HUMANtr|M0R042|M0R042_HUMANtr|G3V5W4|G3V5W4_HUMANtr|M0QY85|M0QY85_HUMANtr|G3V3R4|G3V3R4_HUMANtr|G3V2N6|G3V2N6_HUMANtr|M0QZL7|M0QZL7_HUMANtr|M0R2T4|M…	1	3.8e-10	21|68	3	2015.03	2015.03	0.001158	2	5130.7	672.682	672.683	0.000386	0.573822	0.573822	seq71972_hf
MREIVHIQAGQCGNQIGA	-.n[29.04]MREIVHIQAGQC[160.03]GNQIGA.K	sp|Q13885|TBB2A_HUMAN	sp|Q13885|TBB2A_HUMANsp|Q13509|TBB3_HUMANsp|P07437|TBB5_HUMANsp|P04350|TBB4A_HUMANsp|Q9BVA1|TBB2B_HUMANsp|P68371|TBB4B_HUMANtr|G3V3W7|G3V3W7_HUMANtr|M0QY37|M0QY37_HUMANtr|M0QX14|M0QX14_HUMANtr|M0R0X0|M0R0X0_HUMANtr|M0QYM7|M0QYM7_HUMANtr|M0R278|M0R278_HUMANtr|M0R042|M0R042_HUMANtr|G3V5W4|G3V5W4_HUMANtr|M0QY85|M0QY85_HUMANtr|G3V3R4|G3V3R4_HUMANtr|G3V2N6|G3V2N6_HUMANtr|M0QZL7|M0QZL7_HUMANtr|M0R2T4|M…	1	2.91e-06	6|34	2	2008.99	2008.99	0.000127	2	5130.8	1005.5	1005.5	6.35e-05	0.0631524	0.0631524	seq71972_hf
MREIVHIQAGQCGNQIGA	-.n[35.07]MREIVHIQAGQC[160.03]GNQIGA.K	sp|Q13885|TBB2A_HUMAN	sp|Q13885|TBB2A_HUMANsp|Q13509|TBB3_HUMANsp|P07437|TBB5_HUMANsp|P04350|TBB4A_HUMANsp|Q9BVA1|TBB2B_HUMANsp|P68371|TBB4B_HUMANtr|G3V3W7|G3V3W7_HUMANtr|M0QY37|M0QY37_HUMANtr|M0QX14|M0QX14_HUMANtr|M0R0X0|M0R0X0_HUMANtr|M0QYM7|M0QYM7_HUMANtr|M0R278|M0R278_HUMANtr|M0R042|M0R042_HUMANtr|G3V5W4|G3V5W4_HUMANtr|M0QY85|M0QY85_HUMANtr|G3V3R4|G3V3R4_HUMANtr|G3V2N6|G3V2N6_HUMANtr|M0QZL7|M0QZL7_HUMANtr|M0R2T4|M…	1	3.24e-08	7|34	2	2015.03	2015.03	0.00017	2	5132.1	1008.52	1008.52	8.5e-05	0.0842819	0.0842819	seq71972_hf
DAPEEEDHVLVLR	A.n[35.07]DAPEEEDHVLVLR.K	sp|P07237|PDIA1_HUMAN	sp|P07237|PDIA1_HUMANtr|I3L312|I3L312_HUMANtr|I3L0S0|I3L0S0_HUMANtr|I3L3P5|I3L3P5_HUMANtr|H7BZ94|H7BZ94_HUMANtr|I3NI03|I3NI03_HUMANtr|I3L1Y5|I3L1Y5_HUMANtr|I3L514|I3L514_HUMANtr|I3L3U6|I3L3U6_HUMAN	1	3.56e-07	12|24	2	1555.81	1554.81	1.00422	1	5132.2	778.412	778.914	0.502111	644.63	0.560395	seq71972_hf
STSSSCHAPAVTQHAPYF	F.n[29.04]STSSSC[160.03]HAPAVTQHAPYF.K	sp|P30048|PRDX3_HUMAN	sp|P30048|PRDX3_HUMAN	1	4.76e-10	24|68	3	1974.89	1974.89	0.001178	1	5132.2	659.304	659.304	0.000392667	0.595577	0.595577	seq71972_hf
MREIVHLQAGQCGNQIGAKAHTM	-.n[29.04]MREIVHLQAGQC[160.03]GNQIGAK[0]AHTM[147.04].G	tr|M0R2T4|M0R2T4_HUMAN	tr|M0R2T4|M0R2T4_HUMAN	0.9455	1.26e-05	13|88	3	2595.27	2593.27	2.00359	1	5132.9	865.43	866.098	0.667863	771.117	-1.19771	seq71972_hf
STGPAPMAPPRAPGPLS	N.n[35.07]STGPAPMAPPRAPGPLS.K	sp|Q13263|TIF1B_HUMAN	sp|Q13263|TIF1B_HUMANtr|M0R0K9|M0R0K9_HUMAN	1	8.14e-06	7|32	2	1637.89	1636.88	1.00733	1	5133.9	819.448	819.952	0.503664	614.26	2.42514	seq71972_hf
DAPEEEDHVLVLR	A.n[29.04]DAPEEEDHVLVLR.K	sp|P07237|PDIA1_HUMAN	sp|P07237|PDIA1_HUMANtr|I3L312|I3L312_HUMANtr|I3L0S0|I3L0S0_HUMANtr|I3L3P5|I3L3P5_HUMANtr|H7BZ94|H7BZ94_HUMANtr|I3NI03|I3NI03_HUMANtr|I3L1Y5|I3L1Y5_HUMANtr|I3L514|I3L514_HUMANtr|I3L3U6|I3L3U6_HUMAN	1	3.04e-08	12|24	2	1548.78	1548.78	0.004179	1	5135.4	775.396	775.399	0.0020895	2.69474	2.69474	seq71972_hf
STSSSCHAPAVTQHAPYF	F.n[35.07]STSSSC[160.03]HAPAVTQHAPYF.K	sp|P30048|PRDX3_HUMAN	sp|P30048|PRDX3_HUMAN	0.9964	0.0021	5|34	2	1980.92	1980.92	0.00355	1	5135.6	991.468	991.47	0.001775	1.79027	1.79027	seq71972_hf
GVATDITSTRSLNY	D.n[35.07]GVATDITSTRSLNY.K	sp|Q7Z2W4|ZCCHV_HUMAN	sp|Q7Z2W4|ZCCHV_HUMANtr|C9J6P4|C9J6P4_HUMAN	1	7.48e-07	10|26	2	1530.81	1530.81	0.003735	1	5136.2	766.412	766.414	0.001867	2.43602	2.43602	seq71972_hf
HATVNPAPFY	C.n[29.04]HATVNPAPFY.K	sp|Q6W4X9|MUC6_HUMAN	sp|Q6W4X9|MUC6_HUMANtr|A0A0G2JNJ8|A0A0G2JNJ8_HUMANtr|A0A0G2JN42|A0A0G2JN42_HUMAN	0.9337	0.0401	6|18	2	1143.57	1143.57	0.001059	1	5137.9	572.793	572.793	0.0005295	0.924417	0.924417	seq71972_hf
MREIVHIQAGQCGNQIGA	-.n[29.04]MREIVHIQAGQC[160.03]GNQIGA.K	sp|Q13885|TBB2A_HUMAN	sp|Q13885|TBB2A_HUMANsp|Q13509|TBB3_HUMANsp|P07437|TBB5_HUMANsp|P04350|TBB4A_HUMANsp|Q9BVA1|TBB2B_HUMANsp|P68371|TBB4B_HUMANtr|G3V3W7|G3V3W7_HUMANtr|M0QY37|M0QY37_HUMANtr|M0QX14|M0QX14_HUMANtr|M0R0X0|M0R0X0_HUMANtr|M0QYM7|M0QYM7_HUMANtr|M0R278|M0R278_HUMANtr|M0R042|M0R042_HUMANtr|G3V5W4|G3V5W4_HUMANtr|M0QY85|M0QY85_HUMANtr|G3V3R4|G3V3R4_HUMANtr|G3V2N6|G3V2N6_HUMANtr|M0QZL7|M0QZL7_HUMANtr|M0R2T4|M…	0.9961	8.01e-05	13|34	2	2011	2008.99	2.00928	2	5139.4	1005.5	1006.51	1.00464	998.144	1.28265	seq71972_hf
DAPEEEDHVLVLR	A.n[35.07]DAPEEEDHVLVLR.K	sp|P07237|PDIA1_HUMAN	sp|P07237|PDIA1_HUMANtr|I3L312|I3L312_HUMANtr|I3L0S0|I3L0S0_HUMANtr|I3L3P5|I3L3P5_HUMANtr|H7BZ94|H7BZ94_HUMANtr|I3NI03|I3NI03_HUMANtr|I3L1Y5|I3L1Y5_HUMANtr|I3L514|I3L514_HUMANtr|I3L3U6|I3L3U6_HUMAN	1	1.54e-07	21|48	3	1554.81	1554.81	0.000965	1	5140	519.277	519.278	0.000321667	0.61945	0.61945	seq71972_hf
LAVMSVDLGSESM	T.n[29.04]LAVM[147.04]SVDLGSESM[147.04].K	sp|Q9Y4L1|HYOU1_HUMAN	sp|Q9Y4L1|HYOU1_HUMANtr|J3QL06|J3QL06_HUMANtr|J3KTF1|J3KTF1_HUMANtr|A0A087WW13|A0A087WW13_HUMANtr|A0A087X214|A0A087X214_HUMANtr|E9PJ21|E9PJ21_HUMANtr|J3QLE9|J3QLE9_HUMANtr|K7EQK2|K7EQK2_HUMANtr|A0A087X054|A0A087X054_HUMANtr|J3QQH7|J3QQH7_HUMANtr|A0A087WWI4|A0A087WWI4_HUMANtr|Q9BST8|Q9BST8_HUMAN	1	8.76e-07	9|24	2	1397.65	1397.64	0.003773	1	5141.3	699.828	699.83	0.0018865	2.69565	2.69565	seq71972_hf
MGEIASFD	D.n[29.04]MGEIASFD.K	sp|P63313|TYB10_HUMAN	sp|P63313|TYB10_HUMAN	0.9937	0.00374	5|14	2	896.395	896.395	0.000418	1	5141.9	449.205	449.205	0.0002095	0.46638	0.46638	seq71972_hf
MGEIASFD	D.n[35.07]MGEIASFD.K	sp|P63313|TYB10_HUMAN	sp|P63313|TYB10_HUMAN	0.9867	0.00795	7|14	2	902.428	902.427	0.000851	1	5143.9	452.221	452.221	0.000426	0.942017	0.942017	seq71972_hf
MREIVHIQAGQCGNQIGA	-.n[29.04]MREIVHIQAGQC[160.03]GNQIGA.K	sp|Q13885|TBB2A_HUMAN	sp|Q13885|TBB2A_HUMANsp|Q13509|TBB3_HUMANsp|P07437|TBB5_HUMANsp|P04350|TBB4A_HUMANsp|Q9BVA1|TBB2B_HUMANsp|P68371|TBB4B_HUMANtr|G3V3W7|G3V3W7_HUMANtr|M0QY37|M0QY37_HUMANtr|M0QX14|M0QX14_HUMANtr|M0R0X0|M0R0X0_HUMANtr|M0QYM7|M0QYM7_HUMANtr|M0R278|M0R278_HUMANtr|M0R042|M0R042_HUMANtr|G3V5W4|G3V5W4_HUMANtr|M0QY85|M0QY85_HUMANtr|G3V3R4|G3V3R4_HUMANtr|G3V2N6|G3V2N6_HUMANtr|M0QZL7|M0QZL7_HUMANtr|M0R2T4|M…	1	7.85e-09	19|68	3	2009	2008.99	0.002617	2	5145	670.672	670.673	0.000872333	1.30068	1.30068	seq71972_hf
STSSSCHAPAVTQHAPYF	F.n[35.07]STSSSC[160.03]HAPAVTQHAPYF.K	sp|P30048|PRDX3_HUMAN	sp|P30048|PRDX3_HUMAN	1	2.12e-09	24|68	3	1980.92	1980.92	0.003456	1	5150.5	661.314	661.316	0.001152	1.74198	1.74198	seq71972_hf
MREIVHIQAGQCGNQIGA	-.n[35.07]MREIVHIQAGQC[160.03]GNQIGA.K	sp|Q13885|TBB2A_HUMAN	sp|Q13885|TBB2A_HUMANsp|Q13509|TBB3_HUMANsp|P07437|TBB5_HUMANsp|P04350|TBB4A_HUMANsp|Q9BVA1|TBB2B_HUMANsp|P68371|TBB4B_HUMANtr|G3V3W7|G3V3W7_HUMANtr|M0QY37|M0QY37_HUMANtr|M0QX14|M0QX14_HUMANtr|M0R0X0|M0R0X0_HUMANtr|M0QYM7|M0QYM7_HUMANtr|M0R278|M0R278_HUMANtr|M0R042|M0R042_HUMANtr|G3V5W4|G3V5W4_HUMANtr|M0QY85|M0QY85_HUMANtr|G3V3R4|G3V3R4_HUMANtr|G3V2N6|G3V2N6_HUMANtr|M0QZL7|M0QZL7_HUMANtr|M0R2T4|M…	1	5.1e-09	17|68	3	2015.02	2015.03	-0.002536	2	5151.2	672.682	672.682	-0.000845333	-1.25666	-1.25666	seq71972_hf
DAPEEEDHVLVLR	A.n[35.07]DAPEEEDHVLVLR.K	sp|P07237|PDIA1_HUMAN	sp|P07237|PDIA1_HUMANtr|I3L312|I3L312_HUMANtr|I3L0S0|I3L0S0_HUMANtr|I3L3P5|I3L3P5_HUMANtr|H7BZ94|H7BZ94_HUMANtr|I3NI03|I3NI03_HUMANtr|I3L1Y5|I3L1Y5_HUMANtr|I3L514|I3L514_HUMANtr|I3L3U6|I3L3U6_HUMAN	1	4.99e-06	15|24	2	1554.81	1554.81	0.001006	1	5152.4	778.412	778.413	0.000503	0.646187	0.646187	seq71972_hf
MREIVHIQAGQCGNQIGA	-.n[35.07]MREIVHIQAGQC[160.03]GNQIGA.K	sp|Q13885|TBB2A_HUMAN	sp|Q13885|TBB2A_HUMANsp|Q13509|TBB3_HUMANsp|P07437|TBB5_HUMANsp|P04350|TBB4A_HUMANsp|Q9BVA1|TBB2B_HUMANsp|P68371|TBB4B_HUMANtr|G3V3W7|G3V3W7_HUMANtr|M0QY37|M0QY37_HUMANtr|M0QX14|M0QX14_HUMANtr|M0R0X0|M0R0X0_HUMANtr|M0QYM7|M0QYM7_HUMANtr|M0R278|M0R278_HUMANtr|M0R042|M0R042_HUMANtr|G3V5W4|G3V5W4_HUMANtr|M0QY85|M0QY85_HUMANtr|G3V3R4|G3V3R4_HUMANtr|G3V2N6|G3V2N6_HUMANtr|M0QZL7|M0QZL7_HUMANtr|M0R2T4|M…	1	8.05e-12	19|34	2	2015.03	2015.03	0.002818	2	5152.5	1008.52	1008.52	0.0014085	1.3966	1.3966	seq71972_hf
STSSSCHAPAVTQHAPYF	F.n[29.04]STSSSC[160.03]HAPAVTQHAPYF.K	sp|P30048|PRDX3_HUMAN	sp|P30048|PRDX3_HUMAN	1	1.61e-05	24|68	3	1974.89	1974.89	0.003597	1	5152.9	659.304	659.305	0.001199	1.81858	1.81858	seq71972_hf
MREIVHLQAGQCGNQIGAKAHTM	-.n[29.04]MREIVHLQAGQC[160.03]GNQIGAK[0]AHTM[147.04].G	tr|M0R2T4|M0R2T4_HUMAN	tr|M0R2T4|M0R2T4_HUMAN	0.9999	1.22e-07	17|88	3	2593.27	2593.27	-0.001132	1	5153.5	865.43	865.429	-0.000377333	-0.436007	-0.436007	seq71972_hf
YEDDRLRDGERCRDDSFFGETSHNYH	D.n[35.07]YEDDRLRDGERC[160.03]RDDSFFGETSHNYH.K	sp|P43243|MATR3_HUMAN	sp|P43243|MATR3_HUMANtr|D6REM6|D6REM6_HUMANtr|A0A0R4J2E8|A0A0R4J2E8_HUMANtr|D6R991|D6R991_HUMANtr|A8MXP9|A8MXP9_HUMAN	0.9983	0.00215	10|250	6	3311.44	3309.43	2.00685	1	5153.9	552.58	552.914	0.334475	604.931	0.045215	seq71972_hf
MREIVHIQAGQCGNQIGA	-.n[29.04]M[147.04]REIVHIQAGQC[160.03]GNQIGA.K	sp|Q13885|TBB2A_HUMAN	sp|Q13885|TBB2A_HUMANsp|Q13509|TBB3_HUMANsp|P07437|TBB5_HUMANsp|P04350|TBB4A_HUMANsp|Q9BVA1|TBB2B_HUMANsp|P68371|TBB4B_HUMANtr|G3V3W7|G3V3W7_HUMANtr|M0QY37|M0QY37_HUMANtr|M0QX14|M0QX14_HUMANtr|M0R0X0|M0R0X0_HUMANtr|M0QYM7|M0QYM7_HUMANtr|M0R278|M0R278_HUMANtr|M0R042|M0R042_HUMANtr|G3V5W4|G3V5W4_HUMANtr|M0QY85|M0QY85_HUMANtr|G3V3R4|G3V3R4_HUMANtr|G3V2N6|G3V2N6_HUMANtr|M0QZL7|M0QZL7_HUMANtr|M0R2T4|M…	0.8953	0.0466	6|68	3	2025.99	2024.99	1.00546	2	5155	676.003	676.339	0.335153	495.54	1.03893	seq71972_hf
DAPEEEDHVLVLR	A.n[29.04]DAPEEEDHVLVLR.K	sp|P07237|PDIA1_HUMAN	sp|P07237|PDIA1_HUMANtr|I3L312|I3L312_HUMANtr|I3L0S0|I3L0S0_HUMANtr|I3L3P5|I3L3P5_HUMANtr|H7BZ94|H7BZ94_HUMANtr|I3NI03|I3NI03_HUMANtr|I3L1Y5|I3L1Y5_HUMANtr|I3L514|I3L514_HUMANtr|I3L3U6|I3L3U6_HUMAN	1	1.14e-05	16|24	2	1548.78	1548.78	0.002895	1	5155.8	775.396	775.398	0.0014475	1.86678	1.86678	seq71972_hf
STSSSCHAPAVTQHAPYF	F.n[35.07]STSSSC[160.03]HAPAVTQHAPYF.K	sp|P30048|PRDX3_HUMAN	sp|P30048|PRDX3_HUMAN	1	2.92e-07	9|34	2	1981.93	1980.92	1.00929	1	5156.4	991.468	991.973	0.504644	508.727	2.99252	seq71972_hf
STSSSCHAPAVTQHAPYF	F.n[29.04]STSSSC[160.03]HAPAVTQHAPYF.K	sp|P30048|PRDX3_HUMAN	sp|P30048|PRDX3_HUMAN	0.9909	0.000216	6|34	2	1976.9	1974.89	2.0101	1	5156.9	988.452	989.457	1.00505	1015.76	1.71761	seq71972_hf
MREIVHIQAGQCGNQIGA	-.n[29.04]MREIVHIQAGQC[160.03]GNQIGA.K	sp|Q13885|TBB2A_HUMAN	sp|Q13885|TBB2A_HUMANsp|Q13509|TBB3_HUMANsp|P07437|TBB5_HUMANsp|P04350|TBB4A_HUMANsp|Q9BVA1|TBB2B_HUMANsp|P68371|TBB4B_HUMANtr|G3V3W7|G3V3W7_HUMANtr|M0QY37|M0QY37_HUMANtr|M0QX14|M0QX14_HUMANtr|M0R0X0|M0R0X0_HUMANtr|M0QYM7|M0QYM7_HUMANtr|M0R278|M0R278_HUMANtr|M0R042|M0R042_HUMANtr|G3V5W4|G3V5W4_HUMANtr|M0QY85|M0QY85_HUMANtr|G3V3R4|G3V3R4_HUMANtr|G3V2N6|G3V2N6_HUMANtr|M0QZL7|M0QZL7_HUMANtr|M0R2T4|M…	1	6.26e-12	23|34	2	2009	2008.99	0.00384	2	5160	1005.5	1005.51	0.00192	1.90949	1.90949	seq71972_hf
DAPEEEDHVLVLR	A.n[35.07]DAPEEEDHVLVLR.K	sp|P07237|PDIA1_HUMAN	sp|P07237|PDIA1_HUMANtr|I3L312|I3L312_HUMANtr|I3L0S0|I3L0S0_HUMANtr|I3L3P5|I3L3P5_HUMANtr|H7BZ94|H7BZ94_HUMANtr|I3NI03|I3NI03_HUMANtr|I3L1Y5|I3L1Y5_HUMANtr|I3L514|I3L514_HUMANtr|I3L3U6|I3L3U6_HUMAN	1	4.43e-11	21|48	3	1554.81	1554.81	0.001316	1	5160.6	519.277	519.278	0.000438667	0.844763	0.844763	seq71972_hf
YEDDRLRDGERCRDDSFFGETSHNYH	D.n[35.07]YEDDRLRDGERC[160.03]RDDSFFGETSHNYH.K	sp|P43243|MATR3_HUMAN	sp|P43243|MATR3_HUMANtr|D6REM6|D6REM6_HUMANtr|A0A0R4J2E8|A0A0R4J2E8_HUMANtr|D6R991|D6R991_HUMANtr|A8MXP9|A8MXP9_HUMAN	0.9998	0.00028	11|200	5	3312.45	3309.43	3.01443	1	5160.9	662.894	663.497	0.602886	908.65	1.32088	seq71972_hf
ANESGFESYEALPQH	D.n[35.07]ANESGFESYEALPQH.K	sp|P26358|DNMT1_HUMAN	sp|P26358|DNMT1_HUMAN	0.9999	1.24e-05	6|28	2	1712.8	1711.79	1.00677	1	5161.8	856.902	857.406	0.503387	587.105	1.99672	seq71972_hf
MGEIASFD	D.n[29.04]MGEIASFD.K	sp|P63313|TYB10_HUMAN	sp|P63313|TYB10_HUMAN	0.9985	0.000882	7|14	2	896.395	896.395	0.000329	1	5162.7	449.205	449.205	0.0001645	0.366203	0.366203	seq71972_hf
MGEIASFD	D.n[35.07]MGEIASFD.K	sp|P63313|TYB10_HUMAN	sp|P63313|TYB10_HUMAN	0.9873	0.00754	6|14	2	902.428	902.427	0.001693	1	5164.6	452.221	452.222	0.0008465	1.87187	1.87187	seq71972_hf
MREIVHIQAGQCGNQIGA	-.n[29.04]MREIVHIQAGQC[160.03]GNQIGA.K	sp|Q13885|TBB2A_HUMAN	sp|Q13885|TBB2A_HUMANsp|Q13509|TBB3_HUMANsp|P07437|TBB5_HUMANsp|P04350|TBB4A_HUMANsp|Q9BVA1|TBB2B_HUMANsp|P68371|TBB4B_HUMANtr|G3V3W7|G3V3W7_HUMANtr|M0QY37|M0QY37_HUMANtr|M0QX14|M0QX14_HUMANtr|M0R0X0|M0R0X0_HUMANtr|M0QYM7|M0QYM7_HUMANtr|M0R278|M0R278_HUMANtr|M0R042|M0R042_HUMANtr|G3V5W4|G3V5W4_HUMANtr|M0QY85|M0QY85_HUMANtr|G3V3R4|G3V3R4_HUMANtr|G3V2N6|G3V2N6_HUMANtr|M0QZL7|M0QZL7_HUMANtr|M0R2T4|M…	1	8.41e-11	17|68	3	2009	2008.99	0.004075	2	5165.5	670.672	670.673	0.00135833	2.02533	2.02533	seq71972_hf
MIEVVCNDRLG	-.n[29.04]MIEVVC[160.03]NDRLG.K	sp|Q9BZL1|UBL5_HUMAN	sp|Q9BZL1|UBL5_HUMANtr|K7EQ43|K7EQ43_HUMAN	0.9985	0.000844	9|20	2	1332.65	1332.65	0.001349	2	5167.4	667.334	667.334	0.000675	1.01149	1.01149	seq71972_hf
STSSSCHAPAVTQHAPYF	F.n[35.07]STSSSC[160.03]HAPAVTQHAPYF.K	sp|P30048|PRDX3_HUMAN	sp|P30048|PRDX3_HUMAN	1	7.41e-07	21|68	3	1980.93	1980.92	0.004577	1	5171	661.314	661.316	0.00152567	2.30702	2.30702	seq71972_hf
MREIVHIQAGQCGNQIGA	-.n[35.07]MREIVHIQAGQC[160.03]GNQIGA.K	sp|Q13885|TBB2A_HUMAN	sp|Q13885|TBB2A_HUMANsp|Q13509|TBB3_HUMANsp|P07437|TBB5_HUMANsp|P04350|TBB4A_HUMANsp|Q9BVA1|TBB2B_HUMANsp|P68371|TBB4B_HUMANtr|G3V3W7|G3V3W7_HUMANtr|M0QY37|M0QY37_HUMANtr|M0QX14|M0QX14_HUMANtr|M0R0X0|M0R0X0_HUMANtr|M0QYM7|M0QYM7_HUMANtr|M0R278|M0R278_HUMANtr|M0R042|M0R042_HUMANtr|G3V5W4|G3V5W4_HUMANtr|M0QY85|M0QY85_HUMANtr|G3V3R4|G3V3R4_HUMANtr|G3V2N6|G3V2N6_HUMANtr|M0QZL7|M0QZL7_HUMANtr|M0R2T4|M…	1	2.63e-08	17|68	3	2015.03	2015.03	-4.2e-05	2	5171.8	672.682	672.682	-1.43333e-05	-0.0213077	-0.0213077	seq71972_hf
STSSSCHAPAVTQHAPYF	F.n[29.04]STSSSC[160.03]HAPAVTQHAPYF.K	sp|P30048|PRDX3_HUMAN	sp|P30048|PRDX3_HUMAN	1	5.58e-08	26|68	3	1974.89	1974.89	0.004834	1	5173.1	659.304	659.305	0.00161133	2.44399	2.44399	seq71972_hf
DAPEEEDHVLVLR	A.n[35.07]DAPEEEDHVLVLR.K	sp|P07237|PDIA1_HUMAN	sp|P07237|PDIA1_HUMANtr|I3L312|I3L312_HUMANtr|I3L0S0|I3L0S0_HUMANtr|I3L3P5|I3L3P5_HUMANtr|H7BZ94|H7BZ94_HUMANtr|I3NI03|I3NI03_HUMANtr|I3L1Y5|I3L1Y5_HUMANtr|I3L514|I3L514_HUMANtr|I3L3U6|I3L3U6_HUMAN	1	1.66e-05	14|24	2	1554.81	1554.81	0.002694	1	5173.1	778.412	778.414	0.001347	1.73044	1.73044	seq71972_hf
MREIVHIQAGQCGNQIGA	-.n[35.07]MREIVHIQAGQC[160.03]GNQIGA.K	sp|Q13885|TBB2A_HUMAN	sp|Q13885|TBB2A_HUMANsp|Q13509|TBB3_HUMANsp|P07437|TBB5_HUMANsp|P04350|TBB4A_HUMANsp|Q9BVA1|TBB2B_HUMANsp|P68371|TBB4B_HUMANtr|G3V3W7|G3V3W7_HUMANtr|M0QY37|M0QY37_HUMANtr|M0QX14|M0QX14_HUMANtr|M0R0X0|M0R0X0_HUMANtr|M0QYM7|M0QYM7_HUMANtr|M0R278|M0R278_HUMANtr|M0R042|M0R042_HUMANtr|G3V5W4|G3V5W4_HUMANtr|M0QY85|M0QY85_HUMANtr|G3V3R4|G3V3R4_HUMANtr|G3V2N6|G3V2N6_HUMANtr|M0QZL7|M0QZL7_HUMANtr|M0R2T4|M…	0.9999	6.61e-05	10|34	2	2015.03	2015.03	0.004792	2	5173.2	1008.52	1008.52	0.002396	2.37575	2.37575	seq71972_hf
MRPMRIFVNDDRHVMA	-.n[35.07]MRPM[147.04]RIFVNDDRHVMA.K	sp|Q12906|ILF3_HUMAN	sp|Q12906|ILF3_HUMANtr|K7EKJ9|K7EKJ9_HUMANtr|K7EM82|K7EM82_HUMANtr|K7ER69|K7ER69_HUMANtr|K7ERM6|K7ERM6_HUMANtr|K7ENK6|K7ENK6_HUMAN	0.9564	0.0109	10|90	4	2038.03	2037.03	1.00316	2	5173.7	510.264	510.515	0.250791	491.25	-0.0915742	seq71972_hf
GYSMAYGPAQHAISTE	Y.n[29.04]GYSMAYGPAQHAISTE.K	sp|Q9NRX4|PHP14_HUMAN	sp|Q9NRX4|PHP14_HUMAN	0.9659	0.00818	6|30	2	1710.78	1709.77	1.00773	1	5176.1	855.893	856.397	0.503864	588.353	2.55606	seq71972_hf
DAPEEEDHVLVLR	A.n[29.04]DAPEEEDHVLVLR.K	sp|P07237|PDIA1_HUMAN	sp|P07237|PDIA1_HUMANtr|I3L312|I3L312_HUMANtr|I3L0S0|I3L0S0_HUMANtr|I3L3P5|I3L3P5_HUMANtr|H7BZ94|H7BZ94_HUMANtr|I3NI03|I3NI03_HUMANtr|I3L1Y5|I3L1Y5_HUMANtr|I3L514|I3L514_HUMANtr|I3L3U6|I3L3U6_HUMAN	1	1.79e-05	14|24	2	1548.78	1548.78	0.002623	1	5176.7	775.396	775.398	0.0013115	1.69139	1.69139	seq71972_hf
STSSSCHAPAVTQHAPYF	F.n[35.07]STSSSC[160.03]HAPAVTQHAPYF.K	sp|P30048|PRDX3_HUMAN	sp|P30048|PRDX3_HUMAN	1	1.51e-09	9|34	2	1980.92	1980.92	0.000743	1	5177	991.468	991.468	0.0003715	0.374697	0.374697	seq71972_hf
STSSSCHAPAVTQHAPYF	F.n[29.04]STSSSC[160.03]HAPAVTQHAPYF.K	sp|P30048|PRDX3_HUMAN	sp|P30048|PRDX3_HUMAN	1	3.23e-08	9|34	2	1974.89	1974.89	-0.000561	1	5177.4	988.452	988.452	-0.0002805	-0.283777	-0.283777	seq71972_hf
MREIVHIQAGQCGNQIGA	-.n[29.04]MREIVHIQAGQC[160.03]GNQIGA.K	sp|Q13885|TBB2A_HUMAN	sp|Q13885|TBB2A_HUMANsp|Q13509|TBB3_HUMANsp|P07437|TBB5_HUMANsp|P04350|TBB4A_HUMANsp|Q9BVA1|TBB2B_HUMANsp|P68371|TBB4B_HUMANtr|G3V3W7|G3V3W7_HUMANtr|M0QY37|M0QY37_HUMANtr|M0QX14|M0QX14_HUMANtr|M0R0X0|M0R0X0_HUMANtr|M0QYM7|M0QYM7_HUMANtr|M0R278|M0R278_HUMANtr|M0R042|M0R042_HUMANtr|G3V5W4|G3V5W4_HUMANtr|M0QY85|M0QY85_HUMANtr|G3V3R4|G3V3R4_HUMANtr|G3V2N6|G3V2N6_HUMANtr|M0QZL7|M0QZL7_HUMANtr|M0R2T4|M…	1	1.27e-07	8|34	2	2009	2008.99	0.0054	2	5180.1	1005.5	1005.51	0.0027	2.68521	2.68521	seq71972_hf
DAPEEEDHVLVLR	A.n[35.07]DAPEEEDHVLVLR.K	sp|P07237|PDIA1_HUMAN	sp|P07237|PDIA1_HUMANtr|I3L312|I3L312_HUMANtr|I3L0S0|I3L0S0_HUMANtr|I3L3P5|I3L3P5_HUMANtr|H7BZ94|H7BZ94_HUMANtr|I3NI03|I3NI03_HUMANtr|I3L1Y5|I3L1Y5_HUMANtr|I3L514|I3L514_HUMANtr|I3L3U6|I3L3U6_HUMAN	1	1.28e-08	20|48	3	1554.81	1554.81	0.00205	1	5180.7	519.277	519.278	0.000683333	1.31593	1.31593	seq71972_hf
DAPEEEDHVLVLR	A.n[29.04]DAPEEEDHVLVLR.K	sp|P07237|PDIA1_HUMAN	sp|P07237|PDIA1_HUMANtr|I3L312|I3L312_HUMANtr|I3L0S0|I3L0S0_HUMANtr|I3L3P5|I3L3P5_HUMANtr|H7BZ94|H7BZ94_HUMANtr|I3NI03|I3NI03_HUMANtr|I3L1Y5|I3L1Y5_HUMANtr|I3L514|I3L514_HUMANtr|I3L3U6|I3L3U6_HUMAN	1	8.89e-09	19|48	3	1548.78	1548.78	0.004898	1	5185.3	517.267	517.268	0.00163233	3.15568	3.15568	seq71972_hf
MREIVHIQAGQCGNQIGA	-.n[29.04]MREIVHIQAGQC[160.03]GNQIGA.K	sp|Q13885|TBB2A_HUMAN	sp|Q13885|TBB2A_HUMANsp|Q13509|TBB3_HUMANsp|P07437|TBB5_HUMANsp|P04350|TBB4A_HUMANsp|Q9BVA1|TBB2B_HUMANsp|P68371|TBB4B_HUMANtr|G3V3W7|G3V3W7_HUMANtr|M0QY37|M0QY37_HUMANtr|M0QX14|M0QX14_HUMANtr|M0R0X0|M0R0X0_HUMANtr|M0QYM7|M0QYM7_HUMANtr|M0R278|M0R278_HUMANtr|M0R042|M0R042_HUMANtr|G3V5W4|G3V5W4_HUMANtr|M0QY85|M0QY85_HUMANtr|G3V3R4|G3V3R4_HUMANtr|G3V2N6|G3V2N6_HUMANtr|M0QZL7|M0QZL7_HUMANtr|M0R2T4|M…	1	2.2e-05	18|68	3	2009	2008.99	0.003308	2	5185.9	670.672	670.673	0.00110233	1.64362	1.64362	seq71972_hf
GYSMAYGPAQHAISTE	Y.n[29.04]GYSMAYGPAQHAISTE.K	sp|Q9NRX4|PHP14_HUMAN	sp|Q9NRX4|PHP14_HUMAN	1	5.11e-08	8|30	2	1709.78	1709.77	0.003687	1	5186.2	855.893	855.895	0.0018435	2.15389	2.15389	seq71972_hf
SRTNQELQEINRVY	C.n[35.07]SRTNQELQEINRVY.K	sp|A6NMY6|AXA2L_HUMAN	sp|A6NMY6|AXA2L_HUMANsp|P07355|ANXA2_HUMANtr|H0YMM1|H0YMM1_HUMANtr|H0YMU9|H0YMU9_HUMANtr|H0YN42|H0YN42_HUMANtr|H0YLE2|H0YLE2_HUMANtr|H0YNP5|H0YNP5_HUMANtr|H0YN28|H0YN28_HUMANtr|H0YL33|H0YL33_HUMANtr|H0YNA0|H0YNA0_HUMANtr|H0YKS4|H0YKS4_HUMANtr|H0YMD0|H0YMD0_HUMANtr|H0YN52|H0YN52_HUMANtr|H0YM50|H0YM50_HUMAN	0.9431	0.0212	14|52	3	1783.95	1782.94	1.00489	1	5187.9	595.322	595.657	0.334964	562.343	0.862353	seq71972_hf
MIEVVCNDRLG	-.n[29.04]MIEVVC[160.03]NDRLG.K	sp|Q9BZL1|UBL5_HUMAN	sp|Q9BZL1|UBL5_HUMANtr|K7EQ43|K7EQ43_HUMAN	0.9961	0.00227	10|20	2	1332.65	1332.65	0.001679	2	5188.5	667.334	667.335	0.00084	1.25874	1.25874	seq71972_hf
STSSSCHAPAVTQHAPYF	F.n[35.07]STSSSC[160.03]HAPAVTQHAPYF.K	sp|P30048|PRDX3_HUMAN	sp|P30048|PRDX3_HUMAN	1	2.61e-05	23|68	3	1980.92	1980.92	0.003049	1	5191.2	661.314	661.315	0.00101633	1.53684	1.53684	seq71972_hf
MREIVHIQAGQCGNQIGA	-.n[35.07]MREIVHIQAGQC[160.03]GNQIGA.K	sp|Q13885|TBB2A_HUMAN	sp|Q13885|TBB2A_HUMANsp|Q13509|TBB3_HUMANsp|P07437|TBB5_HUMANsp|P04350|TBB4A_HUMANsp|Q9BVA1|TBB2B_HUMANsp|P68371|TBB4B_HUMANtr|G3V3W7|G3V3W7_HUMANtr|M0QY37|M0QY37_HUMANtr|M0QX14|M0QX14_HUMANtr|M0R0X0|M0R0X0_HUMANtr|M0QYM7|M0QYM7_HUMANtr|M0R278|M0R278_HUMANtr|M0R042|M0R042_HUMANtr|G3V5W4|G3V5W4_HUMANtr|M0QY85|M0QY85_HUMANtr|G3V3R4|G3V3R4_HUMANtr|G3V2N6|G3V2N6_HUMANtr|M0QZL7|M0QZL7_HUMANtr|M0R2T4|M…	1	1.63e-09	18|68	3	2015.03	2015.03	0.002022	2	5192.6	672.682	672.683	0.000673667	1.00146	1.00146	seq71972_hf
STSSSCHAPAVTQHAPYF	F.n[29.04]STSSSC[160.03]HAPAVTQHAPYF.K	sp|P30048|PRDX3_HUMAN	sp|P30048|PRDX3_HUMAN	1	1.77e-10	23|68	3	1974.89	1974.89	0.003264	1	5193.3	659.304	659.305	0.001088	1.65022	1.65022	seq71972_hf
DAPEEEDHVLVLR	A.n[35.07]DAPEEEDHVLVLR.K	sp|P07237|PDIA1_HUMAN	sp|P07237|PDIA1_HUMANtr|I3L312|I3L312_HUMANtr|I3L0S0|I3L0S0_HUMANtr|I3L3P5|I3L3P5_HUMANtr|H7BZ94|H7BZ94_HUMANtr|I3NI03|I3NI03_HUMANtr|I3L1Y5|I3L1Y5_HUMANtr|I3L514|I3L514_HUMANtr|I3L3U6|I3L3U6_HUMAN	1	1.51e-06	16|24	2	1554.81	1554.81	0.002415	1	5193.7	778.412	778.414	0.0012075	1.55123	1.55123	seq71972_hf
MREIVHIQAGQCGNQIGA	-.n[35.07]MREIVHIQAGQC[160.03]GNQIGA.K	sp|Q13885|TBB2A_HUMAN	sp|Q13885|TBB2A_HUMANsp|Q13509|TBB3_HUMANsp|P07437|TBB5_HUMANsp|P04350|TBB4A_HUMANsp|Q9BVA1|TBB2B_HUMANsp|P68371|TBB4B_HUMANtr|G3V3W7|G3V3W7_HUMANtr|M0QY37|M0QY37_HUMANtr|M0QX14|M0QX14_HUMANtr|M0R0X0|M0R0X0_HUMANtr|M0QYM7|M0QYM7_HUMANtr|M0R278|M0R278_HUMANtr|M0R042|M0R042_HUMANtr|G3V5W4|G3V5W4_HUMANtr|M0QY85|M0QY85_HUMANtr|G3V3R4|G3V3R4_HUMANtr|G3V2N6|G3V2N6_HUMANtr|M0QZL7|M0QZL7_HUMANtr|M0R2T4|M…	1	3.44e-09	10|34	2	2015.03	2015.03	0.004368	2	5194.3	1008.52	1008.52	0.002184	2.16554	2.16554	seq71972_hf
RANARLFGIRA	A.n[29.04]RANARLFGIRA.K	sp|P26373|RL13_HUMAN	sp|P26373|RL13_HUMANtr|H3BUK8|H3BUK8_HUMANtr|J3KS98|J3KS98_HUMAN	0.9689	0.0163	8|40	3	1271.76	1271.76	0.000707	1	5194.4	424.926	424.927	0.000235667	0.554605	0.554605	seq71972_hf
DAPEEEDHVLVLR	A.n[29.04]DAPEEEDHVLVLR.K	sp|P07237|PDIA1_HUMAN	sp|P07237|PDIA1_HUMANtr|I3L312|I3L312_HUMANtr|I3L0S0|I3L0S0_HUMANtr|I3L3P5|I3L3P5_HUMANtr|H7BZ94|H7BZ94_HUMANtr|I3NI03|I3NI03_HUMANtr|I3L1Y5|I3L1Y5_HUMANtr|I3L514|I3L514_HUMANtr|I3L3U6|I3L3U6_HUMAN	1	2.08e-05	15|24	2	1548.78	1548.78	0.002475	1	5197	775.396	775.398	0.0012375	1.59596	1.59596	seq71972_hf
MEDSASASLSSAAATGTSTSTPAAPTAR	-.n[29.04]M[147.04]EDSASASLSSAAATGTSTSTPAAPTAR.K	sp|O76021|RL1D1_HUMAN	sp|O76021|RL1D1_HUMANtr|J3KPU7|J3KPU7_HUMANtr|I3L4T8|I3L4T8_HUMANtr|J3QSV6|J3QSV6_HUMANtr|I3L1Y4|I3L1Y4_HUMANtr|I3L2F2|I3L2F2_HUMANtr|I3L3U9|I3L3U9_HUMAN	1	1.65e-08	9|108	3	2640.21	2640.22	-0.010852	2	5197.8	881.08	881.076	-0.00361733	-4.10558	-4.10558	seq71972_hf
STSSSCHAPAVTQHAPYF	F.n[35.07]STSSSC[160.03]HAPAVTQHAPYF.K	sp|P30048|PRDX3_HUMAN	sp|P30048|PRDX3_HUMAN	1	9.83e-07	7|34	2	1980.92	1980.92	0.002696	1	5198.4	991.468	991.469	0.001348	1.3596	1.3596	seq71972_hf
DAPEEEDHVLVLR	A.n[35.07]DAPEEEDHVLVLR.K	sp|P07237|PDIA1_HUMAN	sp|P07237|PDIA1_HUMANtr|I3L312|I3L312_HUMANtr|I3L0S0|I3L0S0_HUMANtr|I3L3P5|I3L3P5_HUMANtr|H7BZ94|H7BZ94_HUMANtr|I3NI03|I3NI03_HUMANtr|I3L1Y5|I3L1Y5_HUMANtr|I3L514|I3L514_HUMANtr|I3L3U6|I3L3U6_HUMAN	1	2.24e-07	20|48	3	1554.81	1554.81	0.000946	1	5200.9	519.277	519.278	0.000315333	0.607254	0.607254	seq71972_hf
MREIVHIQAGQCGNQIGA	-.n[29.04]MREIVHIQAGQC[160.03]GNQIGA.K	sp|Q13885|TBB2A_HUMAN	sp|Q13885|TBB2A_HUMANsp|Q13509|TBB3_HUMANsp|P07437|TBB5_HUMANsp|P04350|TBB4A_HUMANsp|Q9BVA1|TBB2B_HUMANsp|P68371|TBB4B_HUMANtr|G3V3W7|G3V3W7_HUMANtr|M0QY37|M0QY37_HUMANtr|M0QX14|M0QX14_HUMANtr|M0R0X0|M0R0X0_HUMANtr|M0QYM7|M0QYM7_HUMANtr|M0R278|M0R278_HUMANtr|M0R042|M0R042_HUMANtr|G3V5W4|G3V5W4_HUMANtr|M0QY85|M0QY85_HUMANtr|G3V3R4|G3V3R4_HUMANtr|G3V2N6|G3V2N6_HUMANtr|M0QZL7|M0QZL7_HUMANtr|M0R2T4|M…	1	7.3e-13	18|34	2	2009	2008.99	0.005163	2	5201	1005.5	1005.51	0.0025815	2.56736	2.56736	seq71972_hf
DAPEEEDHVLVLR	A.n[35.07]DAPEEEDHVLVLR.K	sp|P07237|PDIA1_HUMAN	sp|P07237|PDIA1_HUMANtr|I3L312|I3L312_HUMANtr|I3L0S0|I3L0S0_HUMANtr|I3L3P5|I3L3P5_HUMANtr|H7BZ94|H7BZ94_HUMANtr|I3NI03|I3NI03_HUMANtr|I3L1Y5|I3L1Y5_HUMANtr|I3L514|I3L514_HUMANtr|I3L3U6|I3L3U6_HUMAN	1	4.77e-07	21|48	3	1554.81	1554.81	0.001131	1	5201.1	519.277	519.278	0.000377	0.726008	0.726008	seq71972_hf
MREIVHIQAGQCGNQIGA	-.n[29.04]MREIVHIQAGQC[160.03]GNQIGA.K	sp|Q13885|TBB2A_HUMAN	sp|Q13885|TBB2A_HUMANsp|Q13509|TBB3_HUMANsp|P07437|TBB5_HUMANsp|P04350|TBB4A_HUMANsp|Q9BVA1|TBB2B_HUMANsp|P68371|TBB4B_HUMANtr|G3V3W7|G3V3W7_HUMANtr|M0QY37|M0QY37_HUMANtr|M0QX14|M0QX14_HUMANtr|M0R0X0|M0R0X0_HUMANtr|M0QYM7|M0QYM7_HUMANtr|M0R278|M0R278_HUMANtr|M0R042|M0R042_HUMANtr|G3V5W4|G3V5W4_HUMANtr|M0QY85|M0QY85_HUMANtr|G3V3R4|G3V3R4_HUMANtr|G3V2N6|G3V2N6_HUMANtr|M0QZL7|M0QZL7_HUMANtr|M0R2T4|M…	1	3.96e-08	17|68	3	2009	2008.99	0.002753	2	5206.5	670.672	670.673	0.000917667	1.36828	1.36828	seq71972_hf
DAPEEEDHVLVLR	A.n[29.04]DAPEEEDHVLVLR.K	sp|P07237|PDIA1_HUMAN	sp|P07237|PDIA1_HUMANtr|I3L312|I3L312_HUMANtr|I3L0S0|I3L0S0_HUMANtr|I3L3P5|I3L3P5_HUMANtr|H7BZ94|H7BZ94_HUMANtr|I3NI03|I3NI03_HUMANtr|I3L1Y5|I3L1Y5_HUMANtr|I3L514|I3L514_HUMANtr|I3L3U6|I3L3U6_HUMAN	1	2.26e-09	20|48	3	1548.78	1548.78	0.004356	1	5208	517.267	517.268	0.001452	2.80705	2.80705	seq71972_hf
MIEVVCNDRLG	-.n[29.04]MIEVVC[160.03]NDRLG.K	sp|Q9BZL1|UBL5_HUMAN	sp|Q9BZL1|UBL5_HUMANtr|K7EQ43|K7EQ43_HUMAN	1	2.12e-06	11|20	2	1332.65	1332.65	0.001772	2	5208.9	667.334	667.335	0.000886	1.32767	1.32767	seq71972_hf
MREIVHIQAGQCGNQIGA	-.n[35.07]MREIVHIQAGQC[160.03]GNQIGA.K	sp|Q13885|TBB2A_HUMAN	sp|Q13885|TBB2A_HUMANsp|Q13509|TBB3_HUMANsp|P07437|TBB5_HUMANsp|P04350|TBB4A_HUMANsp|Q9BVA1|TBB2B_HUMANsp|P68371|TBB4B_HUMANtr|G3V3W7|G3V3W7_HUMANtr|M0QY37|M0QY37_HUMANtr|M0QX14|M0QX14_HUMANtr|M0R0X0|M0R0X0_HUMANtr|M0QYM7|M0QYM7_HUMANtr|M0R278|M0R278_HUMANtr|M0R042|M0R042_HUMANtr|G3V5W4|G3V5W4_HUMANtr|M0QY85|M0QY85_HUMANtr|G3V3R4|G3V3R4_HUMANtr|G3V2N6|G3V2N6_HUMANtr|M0QZL7|M0QZL7_HUMANtr|M0R2T4|M…	1	7.07e-10	21|68	3	2015.03	2015.03	-0.000103	2	5213	672.682	672.682	-3.43333e-05	-0.0510394	-0.0510394	seq71972_hf
DAPEEEDHVLVLR	A.n[35.07]DAPEEEDHVLVLR.K	sp|P07237|PDIA1_HUMAN	sp|P07237|PDIA1_HUMANtr|I3L312|I3L312_HUMANtr|I3L0S0|I3L0S0_HUMANtr|I3L3P5|I3L3P5_HUMANtr|H7BZ94|H7BZ94_HUMANtr|I3NI03|I3NI03_HUMANtr|I3L1Y5|I3L1Y5_HUMANtr|I3L514|I3L514_HUMANtr|I3L3U6|I3L3U6_HUMAN	1	5.14e-07	15|24	2	1554.81	1554.81	0.00161	1	5214.3	778.412	778.413	0.000805	1.03416	1.03416	seq71972_hf
MREIVHIQAGQCGNQIGA	-.n[35.07]MREIVHIQAGQC[160.03]GNQIGA.K	sp|Q13885|TBB2A_HUMAN	sp|Q13885|TBB2A_HUMANsp|Q13509|TBB3_HUMANsp|P07437|TBB5_HUMANsp|P04350|TBB4A_HUMANsp|Q9BVA1|TBB2B_HUMANsp|P68371|TBB4B_HUMANtr|G3V3W7|G3V3W7_HUMANtr|M0QY37|M0QY37_HUMANtr|M0QX14|M0QX14_HUMANtr|M0R0X0|M0R0X0_HUMANtr|M0QYM7|M0QYM7_HUMANtr|M0R278|M0R278_HUMANtr|M0R042|M0R042_HUMANtr|G3V5W4|G3V5W4_HUMANtr|M0QY85|M0QY85_HUMANtr|G3V3R4|G3V3R4_HUMANtr|G3V2N6|G3V2N6_HUMANtr|M0QZL7|M0QZL7_HUMANtr|M0R2T4|M…	0.9997	0.000173	13|34	2	2015.03	2015.03	0.004463	2	5215.1	1008.52	1008.52	0.0022315	2.21264	2.21264	seq71972_hf
DAPEEEDHVLVLR	A.n[29.04]DAPEEEDHVLVLR.K	sp|P07237|PDIA1_HUMAN	sp|P07237|PDIA1_HUMANtr|I3L312|I3L312_HUMANtr|I3L0S0|I3L0S0_HUMANtr|I3L3P5|I3L3P5_HUMANtr|H7BZ94|H7BZ94_HUMANtr|I3NI03|I3NI03_HUMANtr|I3L1Y5|I3L1Y5_HUMANtr|I3L514|I3L514_HUMANtr|I3L3U6|I3L3U6_HUMAN	1	2.09e-07	15|24	2	1548.78	1548.78	0.002643	1	5217.9	775.396	775.398	0.0013215	1.70429	1.70429	seq71972_hf
ARANARLFGIRA	M.n[29.04]ARANARLFGIRA.K	sp|P26373|RL13_HUMAN	sp|P26373|RL13_HUMANtr|H3BUK8|H3BUK8_HUMANtr|J3KS98|J3KS98_HUMAN	0.9994	0.000322	15|66	4	1342.79	1342.79	2.1e-05	1	5218.4	336.706	336.706	5.25e-06	0.0155922	0.0155922	seq71972_hf
AGVEGSLIVE	N.n[29.04]AGVEGSLIVE.K	sp|P10809|CH60_HUMAN	sp|P10809|CH60_HUMAN	0.9687	0.0187	8|18	2	1000.55	1000.54	0.001795	1	5220.3	501.279	501.28	0.0008975	1.79042	1.79042	seq71972_hf
MEDSASASLSSAAATGTSTSTPAAPTAR	-.n[29.04]M[147.04]EDSASASLSSAAATGTSTSTPAAPTAR.K	sp|O76021|RL1D1_HUMAN	sp|O76021|RL1D1_HUMANtr|J3KPU7|J3KPU7_HUMANtr|I3L4T8|I3L4T8_HUMANtr|J3QSV6|J3QSV6_HUMANtr|I3L1Y4|I3L1Y4_HUMANtr|I3L2F2|I3L2F2_HUMANtr|I3L3U9|I3L3U9_HUMAN	1	4.64e-10	14|54	2	2640.21	2640.22	-0.006445	2	5220.5	1321.12	1321.11	-0.003222	-2.43885	-2.43885	seq71972_hf
DAPEEEDHVLVLR	A.n[35.07]DAPEEEDHVLVLR.K	sp|P07237|PDIA1_HUMAN	sp|P07237|PDIA1_HUMANtr|I3L312|I3L312_HUMANtr|I3L0S0|I3L0S0_HUMANtr|I3L3P5|I3L3P5_HUMANtr|H7BZ94|H7BZ94_HUMANtr|I3NI03|I3NI03_HUMANtr|I3L1Y5|I3L1Y5_HUMANtr|I3L514|I3L514_HUMANtr|I3L3U6|I3L3U6_HUMAN	1	1.23e-08	18|48	3	1554.81	1554.81	-0.000135	1	5221.4	519.277	519.277	-4.53333e-05	-0.0873008	-0.0873008	seq71972_hf
MREIVHIQAGQCGNQIGA	-.n[29.04]MREIVHIQAGQC[160.03]GNQIGA.K	sp|Q13885|TBB2A_HUMAN	sp|Q13885|TBB2A_HUMANsp|Q13509|TBB3_HUMANsp|P07437|TBB5_HUMANsp|P04350|TBB4A_HUMANsp|Q9BVA1|TBB2B_HUMANsp|P68371|TBB4B_HUMANtr|G3V3W7|G3V3W7_HUMANtr|M0QY37|M0QY37_HUMANtr|M0QX14|M0QX14_HUMANtr|M0R0X0|M0R0X0_HUMANtr|M0QYM7|M0QYM7_HUMANtr|M0R278|M0R278_HUMANtr|M0R042|M0R042_HUMANtr|G3V5W4|G3V5W4_HUMANtr|M0QY85|M0QY85_HUMANtr|G3V3R4|G3V3R4_HUMANtr|G3V2N6|G3V2N6_HUMANtr|M0QZL7|M0QZL7_HUMANtr|M0R2T4|M…	1	1.36e-10	14|34	2	2009	2008.99	0.003057	2	5221.8	1005.5	1005.51	0.001528	1.51963	1.51963	seq71972_hf
MREIVHIQAGQCGNQIGA	-.n[29.04]MREIVHIQAGQC[160.03]GNQIGA.K	sp|Q13885|TBB2A_HUMAN	sp|Q13885|TBB2A_HUMANsp|Q13509|TBB3_HUMANsp|P07437|TBB5_HUMANsp|P04350|TBB4A_HUMANsp|Q9BVA1|TBB2B_HUMANsp|P68371|TBB4B_HUMANtr|G3V3W7|G3V3W7_HUMANtr|M0QY37|M0QY37_HUMANtr|M0QX14|M0QX14_HUMANtr|M0R0X0|M0R0X0_HUMANtr|M0QYM7|M0QYM7_HUMANtr|M0R278|M0R278_HUMANtr|M0R042|M0R042_HUMANtr|G3V5W4|G3V5W4_HUMANtr|M0QY85|M0QY85_HUMANtr|G3V3R4|G3V3R4_HUMANtr|G3V2N6|G3V2N6_HUMANtr|M0QZL7|M0QZL7_HUMANtr|M0R2T4|M…	1	3.53e-06	17|68	3	2009	2008.99	0.003508	2	5227.5	670.672	670.673	0.00116933	1.74352	1.74352	seq71972_hf
DAPEEEDHVLVLR	A.n[29.04]DAPEEEDHVLVLR.K	sp|P07237|PDIA1_HUMAN	sp|P07237|PDIA1_HUMANtr|I3L312|I3L312_HUMANtr|I3L0S0|I3L0S0_HUMANtr|I3L3P5|I3L3P5_HUMANtr|H7BZ94|H7BZ94_HUMANtr|I3NI03|I3NI03_HUMANtr|I3L1Y5|I3L1Y5_HUMANtr|I3L514|I3L514_HUMANtr|I3L3U6|I3L3U6_HUMAN	1	4.93e-07	21|48	3	1548.78	1548.78	0.004389	1	5228.7	517.267	517.268	0.001463	2.82832	2.82832	seq71972_hf
MIEVVCNDRLG	-.n[29.04]MIEVVC[160.03]NDRLG.K	sp|Q9BZL1|UBL5_HUMAN	sp|Q9BZL1|UBL5_HUMANtr|K7EQ43|K7EQ43_HUMAN	0.9984	0.000913	9|20	2	1332.65	1332.65	0.001226	2	5229.8	667.334	667.334	0.000613	0.91858	0.91858	seq71972_hf
MREIVHIQAGQCGNQIGA	-.n[35.07]MREIVHIQAGQC[160.03]GNQIGA.K	sp|Q13885|TBB2A_HUMAN	sp|Q13885|TBB2A_HUMANsp|Q13509|TBB3_HUMANsp|P07437|TBB5_HUMANsp|P04350|TBB4A_HUMANsp|Q9BVA1|TBB2B_HUMANsp|P68371|TBB4B_HUMANtr|G3V3W7|G3V3W7_HUMANtr|M0QY37|M0QY37_HUMANtr|M0QX14|M0QX14_HUMANtr|M0R0X0|M0R0X0_HUMANtr|M0QYM7|M0QYM7_HUMANtr|M0R278|M0R278_HUMANtr|M0R042|M0R042_HUMANtr|G3V5W4|G3V5W4_HUMANtr|M0QY85|M0QY85_HUMANtr|G3V3R4|G3V3R4_HUMANtr|G3V2N6|G3V2N6_HUMANtr|M0QZL7|M0QZL7_HUMANtr|M0R2T4|M…	1	2.98e-09	18|68	3	2015.03	2015.03	0.000994	2	5233.6	672.682	672.683	0.000331333	0.492555	0.492555	seq71972_hf
ALRYPMAVGLN	M.n[35.07]ALRYPM[147.04]AVGLN.K	sp|Q9Y3U8|RL36_HUMAN	sp|Q9Y3U8|RL36_HUMANtr|J3QSB5|J3QSB5_HUMANtr|J3KTD3|J3KTD3_HUMAN	0.9835	0.00984	12|20	2	1253.7	1253.7	0.001339	2	5234.4	627.858	627.859	0.000669	1.06553	1.06553	seq71972_hf
DAPEEEDHVLVLR	A.n[35.07]DAPEEEDHVLVLR.K	sp|P07237|PDIA1_HUMAN	sp|P07237|PDIA1_HUMANtr|I3L312|I3L312_HUMANtr|I3L0S0|I3L0S0_HUMANtr|I3L3P5|I3L3P5_HUMANtr|H7BZ94|H7BZ94_HUMANtr|I3NI03|I3NI03_HUMANtr|I3L1Y5|I3L1Y5_HUMANtr|I3L514|I3L514_HUMANtr|I3L3U6|I3L3U6_HUMAN	0.9999	6.87e-05	14|24	2	1554.81	1554.81	0.001558	1	5235	778.412	778.413	0.000779	1.00075	1.00075	seq71972_hf
MRPMRIFVNDDRHVMA	-.n[35.07]M[147.04]RPMRIFVNDDRHVMA.K	sp|Q12906|ILF3_HUMAN	sp|Q12906|ILF3_HUMANtr|K7EKJ9|K7EKJ9_HUMANtr|K7EM82|K7EM82_HUMANtr|K7ER69|K7ER69_HUMANtr|K7ERM6|K7ERM6_HUMANtr|K7ENK6|K7ENK6_HUMAN	0.9886	0.00992	9|90	4	2037.03	2037.03	0.005238	2	5236.4	510.264	510.266	0.0013095	2.56631	2.56631	seq71972_hf
GTTMYPGIADRMQ	G.n[29.04]GTTMYPGIADRMQ.K	sp|P68133|ACTS_HUMAN	sp|P68133|ACTS_HUMANsp|P60709|ACTB_HUMANsp|P68032|ACTC_HUMANsp|P63261|ACTG_HUMANsp|P63267|ACTH_HUMANsp|P62736|ACTA_HUMANtr|A0A2R8YFE2|A0A2R8YFE2_HUMANtr|A0A2R8Y793|A0A2R8Y793_HUMANtr|A6NL76|A6NL76_HUMAN	0.9999	5.2e-05	8|24	2	1467.69	1467.69	0.001843	1	5237.1	734.85	734.851	0.0009215	1.254	1.254	seq71972_hf
DAPEEEDHVLVLR	A.n[29.04]DAPEEEDHVLVLR.K	sp|P07237|PDIA1_HUMAN	sp|P07237|PDIA1_HUMANtr|I3L312|I3L312_HUMANtr|I3L0S0|I3L0S0_HUMANtr|I3L3P5|I3L3P5_HUMANtr|H7BZ94|H7BZ94_HUMANtr|I3NI03|I3NI03_HUMANtr|I3L1Y5|I3L1Y5_HUMANtr|I3L514|I3L514_HUMANtr|I3L3U6|I3L3U6_HUMAN	1	4.42e-06	15|24	2	1548.78	1548.78	0.002427	1	5238.3	775.396	775.398	0.001213	1.56436	1.56436	seq71972_hf
MREIVHIQAGQCGNQIGA	-.n[35.07]MREIVHIQAGQC[160.03]GNQIGA.K	sp|Q13885|TBB2A_HUMAN	sp|Q13885|TBB2A_HUMANsp|Q13509|TBB3_HUMANsp|P07437|TBB5_HUMANsp|P04350|TBB4A_HUMANsp|Q9BVA1|TBB2B_HUMANsp|P68371|TBB4B_HUMANtr|G3V3W7|G3V3W7_HUMANtr|M0QY37|M0QY37_HUMANtr|M0QX14|M0QX14_HUMANtr|M0R0X0|M0R0X0_HUMANtr|M0QYM7|M0QYM7_HUMANtr|M0R278|M0R278_HUMANtr|M0R042|M0R042_HUMANtr|G3V5W4|G3V5W4_HUMANtr|M0QY85|M0QY85_HUMANtr|G3V3R4|G3V3R4_HUMANtr|G3V2N6|G3V2N6_HUMANtr|M0QZL7|M0QZL7_HUMANtr|M0R2T4|M…	0.9994	0.000146	5|34	2	2016.03	2015.03	1.00591	2	5238.4	1008.52	1009.02	0.502953	498.456	1.26707	seq71972_hf
GGTTMYPGIADRMQ	S.n[35.07]GGTTMYPGIADRMQ.K	sp|P68133|ACTS_HUMAN	sp|P68133|ACTS_HUMANsp|P60709|ACTB_HUMANsp|P68032|ACTC_HUMANsp|P63261|ACTG_HUMANsp|P63267|ACTH_HUMANsp|P62736|ACTA_HUMANtr|A0A2R8YFE2|A0A2R8YFE2_HUMANtr|A0A2R8Y793|A0A2R8Y793_HUMANtr|A6NL76|A6NL76_HUMAN	0.998	0.000157	7|26	2	1531.74	1530.74	1.00374	1	5240.4	766.376	766.878	0.501869	654.431	0.252974	seq71972_hf
DAPEEEDHVLVLR	A.n[35.07]DAPEEEDHVLVLR.K	sp|P07237|PDIA1_HUMAN	sp|P07237|PDIA1_HUMANtr|I3L312|I3L312_HUMANtr|I3L0S0|I3L0S0_HUMANtr|I3L3P5|I3L3P5_HUMANtr|H7BZ94|H7BZ94_HUMANtr|I3NI03|I3NI03_HUMANtr|I3L1Y5|I3L1Y5_HUMANtr|I3L514|I3L514_HUMANtr|I3L3U6|I3L3U6_HUMAN	1	5.48e-08	21|48	3	1554.81	1554.81	-0.000496	1	5241.9	519.277	519.277	-0.000165667	-0.319033	-0.319033	seq71972_hf
ALRYPMAVGLN	M.n[29.04]ALRYPM[147.04]AVGLN.K	sp|Q9Y3U8|RL36_HUMAN	sp|Q9Y3U8|RL36_HUMANtr|J3QSB5|J3QSB5_HUMANtr|J3KTD3|J3KTD3_HUMAN	0.9841	0.0095	11|20	2	1247.67	1247.67	0.001551	2	5243.8	624.842	624.843	0.000775	1.24031	1.24031	seq71972_hf
GFLRDNQLSEVAN	L.n[35.07]GFLRDNQLSEVAN.K	sp|Q14978|NOLC1_HUMAN	sp|Q14978|NOLC1_HUMANtr|S4R341|S4R341_HUMANtr|S4R402|S4R402_HUMANtr|A0A0A0MRM9|A0A0A0MRM9_HUMANtr|S4R349|S4R349_HUMAN	0.9999	6.7e-05	9|24	2	1495.79	1495.78	0.00346	1	5243.9	748.899	748.901	0.00173	2.31005	2.31005	seq71972_hf
GGTTMYPGIADRMQ	S.n[29.04]GGTTMYPGIADRMQ.K	sp|P68133|ACTS_HUMAN	sp|P68133|ACTS_HUMANsp|P60709|ACTB_HUMANsp|P68032|ACTC_HUMANsp|P63261|ACTG_HUMANsp|P63267|ACTH_HUMANsp|P62736|ACTA_HUMANtr|A0A2R8YFE2|A0A2R8YFE2_HUMANtr|A0A2R8Y793|A0A2R8Y793_HUMANtr|A6NL76|A6NL76_HUMAN	0.9999	1.29e-05	10|26	2	1524.71	1524.71	-0.001311	1	5244.8	763.361	763.36	-0.000655	-0.858049	-0.858049	seq71972_hf
MREIVHIQAGQCGNQIGA	-.n[29.04]MREIVHIQAGQC[160.03]GNQIGA.K	sp|Q13885|TBB2A_HUMAN	sp|Q13885|TBB2A_HUMANsp|Q13509|TBB3_HUMANsp|P07437|TBB5_HUMANsp|P04350|TBB4A_HUMANsp|Q9BVA1|TBB2B_HUMANsp|P68371|TBB4B_HUMANtr|G3V3W7|G3V3W7_HUMANtr|M0QY37|M0QY37_HUMANtr|M0QX14|M0QX14_HUMANtr|M0R0X0|M0R0X0_HUMANtr|M0QYM7|M0QYM7_HUMANtr|M0R278|M0R278_HUMANtr|M0R042|M0R042_HUMANtr|G3V5W4|G3V5W4_HUMANtr|M0QY85|M0QY85_HUMANtr|G3V3R4|G3V3R4_HUMANtr|G3V2N6|G3V2N6_HUMANtr|M0QZL7|M0QZL7_HUMANtr|M0R2T4|M…	0.9999	6.64e-06	8|34	2	2010	2008.99	1.00354	2	5244.9	1005.5	1006.01	0.501773	498.777	0.0969179	seq71972_hf
GTTMYPGIADRMQ	G.n[35.07]GTTMYPGIADRMQ.K	sp|P68133|ACTS_HUMAN	sp|P68133|ACTS_HUMANsp|P60709|ACTB_HUMANsp|P68032|ACTC_HUMANsp|P63261|ACTG_HUMANsp|P63267|ACTH_HUMANsp|P62736|ACTA_HUMANtr|A0A2R8YFE2|A0A2R8YFE2_HUMANtr|A0A2R8Y793|A0A2R8Y793_HUMANtr|A6NL76|A6NL76_HUMAN	1	6.05e-06	12|24	2	1473.72	1473.72	0.002008	1	5245.1	737.866	737.867	0.0010045	1.36136	1.36136	seq71972_hf
GFLRDNQLSEVAN	L.n[29.04]GFLRDNQLSEVAN.K	sp|Q14978|NOLC1_HUMAN	sp|Q14978|NOLC1_HUMANtr|S4R341|S4R341_HUMANtr|S4R402|S4R402_HUMANtr|A0A0A0MRM9|A0A0A0MRM9_HUMANtr|S4R349|S4R349_HUMAN	0.9177	0.0502	7|24	2	1489.75	1489.75	0.001769	1	5245.5	745.884	745.884	0.000885	1.18651	1.18651	seq71972_hf
MRPMRIFVNDDRHVMA	-.n[29.04]M[147.04]RPMRIFVNDDRHVMA.K	sp|Q12906|ILF3_HUMAN	sp|Q12906|ILF3_HUMANtr|K7EKJ9|K7EKJ9_HUMANtr|K7EM82|K7EM82_HUMANtr|K7ER69|K7ER69_HUMANtr|K7ERM6|K7ERM6_HUMANtr|K7ENK6|K7ENK6_HUMAN	0.9875	0.0108	8|90	4	2032	2031	1.00532	2	5246.6	508.756	509.008	0.251329	493.763	0.966095	seq71972_hf
MREIVHIQAGQCGNQIGA	-.n[29.04]MREIVHIQAGQC[160.03]GNQIGA.K	sp|Q13885|TBB2A_HUMAN	sp|Q13885|TBB2A_HUMANsp|Q13509|TBB3_HUMANsp|P07437|TBB5_HUMANsp|P04350|TBB4A_HUMANsp|Q9BVA1|TBB2B_HUMANsp|P68371|TBB4B_HUMANtr|G3V3W7|G3V3W7_HUMANtr|M0QY37|M0QY37_HUMANtr|M0QX14|M0QX14_HUMANtr|M0R0X0|M0R0X0_HUMANtr|M0QYM7|M0QYM7_HUMANtr|M0R278|M0R278_HUMANtr|M0R042|M0R042_HUMANtr|G3V5W4|G3V5W4_HUMANtr|M0QY85|M0QY85_HUMANtr|G3V3R4|G3V3R4_HUMANtr|G3V2N6|G3V2N6_HUMANtr|M0QZL7|M0QZL7_HUMANtr|M0R2T4|M…	1	5.22e-07	17|68	3	2009	2008.99	0.003176	2	5247.8	670.672	670.673	0.00105833	1.57802	1.57802	seq71972_hf
DAPEEEDHVLVLR	A.n[29.04]DAPEEEDHVLVLR.K	sp|P07237|PDIA1_HUMAN	sp|P07237|PDIA1_HUMANtr|I3L312|I3L312_HUMANtr|I3L0S0|I3L0S0_HUMANtr|I3L3P5|I3L3P5_HUMANtr|H7BZ94|H7BZ94_HUMANtr|I3NI03|I3NI03_HUMANtr|I3L1Y5|I3L1Y5_HUMANtr|I3L514|I3L514_HUMANtr|I3L3U6|I3L3U6_HUMAN	1	5.34e-10	17|48	3	1548.78	1548.78	0.004576	1	5249.3	517.267	517.268	0.00152533	2.94882	2.94882	seq71972_hf
MIEVVCNDRLG	-.n[29.04]MIEVVC[160.03]NDRLG.K	sp|Q9BZL1|UBL5_HUMAN	sp|Q9BZL1|UBL5_HUMANtr|K7EQ43|K7EQ43_HUMAN	0.9999	6.27e-05	11|20	2	1332.65	1332.65	0.00189	2	5249.9	667.334	667.335	0.000945	1.41608	1.41608	seq71972_hf
DAPEEEDHVLVLR	A.n[29.04]DAPEEEDHVLVLR.K	sp|P07237|PDIA1_HUMAN	sp|P07237|PDIA1_HUMANtr|I3L312|I3L312_HUMANtr|I3L0S0|I3L0S0_HUMANtr|I3L3P5|I3L3P5_HUMANtr|H7BZ94|H7BZ94_HUMANtr|I3NI03|I3NI03_HUMANtr|I3L1Y5|I3L1Y5_HUMANtr|I3L514|I3L514_HUMANtr|I3L3U6|I3L3U6_HUMAN	1	1.99e-06	17|24	2	1548.78	1548.78	0.003905	1	5258.7	775.396	775.398	0.0019525	2.51806	2.51806	seq71972_hf
SVDIPLD	Y.n[29.04]SVDIPLD.K	sp|P61353|RL27_HUMAN	sp|P61353|RL27_HUMANtr|K7ELC7|K7ELC7_HUMAN	0.9205	0.0484	7|12	2	785.418	785.417	0.000979	1	5261.5	393.716	393.716	0.0004895	1.24328	1.24328	seq71972_hf
GGTTMYPGIADRMQ	S.n[35.07]GGTTMYPGIADRMQ.K	sp|P68133|ACTS_HUMAN	sp|P68133|ACTS_HUMANsp|P60709|ACTB_HUMANsp|P68032|ACTC_HUMANsp|P63261|ACTG_HUMANsp|P63267|ACTH_HUMANsp|P62736|ACTA_HUMANtr|A0A2R8YFE2|A0A2R8YFE2_HUMANtr|A0A2R8Y793|A0A2R8Y793_HUMANtr|A6NL76|A6NL76_HUMAN	0.9986	0.000814	5|26	2	1530.74	1530.74	0.003005	1	5261.6	766.376	766.378	0.0015025	1.96052	1.96052	seq71972_hf
DAPEEEDHVLVLR	A.n[35.07]DAPEEEDHVLVLR.K	sp|P07237|PDIA1_HUMAN	sp|P07237|PDIA1_HUMANtr|I3L312|I3L312_HUMANtr|I3L0S0|I3L0S0_HUMANtr|I3L3P5|I3L3P5_HUMANtr|H7BZ94|H7BZ94_HUMANtr|I3NI03|I3NI03_HUMANtr|I3L1Y5|I3L1Y5_HUMANtr|I3L514|I3L514_HUMANtr|I3L3U6|I3L3U6_HUMAN	1	3.91e-09	20|48	3	1554.81	1554.81	0.003126	1	5262.2	519.277	519.278	0.001042	2.00663	2.00663	seq71972_hf
ALRYPMAVGLN	M.n[29.04]ALRYPM[147.04]AVGLN.K	sp|Q9Y3U8|RL36_HUMAN	sp|Q9Y3U8|RL36_HUMANtr|J3QSB5|J3QSB5_HUMANtr|J3KTD3|J3KTD3_HUMAN	0.9864	0.00809	12|20	2	1247.67	1247.67	0.003838	2	5264.2	624.842	624.844	0.001919	3.07117	3.07117	seq71972_hf
MRPMRIFVNDDRHVMA	-.n[35.07]M[147.04]RPMRIFVNDDRHVMA.K	sp|Q12906|ILF3_HUMAN	sp|Q12906|ILF3_HUMANtr|K7EKJ9|K7EKJ9_HUMANtr|K7EM82|K7EM82_HUMANtr|K7ER69|K7ER69_HUMANtr|K7ERM6|K7ERM6_HUMANtr|K7ENK6|K7ENK6_HUMAN	0.9832	0.00563	10|90	4	2037.04	2037.03	0.008066	2	5265.4	510.264	510.266	0.0020165	3.95186	3.95186	seq71972_hf
MREIVHIQAGQCGNQIGA	-.n[29.04]MREIVHIQAGQC[160.03]GNQIGA.K	sp|Q13885|TBB2A_HUMAN	sp|Q13885|TBB2A_HUMANsp|Q13509|TBB3_HUMANsp|P07437|TBB5_HUMANsp|P04350|TBB4A_HUMANsp|Q9BVA1|TBB2B_HUMANsp|P68371|TBB4B_HUMANtr|G3V3W7|G3V3W7_HUMANtr|M0QY37|M0QY37_HUMANtr|M0QX14|M0QX14_HUMANtr|M0R0X0|M0R0X0_HUMANtr|M0QYM7|M0QYM7_HUMANtr|M0R278|M0R278_HUMANtr|M0R042|M0R042_HUMANtr|G3V5W4|G3V5W4_HUMANtr|M0QY85|M0QY85_HUMANtr|G3V3R4|G3V3R4_HUMANtr|G3V2N6|G3V2N6_HUMANtr|M0QZL7|M0QZL7_HUMANtr|M0R2T4|M…	1	2.76e-06	18|68	3	2009	2008.99	0.004823	2	5268.2	670.672	670.673	0.00160767	2.39709	2.39709	seq71972_hf
DAPEEEDHVLVLR	A.n[29.04]DAPEEEDHVLVLR.K	sp|P07237|PDIA1_HUMAN	sp|P07237|PDIA1_HUMANtr|I3L312|I3L312_HUMANtr|I3L0S0|I3L0S0_HUMANtr|I3L3P5|I3L3P5_HUMANtr|H7BZ94|H7BZ94_HUMANtr|I3NI03|I3NI03_HUMANtr|I3L1Y5|I3L1Y5_HUMANtr|I3L514|I3L514_HUMANtr|I3L3U6|I3L3U6_HUMAN	1	1.58e-09	19|48	3	1548.78	1548.78	0.003283	1	5269.6	517.267	517.268	0.001094	2.11496	2.11496	seq71972_hf
DAPEEEDHVLVLR	A.n[29.04]DAPEEEDHVLVLR.K	sp|P07237|PDIA1_HUMAN	sp|P07237|PDIA1_HUMANtr|I3L312|I3L312_HUMANtr|I3L0S0|I3L0S0_HUMANtr|I3L3P5|I3L3P5_HUMANtr|H7BZ94|H7BZ94_HUMANtr|I3NI03|I3NI03_HUMANtr|I3L1Y5|I3L1Y5_HUMANtr|I3L514|I3L514_HUMANtr|I3L3U6|I3L3U6_HUMAN	0.9999	1.86e-05	10|24	2	1548.78	1548.78	-6.1e-05	1	5280.7	775.396	775.396	-3.05e-05	-0.0393347	-0.0393347	seq71972_hf
DAPEEEDHVLVLR	A.n[35.07]DAPEEEDHVLVLR.K	sp|P07237|PDIA1_HUMAN	sp|P07237|PDIA1_HUMANtr|I3L312|I3L312_HUMANtr|I3L0S0|I3L0S0_HUMANtr|I3L3P5|I3L3P5_HUMANtr|H7BZ94|H7BZ94_HUMANtr|I3NI03|I3NI03_HUMANtr|I3L1Y5|I3L1Y5_HUMANtr|I3L514|I3L514_HUMANtr|I3L3U6|I3L3U6_HUMAN	1	9.47e-09	17|48	3	1554.81	1554.81	0.003694	1	5282.5	519.277	519.279	0.001231	2.3706	2.3706	seq71972_hf
MRPMRIFVNDDRHVMA	-.n[29.04]M[147.04]RPMRIFVNDDRHVMA.K	sp|Q12906|ILF3_HUMAN	sp|Q12906|ILF3_HUMANtr|K7EKJ9|K7EKJ9_HUMANtr|K7EM82|K7EM82_HUMANtr|K7ER69|K7ER69_HUMANtr|K7ERM6|K7ERM6_HUMANtr|K7ENK6|K7ENK6_HUMAN	0.9943	0.0112	10|120	5	2031	2031	0.001695	2	5283.2	407.207	407.207	0.000339	0.832501	0.832501	seq71972_hf
ALRYPMAVGLN	M.n[29.04]ALRYPM[147.04]AVGLN.K	sp|Q9Y3U8|RL36_HUMAN	sp|Q9Y3U8|RL36_HUMANtr|J3QSB5|J3QSB5_HUMANtr|J3KTD3|J3KTD3_HUMAN	0.9758	0.0107	10|20	2	1247.67	1247.67	0.00464	2	5284.5	624.842	624.844	0.0023195	3.71212	3.71212	seq71972_hf
MRPMRIFVNDDRHVMA	-.n[35.07]M[147.04]RPMRIFVNDDRHVMA.K	sp|Q12906|ILF3_HUMAN	sp|Q12906|ILF3_HUMANtr|K7EKJ9|K7EKJ9_HUMANtr|K7EM82|K7EM82_HUMANtr|K7ER69|K7ER69_HUMANtr|K7ERM6|K7ERM6_HUMANtr|K7ENK6|K7ENK6_HUMAN	0.9972	0.00275	12|90	4	2037.03	2037.03	0.003764	2	5285.9	510.264	510.265	0.000941	1.84414	1.84414	seq71972_hf
MRPMRIFVNDDRHVMA	-.n[29.04]MRPM[147.04]RIFVNDDRHVMA.K	sp|Q12906|ILF3_HUMAN	sp|Q12906|ILF3_HUMANtr|K7EKJ9|K7EKJ9_HUMANtr|K7EM82|K7EM82_HUMANtr|K7ER69|K7ER69_HUMANtr|K7ERM6|K7ERM6_HUMANtr|K7ENK6|K7ENK6_HUMAN	0.9914	0.00773	10|90	4	2031	2031	0.004969	2	5287.5	508.756	508.758	0.00124225	2.44173	2.44173	seq71972_hf
MREIVHIQAGQCGNQIGA	-.n[29.04]MREIVHIQAGQC[160.03]GNQIGA.K	sp|Q13885|TBB2A_HUMAN	sp|Q13885|TBB2A_HUMANsp|Q13509|TBB3_HUMANsp|P07437|TBB5_HUMANsp|P04350|TBB4A_HUMANsp|Q9BVA1|TBB2B_HUMANsp|P68371|TBB4B_HUMANtr|G3V3W7|G3V3W7_HUMANtr|M0QY37|M0QY37_HUMANtr|M0QX14|M0QX14_HUMANtr|M0R0X0|M0R0X0_HUMANtr|M0QYM7|M0QYM7_HUMANtr|M0R278|M0R278_HUMANtr|M0R042|M0R042_HUMANtr|G3V5W4|G3V5W4_HUMANtr|M0QY85|M0QY85_HUMANtr|G3V3R4|G3V3R4_HUMANtr|G3V2N6|G3V2N6_HUMANtr|M0QZL7|M0QZL7_HUMANtr|M0R2T4|M…	1	2.92e-06	14|68	3	2009	2008.99	0.003674	2	5288.5	670.672	670.673	0.00122433	1.82553	1.82553	seq71972_hf
MRPMRIFVNDDRHVMA	-.n[35.07]M[147.04]RPMRIFVNDDRHVMA.K	sp|Q12906|ILF3_HUMAN	sp|Q12906|ILF3_HUMANtr|K7EKJ9|K7EKJ9_HUMANtr|K7EM82|K7EM82_HUMANtr|K7ER69|K7ER69_HUMANtr|K7ERM6|K7ERM6_HUMANtr|K7ENK6|K7ENK6_HUMAN	0.9623	0.0553	12|120	5	2037.03	2037.03	0.002906	2	5289.7	408.413	408.414	0.0005812	1.42307	1.42307	seq71972_hf
GAAAEDIVASEQSLGQ	D.n[35.07]GAAAEDIVASEQSLGQ.K	sp|P33991|MCM4_HUMAN	sp|P33991|MCM4_HUMANtr|E5RFJ8|E5RFJ8_HUMAN	1	3.35e-07	11|30	2	1578.8	1578.79	0.003976	1	5291.5	790.405	790.407	0.001988	2.51516	2.51516	seq71972_hf
MEDSASASLSSAAATGTSTSTPAAPTAR	-.n[29.04]M[147.04]EDSASASLSSAAATGTSTSTPAAPTAR.K	sp|O76021|RL1D1_HUMAN	sp|O76021|RL1D1_HUMANtr|J3KPU7|J3KPU7_HUMANtr|I3L4T8|I3L4T8_HUMANtr|J3QSV6|J3QSV6_HUMANtr|I3L1Y4|I3L1Y4_HUMANtr|I3L2F2|I3L2F2_HUMANtr|I3L3U9|I3L3U9_HUMAN	0.999	7.16e-05	6|54	2	2640.21	2640.22	-0.003515	2	5296.2	1321.12	1321.11	-0.0017575	-1.33032	-1.33032	seq71972_hf
EAEEETTNDNGVLVLEPAR	R.n[29.04]EAEEETTNDNGVLVLEPAR.K	sp|P43121|MUC18_HUMAN	sp|P43121|MUC18_HUMAN	0.9846	1.91e-05	10|72	3	2113.05	2113.02	0.032746	1	5303.3	705.346	705.357	0.010915	15.4744	15.4744	seq71972_hf
EAEEETTNDNGVLVLEPAR	R.n[29.04]EAEEETTNDNGVLVLEPAR.K	sp|P43121|MUC18_HUMAN	sp|P43121|MUC18_HUMAN	0.9989	5.69e-05	6|36	2	2114.02	2113.02	1.00334	1	5304.4	1057.52	1058.02	0.501669	474.16	-0.0051984	seq71972_hf
MRPMRIFVNDDRHVMA	-.n[29.04]MRPM[147.04]RIFVNDDRHVMA.K	sp|Q12906|ILF3_HUMAN	sp|Q12906|ILF3_HUMANtr|K7EKJ9|K7EKJ9_HUMANtr|K7EM82|K7EM82_HUMANtr|K7ER69|K7ER69_HUMANtr|K7ERM6|K7ERM6_HUMANtr|K7ENK6|K7ENK6_HUMAN	0.9881	0.0209	11|120	5	2031	2031	0.002635	2	5305.7	407.207	407.207	0.000527	1.29418	1.29418	seq71972_hf
EAEEETTNDNGVLVLEPAR	R.n[35.07]EAEEETTNDNGVLVLEPAR.K	sp|P43121|MUC18_HUMAN	sp|P43121|MUC18_HUMAN	0.9999	1.43e-05	6|36	2	2120.06	2119.05	1.00717	1	5305.8	1060.53	1061.04	0.503583	474.615	1.79871	seq71972_hf
MRPMRIFVNDDRHVMA	-.n[35.07]M[147.04]RPMRIFVNDDRHVMA.K	sp|Q12906|ILF3_HUMAN	sp|Q12906|ILF3_HUMANtr|K7EKJ9|K7EKJ9_HUMANtr|K7EM82|K7EM82_HUMANtr|K7ER69|K7ER69_HUMANtr|K7ERM6|K7ERM6_HUMANtr|K7ENK6|K7ENK6_HUMAN	0.9812	0.0157	8|90	4	2037.03	2037.03	0.003891	2	5306.1	510.264	510.265	0.00097275	1.90636	1.90636	seq71972_hf
DAPEEEDHVLVLR	A.n[29.04]DAPEEEDHVLVLR.K	sp|P07237|PDIA1_HUMAN	sp|P07237|PDIA1_HUMANtr|I3L312|I3L312_HUMANtr|I3L0S0|I3L0S0_HUMANtr|I3L3P5|I3L3P5_HUMANtr|H7BZ94|H7BZ94_HUMANtr|I3NI03|I3NI03_HUMANtr|I3L1Y5|I3L1Y5_HUMANtr|I3L514|I3L514_HUMANtr|I3L3U6|I3L3U6_HUMAN	0.988	0.00714	6|24	2	1548.78	1548.78	0.001494	1	5306.8	775.396	775.397	0.000747	0.963377	0.963377	seq71972_hf
MREIVHIQAGQCGNQIGA	-.n[29.04]MREIVHIQAGQC[160.03]GNQIGA.K	sp|Q13885|TBB2A_HUMAN	sp|Q13885|TBB2A_HUMANsp|Q13509|TBB3_HUMANsp|P07437|TBB5_HUMANsp|P04350|TBB4A_HUMANsp|Q9BVA1|TBB2B_HUMANsp|P68371|TBB4B_HUMANtr|G3V3W7|G3V3W7_HUMANtr|M0QY37|M0QY37_HUMANtr|M0QX14|M0QX14_HUMANtr|M0R0X0|M0R0X0_HUMANtr|M0QYM7|M0QYM7_HUMANtr|M0R278|M0R278_HUMANtr|M0R042|M0R042_HUMANtr|G3V5W4|G3V5W4_HUMANtr|M0QY85|M0QY85_HUMANtr|G3V3R4|G3V3R4_HUMANtr|G3V2N6|G3V2N6_HUMANtr|M0QZL7|M0QZL7_HUMANtr|M0R2T4|M…	0.9999	1.12e-05	15|68	3	2010	2008.99	1.00335	2	5309.1	670.672	671.006	0.334449	498.43	-0.000993533	seq71972_hf
MRPMRIFVNDDRHVMA	-.n[29.04]MRPM[147.04]RIFVNDDRHVMA.K	sp|Q12906|ILF3_HUMAN	sp|Q12906|ILF3_HUMANtr|K7EKJ9|K7EKJ9_HUMANtr|K7EM82|K7EM82_HUMANtr|K7ER69|K7ER69_HUMANtr|K7ERM6|K7ERM6_HUMANtr|K7ENK6|K7ENK6_HUMAN	0.9978	0.00223	12|90	4	2031	2031	0.004822	2	5309.1	508.756	508.758	0.0012055	2.3695	2.3695	seq71972_hf
GAAAEDIVASEQSLGQ	D.n[35.07]GAAAEDIVASEQSLGQ.K	sp|P33991|MCM4_HUMAN	sp|P33991|MCM4_HUMANtr|E5RFJ8|E5RFJ8_HUMAN	1	4.86e-08	14|30	2	1578.8	1578.79	0.003914	1	5312.1	790.405	790.407	0.001957	2.47594	2.47594	seq71972_hf
MRPMRIFVNDDRHVMA	-.n[35.07]MRPM[147.04]RIFVNDDRHVMA.K	sp|Q12906|ILF3_HUMAN	sp|Q12906|ILF3_HUMANtr|K7EKJ9|K7EKJ9_HUMANtr|K7EM82|K7EM82_HUMANtr|K7ER69|K7ER69_HUMANtr|K7ERM6|K7ERM6_HUMANtr|K7ENK6|K7ENK6_HUMAN	0.9878	0.0214	14|120	5	2037.03	2037.03	0.003974	2	5312.2	408.413	408.414	0.0007948	1.94607	1.94607	seq71972_hf
APAVTQHAPYF	H.n[35.07]APAVTQHAPYF.K	sp|P30048|PRDX3_HUMAN	sp|P30048|PRDX3_HUMAN	0.9945	0.00326	6|20	2	1234.66	1234.66	0.002134	1	5321.4	618.335	618.336	0.001067	1.7256	1.7256	seq71972_hf
FGSDQSENVDRGAGSIREAGGAFG	G.n[35.07]FGSDQSENVDRGAGSIREAGGAFG.K	sp|Q9UII2|ATIF1_HUMAN	sp|Q9UII2|ATIF1_HUMANtr|A0A0B4J230|A0A0B4J230_HUMAN	1	1.54e-07	15|92	3	2417.15	2417.14	0.006734	1	5323.7	806.721	806.724	0.00224467	2.78245	2.78245	seq71972_hf
EAEEETTNDNGVLVLEPAR	R.n[29.04]EAEEETTNDNGVLVLEPAR.K	sp|P43121|MUC18_HUMAN	sp|P43121|MUC18_HUMAN	0.9991	0.000438	14|72	3	2114.02	2113.02	1.00558	1	5324.8	705.346	705.682	0.335195	474.994	1.05524	seq71972_hf
SALTPDETYVP	F.n[29.04]SALTPDETYVP.K	sp|ALBU_BOVIN|	sp|ALBU_BOVIN|	0.9608	0.00767	7|20	2	1219.6	1219.6	0.005255	1	5326.1	610.806	610.809	0.0026275	4.30168	4.30168	seq71972_hf
MRPMRIFVNDDRHVMA	-.n[35.07]MRPM[147.04]RIFVNDDRHVMA.K	sp|Q12906|ILF3_HUMAN	sp|Q12906|ILF3_HUMANtr|K7EKJ9|K7EKJ9_HUMANtr|K7EM82|K7EM82_HUMANtr|K7ER69|K7ER69_HUMANtr|K7ERM6|K7ERM6_HUMANtr|K7ENK6|K7ENK6_HUMAN	0.9994	0.000641	13|90	4	2038.03	2037.03	1.0067	2	5326.6	510.264	510.516	0.251676	492.983	1.64197	seq71972_hf
EAEEETTNDNGVLVLEPAR	R.n[35.07]EAEEETTNDNGVLVLEPAR.K	sp|P43121|MUC18_HUMAN	sp|P43121|MUC18_HUMAN	1	2.5e-09	15|36	2	2119.06	2119.05	0.005947	1	5327.1	1060.53	1060.53	0.002973	2.8033	2.8033	seq71972_hf
MRPMRIFVNDDRHVMA	-.n[29.04]M[147.04]RPMRIFVNDDRHVMA.K	sp|Q12906|ILF3_HUMAN	sp|Q12906|ILF3_HUMANtr|K7EKJ9|K7EKJ9_HUMANtr|K7EM82|K7EM82_HUMANtr|K7ER69|K7ER69_HUMANtr|K7ERM6|K7ERM6_HUMANtr|K7ENK6|K7ENK6_HUMAN	0.9936	0.0059	10|90	4	2031	2031	0.004118	2	5329.4	508.756	508.757	0.0010295	2.02356	2.02356	seq71972_hf
MREIVHIQAGQCGNQIGA	-.n[29.04]MREIVHIQAGQC[160.03]GNQIGA.K	sp|Q13885|TBB2A_HUMAN	sp|Q13885|TBB2A_HUMANsp|Q13509|TBB3_HUMANsp|P07437|TBB5_HUMANsp|P04350|TBB4A_HUMANsp|Q9BVA1|TBB2B_HUMANsp|P68371|TBB4B_HUMANtr|G3V3W7|G3V3W7_HUMANtr|M0QY37|M0QY37_HUMANtr|M0QX14|M0QX14_HUMANtr|M0R0X0|M0R0X0_HUMANtr|M0QYM7|M0QYM7_HUMANtr|M0R278|M0R278_HUMANtr|M0R042|M0R042_HUMANtr|G3V5W4|G3V5W4_HUMANtr|M0QY85|M0QY85_HUMANtr|G3V3R4|G3V3R4_HUMANtr|G3V2N6|G3V2N6_HUMANtr|M0QZL7|M0QZL7_HUMANtr|M0R2T4|M…	0.9825	3.64e-05	12|68	3	2009.98	2008.99	0.984122	2	5330.3	670.672	671	0.328041	488.883	-9.55192	seq71972_hf
EAEEETTNDNGVLVLEPAR	R.n[29.04]EAEEETTNDNGVLVLEPAR.K	sp|P43121|MUC18_HUMAN	sp|P43121|MUC18_HUMAN	1	4.39e-13	13|36	2	2114.03	2113.02	1.00993	1	5332.3	1057.52	1058.02	0.504966	477.274	3.11005	seq71972_hf
FGSDQSENVDRGAGSIREAGGAFG	G.n[29.04]FGSDQSENVDRGAGSIREAGGAFG.K	sp|Q9UII2|ATIF1_HUMAN	sp|Q9UII2|ATIF1_HUMANtr|A0A0B4J230|A0A0B4J230_HUMAN	1	2.38e-09	18|92	3	2411.12	2411.11	0.007268	1	5333	804.711	804.713	0.00242267	3.0106	3.0106	seq71972_hf
STAVYSATPVPTPSLPERTPGNERPPRR	F.n[35.07]STAVYSATPVPTPSLPERTPGNERPPRR.K	sp|P82673|RT35_HUMAN	sp|P82673|RT35_HUMANtr|H0YG82|H0YG82_HUMAN	0.9998	0.000106	11|162	4	3067.65	3066.64	1.00364	1	5341	767.668	767.919	0.250911	326.742	0.0960388	seq71972_hf
FTTGDAGASSTYPMQCSALR	D.n[29.04]FTTGDAGASSTYPMQC[160.03]SALR.K	sp|Q9GZV4|IF5A2_HUMAN	sp|Q9GZV4|IF5A2_HUMANtr|C9J7B5|C9J7B5_HUMANtr|F8WCJ1|F8WCJ1_HUMAN	0.9999	3.37e-05	6|38	2	2147.97	2147.96	0.005303	1	5341	1074.99	1074.99	0.002651	2.46607	2.46607	seq71972_hf
STAVYSATPVPTPSLPERTPGNERPPRR	F.n[29.04]STAVYSATPVPTPSLPERTPGNERPPRR.K	sp|P82673|RT35_HUMAN	sp|P82673|RT35_HUMANtr|H0YG82|H0YG82_HUMAN	1	1.61e-07	12|162	4	3060.62	3060.61	0.008851	1	5341.1	766.16	766.162	0.00221275	2.8881	2.8881	seq71972_hf
APAVTQHAPYF	H.n[35.07]APAVTQHAPYF.K	sp|P30048|PRDX3_HUMAN	sp|P30048|PRDX3_HUMAN	1	6.54e-07	10|20	2	1234.66	1234.66	0.001833	1	5341.6	618.335	618.336	0.0009165	1.4822	1.4822	seq71972_hf
FTTGDAGASSTYPMQCSALR	D.n[29.04]FTTGDAGASSTYPMQC[160.03]SALR.K	sp|Q9GZV4|IF5A2_HUMAN	sp|Q9GZV4|IF5A2_HUMANtr|C9J7B5|C9J7B5_HUMANtr|F8WCJ1|F8WCJ1_HUMAN	0.999	0.000578	15|76	3	2147.96	2147.96	0.003031	1	5341.8	716.994	716.995	0.00101033	1.40912	1.40912	seq71972_hf
FTTGDAGASSTYPMQCSALR	D.n[35.07]FTTGDAGASSTYPMQC[160.03]SALR.K	sp|Q9GZV4|IF5A2_HUMAN	sp|Q9GZV4|IF5A2_HUMANtr|C9J7B5|C9J7B5_HUMANtr|F8WCJ1|F8WCJ1_HUMAN	0.9998	0.000114	6|38	2	2154	2153.99	0.006201	1	5341.9	1078	1078.01	0.0031	2.87568	2.87568	seq71972_hf
APAVTQHAPYF	H.n[29.04]APAVTQHAPYF.K	sp|P30048|PRDX3_HUMAN	sp|P30048|PRDX3_HUMAN	0.9997	0.000176	9|20	2	1228.63	1228.62	0.001899	1	5343.7	615.319	615.32	0.0009495	1.5431	1.5431	seq71972_hf
FGSDQSENVDRGAGSIREAGGAFG	G.n[35.07]FGSDQSENVDRGAGSIREAGGAFG.K	sp|Q9UII2|ATIF1_HUMAN	sp|Q9UII2|ATIF1_HUMANtr|A0A0B4J230|A0A0B4J230_HUMAN	1	6.9e-07	12|92	3	2418.15	2417.14	1.0061	1	5343.8	806.721	807.057	0.335365	415.541	1.13416	seq71972_hf
FTTGDAGASSTYPMQCSALR	D.n[35.07]FTTGDAGASSTYPMQC[160.03]SALR.K	sp|Q9GZV4|IF5A2_HUMAN	sp|Q9GZV4|IF5A2_HUMANtr|C9J7B5|C9J7B5_HUMANtr|F8WCJ1|F8WCJ1_HUMAN	1	1.87e-07	15|76	3	2154	2153.99	0.005821	1	5344.1	719.005	719.007	0.00194033	2.69863	2.69863	seq71972_hf
MREIVHIQAGQCGNQIGA	-.n[29.04]MREIVHIQAGQC[160.03]GNQIGA.K	sp|Q13885|TBB2A_HUMAN	sp|Q13885|TBB2A_HUMANsp|Q13509|TBB3_HUMANsp|P07437|TBB5_HUMANsp|P04350|TBB4A_HUMANsp|Q9BVA1|TBB2B_HUMANsp|P68371|TBB4B_HUMANtr|G3V3W7|G3V3W7_HUMANtr|M0QY37|M0QY37_HUMANtr|M0QX14|M0QX14_HUMANtr|M0R0X0|M0R0X0_HUMANtr|M0QYM7|M0QYM7_HUMANtr|M0R278|M0R278_HUMANtr|M0R042|M0R042_HUMANtr|G3V5W4|G3V5W4_HUMANtr|M0QY85|M0QY85_HUMANtr|G3V3R4|G3V3R4_HUMANtr|G3V2N6|G3V2N6_HUMANtr|M0QZL7|M0QZL7_HUMANtr|M0R2T4|M…	0.936	0.00014	14|68	3	2009.98	2008.99	0.983756	2	5350.9	670.672	671	0.327919	488.702	-9.73374	seq71972_hf
HPGQISAGYSPVIDCHTAHIAC	N.n[35.07]HPGQISAGYSPVIDC[160.03]HTAHIAC[160.03].K	sp|Q05639|EF1A2_HUMAN	sp|Q05639|EF1A2_HUMANtr|A0A2U3TZH3|A0A2U3TZH3_HUMAN	1	1.65e-07	18|84	3	2424.15	2424.15	-3.1e-05	1	5351.5	809.058	809.058	-1.06667e-05	-0.0131841	-0.0131841	seq71972_hf
FGSDQSENVDRGAGSIREAGGAFG	G.n[29.04]FGSDQSENVDRGAGSIREAGGAFG.K	sp|Q9UII2|ATIF1_HUMAN	sp|Q9UII2|ATIF1_HUMANtr|A0A0B4J230|A0A0B4J230_HUMAN	1	3.26e-07	15|92	3	2411.11	2411.11	0.004739	1	5353.9	804.711	804.712	0.00157967	1.96302	1.96302	seq71972_hf
NHPGQISAGYSPVIDCHTAHIAC	L.n[35.07]NHPGQISAGYSPVIDC[160.03]HTAHIAC[160.03].K	sp|Q05639|EF1A2_HUMAN	sp|Q05639|EF1A2_HUMANtr|A0A2U3TZH3|A0A2U3TZH3_HUMAN	0.9997	0.000362	9|132	4	2539.2	2538.2	1.00573	1	5354.4	635.556	635.808	0.251434	395.455	0.93739	seq71972_hf
SVYDGHGGEEVALYCA	F.n[29.04]SVYDGHGGEEVALYC[160.03]A.K	sp|O15355|PPM1G_HUMAN	sp|O15355|PPM1G_HUMAN	0.9638	0.0107	5|30	2	1754.77	1753.76	1.00629	1	5356	877.888	878.391	0.503144	572.802	1.67294	seq71972_hf
FTTGDAGASSTYPMQCSALR	D.n[29.04]FTTGDAGASSTYPMQC[160.03]SALR.K	sp|Q9GZV4|IF5A2_HUMAN	sp|Q9GZV4|IF5A2_HUMANtr|C9J7B5|C9J7B5_HUMANtr|F8WCJ1|F8WCJ1_HUMAN	1	2.81e-13	21|38	2	2147.97	2147.96	0.005889	1	5361.6	1074.99	1074.99	0.0029445	2.73909	2.73909	seq71972_hf
STAVYSATPVPTPSLPERTPGNERPPRR	F.n[35.07]STAVYSATPVPTPSLPERTPGNERPPRR.K	sp|P82673|RT35_HUMAN	sp|P82673|RT35_HUMANtr|H0YG82|H0YG82_HUMAN	1	8.07e-08	24|162	4	3067.65	3066.64	1.00877	1	5361.7	767.668	767.92	0.252193	328.41	1.76516	seq71972_hf
APAVTQHAPYF	H.n[35.07]APAVTQHAPYF.K	sp|P30048|PRDX3_HUMAN	sp|P30048|PRDX3_HUMAN	1	6.25e-06	10|20	2	1234.66	1234.66	0.001333	1	5362.3	618.335	618.336	0.0006665	1.07789	1.07789	seq71972_hf
FTTGDAGASSTYPMQCSALR	D.n[29.04]FTTGDAGASSTYPMQC[160.03]SALR.K	sp|Q9GZV4|IF5A2_HUMAN	sp|Q9GZV4|IF5A2_HUMANtr|C9J7B5|C9J7B5_HUMANtr|F8WCJ1|F8WCJ1_HUMAN	1	5.75e-08	26|76	3	2147.97	2147.96	0.004682	1	5362.4	716.994	716.996	0.00156067	2.17667	2.17667	seq71972_hf
FTTGDAGASSTYPMQCSALR	D.n[35.07]FTTGDAGASSTYPMQC[160.03]SALR.K	sp|Q9GZV4|IF5A2_HUMAN	sp|Q9GZV4|IF5A2_HUMANtr|C9J7B5|C9J7B5_HUMANtr|F8WCJ1|F8WCJ1_HUMAN	1	5.44e-11	21|38	2	2154	2153.99	0.004736	1	5362.5	1078	1078.01	0.0023675	2.19618	2.19618	seq71972_hf
STAVYSATPVPTPSLPERTPGNERPPRR	F.n[29.04]STAVYSATPVPTPSLPERTPGNERPPRR.K	sp|P82673|RT35_HUMAN	sp|P82673|RT35_HUMANtr|H0YG82|H0YG82_HUMAN	1	4.69e-06	24|162	4	3061.62	3060.61	1.01154	1	5363.7	766.16	766.413	0.252884	329.958	2.67023	seq71972_hf
APAVTQHAPYF	H.n[29.04]APAVTQHAPYF.K	sp|P30048|PRDX3_HUMAN	sp|P30048|PRDX3_HUMAN	1	1.73e-05	9|20	2	1228.63	1228.62	0.00303	1	5364.2	615.319	615.321	0.001515	2.46213	2.46213	seq71972_hf
GVQVETISPGDGRTFP	M.n[35.07]GVQVETISPGDGRTFP.K	sp|P62942|FKB1A_HUMAN	sp|P62942|FKB1A_HUMANtr|A0A087WV48|A0A087WV48_HUMANtr|A0A087WZM5|A0A087WZM5_HUMANtr|A0A087WTS4|A0A087WTS4_HUMANtr|Q1JUQ3|Q1JUQ3_HUMAN	0.9841	0.0085	10|60	3	1692.89	1692.89	0.004714	2	5365.7	565.304	565.305	0.00157133	2.77962	2.77962	seq71972_hf
FETGDAGASATFPMQCSALR	D.n[35.07]FETGDAGASATFPM[147.04]QC[160.03]SALR.K	sp|P63241|IF5A1_HUMAN	sp|P63241|IF5A1_HUMANsp|Q6IS14|IF5AL_HUMANtr|I3L397|I3L397_HUMANtr|I3L504|I3L504_HUMAN	1	2.41e-08	18|76	3	2167	2165.99	1.00889	1	5367.6	723.005	723.341	0.336296	464.92	2.55158	seq71972_hf
SVYDGHGGEEVALYCA	F.n[29.04]SVYDGHGGEEVALYC[160.03]A.K	sp|O15355|PPM1G_HUMAN	sp|O15355|PPM1G_HUMAN	1	2.46e-07	8|30	2	1753.77	1753.76	0.00719	1	5376.4	877.888	877.892	0.003595	4.09504	4.09504	seq71972_hf
ALIHDGLARGIREAA	T.n[29.04]ALIHDGLARGIREAA.K	sp|P25398|RS12_HUMAN	sp|P25398|RS12_HUMAN	0.957	0.0336	9|84	4	1589.9	1589.9	0.002747	1	5379.4	398.482	398.483	0.0006865	1.72278	1.72278	seq71972_hf
FTTGDAGASSTYPMQCSALR	D.n[29.04]FTTGDAGASSTYPMQC[160.03]SALR.K	sp|Q9GZV4|IF5A2_HUMAN	sp|Q9GZV4|IF5A2_HUMANtr|C9J7B5|C9J7B5_HUMANtr|F8WCJ1|F8WCJ1_HUMAN	1	1.6e-11	15|38	2	2147.97	2147.96	0.007191	1	5382.1	1074.99	1074.99	0.0035955	3.34468	3.34468	seq71972_hf
RSPRPTSAPAITQGQVAEGGVLDASA	D.n[35.07]RSPRPTSAPAITQGQVAEGGVLDASA.K	sp|P11171|41_HUMAN	sp|P11171|41_HUMANtr|A0A2R8Y7N0|A0A2R8Y7N0_HUMANtr|A0A2R8Y6G5|A0A2R8Y6G5_HUMANtr|A0A1B0GWG0|A0A1B0GWG0_HUMANtr|A0A2R8Y6D0|A0A2R8Y6D0_HUMANtr|A0A2R8Y5G2|A0A2R8Y5G2_HUMANtr|A0A2R8YFR9|A0A2R8YFR9_HUMANtr|A0A2R8Y4N6|A0A2R8Y4N6_HUMANtr|A0A2R8Y5Z6|A0A2R8Y5Z6_HUMANtr|A0A2R8Y420|A0A2R8Y420_HUMANtr|A0A2R8Y7Y3|A0A2R8Y7Y3_HUMANtr|A0A2R8YCW8|A0A2R8YCW8_HUMANtr|A0A2U3TZH6|A0A2U3TZH6_HUMANtr|A0A2R8Y5C8|A0A2R8Y…	1	1.28e-07	14|100	3	2570.38	2569.37	1.00979	1	5382.2	857.463	857.8	0.336597	392.395	2.50253	seq71972_hf
APAVTQHAPYF	H.n[35.07]APAVTQHAPYF.K	sp|P30048|PRDX3_HUMAN	sp|P30048|PRDX3_HUMAN	1	5.72e-06	10|20	2	1234.66	1234.66	0.001217	1	5382.9	618.335	618.336	0.0006085	0.984093	0.984093	seq71972_hf
FTTGDAGASSTYPMQCSALR	D.n[29.04]FTTGDAGASSTYPMQC[160.03]SALR.K	sp|Q9GZV4|IF5A2_HUMAN	sp|Q9GZV4|IF5A2_HUMANtr|C9J7B5|C9J7B5_HUMANtr|F8WCJ1|F8WCJ1_HUMAN	1	1.29e-07	18|76	3	2147.97	2147.96	0.005128	1	5383	716.994	716.996	0.00170933	2.38402	2.38402	seq71972_hf
STAVYSATPVPTPSLPERTPGNERPPRR	F.n[35.07]STAVYSATPVPTPSLPERTPGNERPPRR.K	sp|P82673|RT35_HUMAN	sp|P82673|RT35_HUMANtr|H0YG82|H0YG82_HUMAN	1	2.22e-10	28|162	4	3067.65	3066.64	1.01073	1	5384.4	767.668	767.921	0.252681	329.046	2.40096	seq71972_hf
FTTGDAGASSTYPMQCSALR	D.n[35.07]FTTGDAGASSTYPMQC[160.03]SALR.K	sp|Q9GZV4|IF5A2_HUMAN	sp|Q9GZV4|IF5A2_HUMANtr|C9J7B5|C9J7B5_HUMANtr|F8WCJ1|F8WCJ1_HUMAN	1	6.92e-07	8|38	2	2155	2153.99	1.00791	1	5384.6	1078	1078.51	0.503954	467.27	2.11357	seq71972_hf
APAVTQHAPYF	H.n[29.04]APAVTQHAPYF.K	sp|P30048|PRDX3_HUMAN	sp|P30048|PRDX3_HUMAN	0.9997	0.000141	8|20	2	1228.63	1228.62	0.003871	1	5385.1	615.319	615.321	0.0019355	3.14551	3.14551	seq71972_hf
FETGDAGASATFPMQCSALR	D.n[35.07]FETGDAGASATFPM[147.04]QC[160.03]SALR.K	sp|P63241|IF5A1_HUMAN	sp|P63241|IF5A1_HUMANsp|Q6IS14|IF5AL_HUMANtr|I3L397|I3L397_HUMANtr|I3L504|I3L504_HUMAN	1	8.21e-15	22|38	2	2166	2165.99	0.007192	1	5385.3	1084	1084.01	0.003596	3.31732	3.31732	seq71972_hf
GVQVETISPGDGRTFP	M.n[35.07]GVQVETISPGDGRTFP.K	sp|P62942|FKB1A_HUMAN	sp|P62942|FKB1A_HUMANtr|A0A087WV48|A0A087WV48_HUMANtr|A0A087WZM5|A0A087WZM5_HUMANtr|A0A087WTS4|A0A087WTS4_HUMANtr|Q1JUQ3|Q1JUQ3_HUMAN	0.991	0.00491	9|60	3	1692.89	1692.89	0.002959	2	5386.1	565.304	565.305	0.000986333	1.74478	1.74478	seq71972_hf
STAVYSATPVPTPSLPERTPGNERPPRR	F.n[29.04]STAVYSATPVPTPSLPERTPGNERPPRR.K	sp|P82673|RT35_HUMAN	sp|P82673|RT35_HUMANtr|H0YG82|H0YG82_HUMAN	1	2.21e-07	20|162	4	3061.62	3060.61	1.01032	1	5387.6	766.16	766.412	0.252579	329.56	2.27195	seq71972_hf
FETGDAGASATFPMQCSALR	D.n[35.07]FETGDAGASATFPM[147.04]QC[160.03]SALR.K	sp|P63241|IF5A1_HUMAN	sp|P63241|IF5A1_HUMANsp|Q6IS14|IF5AL_HUMANtr|I3L397|I3L397_HUMANtr|I3L504|I3L504_HUMAN	1	9.08e-10	28|76	3	2166	2165.99	0.005248	1	5387.9	723.005	723.007	0.00174933	2.41953	2.41953	seq71972_hf
FETGDAGASATFPMQCSALR	D.n[29.04]FETGDAGASATFPM[147.04]QC[160.03]SALR.K	sp|P63241|IF5A1_HUMAN	sp|P63241|IF5A1_HUMANsp|Q6IS14|IF5AL_HUMANtr|I3L397|I3L397_HUMANtr|I3L504|I3L504_HUMAN	1	1.56e-14	21|38	2	2159.97	2159.96	0.005534	1	5394	1080.99	1080.99	0.002767	2.55969	2.55969	seq71972_hf
RSPRPTSAPAITQGQVAEGGVLDASA	D.n[29.04]RSPRPTSAPAITQGQVAEGGVLDASA.K	sp|P11171|41_HUMAN	sp|P11171|41_HUMANtr|A0A2R8Y7N0|A0A2R8Y7N0_HUMANtr|A0A2R8Y6G5|A0A2R8Y6G5_HUMANtr|A0A1B0GWG0|A0A1B0GWG0_HUMANtr|A0A2R8Y6D0|A0A2R8Y6D0_HUMANtr|A0A2R8Y5G2|A0A2R8Y5G2_HUMANtr|A0A2R8YFR9|A0A2R8YFR9_HUMANtr|A0A2R8Y4N6|A0A2R8Y4N6_HUMANtr|A0A2R8Y5Z6|A0A2R8Y5Z6_HUMANtr|A0A2R8Y420|A0A2R8Y420_HUMANtr|A0A2R8Y7Y3|A0A2R8Y7Y3_HUMANtr|A0A2R8YCW8|A0A2R8YCW8_HUMANtr|A0A2U3TZH6|A0A2U3TZH6_HUMANtr|A0A2R8Y5C8|A0A2R8Y…	0.9991	0.000467	12|100	3	2564.34	2563.34	1.00938	1	5398.3	855.452	855.789	0.33646	393.158	2.3491	seq71972_hf
ARLFGIRA	N.n[29.04]ARLFGIRA.K	sp|P26373|RL13_HUMAN	sp|P26373|RL13_HUMANtr|H3BUK8|H3BUK8_HUMANtr|J3KS98|J3KS98_HUMAN	0.9947	0.00293	9|28	3	930.578	930.576	0.002054	1	5402.6	311.199	311.2	0.000684667	2.20009	2.20009	seq71972_hf
APAVTQHAPYF	H.n[35.07]APAVTQHAPYF.K	sp|P30048|PRDX3_HUMAN	sp|P30048|PRDX3_HUMAN	0.9999	2.72e-05	9|20	2	1234.66	1234.66	0.002108	1	5403.1	618.335	618.336	0.001054	1.70457	1.70457	seq71972_hf
RSPRPTSAPAITQGQVAEGGVLDASA	D.n[35.07]RSPRPTSAPAITQGQVAEGGVLDASA.K	sp|P11171|41_HUMAN	sp|P11171|41_HUMANtr|A0A2R8Y7N0|A0A2R8Y7N0_HUMANtr|A0A2R8Y6G5|A0A2R8Y6G5_HUMANtr|A0A1B0GWG0|A0A1B0GWG0_HUMANtr|A0A2R8Y6D0|A0A2R8Y6D0_HUMANtr|A0A2R8Y5G2|A0A2R8Y5G2_HUMANtr|A0A2R8YFR9|A0A2R8YFR9_HUMANtr|A0A2R8Y4N6|A0A2R8Y4N6_HUMANtr|A0A2R8Y5Z6|A0A2R8Y5Z6_HUMANtr|A0A2R8Y420|A0A2R8Y420_HUMANtr|A0A2R8Y7Y3|A0A2R8Y7Y3_HUMANtr|A0A2R8YCW8|A0A2R8YCW8_HUMANtr|A0A2U3TZH6|A0A2U3TZH6_HUMANtr|A0A2R8Y5C8|A0A2R8Y…	0.9902	0.00204	9|100	3	2571.38	2569.37	2.01046	1	5403.3	857.463	858.133	0.670154	780.944	1.46131	seq71972_hf
APAVTQHAPYF	H.n[29.04]APAVTQHAPYF.K	sp|P30048|PRDX3_HUMAN	sp|P30048|PRDX3_HUMAN	1	1.54e-05	8|20	2	1228.63	1228.62	0.003769	1	5405.5	615.319	615.321	0.001885	3.06344	3.06344	seq71972_hf
FETGDAGASATFPMQCSALR	D.n[35.07]FETGDAGASATFPM[147.04]QC[160.03]SALR.K	sp|P63241|IF5A1_HUMAN	sp|P63241|IF5A1_HUMANsp|Q6IS14|IF5AL_HUMANtr|I3L397|I3L397_HUMANtr|I3L504|I3L504_HUMAN	1	1.07e-14	24|38	2	2166	2165.99	0.008637	1	5406.3	1084	1084.01	0.0043185	3.98383	3.98383	seq71972_hf
GVQVETISPGDGRTFP	M.n[35.07]GVQVETISPGDGRTFP.K	sp|P62942|FKB1A_HUMAN	sp|P62942|FKB1A_HUMANtr|A0A087WV48|A0A087WV48_HUMANtr|A0A087WZM5|A0A087WZM5_HUMANtr|A0A087WTS4|A0A087WTS4_HUMANtr|Q1JUQ3|Q1JUQ3_HUMAN	0.9797	0.00983	9|60	3	1693.89	1692.89	1.0054	2	5406.4	565.304	565.639	0.335134	592.488	1.20925	seq71972_hf
STAVYSATPVPTPSLPERTPGNERPPRR	F.n[29.04]STAVYSATPVPTPSLPERTPGNERPPRR.K	sp|P82673|RT35_HUMAN	sp|P82673|RT35_HUMANtr|H0YG82|H0YG82_HUMAN	0.9981	0.00196	17|162	4	3060.62	3060.61	0.007111	1	5408.1	766.16	766.162	0.00177775	2.32033	2.32033	seq71972_hf
FETGDAGASATFPMQCSALR	D.n[35.07]FETGDAGASATFPM[147.04]QC[160.03]SALR.K	sp|P63241|IF5A1_HUMAN	sp|P63241|IF5A1_HUMANsp|Q6IS14|IF5AL_HUMANtr|I3L397|I3L397_HUMANtr|I3L504|I3L504_HUMAN	1	5.26e-07	28|76	3	2166	2165.99	0.004978	1	5408.5	723.005	723.007	0.00165933	2.29505	2.29505	seq71972_hf
STAVYSATPVPTPSLPERTPGNERPPRR	F.n[35.07]STAVYSATPVPTPSLPERTPGNERPPRR.K	sp|P82673|RT35_HUMAN	sp|P82673|RT35_HUMANtr|H0YG82|H0YG82_HUMAN	1	6.8e-08	19|162	4	3067.65	3066.64	1.0095	1	5408.7	767.668	767.92	0.252376	328.649	2.00346	seq71972_hf
FETGDAGASATFPMQCSALR	D.n[29.04]FETGDAGASATFPM[147.04]QC[160.03]SALR.K	sp|P63241|IF5A1_HUMAN	sp|P63241|IF5A1_HUMANsp|Q6IS14|IF5AL_HUMANtr|I3L397|I3L397_HUMANtr|I3L504|I3L504_HUMAN	1	1.14e-15	21|38	2	2159.97	2159.96	0.007667	1	5414.9	1080.99	1080.99	0.0038335	3.54628	3.54628	seq71972_hf
APAVTQHAPYF	H.n[35.07]APAVTQHAPYF.K	sp|P30048|PRDX3_HUMAN	sp|P30048|PRDX3_HUMAN	1	4.16e-06	9|20	2	1234.66	1234.66	0.002467	1	5423.5	618.335	618.336	0.0012335	1.99487	1.99487	seq71972_hf
DARAIGSASEGAQSSLQEVYH	C.n[29.04]DARAIGSASEGAQSSLQEVYH.K	sp|P28066|PSA5_HUMAN	sp|P28066|PSA5_HUMAN	0.9721	0.000197	7|80	3	2203.07	2203.05	0.016743	1	5424.2	735.357	735.363	0.005581	7.58945	7.58945	seq71972_hf
APAVTQHAPYF	H.n[29.04]APAVTQHAPYF.K	sp|P30048|PRDX3_HUMAN	sp|P30048|PRDX3_HUMAN	0.999	0.000559	7|20	2	1228.63	1228.62	0.002732	1	5425.7	615.319	615.321	0.001366	2.21998	2.21998	seq71972_hf
VFGESDELIGQ	H.n[29.04]VFGESDELIGQ.K	sp|P60174|TPIS_HUMAN	sp|P60174|TPIS_HUMANtr|U3KQF3|U3KQF3_HUMANtr|U3KPZ0|U3KPZ0_HUMANtr|U3KPS5|U3KPS5_HUMAN	0.9563	0.0262	7|20	2	1220.6	1220.59	0.003563	1	5426	611.304	611.305	0.0017815	2.91426	2.91426	seq71972_hf
FETGDAGASATFPMQCSALR	D.n[35.07]FETGDAGASATFPM[147.04]QC[160.03]SALR.K	sp|P63241|IF5A1_HUMAN	sp|P63241|IF5A1_HUMANsp|Q6IS14|IF5AL_HUMANtr|I3L397|I3L397_HUMANtr|I3L504|I3L504_HUMAN	1	2.4e-11	21|38	2	2166	2165.99	0.007474	1	5427.1	1084	1084.01	0.003737	3.44739	3.44739	seq71972_hf
FETGDAGASATFPMQCSALR	D.n[35.07]FETGDAGASATFPM[147.04]QC[160.03]SALR.K	sp|P63241|IF5A1_HUMAN	sp|P63241|IF5A1_HUMANsp|Q6IS14|IF5AL_HUMANtr|I3L397|I3L397_HUMANtr|I3L504|I3L504_HUMAN	1	2.67e-05	28|76	3	2166	2165.99	0.00418	1	5429	723.005	723.006	0.00139333	1.92714	1.92714	seq71972_hf
FETGDAGASATFPMQCSALR	D.n[29.04]FETGDAGASATFPM[147.04]QC[160.03]SALR.K	sp|P63241|IF5A1_HUMAN	sp|P63241|IF5A1_HUMANsp|Q6IS14|IF5AL_HUMANtr|I3L397|I3L397_HUMANtr|I3L504|I3L504_HUMAN	1	4.78e-09	12|38	2	2160.97	2159.96	1.00873	1	5435.6	1080.99	1081.49	0.504367	466.362	2.48962	seq71972_hf
FETGDAGASATFPMQCSALR	D.n[29.04]FETGDAGASATFPM[147.04]QC[160.03]SALR.K	sp|P63241|IF5A1_HUMAN	sp|P63241|IF5A1_HUMANsp|Q6IS14|IF5AL_HUMANtr|I3L397|I3L397_HUMANtr|I3L504|I3L504_HUMAN	1	1.17e-08	27|76	3	2160.97	2159.96	1.00408	1	5435.8	720.994	721.329	0.334694	463.997	0.338727	seq71972_hf
APAVTQHAPYF	H.n[35.07]APAVTQHAPYF.K	sp|P30048|PRDX3_HUMAN	sp|P30048|PRDX3_HUMAN	0.9999	4.4e-05	8|20	2	1234.66	1234.66	0.000842	1	5443.8	618.335	618.336	0.000421	0.68086	0.68086	seq71972_hf
APAVTQHAPYF	H.n[29.04]APAVTQHAPYF.K	sp|P30048|PRDX3_HUMAN	sp|P30048|PRDX3_HUMAN	0.9971	0.0017	8|20	2	1228.63	1228.62	0.001777	1	5445.9	615.319	615.32	0.000889	1.44478	1.44478	seq71972_hf
FETGDAGASATFPMQCSALR	D.n[35.07]FETGDAGASATFPM[147.04]QC[160.03]SALR.K	sp|P63241|IF5A1_HUMAN	sp|P63241|IF5A1_HUMANsp|Q6IS14|IF5AL_HUMANtr|I3L397|I3L397_HUMANtr|I3L504|I3L504_HUMAN	0.9999	2.14e-05	6|38	2	2167	2165.99	1.00719	1	5448.5	1084	1084.51	0.503596	464.355	1.77131	seq71972_hf
GLQGETQLLVSR	D.n[35.07]GLQGETQLLVSR.K	sp|P46013|KI67_HUMAN	sp|P46013|KI67_HUMAN	1	1.41e-09	17|22	2	1333.78	1333.78	0.001358	1	5458.6	667.896	667.897	0.0006795	1.01737	1.01737	seq71972_hf
EITALAPSTM	K.n[35.07]EITALAPSTM.K	sp|P68133|ACTS_HUMAN	sp|P68133|ACTS_HUMANsp|P60709|ACTB_HUMANsp|P68032|ACTC_HUMANsp|P63261|ACTG_HUMANsp|P63267|ACTH_HUMANsp|P62736|ACTA_HUMANtr|A0A2R8YFE2|A0A2R8YFE2_HUMANtr|A0A2R8Y793|A0A2R8Y793_HUMANtr|A6NL76|A6NL76_HUMAN	0.9968	0.00186	8|18	2	1066.58	1066.58	0.002626	1	5460	534.297	534.298	0.0013135	2.45836	2.45836	seq71972_hf
VLLAAAVCT	M.n[35.07]VLLAAAVC[160.03]T.K	sp|P48444|COPD_HUMAN	sp|P48444|COPD_HUMANtr|B0YIW6|B0YIW6_HUMANtr|E9PK34|E9PK34_HUMANtr|Q6P1Q5|Q6P1Q5_HUMAN	0.9925	0.00395	7|16	2	950.569	950.568	0.000274	2	5460.6	476.291	476.292	0.000137	0.287639	0.287639	seq71972_hf
SSPEEPEEITCLE	A.n[29.04]SSPEEPEEITC[160.03]LE.K	sp|Q02952|AKA12_HUMAN	sp|Q02952|AKA12_HUMAN	0.9999	4.83e-05	8|24	2	1546.67	1546.67	0.001589	1	5461.4	774.343	774.344	0.0007945	1.02603	1.02603	seq71972_hf
SADRSPRPTSAPAITQGQVAEGGVLDASA	D.n[35.07]SADRSPRPTSAPAITQGQVAEGGVLDASA.K	sp|P11171|41_HUMAN	sp|P11171|41_HUMANtr|A0A2R8Y7N0|A0A2R8Y7N0_HUMANtr|A0A2R8Y6G5|A0A2R8Y6G5_HUMANtr|A0A1B0GWG0|A0A1B0GWG0_HUMANtr|A0A2R8Y6D0|A0A2R8Y6D0_HUMANtr|A0A2R8Y5G2|A0A2R8Y5G2_HUMANtr|A0A2R8YFR9|A0A2R8YFR9_HUMANtr|A0A2R8Y4N6|A0A2R8Y4N6_HUMANtr|A0A2R8Y5Z6|A0A2R8Y5Z6_HUMANtr|A0A2R8Y420|A0A2R8Y420_HUMANtr|A0A2R8Y7Y3|A0A2R8Y7Y3_HUMANtr|A0A2R8YCW8|A0A2R8YCW8_HUMANtr|A0A2U3TZH6|A0A2U3TZH6_HUMANtr|A0A2R8Y5C8|A0A2R8Y…	1	8.41e-09	18|112	3	2843.47	2842.46	1.00984	1	5468.8	948.495	948.832	0.336612	354.765	2.27859	seq71972_hf
SADRSPRPTSAPAITQGQVAEGGVLDASA	D.n[29.04]SADRSPRPTSAPAITQGQVAEGGVLDASA.K	sp|P11171|41_HUMAN	sp|P11171|41_HUMANtr|A0A2R8Y7N0|A0A2R8Y7N0_HUMANtr|A0A2R8Y6G5|A0A2R8Y6G5_HUMANtr|A0A1B0GWG0|A0A1B0GWG0_HUMANtr|A0A2R8Y6D0|A0A2R8Y6D0_HUMANtr|A0A2R8Y5G2|A0A2R8Y5G2_HUMANtr|A0A2R8YFR9|A0A2R8YFR9_HUMANtr|A0A2R8Y4N6|A0A2R8Y4N6_HUMANtr|A0A2R8Y5Z6|A0A2R8Y5Z6_HUMANtr|A0A2R8Y420|A0A2R8Y420_HUMANtr|A0A2R8Y7Y3|A0A2R8Y7Y3_HUMANtr|A0A2R8YCW8|A0A2R8YCW8_HUMANtr|A0A2U3TZH6|A0A2U3TZH6_HUMANtr|A0A2R8Y5C8|A0A2R8Y…	0.9982	0.00103	15|112	3	2836.44	2836.43	0.009071	1	5470.7	946.484	946.487	0.003024	3.19497	3.19497	seq71972_hf
GLQGETQLLVSR	D.n[35.07]GLQGETQLLVSR.K	sp|P46013|KI67_HUMAN	sp|P46013|KI67_HUMAN	1	3.81e-09	17|22	2	1333.78	1333.78	0.001982	1	5481.1	667.896	667.897	0.000991	1.48376	1.48376	seq71972_hf
EITALAPSTM	K.n[35.07]EITALAPSTM.K	sp|P68133|ACTS_HUMAN	sp|P68133|ACTS_HUMANsp|P60709|ACTB_HUMANsp|P68032|ACTC_HUMANsp|P63261|ACTG_HUMANsp|P63267|ACTH_HUMANsp|P62736|ACTA_HUMANtr|A0A2R8YFE2|A0A2R8YFE2_HUMANtr|A0A2R8Y793|A0A2R8Y793_HUMANtr|A6NL76|A6NL76_HUMAN	0.9999	3.1e-05	9|18	2	1066.58	1066.58	0.002136	1	5481.3	534.297	534.298	0.0010685	1.99982	1.99982	seq71972_hf
SASSPEEPEEITCLE	S.n[29.04]SASSPEEPEEITC[160.03]LE.K	sp|Q02952|AKA12_HUMAN	sp|Q02952|AKA12_HUMAN	0.9982	0.0003	5|28	2	1704.74	1704.74	-0.001025	1	5482.2	853.377	853.377	-0.0005125	-0.600555	-0.600555	seq71972_hf
GTLTDCVVVVNPQT	F.n[35.07]GTLTDC[160.03]VVVVNPQT.K	sp|Q13151|ROA0_HUMAN	sp|Q13151|ROA0_HUMAN	0.9826	0.0104	6|26	2	1535.81	1535.81	0.005078	1	5485.6	768.911	768.914	0.0025395	3.30271	3.30271	seq71972_hf
GVQVETISPGDGRTFP	M.n[29.04]GVQVETISPGDGRTFP.K	sp|P62942|FKB1A_HUMAN	sp|P62942|FKB1A_HUMANtr|A0A087WV48|A0A087WV48_HUMANtr|A0A087WZM5|A0A087WZM5_HUMANtr|A0A087WTS4|A0A087WTS4_HUMANtr|Q1JUQ3|Q1JUQ3_HUMAN	0.9991	0.00054	11|60	3	1686.86	1686.86	0.003222	2	5491.1	563.293	563.294	0.001074	1.90664	1.90664	seq71972_hf
RMRIFAPNHVVA	Y.n[29.04]RMRIFAPNHVVA.K	sp|Q02543|RL18A_HUMAN	sp|Q02543|RL18A_HUMANtr|M0R117|M0R117_HUMAN	0.9989	0.00122	13|66	4	1437.8	1437.8	0.001231	1	5495.3	360.458	360.458	0.00030775	0.853774	0.853774	seq71972_hf
AGASATFPMQCSALR	D.n[35.07]AGASATFPMQC[160.03]SALR.K	sp|P63241|IF5A1_HUMAN	sp|P63241|IF5A1_HUMANsp|Q6IS14|IF5AL_HUMANtr|I3L397|I3L397_HUMANtr|I3L504|I3L504_HUMAN	0.991	0.00296	7|28	2	1600.8	1600.79	0.006215	1	5495.5	801.403	801.406	0.0031075	3.87756	3.87756	seq71972_hf
RSVPTSTVFYPSDGVATE	F.n[29.04]RSVPTSTVFYPSDGVATE.K	sp|P29401|TKT_HUMAN	sp|P29401|TKT_HUMANtr|A0A0B4J1R6|A0A0B4J1R6_HUMAN	0.9992	0.000151	6|34	2	1940.96	1939.95	1.00856	1	5497.8	970.984	971.488	0.504278	519.077	2.67888	seq71972_hf
MRPMRIFVNDDRHVMA	-.n[29.04]M[147.04]RPMRIFVNDDRHVMA.K	sp|Q12906|ILF3_HUMAN	sp|Q12906|ILF3_HUMANtr|K7EKJ9|K7EKJ9_HUMANtr|K7EM82|K7EM82_HUMANtr|K7ER69|K7ER69_HUMANtr|K7ERM6|K7ERM6_HUMANtr|K7ENK6|K7ENK6_HUMAN	0.9996	0.000424	9|90	4	2031	2031	0.002265	2	5508.4	508.756	508.757	0.00056625	1.11301	1.11301	seq71972_hf
GVQVETISPGDGRTFP	M.n[29.04]GVQVETISPGDGRTFP.K	sp|P62942|FKB1A_HUMAN	sp|P62942|FKB1A_HUMANtr|A0A087WV48|A0A087WV48_HUMANtr|A0A087WZM5|A0A087WZM5_HUMANtr|A0A087WTS4|A0A087WTS4_HUMANtr|Q1JUQ3|Q1JUQ3_HUMAN	0.8981	0.0536	14|60	3	1686.86	1686.86	0.001139	2	5511.7	563.293	563.294	0.000379667	0.674012	0.674012	seq71972_hf
RMRIFAPNHVVA	Y.n[29.04]RMRIFAPNHVVA.K	sp|Q02543|RL18A_HUMAN	sp|Q02543|RL18A_HUMANtr|M0R117|M0R117_HUMAN	0.9946	0.00507	12|66	4	1437.8	1437.8	0.000932	1	5515.9	360.458	360.458	0.000233	0.6464	0.6464	seq71972_hf
AGASATFPMQCSALR	D.n[35.07]AGASATFPMQC[160.03]SALR.K	sp|P63241|IF5A1_HUMAN	sp|P63241|IF5A1_HUMANsp|Q6IS14|IF5AL_HUMANtr|I3L397|I3L397_HUMANtr|I3L504|I3L504_HUMAN	0.9943	0.00338	12|28	2	1600.79	1600.79	0.003374	1	5516.1	801.403	801.405	0.0016865	2.10443	2.10443	seq71972_hf
MRPMRIFVNDDRHVMA	-.n[35.07]M[147.04]RPMRIFVNDDRHVMA.K	sp|Q12906|ILF3_HUMAN	sp|Q12906|ILF3_HUMANtr|K7EKJ9|K7EKJ9_HUMANtr|K7EM82|K7EM82_HUMANtr|K7ER69|K7ER69_HUMANtr|K7ERM6|K7ERM6_HUMANtr|K7ENK6|K7ENK6_HUMAN	0.9658	0.0272	11|90	4	2037.03	2037.03	0.002821	2	5516.5	510.264	510.265	0.00070525	1.38212	1.38212	seq71972_hf
RSVPTSTVFYPSDGVATE	F.n[29.04]RSVPTSTVFYPSDGVATE.K	sp|P29401|TKT_HUMAN	sp|P29401|TKT_HUMANtr|A0A0B4J1R6|A0A0B4J1R6_HUMAN	1	1.08e-08	12|34	2	1939.96	1939.95	0.00519	1	5518.4	970.984	970.986	0.002595	2.67254	2.67254	seq71972_hf
MEDSASASLSSAAATGTSTSTPAAPTAR	-.n[29.04]M[147.04]EDSASASLSSAAATGTSTSTPAAPTAR.K	sp|O76021|RL1D1_HUMAN	sp|O76021|RL1D1_HUMANtr|J3KPU7|J3KPU7_HUMANtr|I3L4T8|I3L4T8_HUMANtr|J3QSV6|J3QSV6_HUMANtr|I3L1Y4|I3L1Y4_HUMANtr|I3L2F2|I3L2F2_HUMANtr|I3L3U9|I3L3U9_HUMAN	0.9871	0.000307	5|108	3	2640.21	2640.22	-0.007373	2	5518.6	881.08	881.078	-0.00245767	-2.78939	-2.78939	seq71972_hf
RSVPTSTVFYPSDGVATE	F.n[35.07]RSVPTSTVFYPSDGVATE.K	sp|P29401|TKT_HUMAN	sp|P29401|TKT_HUMANtr|A0A0B4J1R6|A0A0B4J1R6_HUMAN	1	5.32e-08	14|34	2	1946.99	1945.98	1.00884	1	5522.8	974	974.504	0.504422	517.619	2.81836	seq71972_hf
SSERTPGAATASASGAAEDGACGCLPNPGTFEECHR	R.n[35.07]SSERTPGAATASASGAAEDGAC[160.03]GC[160.03]LPNPGTFEEC[160.03]HR.K	sp|O96008|TOM40_HUMAN	sp|O96008|TOM40_HUMANtr|K7EJ57|K7EJ57_HUMAN	0.9999	0.000119	8|210	4	3712.63	3711.62	1.0094	1	5524	928.911	929.164	0.252349	271.588	1.627	seq71972_hf
AGASATFPMQCSALR	D.n[29.04]AGASATFPMQC[160.03]SALR.K	sp|P63241|IF5A1_HUMAN	sp|P63241|IF5A1_HUMANsp|Q6IS14|IF5AL_HUMANtr|I3L397|I3L397_HUMANtr|I3L504|I3L504_HUMAN	0.9999	2.22e-05	9|28	2	1594.76	1594.76	0.004353	1	5524.3	798.387	798.389	0.0021765	2.72611	2.72611	seq71972_hf
AGASATFPMQCSALR	D.n[35.07]AGASATFPMQC[160.03]SALR.K	sp|P63241|IF5A1_HUMAN	sp|P63241|IF5A1_HUMANsp|Q6IS14|IF5AL_HUMANtr|I3L397|I3L397_HUMANtr|I3L504|I3L504_HUMAN	0.988	0.00648	9|56	3	1600.79	1600.79	0.00336	1	5526.7	534.604	534.606	0.00112	2.095	2.095	seq71972_hf
VNFTVDQIR	M.n[35.07]VNFTVDQIR.A	sp|P13639|EF2_HUMAN	sp|P13639|EF2_HUMAN	0.9405	0.0359	6|16	2	1124.64	1124.64	0.001072	1	5530.7	563.327	563.328	0.000536	0.951488	0.951488	seq71972_hf
ALRDNSTMGYMMA	Q.n[29.04]ALRDNSTMGYMMA.K	sp|P08238|HS90B_HUMAN	sp|P08238|HS90B_HUMANsp|Q58FF7|H90B3_HUMAN	0.9774	0.0135	5|24	2	1487.66	1487.66	0.002062	1	5531.9	744.836	744.837	0.001031	1.3842	1.3842	seq71972_hf
ILDSVGIEADDDRLN	K.n[29.04]ILDSVGIEADDDRLN.K	sp|P05387|RLA2_HUMAN	sp|P05387|RLA2_HUMAN	1	3.6e-06	11|28	2	1671.83	1671.83	0.003047	1	5532.5	836.923	836.925	0.001523	1.81976	1.81976	seq71972_hf
ILDSVGIEADDDRLN	K.n[35.07]ILDSVGIEADDDRLN.K	sp|P05387|RLA2_HUMAN	sp|P05387|RLA2_HUMAN	0.9995	0.000265	6|28	2	1677.87	1677.86	0.004817	1	5532.6	839.939	839.941	0.0024085	2.86746	2.86746	seq71972_hf
AQALRDNSTMGYMMA	K.n[29.04]AQALRDNSTMGYMMA.K	sp|P08238|HS90B_HUMAN	sp|P08238|HS90B_HUMANsp|Q58FF7|H90B3_HUMAN	0.9998	9.79e-05	7|28	2	1686.76	1686.75	0.002275	1	5535.2	844.384	844.385	0.0011375	1.34713	1.34713	seq71972_hf
AGASATFPMQCSALR	D.n[35.07]AGASATFPMQC[160.03]SALR.K	sp|P63241|IF5A1_HUMAN	sp|P63241|IF5A1_HUMANsp|Q6IS14|IF5AL_HUMANtr|I3L397|I3L397_HUMANtr|I3L504|I3L504_HUMAN	1	8.19e-06	18|28	2	1600.79	1600.79	0.003339	1	5536.7	801.403	801.405	0.0016695	2.08322	2.08322	seq71972_hf
MRPMRIFVNDDRHVMA	-.n[35.07]M[147.04]RPMRIFVNDDRHVMA.K	sp|Q12906|ILF3_HUMAN	sp|Q12906|ILF3_HUMANtr|K7EKJ9|K7EKJ9_HUMANtr|K7EM82|K7EM82_HUMANtr|K7ER69|K7ER69_HUMANtr|K7ERM6|K7ERM6_HUMANtr|K7ENK6|K7ENK6_HUMAN	0.9999	9.36e-05	12|90	4	2038.03	2037.03	1.00585	2	5536.9	510.264	510.516	0.251462	492.565	1.22376	seq71972_hf
SSERTPGAATASASGAAEDGACGCLPNPGTFEECHR	R.n[35.07]SSERTPGAATASASGAAEDGAC[160.03]GC[160.03]LPNPGTFEEC[160.03]HR.K	sp|O96008|TOM40_HUMAN	sp|O96008|TOM40_HUMANtr|K7EJ57|K7EJ57_HUMAN	1	2.45e-07	13|210	4	3711.62	3711.62	0.00427	1	5537.8	928.911	928.912	0.0010675	1.14919	1.14919	seq71972_hf
RSVPTSTVFYPSDGVATE	F.n[29.04]RSVPTSTVFYPSDGVATE.K	sp|P29401|TKT_HUMAN	sp|P29401|TKT_HUMANtr|A0A0B4J1R6|A0A0B4J1R6_HUMAN	1	2.23e-09	15|34	2	1939.96	1939.95	0.005008	1	5538.8	970.984	970.986	0.0025045	2.57934	2.57934	seq71972_hf
RSVPTSTVFYPSDGVATE	F.n[35.07]RSVPTSTVFYPSDGVATE.K	sp|P29401|TKT_HUMAN	sp|P29401|TKT_HUMANtr|A0A0B4J1R6|A0A0B4J1R6_HUMAN	0.9996	0.000193	6|34	2	1945.99	1945.98	0.002983	1	5543.3	974	974.001	0.0014915	1.53131	1.53131	seq71972_hf
AGASATFPMQCSALR	D.n[29.04]AGASATFPMQC[160.03]SALR.K	sp|P63241|IF5A1_HUMAN	sp|P63241|IF5A1_HUMANsp|Q6IS14|IF5AL_HUMANtr|I3L397|I3L397_HUMANtr|I3L504|I3L504_HUMAN	0.9999	5.42e-05	15|28	2	1594.76	1594.76	0.003296	1	5544.6	798.387	798.389	0.0016475	2.06353	2.06353	seq71972_hf
AQALRDNSTMGYMMA	K.n[35.07]AQALRDNSTMGYMMA.K	sp|P08238|HS90B_HUMAN	sp|P08238|HS90B_HUMANsp|Q58FF7|H90B3_HUMAN	1	2.83e-08	11|28	2	1692.79	1692.78	0.003203	1	5546	847.4	847.401	0.001602	1.89049	1.89049	seq71972_hf
AGASATFPMQCSALR	D.n[35.07]AGASATFPMQC[160.03]SALR.K	sp|P63241|IF5A1_HUMAN	sp|P63241|IF5A1_HUMANsp|Q6IS14|IF5AL_HUMANtr|I3L397|I3L397_HUMANtr|I3L504|I3L504_HUMAN	1	1.84e-06	18|56	3	1600.79	1600.79	0.002282	1	5547.3	534.604	534.605	0.000760667	1.42286	1.42286	seq71972_hf
GFVYFQNHDAAD	F.n[29.04]GFVYFQNHDAAD.K	sp|Q13151|ROA0_HUMAN	sp|Q13151|ROA0_HUMAN	0.9999	2.98e-05	10|22	2	1410.62	1410.62	0.001008	1	5552.3	706.317	706.318	0.0005045	0.714268	0.714268	seq71972_hf
ALRDNSTMGYMMA	Q.n[29.04]ALRDNSTMGYMMA.K	sp|P08238|HS90B_HUMAN	sp|P08238|HS90B_HUMANsp|Q58FF7|H90B3_HUMAN	0.9999	2.48e-05	8|24	2	1487.66	1487.66	0.001732	1	5552.6	744.836	744.837	0.000866	1.16267	1.16267	seq71972_hf
VNFTVDQIR	M.n[35.07]VNFTVDQIR.A	sp|P13639|EF2_HUMAN	sp|P13639|EF2_HUMAN	0.9873	0.00759	8|16	2	1124.64	1124.64	0.000563	1	5552.9	563.327	563.328	0.0002815	0.499709	0.499709	seq71972_hf
AQALRDNSTMGYMMA	K.n[29.04]AQALRDNSTMGYMMA.K	sp|P08238|HS90B_HUMAN	sp|P08238|HS90B_HUMANsp|Q58FF7|H90B3_HUMAN	1	3.12e-09	14|28	2	1686.76	1686.75	0.003238	1	5555.6	844.384	844.385	0.0016195	1.91796	1.91796	seq71972_hf
AGASATFPMQCSALR	D.n[35.07]AGASATFPMQC[160.03]SALR.K	sp|P63241|IF5A1_HUMAN	sp|P63241|IF5A1_HUMANsp|Q6IS14|IF5AL_HUMANtr|I3L397|I3L397_HUMANtr|I3L504|I3L504_HUMAN	0.9998	9.66e-05	15|28	2	1600.79	1600.79	0.002177	1	5557	801.403	801.404	0.0010885	1.35824	1.35824	seq71972_hf
SIQPRSVDNRPQAPLVSASAVNEEVS	D.n[29.04]SIQPRSVDNRPQAPLVSASAVNEEVS.K	sp|Q9Y6D6|BIG1_HUMAN	sp|Q9Y6D6|BIG1_HUMANtr|E5RHL7|E5RHL7_HUMANtr|E5RIF2|E5RIF2_HUMAN	0.9562	0.0193	6|100	3	2778.44	2777.43	1.00625	1	5558.2	926.818	927.153	0.335416	361.77	1.0419	seq71972_hf
SSERTPGAATASASGAAEDGACGCLPNPGTFEECHR	R.n[35.07]SSERTPGAATASASGAAEDGAC[160.03]GC[160.03]LPNPGTFEEC[160.03]HR.K	sp|O96008|TOM40_HUMAN	sp|O96008|TOM40_HUMANtr|K7EJ57|K7EJ57_HUMAN	0.9971	0.00289	5|210	4	3712.63	3711.62	1.01355	1	5561.1	928.911	929.165	0.253387	272.704	2.74386	seq71972_hf
AGASATFPMQCSALR	D.n[29.04]AGASATFPMQC[160.03]SALR.K	sp|P63241|IF5A1_HUMAN	sp|P63241|IF5A1_HUMANsp|Q6IS14|IF5AL_HUMANtr|I3L397|I3L397_HUMANtr|I3L504|I3L504_HUMAN	1	7.62e-09	16|28	2	1594.76	1594.76	0.002962	1	5564.8	798.387	798.389	0.001481	1.85499	1.85499	seq71972_hf
AQALRDNSTMGYMMA	K.n[35.07]AQALRDNSTMGYMMA.K	sp|P08238|HS90B_HUMAN	sp|P08238|HS90B_HUMANsp|Q58FF7|H90B3_HUMAN	1	1.73e-06	9|28	2	1692.79	1692.78	0.001741	1	5566.4	847.4	847.4	0.0008705	1.02726	1.02726	seq71972_hf
GTFERLLD	S.n[29.04]GTFERLLD.K	sp|O14964|HGS_HUMAN	sp|O14964|HGS_HUMANtr|I3L1P5|I3L1P5_HUMAN	0.9981	0.000971	8|14	2	977.518	977.518	0.00028	1	5567.5	489.766	489.767	0.00014	0.28585	0.28585	seq71972_hf
AGASATFPMQCSALR	D.n[35.07]AGASATFPMQC[160.03]SALR.K	sp|P63241|IF5A1_HUMAN	sp|P63241|IF5A1_HUMANsp|Q6IS14|IF5AL_HUMANtr|I3L397|I3L397_HUMANtr|I3L504|I3L504_HUMAN	1	1.98e-06	17|56	3	1600.79	1600.79	0.00142	1	5568	534.604	534.605	0.000473333	0.885389	0.885389	seq71972_hf
GVQVETISPGDGRTFP	M.n[35.07]GVQVETISPGDGRTFP.K	sp|P62942|FKB1A_HUMAN	sp|P62942|FKB1A_HUMANtr|A0A087WV48|A0A087WV48_HUMANtr|A0A087WZM5|A0A087WZM5_HUMANtr|A0A087WTS4|A0A087WTS4_HUMANtr|Q1JUQ3|Q1JUQ3_HUMAN	0.9995	0.000277	11|60	3	1692.89	1692.89	0.00246	2	5568.9	565.304	565.305	0.00082	1.45055	1.45055	seq71972_hf
MRPMRIFVNDDRHVMA	-.n[29.04]MRPM[147.04]RIFVNDDRHVMA.K	sp|Q12906|ILF3_HUMAN	sp|Q12906|ILF3_HUMANtr|K7EKJ9|K7EKJ9_HUMANtr|K7EM82|K7EM82_HUMANtr|K7ER69|K7ER69_HUMANtr|K7ERM6|K7ERM6_HUMANtr|K7ENK6|K7ENK6_HUMAN	0.9979	0.00123	12|90	4	2032	2031	1.00422	2	5569.6	508.756	509.007	0.251055	493.224	0.42632	seq71972_hf
GVQVETISPGDGRTFP	M.n[29.04]GVQVETISPGDGRTFP.K	sp|P62942|FKB1A_HUMAN	sp|P62942|FKB1A_HUMANtr|A0A087WV48|A0A087WV48_HUMANtr|A0A087WZM5|A0A087WZM5_HUMANtr|A0A087WTS4|A0A087WTS4_HUMANtr|Q1JUQ3|Q1JUQ3_HUMAN	0.9827	0.0092	11|60	3	1686.86	1686.86	0.001242	2	5570.6	563.293	563.294	0.000413667	0.734371	0.734371	seq71972_hf
AFGYLECSA	S.n[29.04]AFGYLEC[160.03]SA.K	sp|P08134|RHOC_HUMAN	sp|P08134|RHOC_HUMANtr|Q5JR08|Q5JR08_HUMANtr|E9PQH6|E9PQH6_HUMAN	0.9952	0.00189	8|16	2	1044.46	1044.46	8.1e-05	1	5572	523.237	523.237	4.05e-05	0.0774028	0.0774028	seq71972_hf
AQALRDNSTMGYMMA	K.n[29.04]AQALRDNSTMGYMMA.K	sp|P08238|HS90B_HUMAN	sp|P08238|HS90B_HUMANsp|Q58FF7|H90B3_HUMAN	0.9999	3.16e-05	7|28	2	1686.76	1686.75	0.002805	1	5575.9	844.384	844.385	0.001403	1.66156	1.66156	seq71972_hf
FTSQMLSSQPPPHGDLGAPQNPNA	S.n[29.04]FTSQMLSSQPPPHGDLGAPQNPNA.K	sp|P16144|ITB4_HUMAN	sp|P16144|ITB4_HUMAN	0.9923	0.00278	9|92	3	2519.2	2518.19	1.01091	1	5576.4	840.404	840.741	0.336972	400.803	2.99934	seq71972_hf
AGASATFPMQCSALR	D.n[35.07]AGASATFPMQC[160.03]SALR.K	sp|P63241|IF5A1_HUMAN	sp|P63241|IF5A1_HUMANsp|Q6IS14|IF5AL_HUMANtr|I3L397|I3L397_HUMANtr|I3L504|I3L504_HUMAN	0.9999	3.98e-05	16|28	2	1600.79	1600.79	0.003208	1	5577.6	801.403	801.405	0.0016035	2.00086	2.00086	seq71972_hf
MRPMRIFVNDDRHVMA	-.n[35.07]MRPM[147.04]RIFVNDDRHVMA.K	sp|Q12906|ILF3_HUMAN	sp|Q12906|ILF3_HUMANtr|K7EKJ9|K7EKJ9_HUMANtr|K7EM82|K7EM82_HUMANtr|K7ER69|K7ER69_HUMANtr|K7ERM6|K7ERM6_HUMANtr|K7ENK6|K7ENK6_HUMAN	0.9993	0.000815	12|90	4	2037.03	2037.03	0.001698	2	5578.3	510.264	510.265	0.0004245	0.831921	0.831921	seq71972_hf
TVLSGGTTMYPGIADRMQ	N.n[29.04]TVLSGGTTMYPGIADRM[147.04]Q.K	sp|P60709|ACTB_HUMAN	sp|P60709|ACTB_HUMANsp|P63261|ACTG_HUMANtr|A0A2R8Y793|A0A2R8Y793_HUMAN	1	1.33e-05	11|34	2	1940.94	1940.93	0.006224	1	5581.1	971.474	971.477	0.003112	3.20337	3.20337	seq71972_hf
TVLSGGTTMYPGIADRMQ	N.n[35.07]TVLSGGTTMYPGIADRM[147.04]Q.K	sp|P60709|ACTB_HUMAN	sp|P60709|ACTB_HUMANsp|P63261|ACTG_HUMANtr|A0A2R8Y793|A0A2R8Y793_HUMAN	1	2.42e-10	13|34	2	1946.97	1946.97	0.003428	1	5582.8	974.49	974.492	0.001714	1.75887	1.75887	seq71972_hf
AGASATFPMQCSALR	D.n[29.04]AGASATFPMQC[160.03]SALR.K	sp|P63241|IF5A1_HUMAN	sp|P63241|IF5A1_HUMANsp|Q6IS14|IF5AL_HUMANtr|I3L397|I3L397_HUMANtr|I3L504|I3L504_HUMAN	1	3.77e-06	15|28	2	1594.76	1594.76	0.003671	1	5585.2	798.387	798.389	0.0018355	2.299	2.299	seq71972_hf
AGASATFPMQCSALR	D.n[35.07]AGASATFPMQC[160.03]SALR.K	sp|P63241|IF5A1_HUMAN	sp|P63241|IF5A1_HUMANsp|Q6IS14|IF5AL_HUMANtr|I3L397|I3L397_HUMANtr|I3L504|I3L504_HUMAN	1	1.43e-06	18|56	3	1600.79	1600.79	0.00217	1	5588.2	534.604	534.605	0.000723	1.3524	1.3524	seq71972_hf
GVQVETISPGDGRTFP	M.n[35.07]GVQVETISPGDGRTFP.K	sp|P62942|FKB1A_HUMAN	sp|P62942|FKB1A_HUMANtr|A0A087WV48|A0A087WV48_HUMANtr|A0A087WZM5|A0A087WZM5_HUMANtr|A0A087WTS4|A0A087WTS4_HUMANtr|Q1JUQ3|Q1JUQ3_HUMAN	0.9998	0.000129	12|60	3	1692.89	1692.89	0.002815	2	5589.4	565.304	565.305	0.000938333	1.65987	1.65987	seq71972_hf
AFGYLECSA	S.n[35.07]AFGYLEC[160.03]SA.K	sp|P08134|RHOC_HUMAN	sp|P08134|RHOC_HUMANtr|Q5JR08|Q5JR08_HUMANtr|E9PQH6|E9PQH6_HUMAN	0.9956	0.00261	7|16	2	1050.49	1050.49	0.000979	1	5589.6	526.253	526.253	0.0004895	0.930161	0.930161	seq71972_hf
MRPMRIFVNDDRHVMA	-.n[29.04]M[147.04]RPMRIFVNDDRHVMA.K	sp|Q12906|ILF3_HUMAN	sp|Q12906|ILF3_HUMANtr|K7EKJ9|K7EKJ9_HUMANtr|K7EM82|K7EM82_HUMANtr|K7ER69|K7ER69_HUMANtr|K7ERM6|K7ERM6_HUMANtr|K7ENK6|K7ENK6_HUMAN	0.991	0.00804	9|90	4	2031	2031	0.002547	2	5590	508.756	508.757	0.0006365	1.25109	1.25109	seq71972_hf
GVQVETISPGDGRTFP	M.n[29.04]GVQVETISPGDGRTFP.K	sp|P62942|FKB1A_HUMAN	sp|P62942|FKB1A_HUMANtr|A0A087WV48|A0A087WV48_HUMANtr|A0A087WZM5|A0A087WZM5_HUMANtr|A0A087WTS4|A0A087WTS4_HUMANtr|Q1JUQ3|Q1JUQ3_HUMAN	0.9973	0.00154	11|60	3	1686.86	1686.86	0.002047	2	5591.1	563.293	563.294	0.000682333	1.21133	1.21133	seq71972_hf
SEVPGAAAEGSGGSGVGIGDRF	S.n[35.07]SEVPGAAAEGSGGSGVGIGDRF.K	sp|Q9NPA0|EMC7_HUMAN	sp|Q9NPA0|EMC7_HUMANtr|H0YDT8|H0YDT8_HUMAN	1	5.16e-10	14|84	3	2009.99	2009.99	-0.000804	1	5592.6	671.003	671.003	-0.000268	-0.399402	-0.399402	seq71972_hf
AFVTFDDHDSVD	F.n[29.04]AFVTFDDHDSVD.K	sp|Q32P51|RA1L2_HUMAN	sp|Q32P51|RA1L2_HUMANsp|P09651|ROA1_HUMANtr|F8VTQ5|F8VTQ5_HUMANtr|F8W6I7|F8W6I7_HUMANtr|F8VZ49|F8VZ49_HUMANtr|H0YH80|H0YH80_HUMANtr|A0A2R8Y4L2|A0A2R8Y4L2_HUMAN	0.9826	0.0104	5|22	2	1394.6	1394.6	0.002521	1	5597.5	698.307	698.308	0.0012605	1.80508	1.80508	seq71972_hf
FTSQMLSSQPPPHGDLGAPQNPNA	S.n[29.04]FTSQMLSSQPPPHGDLGAPQNPNA.K	sp|P16144|ITB4_HUMAN	sp|P16144|ITB4_HUMAN	0.9992	0.000162	9|92	3	2519.2	2518.19	1.0122	1	5597.7	840.404	840.742	0.337399	401.311	3.50722	seq71972_hf
AGASATFPMQCSALR	D.n[35.07]AGASATFPMQC[160.03]SALR.K	sp|P63241|IF5A1_HUMAN	sp|P63241|IF5A1_HUMANsp|Q6IS14|IF5AL_HUMANtr|I3L397|I3L397_HUMANtr|I3L504|I3L504_HUMAN	1	2.14e-05	17|28	2	1600.79	1600.79	0.003488	1	5598.1	801.403	801.405	0.0017435	2.17555	2.17555	seq71972_hf
MRPMRIFVNDDRHVMA	-.n[35.07]M[147.04]RPMRIFVNDDRHVMA.K	sp|Q12906|ILF3_HUMAN	sp|Q12906|ILF3_HUMANtr|K7EKJ9|K7EKJ9_HUMANtr|K7EM82|K7EM82_HUMANtr|K7ER69|K7ER69_HUMANtr|K7ERM6|K7ERM6_HUMANtr|K7ENK6|K7ENK6_HUMAN	0.986	0.012	12|90	4	2037.03	2037.03	0.004256	2	5598.8	510.264	510.265	0.00106375	2.0847	2.0847	seq71972_hf
SEVPGAAAEGSGGSGVGIGDRF	S.n[29.04]SEVPGAAAEGSGGSGVGIGDRF.K	sp|Q9NPA0|EMC7_HUMAN	sp|Q9NPA0|EMC7_HUMANtr|H0YDT8|H0YDT8_HUMAN	0.9999	3.43e-05	8|42	2	2003.96	2003.95	0.004232	1	5599.2	1002.98	1002.99	0.002116	2.1097	2.1097	seq71972_hf
TVLSGGTTMYPGIADRMQ	N.n[29.04]TVLSGGTTMYPGIADRM[147.04]Q.K	sp|P60709|ACTB_HUMAN	sp|P60709|ACTB_HUMANsp|P63261|ACTG_HUMANtr|A0A2R8Y793|A0A2R8Y793_HUMAN	0.9974	0.00152	6|34	2	1940.94	1940.93	0.004546	1	5601.9	971.474	971.476	0.002273	2.33974	2.33974	seq71972_hf
AGASATFPMQCSALR	D.n[29.04]AGASATFPMQC[160.03]SALR.K	sp|P63241|IF5A1_HUMAN	sp|P63241|IF5A1_HUMANsp|Q6IS14|IF5AL_HUMANtr|I3L397|I3L397_HUMANtr|I3L504|I3L504_HUMAN	1	8.02e-07	15|28	2	1594.76	1594.76	0.004812	1	5605.6	798.387	798.389	0.0024055	3.01294	3.01294	seq71972_hf
AFVTFDDHDSVD	F.n[35.07]AFVTFDDHDSVD.K	sp|Q32P51|RA1L2_HUMAN	sp|Q32P51|RA1L2_HUMANsp|P09651|ROA1_HUMANtr|F8VTQ5|F8VTQ5_HUMANtr|F8W6I7|F8W6I7_HUMANtr|F8VZ49|F8VZ49_HUMANtr|H0YH80|H0YH80_HUMANtr|A0A2R8Y4L2|A0A2R8Y4L2_HUMAN	0.991	0.00537	5|22	2	1400.63	1400.63	0.003026	1	5608.9	701.323	701.324	0.001513	2.15735	2.15735	seq71972_hf
GVQVETISPGDGRTFP	M.n[35.07]GVQVETISPGDGRTFP.K	sp|P62942|FKB1A_HUMAN	sp|P62942|FKB1A_HUMANtr|A0A087WV48|A0A087WV48_HUMANtr|A0A087WZM5|A0A087WZM5_HUMANtr|A0A087WTS4|A0A087WTS4_HUMANtr|Q1JUQ3|Q1JUQ3_HUMAN	0.9989	0.000634	11|60	3	1692.89	1692.89	0.001801	2	5610.2	565.304	565.304	0.000600333	1.06196	1.06196	seq71972_hf
MRPMRIFVNDDRHVMA	-.n[29.04]M[147.04]RPMRIFVNDDRHVMA.K	sp|Q12906|ILF3_HUMAN	sp|Q12906|ILF3_HUMANtr|K7EKJ9|K7EKJ9_HUMANtr|K7EM82|K7EM82_HUMANtr|K7ER69|K7ER69_HUMANtr|K7ERM6|K7ERM6_HUMANtr|K7ENK6|K7ENK6_HUMAN	0.9992	0.00084	12|90	4	2031	2031	0.004023	2	5611.2	508.756	508.757	0.00100575	1.97688	1.97688	seq71972_hf
GVQVETISPGDGRTFP	M.n[29.04]GVQVETISPGDGRTFP.K	sp|P62942|FKB1A_HUMAN	sp|P62942|FKB1A_HUMANtr|A0A087WV48|A0A087WV48_HUMANtr|A0A087WZM5|A0A087WZM5_HUMANtr|A0A087WTS4|A0A087WTS4_HUMANtr|Q1JUQ3|Q1JUQ3_HUMAN	0.9999	7.02e-05	13|60	3	1686.86	1686.86	0.002291	2	5612	563.293	563.294	0.000763667	1.35572	1.35572	seq71972_hf
SEVPGAAAEGSGGSGVGIGDRF	S.n[35.07]SEVPGAAAEGSGGSGVGIGDRF.K	sp|Q9NPA0|EMC7_HUMAN	sp|Q9NPA0|EMC7_HUMANtr|H0YDT8|H0YDT8_HUMAN	1	1.42e-05	11|42	2	2009.99	2009.99	0.007346	1	5612.1	1006	1006	0.003673	3.65108	3.65108	seq71972_hf
SEVPGAAAEGSGGSGVGIGDRF	S.n[35.07]SEVPGAAAEGSGGSGVGIGDRF.K	sp|Q9NPA0|EMC7_HUMAN	sp|Q9NPA0|EMC7_HUMANtr|H0YDT8|H0YDT8_HUMAN	1	2.16e-14	24|84	3	2009.99	2009.99	0.00176	1	5613.1	671.003	671.003	0.000586667	0.874312	0.874312	seq71972_hf
SVITQVLN	D.n[35.07]SVITQVLN.K	sp|O75475|PSIP1_HUMAN	sp|O75475|PSIP1_HUMAN	0.9844	0.0093	6|14	2	906.561	906.56	0.000976	1	5616	454.287	454.288	0.0004875	1.07311	1.07311	seq71972_hf
AFVTFDDHDSVD	F.n[29.04]AFVTFDDHDSVD.K	sp|Q32P51|RA1L2_HUMAN	sp|Q32P51|RA1L2_HUMANsp|P09651|ROA1_HUMANtr|F8VTQ5|F8VTQ5_HUMANtr|F8W6I7|F8W6I7_HUMANtr|F8VZ49|F8VZ49_HUMANtr|H0YH80|H0YH80_HUMANtr|A0A2R8Y4L2|A0A2R8Y4L2_HUMAN	0.9989	0.000627	10|22	2	1394.6	1394.6	0.003025	1	5618	698.307	698.308	0.0015125	2.16595	2.16595	seq71972_hf
AGASATFPMQCSALR	D.n[35.07]AGASATFPMQC[160.03]SALR.K	sp|P63241|IF5A1_HUMAN	sp|P63241|IF5A1_HUMANsp|Q6IS14|IF5AL_HUMANtr|I3L397|I3L397_HUMANtr|I3L504|I3L504_HUMAN	1	6.59e-07	18|28	2	1600.8	1600.79	0.004064	1	5618.6	801.403	801.405	0.0020315	2.53492	2.53492	seq71972_hf
MRPMRIFVNDDRHVMA	-.n[35.07]MRPM[147.04]RIFVNDDRHVMA.K	sp|Q12906|ILF3_HUMAN	sp|Q12906|ILF3_HUMANtr|K7EKJ9|K7EKJ9_HUMANtr|K7EM82|K7EM82_HUMANtr|K7ER69|K7ER69_HUMANtr|K7ERM6|K7ERM6_HUMANtr|K7ENK6|K7ENK6_HUMAN	0.9956	0.00415	11|90	4	2037.03	2037.03	0.0034	2	5619	510.264	510.265	0.00085	1.6658	1.6658	seq71972_hf
GVQVETISPGDGRTFP	M.n[35.07]GVQVETISPGDGRTFP.K	sp|P62942|FKB1A_HUMAN	sp|P62942|FKB1A_HUMANtr|A0A087WV48|A0A087WV48_HUMANtr|A0A087WZM5|A0A087WZM5_HUMANtr|A0A087WTS4|A0A087WTS4_HUMANtr|Q1JUQ3|Q1JUQ3_HUMAN	0.9943	0.00313	11|60	3	1692.89	1692.89	0.005088	2	5630.8	565.304	565.305	0.001696	3.00015	3.00015	seq71972_hf
MRPMRIFVNDDRHVMA	-.n[29.04]M[147.04]RPMRIFVNDDRHVMA.K	sp|Q12906|ILF3_HUMAN	sp|Q12906|ILF3_HUMANtr|K7EKJ9|K7EKJ9_HUMANtr|K7EM82|K7EM82_HUMANtr|K7ER69|K7ER69_HUMANtr|K7ERM6|K7ERM6_HUMANtr|K7ENK6|K7ENK6_HUMAN	0.9848	0.0129	7|90	4	2031	2031	0.003982	2	5631.6	508.756	508.757	0.0009955	1.95673	1.95673	seq71972_hf
SEVPGAAAEGSGGSGVGIGDRF	S.n[35.07]SEVPGAAAEGSGGSGVGIGDRF.K	sp|Q9NPA0|EMC7_HUMAN	sp|Q9NPA0|EMC7_HUMANtr|H0YDT8|H0YDT8_HUMAN	1	8.26e-16	17|42	2	2010	2009.99	0.008638	1	5633.1	1006	1006	0.004319	4.29322	4.29322	seq71972_hf
GVQVETISPGDGRTFP	M.n[29.04]GVQVETISPGDGRTFP.K	sp|P62942|FKB1A_HUMAN	sp|P62942|FKB1A_HUMANtr|A0A087WV48|A0A087WV48_HUMANtr|A0A087WZM5|A0A087WZM5_HUMANtr|A0A087WTS4|A0A087WTS4_HUMANtr|Q1JUQ3|Q1JUQ3_HUMAN	0.9955	0.00251	12|60	3	1686.86	1686.86	0.003535	2	5633.3	563.293	563.294	0.00117833	2.09186	2.09186	seq71972_hf
SEVPGAAAEGSGGSGVGIGDRF	S.n[35.07]SEVPGAAAEGSGGSGVGIGDRF.K	sp|Q9NPA0|EMC7_HUMAN	sp|Q9NPA0|EMC7_HUMANtr|H0YDT8|H0YDT8_HUMAN	1	2.56e-15	24|84	3	2009.99	2009.99	0.005728	1	5633.7	671.003	671.005	0.00190933	2.84548	2.84548	seq71972_hf
SEAVADREDDPNFF	Y.n[29.04]SEAVADREDDPNFF.K	sp|P00367|DHE3_HUMAN	sp|P00367|DHE3_HUMAN	1	6.6e-08	14|26	2	1638.72	1638.72	0.005262	1	5637.2	820.365	820.368	0.0026315	3.20771	3.20771	seq71972_hf
SEAVADREDDPNFF	Y.n[35.07]SEAVADREDDPNFF.K	sp|P00367|DHE3_HUMAN	sp|P00367|DHE3_HUMAN	1	1.55e-08	14|26	2	1644.75	1644.75	0.005095	1	5638	823.381	823.384	0.0025475	3.09394	3.09394	seq71972_hf
AFVTFDDHDSVD	F.n[29.04]AFVTFDDHDSVD.K	sp|Q32P51|RA1L2_HUMAN	sp|Q32P51|RA1L2_HUMANsp|P09651|ROA1_HUMANtr|F8VTQ5|F8VTQ5_HUMANtr|F8W6I7|F8W6I7_HUMANtr|F8VZ49|F8VZ49_HUMANtr|H0YH80|H0YH80_HUMANtr|A0A2R8Y4L2|A0A2R8Y4L2_HUMAN	0.9951	0.00289	8|22	2	1394.6	1394.6	0.00396	1	5638.4	698.307	698.309	0.0019805	2.83614	2.83614	seq71972_hf
MRPMRIFVNDDRHVMA	-.n[35.07]M[147.04]RPMRIFVNDDRHVMA.K	sp|Q12906|ILF3_HUMAN	sp|Q12906|ILF3_HUMANtr|K7EKJ9|K7EKJ9_HUMANtr|K7EM82|K7EM82_HUMANtr|K7ER69|K7ER69_HUMANtr|K7ERM6|K7ERM6_HUMANtr|K7ENK6|K7ENK6_HUMAN	0.9499	0.0387	8|90	4	2037.03	2037.03	0.004377	2	5640.4	510.264	510.265	0.00109425	2.14447	2.14447	seq71972_hf
TTIAGVVY	G.n[29.04]TTIAGVVY.K	sp|Q99436|PSB7_HUMAN	sp|Q99436|PSB7_HUMANtr|Q5TBG5|Q5TBG5_HUMAN	0.9981	0.00107	7|14	2	850.481	850.48	0.000897	1	5641.2	426.247	426.248	0.000448	1.05103	1.05103	seq71972_hf
TTIAGVVY	G.n[35.07]TTIAGVVY.K	sp|Q99436|PSB7_HUMAN	sp|Q99436|PSB7_HUMANtr|Q5TBG5|Q5TBG5_HUMAN	0.9946	0.00322	7|14	2	856.514	856.512	0.001748	1	5641.5	429.263	429.264	0.0008735	2.03488	2.03488	seq71972_hf
VFRRFVEVGRVA	M.n[35.07]VFRRFVEVGRVA.Y	sp|P50914|RL14_HUMAN	sp|P50914|RL14_HUMANtr|E7EPB3|E7EPB3_HUMAN	0.9803	0.0164	15|66	4	1467.89	1467.89	0.003205	1	5645.1	367.979	367.98	0.00080125	2.17743	2.17743	seq71972_hf
GVQVETISPGDGRTFP	M.n[35.07]GVQVETISPGDGRTFP.K	sp|P62942|FKB1A_HUMAN	sp|P62942|FKB1A_HUMANtr|A0A087WV48|A0A087WV48_HUMANtr|A0A087WZM5|A0A087WZM5_HUMANtr|A0A087WTS4|A0A087WTS4_HUMANtr|Q1JUQ3|Q1JUQ3_HUMAN	0.9981	0.00108	10|60	3	1692.89	1692.89	0.003492	2	5652	565.304	565.305	0.001164	2.05907	2.05907	seq71972_hf
AANVGWNNSTFA	N.n[29.04]AANVGWNNSTFA.-	sp|P14174|MIF_HUMAN	sp|P14174|MIF_HUMAN	0.9999	1.69e-05	9|22	2	1278.6	1278.6	0.005145	1	5652.3	640.307	640.309	0.0025725	4.01759	4.01759	seq71972_hf
SEVPGAAAEGSGGSGVGIGDRF	S.n[35.07]SEVPGAAAEGSGGSGVGIGDRF.K	sp|Q9NPA0|EMC7_HUMAN	sp|Q9NPA0|EMC7_HUMANtr|H0YDT8|H0YDT8_HUMAN	1	5.2e-12	17|42	2	2009.99	2009.99	0.008264	1	5653.6	1006	1006	0.004132	4.10734	4.10734	seq71972_hf
GVQVETISPGDGRTFP	M.n[29.04]GVQVETISPGDGRTFP.K	sp|P62942|FKB1A_HUMAN	sp|P62942|FKB1A_HUMANtr|A0A087WV48|A0A087WV48_HUMANtr|A0A087WZM5|A0A087WZM5_HUMANtr|A0A087WTS4|A0A087WTS4_HUMANtr|Q1JUQ3|Q1JUQ3_HUMAN	0.9996	0.000241	14|60	3	1686.86	1686.86	0.003405	2	5653.9	563.293	563.294	0.001135	2.01493	2.01493	seq71972_hf
SEAVADREDDPNFF	Y.n[29.04]SEAVADREDDPNFF.K	sp|P00367|DHE3_HUMAN	sp|P00367|DHE3_HUMAN	1	3.34e-10	16|26	2	1638.72	1638.72	0.005301	1	5657.8	820.365	820.368	0.002651	3.23148	3.23148	seq71972_hf
VFRRFVEVGRVA	M.n[29.04]VFRRFVEVGRVA.Y	sp|P50914|RL14_HUMAN	sp|P50914|RL14_HUMANtr|E7EPB3|E7EPB3_HUMAN	0.9951	0.00466	14|66	4	1461.86	1461.86	0.001878	1	5657.9	366.471	366.472	0.0004695	1.28113	1.28113	seq71972_hf
SEAVADREDDPNFF	Y.n[35.07]SEAVADREDDPNFF.K	sp|P00367|DHE3_HUMAN	sp|P00367|DHE3_HUMAN	1	5.26e-10	17|26	2	1644.75	1644.75	0.004016	1	5658.4	823.381	823.383	0.0020085	2.43933	2.43933	seq71972_hf
RSFTSQMLSSQPPPHGDLGAPQNPNA	D.n[35.07]RSFTSQMLSSQPPPHGDLGAPQNPNA.K	sp|P16144|ITB4_HUMAN	sp|P16144|ITB4_HUMAN	1	6.86e-07	8|100	3	2767.36	2767.36	0.006969	1	5658.8	923.459	923.462	0.00232267	2.51517	2.51517	seq71972_hf
AANVGWNNSTFA	N.n[35.07]AANVGWNNSTFA.-	sp|P14174|MIF_HUMAN	sp|P14174|MIF_HUMAN	1	1.29e-06	8|22	2	1284.63	1284.63	0.001528	1	5660	643.323	643.324	0.000764	1.18758	1.18758	seq71972_hf
TTIAGVVY	G.n[29.04]TTIAGVVY.K	sp|Q99436|PSB7_HUMAN	sp|Q99436|PSB7_HUMANtr|Q5TBG5|Q5TBG5_HUMAN	0.9986	0.000798	7|14	2	850.481	850.48	0.001115	1	5661.5	426.247	426.248	0.0005575	1.30792	1.30792	seq71972_hf
TTIAGVVY	G.n[35.07]TTIAGVVY.K	sp|Q99436|PSB7_HUMAN	sp|Q99436|PSB7_HUMANtr|Q5TBG5|Q5TBG5_HUMAN	0.9997	0.000146	7|14	2	856.513	856.512	0.000826	1	5662.3	429.263	429.264	0.0004125	0.960948	0.960948	seq71972_hf
VFRRFVEVGRVA	M.n[35.07]VFRRFVEVGRVA.Y	sp|P50914|RL14_HUMAN	sp|P50914|RL14_HUMANtr|E7EPB3|E7EPB3_HUMAN	0.9597	0.0316	14|66	4	1467.89	1467.89	0.001576	1	5665.5	367.979	367.98	0.000394	1.07071	1.07071	seq71972_hf
RSFTSQMLSSQPPPHGDLGAPQNPNA	D.n[29.04]RSFTSQMLSSQPPPHGDLGAPQNPNA.K	sp|P16144|ITB4_HUMAN	sp|P16144|ITB4_HUMAN	1	8.02e-09	17|100	3	2761.33	2761.32	0.009503	1	5666.2	921.449	921.452	0.00316767	3.43769	3.43769	seq71972_hf
GMIYDSLDYA	F.n[35.07]GM[147.04]IYDSLDYA.K	sp|P62847|RS24_HUMAN	sp|P62847|RS24_HUMANtr|A0A2R8YD14|A0A2R8YD14_HUMANtr|A0A087WUS0|A0A087WUS0_HUMANtr|E7ETK0|E7ETK0_HUMANtr|A0A2R8Y8A0|A0A2R8Y8A0_HUMANtr|A0A2R8Y849|A0A2R8Y849_HUMAN	0.9924	0.00451	5|18	2	1196.55	1196.55	0.001923	1	5668.6	599.281	599.282	0.000961	1.60358	1.60358	seq71972_hf
GMIYDSLDYA	F.n[29.04]GM[147.04]IYDSLDYA.K	sp|P62847|RS24_HUMAN	sp|P62847|RS24_HUMANtr|A0A2R8YD14|A0A2R8YD14_HUMANtr|A0A087WUS0|A0A087WUS0_HUMANtr|E7ETK0|E7ETK0_HUMANtr|A0A2R8Y8A0|A0A2R8Y8A0_HUMANtr|A0A2R8Y849|A0A2R8Y849_HUMAN	0.9957	0.00253	7|18	2	1190.52	1190.52	0.002001	1	5674.5	596.266	596.267	0.0010005	1.67794	1.67794	seq71972_hf
SEAVADREDDPNFF	Y.n[35.07]SEAVADREDDPNFF.K	sp|P00367|DHE3_HUMAN	sp|P00367|DHE3_HUMAN	0.9979	0.00116	8|52	3	1644.75	1644.75	0.004496	1	5675.7	549.257	549.258	0.00149867	2.72853	2.72853	seq71972_hf
SEAVADREDDPNFF	Y.n[29.04]SEAVADREDDPNFF.K	sp|P00367|DHE3_HUMAN	sp|P00367|DHE3_HUMAN	1	1.95e-09	16|26	2	1638.72	1638.72	0.004608	1	5677.9	820.365	820.368	0.0023045	2.80911	2.80911	seq71972_hf
SEAVADREDDPNFF	Y.n[35.07]SEAVADREDDPNFF.K	sp|P00367|DHE3_HUMAN	sp|P00367|DHE3_HUMAN	1	1.77e-09	15|26	2	1644.75	1644.75	0.003629	1	5678.8	823.381	823.383	0.0018145	2.20371	2.20371	seq71972_hf
VANTSTQTMGPRPAAAAAAATPAVRTVPQY	R.n[29.04]VANTSTQTMGPRPAAAAAAATPAVRTVPQY.K	sp|P11940|PABP1_HUMAN	sp|P11940|PABP1_HUMANtr|H0YAW6|H0YAW6_HUMANtr|H0YAS6|H0YAS6_HUMANtr|E7ERJ7|E7ERJ7_HUMANtr|H0YB75|H0YB75_HUMANtr|E7EQV3|E7EQV3_HUMAN	0.9997	0.000188	13|116	3	2996.56	2996.55	0.0097	1	5680.4	999.857	999.861	0.00323333	3.23378	3.23378	seq71972_hf
AANVGWNNSTFA	N.n[35.07]AANVGWNNSTFA.-	sp|P14174|MIF_HUMAN	sp|P14174|MIF_HUMAN	1	5.25e-07	9|22	2	1284.63	1284.63	-0.002359	1	5680.5	643.323	643.322	-0.0011795	-1.83345	-1.83345	seq71972_hf
TTIAGVVY	G.n[29.04]TTIAGVVY.K	sp|Q99436|PSB7_HUMAN	sp|Q99436|PSB7_HUMANtr|Q5TBG5|Q5TBG5_HUMAN	0.9787	0.0127	8|14	2	850.481	850.48	0.001082	1	5681.8	426.247	426.248	0.000541	1.26921	1.26921	seq71972_hf
TTIAGVVY	G.n[35.07]TTIAGVVY.K	sp|Q99436|PSB7_HUMAN	sp|Q99436|PSB7_HUMANtr|Q5TBG5|Q5TBG5_HUMAN	0.9992	0.000433	7|14	2	856.513	856.512	0.0013	1	5683.2	429.263	429.264	0.00065	1.51422	1.51422	seq71972_hf
GVQVETISPGDGRTFP	M.n[29.04]GVQVETISPGDGRTFP.K	sp|P62942|FKB1A_HUMAN	sp|P62942|FKB1A_HUMANtr|A0A087WV48|A0A087WV48_HUMANtr|A0A087WZM5|A0A087WZM5_HUMANtr|A0A087WTS4|A0A087WTS4_HUMANtr|Q1JUQ3|Q1JUQ3_HUMAN	0.9999	5.29e-05	14|60	3	1686.86	1686.86	0.005478	2	5684.1	563.293	563.295	0.001826	3.24164	3.24164	seq71972_hf
TVLSGGTTMYPGIADRMQ	N.n[35.07]TVLSGGTTM[147.04]YPGIADRMQ.K	sp|P60709|ACTB_HUMAN	sp|P60709|ACTB_HUMANsp|P63261|ACTG_HUMANtr|A0A2R8Y793|A0A2R8Y793_HUMAN	1	8.25e-10	15|34	2	1946.97	1946.97	0.00733	1	5686.5	974.49	974.494	0.003665	3.76093	3.76093	seq71972_hf
RSFTSQMLSSQPPPHGDLGAPQNPNA	D.n[29.04]RSFTSQMLSSQPPPHGDLGAPQNPNA.K	sp|P16144|ITB4_HUMAN	sp|P16144|ITB4_HUMAN	1	9.61e-10	29|100	3	2761.33	2761.32	0.00893	1	5687.3	921.449	921.452	0.00297633	3.23005	3.23005	seq71972_hf
GMIYDSLDYA	F.n[35.07]GM[147.04]IYDSLDYA.K	sp|P62847|RS24_HUMAN	sp|P62847|RS24_HUMANtr|A0A2R8YD14|A0A2R8YD14_HUMANtr|A0A087WUS0|A0A087WUS0_HUMANtr|E7ETK0|E7ETK0_HUMANtr|A0A2R8Y8A0|A0A2R8Y8A0_HUMANtr|A0A2R8Y849|A0A2R8Y849_HUMAN	0.9984	0.000901	5|18	2	1196.55	1196.55	0.001771	1	5689.2	599.281	599.282	0.0008855	1.4776	1.4776	seq71972_hf
TVLSGGTTMYPGIADRMQ	N.n[29.04]TVLSGGTTM[147.04]YPGIADRMQ.K	sp|P60709|ACTB_HUMAN	sp|P60709|ACTB_HUMANsp|P63261|ACTG_HUMANtr|A0A2R8Y793|A0A2R8Y793_HUMAN	1	1.89e-07	14|34	2	1940.94	1940.93	0.007847	1	5691.1	971.474	971.478	0.0039235	4.03869	4.03869	seq71972_hf
SEAVADREDDPNFF	Y.n[29.04]SEAVADREDDPNFF.K	sp|P00367|DHE3_HUMAN	sp|P00367|DHE3_HUMAN	0.9996	0.000222	11|52	3	1638.72	1638.72	0.003771	1	5692.1	547.246	547.247	0.001257	2.29695	2.29695	seq71972_hf
DDEVDVDGTVEEDLG	A.n[29.04]DDEVDVDGTVEEDLG.K	sp|P14625|ENPL_HUMAN	sp|P14625|ENPL_HUMANtr|A0A1W2PRR1|A0A1W2PRR1_HUMANtr|F8VPC7|F8VPC7_HUMANtr|Q96GW1|Q96GW1_HUMAN	0.9976	0.00141	5|28	2	1633.69	1633.68	0.004911	1	5692.6	817.849	817.852	0.0024555	3.00238	3.00238	seq71972_hf
LHAGSGADTGDTVNIGDVSY	L.n[29.04]LHAGSGADTGDTVNIGDVSY.K	sp|A3KMH1|VWA8_HUMAN	sp|A3KMH1|VWA8_HUMAN	0.9903	0.00578	5|38	2	1975.91	1975.91	0.002332	1	5693	988.963	988.965	0.001166	1.17901	1.17901	seq71972_hf
TATGGESAGHATSSQEPSGCSDQRPAEDLNIRVERLT	D.n[35.07]TATGGESAGHATSSQEPSGC[160.03]SDQRPAEDLNIRVERLT.K	sp|Q92575|UBXN4_HUMAN	sp|Q92575|UBXN4_HUMAN	0.9968	0.00696	8|288	5	3918.87	3917.86	1.00796	1	5694.2	784.58	784.781	0.201591	256.876	1.17383	seq71972_hf
GMIYDSLDYA	F.n[29.04]GM[147.04]IYDSLDYA.K	sp|P62847|RS24_HUMAN	sp|P62847|RS24_HUMANtr|A0A2R8YD14|A0A2R8YD14_HUMANtr|A0A087WUS0|A0A087WUS0_HUMANtr|E7ETK0|E7ETK0_HUMANtr|A0A2R8Y8A0|A0A2R8Y8A0_HUMANtr|A0A2R8Y849|A0A2R8Y849_HUMAN	0.9905	0.00566	7|18	2	1190.52	1190.52	0.003221	1	5695	596.266	596.267	0.0016105	2.70097	2.70097	seq71972_hf
MRPLTEEETRVMFE	-.n[35.07]MRPLTEEETRVM[147.04]FE.K	sp|Q9Y221|NIP7_HUMAN	sp|Q9Y221|NIP7_HUMANtr|J3QLW7|J3QLW7_HUMAN	0.9998	9.24e-05	12|52	3	1816.9	1816.89	0.003943	2	5695.3	606.638	606.639	0.00131467	2.16713	2.16713	seq71972_hf
SEAVADREDDPNFF	Y.n[35.07]SEAVADREDDPNFF.K	sp|P00367|DHE3_HUMAN	sp|P00367|DHE3_HUMAN	0.9992	0.000415	9|52	3	1644.75	1644.75	0.005747	1	5696.6	549.257	549.259	0.00191567	3.48773	3.48773	seq71972_hf
GVQVETISPGDGRTFP	M.n[35.07]GVQVETISPGDGRTFP.K	sp|P62942|FKB1A_HUMAN	sp|P62942|FKB1A_HUMANtr|A0A087WV48|A0A087WV48_HUMANtr|A0A087WZM5|A0A087WZM5_HUMANtr|A0A087WTS4|A0A087WTS4_HUMANtr|Q1JUQ3|Q1JUQ3_HUMAN	0.9978	0.00119	10|60	3	1693.9	1692.89	1.00668	2	5696.7	565.304	565.639	0.335561	593.242	1.96415	seq71972_hf
SEAVADREDDPNFF	Y.n[29.04]SEAVADREDDPNFF.K	sp|P00367|DHE3_HUMAN	sp|P00367|DHE3_HUMAN	1	1.19e-08	14|26	2	1638.72	1638.72	0.005666	1	5698.1	820.365	820.368	0.002833	3.45333	3.45333	seq71972_hf
SEAVADREDDPNFF	Y.n[35.07]SEAVADREDDPNFF.K	sp|P00367|DHE3_HUMAN	sp|P00367|DHE3_HUMAN	1	2.14e-10	17|26	2	1644.75	1644.75	0.003878	1	5699.1	823.381	823.383	0.001939	2.35492	2.35492	seq71972_hf
MRPLTEEETRVMFE	-.n[29.04]MRPLTEEETRVM[147.04]FE.K	sp|Q9Y221|NIP7_HUMAN	sp|Q9Y221|NIP7_HUMANtr|J3QLW7|J3QLW7_HUMAN	0.9997	0.000174	13|52	3	1811.86	1810.86	1.00549	2	5702.1	604.627	604.962	0.335162	554.022	1.17748	seq71972_hf
GVQVETISPGDGRTFP	M.n[29.04]GVQVETISPGDGRTFP.K	sp|P62942|FKB1A_HUMAN	sp|P62942|FKB1A_HUMANtr|A0A087WV48|A0A087WV48_HUMANtr|A0A087WZM5|A0A087WZM5_HUMANtr|A0A087WTS4|A0A087WTS4_HUMANtr|Q1JUQ3|Q1JUQ3_HUMAN	0.9982	0.00099	13|60	3	1686.86	1686.86	0.004989	2	5705.1	563.293	563.295	0.00166267	2.95168	2.95168	seq71972_hf
LAPNVTYSLPRT	D.n[29.04]LAPNVTYSLPRT.K	sp|Q9BRD0|BUD13_HUMAN	sp|Q9BRD0|BUD13_HUMANtr|H7C462|H7C462_HUMAN	0.9991	0.000494	7|22	2	1358.76	1358.76	0.003179	1	5705.8	680.385	680.387	0.001589	2.33544	2.33544	seq71972_hf
RSFTSQMLSSQPPPHGDLGAPQNPNA	D.n[29.04]RSFTSQMLSSQPPPHGDLGAPQNPNA.K	sp|P16144|ITB4_HUMAN	sp|P16144|ITB4_HUMAN	1	1.09e-07	24|100	3	2761.33	2761.32	0.007749	1	5707.5	921.449	921.451	0.002583	2.80319	2.80319	seq71972_hf
GMIYDSLDYA	F.n[35.07]GM[147.04]IYDSLDYA.K	sp|P62847|RS24_HUMAN	sp|P62847|RS24_HUMANtr|A0A2R8YD14|A0A2R8YD14_HUMANtr|A0A087WUS0|A0A087WUS0_HUMANtr|E7ETK0|E7ETK0_HUMANtr|A0A2R8Y8A0|A0A2R8Y8A0_HUMANtr|A0A2R8Y849|A0A2R8Y849_HUMAN	0.9991	0.000522	5|18	2	1196.55	1196.55	0.001757	1	5709.7	599.281	599.282	0.000878	1.46509	1.46509	seq71972_hf
VLEVDPNIQAVRTQE	L.n[29.04]VLEVDPNIQAVRTQE.K	sp|P05787|K2C8_HUMAN	sp|P05787|K2C8_HUMANtr|F8W1U3|F8W1U3_HUMANtr|F8VUG2|F8VUG2_HUMANtr|F8VQY3|F8VQY3_HUMAN	0.9962	0.00211	7|56	3	1737.93	1737.93	0.003656	1	5710.4	580.316	580.317	0.00121867	2.1	2.1	seq71972_hf
LHAGSGADTGDTVNIGDVSY	L.n[35.07]LHAGSGADTGDTVNIGDVSY.K	sp|A3KMH1|VWA8_HUMAN	sp|A3KMH1|VWA8_HUMAN	1	3.19e-09	15|38	2	1981.95	1981.94	0.005263	1	5711.6	991.979	991.982	0.0026315	2.65277	2.65277	seq71972_hf
DDEVDVDGTVEEDLG	A.n[29.04]DDEVDVDGTVEEDLG.K	sp|P14625|ENPL_HUMAN	sp|P14625|ENPL_HUMANtr|A0A1W2PRR1|A0A1W2PRR1_HUMANtr|F8VPC7|F8VPC7_HUMANtr|Q96GW1|Q96GW1_HUMAN	1	1.32e-05	9|28	2	1633.69	1633.68	0.003813	1	5713	817.849	817.851	0.0019065	2.33111	2.33111	seq71972_hf
LHAGSGADTGDTVNIGDVSY	L.n[29.04]LHAGSGADTGDTVNIGDVSY.K	sp|A3KMH1|VWA8_HUMAN	sp|A3KMH1|VWA8_HUMAN	1	1.3e-10	19|38	2	1975.92	1975.91	0.00649	1	5713.7	988.963	988.967	0.003245	3.2812	3.2812	seq71972_hf
SRTPGNRIVYLYT	L.n[35.07]SRTPGNRIVYLYT.K	sp|P49207|RL34_HUMAN	sp|P49207|RL34_HUMAN	0.9046	0.0386	7|48	3	1573.89	1572.88	1.00761	1	5714	525.302	525.638	0.335871	638.979	2.70402	seq71972_hf
SEAVADREDDPNFF	Y.n[29.04]SEAVADREDDPNFF.K	sp|P00367|DHE3_HUMAN	sp|P00367|DHE3_HUMAN	1	7.17e-09	16|26	2	1638.72	1638.72	0.00296	1	5718.5	820.365	820.367	0.00148	1.80407	1.80407	seq71972_hf
GVQVETISPGDGRTFP	M.n[35.07]GVQVETISPGDGRTFP.K	sp|P62942|FKB1A_HUMAN	sp|P62942|FKB1A_HUMANtr|A0A087WV48|A0A087WV48_HUMANtr|A0A087WZM5|A0A087WZM5_HUMANtr|A0A087WTS4|A0A087WTS4_HUMANtr|Q1JUQ3|Q1JUQ3_HUMAN	0.9986	0.000798	11|60	3	1692.89	1692.89	0.005427	2	5718.8	565.304	565.306	0.00180867	3.19945	3.19945	seq71972_hf
KIALLEEARRR	A.n[35.07]K[0]IALLEEARRR.K	sp|P15311|EZRI_HUMAN	sp|P15311|EZRI_HUMANtr|E7EQR4|E7EQR4_HUMAN	0.8903	0.0379	9|60	4	1388.89	1387.88	1.00369	2	5719.4	347.978	348.229	0.250923	720.569	0.245528	seq71972_hf
SEAVADREDDPNFF	Y.n[35.07]SEAVADREDDPNFF.K	sp|P00367|DHE3_HUMAN	sp|P00367|DHE3_HUMAN	1	1.22e-09	15|26	2	1644.75	1644.75	0.00172	1	5719.8	823.381	823.382	0.0008605	1.04508	1.04508	seq71972_hf
VLEVDPNIQAVRTQE	L.n[35.07]VLEVDPNIQAVRTQE.K	sp|P05787|K2C8_HUMAN	sp|P05787|K2C8_HUMANtr|F8W1U3|F8W1U3_HUMANtr|F8VUG2|F8VUG2_HUMANtr|F8VQY3|F8VQY3_HUMAN	0.9232	0.0467	5|28	2	1743.96	1743.96	0.005818	1	5721.9	872.986	872.989	0.0029085	3.33166	3.33166	seq71972_hf
VVEHPEFL	M.n[35.07]VVEHPEFL.K	sp|P06396|GELS_HUMAN	sp|P06396|GELS_HUMANtr|A0A0A0MS51|A0A0A0MS51_HUMANtr|Q5T0I0|Q5T0I0_HUMANtr|A0A0U1RQL8|A0A0U1RQL8_HUMANtr|A0A0A0MT01|A0A0A0MT01_HUMANsp|GELS_HUMAN|	0.9997	0.000172	8|14	2	1002.56	1002.56	0.00061	1	5726	502.287	502.288	0.0003045	0.606227	0.606227	seq71972_hf
GVQVETISPGDGRTFP	M.n[29.04]GVQVETISPGDGRTFP.K	sp|P62942|FKB1A_HUMAN	sp|P62942|FKB1A_HUMANtr|A0A087WV48|A0A087WV48_HUMANtr|A0A087WZM5|A0A087WZM5_HUMANtr|A0A087WTS4|A0A087WTS4_HUMANtr|Q1JUQ3|Q1JUQ3_HUMAN	0.9998	8.79e-05	10|60	3	1686.86	1686.86	0.003117	2	5726.1	563.293	563.294	0.001039	1.84451	1.84451	seq71972_hf
LAPNVTYSLPRT	D.n[29.04]LAPNVTYSLPRT.K	sp|Q9BRD0|BUD13_HUMAN	sp|Q9BRD0|BUD13_HUMANtr|H7C462|H7C462_HUMAN	1	1.01e-07	9|22	2	1358.76	1358.76	0.00362	1	5726.5	680.385	680.387	0.00181	2.66025	2.66025	seq71972_hf
RSFTSQMLSSQPPPHGDLGAPQNPNA	D.n[29.04]RSFTSQMLSSQPPPHGDLGAPQNPNA.K	sp|P16144|ITB4_HUMAN	sp|P16144|ITB4_HUMAN	1	7.62e-10	20|100	3	2761.33	2761.32	0.008042	1	5727.9	921.449	921.451	0.00268033	2.90882	2.90882	seq71972_hf
AAHPTNVQRLAEPSQML	D.n[35.07]AAHPTNVQRLAEPSQML.K	sp|P35222|CTNB1_HUMAN	sp|P35222|CTNB1_HUMANtr|A0A2R8Y543|A0A2R8Y543_HUMANtr|E7EMJ5|E7EMJ5_HUMANtr|B4DGU4|B4DGU4_HUMANtr|A0A2R8Y5Z1|A0A2R8Y5Z1_HUMANtr|A0A2R8YCH5|A0A2R8YCH5_HUMANtr|A0A2R8Y804|A0A2R8Y804_HUMANtr|A0A2R8Y7Z0|A0A2R8Y7Z0_HUMANtr|A0A2R8Y5A3|A0A2R8Y5A3_HUMAN	0.9992	0.000444	15|64	3	1896.01	1896.01	0.002801	1	5729.5	633.011	633.012	0.000933667	1.47496	1.47496	seq71972_hf
SRTPGNRIVYLYT	L.n[29.04]SRTPGNRIVYLYT.K	sp|P49207|RL34_HUMAN	sp|P49207|RL34_HUMAN	0.9373	0.0326	8|48	3	1566.85	1566.85	0.00275	1	5729.6	523.291	523.292	0.000916667	1.75173	1.75173	seq71972_hf
LAPNVTYSLPRT	D.n[35.07]LAPNVTYSLPRT.K	sp|Q9BRD0|BUD13_HUMAN	sp|Q9BRD0|BUD13_HUMANtr|H7C462|H7C462_HUMAN	0.9997	8.47e-05	8|22	2	1364.79	1364.79	-0.0001	1	5730.9	683.401	683.401	-5e-05	-0.0731635	-0.0731635	seq71972_hf
LHAGSGADTGDTVNIGDVSY	L.n[35.07]LHAGSGADTGDTVNIGDVSY.K	sp|A3KMH1|VWA8_HUMAN	sp|A3KMH1|VWA8_HUMAN	0.999	0.000562	7|38	2	1981.95	1981.94	0.005061	1	5732.7	991.979	991.982	0.0025305	2.55095	2.55095	seq71972_hf
DDEVDVDGTVEEDLG	A.n[29.04]DDEVDVDGTVEEDLG.K	sp|P14625|ENPL_HUMAN	sp|P14625|ENPL_HUMANtr|A0A1W2PRR1|A0A1W2PRR1_HUMANtr|F8VPC7|F8VPC7_HUMANtr|Q96GW1|Q96GW1_HUMAN	0.9925	0.00447	7|28	2	1633.69	1633.68	0.004177	1	5733.6	817.849	817.852	0.002089	2.55425	2.55425	seq71972_hf
LHAGSGADTGDTVNIGDVSY	L.n[29.04]LHAGSGADTGDTVNIGDVSY.K	sp|A3KMH1|VWA8_HUMAN	sp|A3KMH1|VWA8_HUMAN	1	2.16e-06	11|38	2	1976.92	1975.91	1.00795	1	5734.2	988.963	989.467	0.503974	509.339	2.32347	seq71972_hf
GVQVETISPGDGRTFP	M.n[35.07]GVQVETISPGDGRTFP.K	sp|P62942|FKB1A_HUMAN	sp|P62942|FKB1A_HUMANtr|A0A087WV48|A0A087WV48_HUMANtr|A0A087WZM5|A0A087WZM5_HUMANtr|A0A087WTS4|A0A087WTS4_HUMANtr|Q1JUQ3|Q1JUQ3_HUMAN	0.9989	0.000635	10|60	3	1692.89	1692.89	0.002899	2	5740.2	565.304	565.305	0.000966333	1.7094	1.7094	seq71972_hf
HPGQISAGYAPVLDCHTAHIAC	N.n[29.04]HPGQISAGYAPVLDC[160.03]HTAHIAC[160.03].K	sp|P68104|EF1A1_HUMAN	sp|P68104|EF1A1_HUMANtr|A0A087WV01|A0A087WV01_HUMANtr|A0A087WVQ9|A0A087WVQ9_HUMAN	0.9547	0.0236	6|84	3	2402.13	2402.13	0.005155	1	5743.2	801.716	801.718	0.00171833	2.14331	2.14331	seq71972_hf
GPGNAVQEIMIPAS	D.n[35.07]GPGNAVQEIM[147.04]IPAS.K	sp|Q96AE4|FUBP1_HUMAN	sp|Q96AE4|FUBP1_HUMANtr|C9JSZ1|C9JSZ1_HUMANtr|E9PEB5|E9PEB5_HUMAN	0.9972	0.00161	8|26	2	1432.75	1432.74	0.003683	1	5745.6	717.379	717.381	0.001841	2.56628	2.56628	seq71972_hf
VVEHPEFL	M.n[35.07]VVEHPEFL.K	sp|P06396|GELS_HUMAN	sp|P06396|GELS_HUMANtr|A0A0A0MS51|A0A0A0MS51_HUMANtr|Q5T0I0|Q5T0I0_HUMANtr|A0A0U1RQL8|A0A0U1RQL8_HUMANtr|A0A0A0MT01|A0A0A0MT01_HUMANsp|GELS_HUMAN|	0.9999	5.95e-05	8|14	2	1002.56	1002.56	0.001496	1	5746.6	502.287	502.288	0.0007475	1.48819	1.48819	seq71972_hf
LAPNVTYSLPRT	D.n[29.04]LAPNVTYSLPRT.K	sp|Q9BRD0|BUD13_HUMAN	sp|Q9BRD0|BUD13_HUMANtr|H7C462|H7C462_HUMAN	1	5.98e-08	7|22	2	1358.76	1358.76	0.002705	1	5747.2	680.385	680.387	0.001352	1.98711	1.98711	seq71972_hf
RSFTSQMLSSQPPPHGDLGAPQNPNA	D.n[29.04]RSFTSQMLSSQPPPHGDLGAPQNPNA.K	sp|P16144|ITB4_HUMAN	sp|P16144|ITB4_HUMAN	1	1.01e-07	19|100	3	2762.33	2761.32	1.00924	1	5748.7	921.449	921.785	0.336415	364.96	2.13137	seq71972_hf
RSFTSQMLSSQPPPHGDLGAPQNPNA	D.n[35.07]RSFTSQMLSSQPPPHGDLGAPQNPNA.K	sp|P16144|ITB4_HUMAN	sp|P16144|ITB4_HUMAN	1	2.38e-07	10|100	3	2769.37	2767.36	2.01564	1	5748.8	923.459	924.131	0.671878	727.038	3.22285	seq71972_hf
AAHPTNVQRLAEPSQML	D.n[35.07]AAHPTNVQRLAEPSQML.K	sp|P35222|CTNB1_HUMAN	sp|P35222|CTNB1_HUMANtr|A0A2R8Y543|A0A2R8Y543_HUMANtr|E7EMJ5|E7EMJ5_HUMANtr|B4DGU4|B4DGU4_HUMANtr|A0A2R8Y5Z1|A0A2R8Y5Z1_HUMANtr|A0A2R8YCH5|A0A2R8YCH5_HUMANtr|A0A2R8Y804|A0A2R8Y804_HUMANtr|A0A2R8Y7Z0|A0A2R8Y7Z0_HUMANtr|A0A2R8Y5A3|A0A2R8Y5A3_HUMAN	0.9999	5.69e-05	15|64	3	1896.01	1896.01	0.003406	1	5749.8	633.011	633.012	0.00113533	1.79354	1.79354	seq71972_hf
VRMNVLADAL	M.n[29.04]VRM[147.04]NVLADAL.K	sp|P62244|RS15A_HUMAN	sp|P62244|RS15A_HUMANtr|H3BN98|H3BN98_HUMANtr|I3L303|I3L303_HUMANtr|H3BV27|H3BV27_HUMANtr|I3L3P7|I3L3P7_HUMANtr|H3BT37|H3BT37_HUMANtr|I3L246|I3L246_HUMAN	0.9453	0.0329	10|18	2	1144.63	1144.63	0.002937	2	5750.5	573.321	573.322	0.0014685	2.56139	2.56139	seq71972_hf
VRMNVLADAL	M.n[35.07]VRM[147.04]NVLADAL.K	sp|P62244|RS15A_HUMAN	sp|P62244|RS15A_HUMANtr|H3BN98|H3BN98_HUMANtr|I3L303|I3L303_HUMANtr|H3BV27|H3BV27_HUMANtr|I3L3P7|I3L3P7_HUMANtr|H3BT37|H3BT37_HUMANtr|I3L246|I3L246_HUMAN	0.9906	0.00559	9|18	2	1150.66	1150.66	0.002369	2	5751.6	576.337	576.338	0.0011845	2.05522	2.05522	seq71972_hf
AAHPTNVQRLAEPSQML	D.n[35.07]AAHPTNVQRLAEPSQML.K	sp|P35222|CTNB1_HUMAN	sp|P35222|CTNB1_HUMANtr|A0A2R8Y543|A0A2R8Y543_HUMANtr|E7EMJ5|E7EMJ5_HUMANtr|B4DGU4|B4DGU4_HUMANtr|A0A2R8Y5Z1|A0A2R8Y5Z1_HUMANtr|A0A2R8YCH5|A0A2R8YCH5_HUMANtr|A0A2R8Y804|A0A2R8Y804_HUMANtr|A0A2R8Y7Z0|A0A2R8Y7Z0_HUMANtr|A0A2R8Y5A3|A0A2R8Y5A3_HUMAN	0.9938	0.000863	5|32	2	1896.02	1896.01	0.008617	1	5759.4	949.012	949.017	0.0043085	4.53996	4.53996	seq71972_hf
GVQVETISPGDGRTFP	M.n[35.07]GVQVETISPGDGRTFP.K	sp|P62942|FKB1A_HUMAN	sp|P62942|FKB1A_HUMANtr|A0A087WV48|A0A087WV48_HUMANtr|A0A087WZM5|A0A087WZM5_HUMANtr|A0A087WTS4|A0A087WTS4_HUMANtr|Q1JUQ3|Q1JUQ3_HUMAN	0.9851	0.00799	9|60	3	1692.89	1692.89	0.002533	2	5760.9	565.304	565.305	0.000844333	1.49359	1.49359	seq71972_hf
HPGQISAGYAPVLDCHTAHIAC	N.n[29.04]HPGQISAGYAPVLDC[160.03]HTAHIAC[160.03].K	sp|P68104|EF1A1_HUMAN	sp|P68104|EF1A1_HUMANtr|A0A087WV01|A0A087WV01_HUMANtr|A0A087WVQ9|A0A087WVQ9_HUMAN	0.9997	0.00039	12|126	4	2403.13	2402.13	1.00606	1	5761.3	601.539	601.79	0.251514	417.943	1.12456	seq71972_hf
YRPGTVALREIRRYQ	R.n[29.04]YRPGTVALREIRRYQ.K	sp|Q16695|H31T_HUMAN	sp|Q16695|H31T_HUMANsp|Q71DI3|H32_HUMANsp|Q6NXT2|H3C_HUMANsp|P84243|H33_HUMANsp|P68431|H31_HUMANtr|K7ES00|K7ES00_HUMANtr|K7EP01|K7EP01_HUMANtr|K7EMV3|K7EMV3_HUMANtr|K7EK07|K7EK07_HUMANtr|B4DEB1|B4DEB1_HUMANtr|Q5TEC6|Q5TEC6_HUMAN	0.9984	0.00167	10|84	4	1905.07	1905.07	0.004366	1	5765.4	477.275	477.276	0.0010915	2.28694	2.28694	seq71972_hf
RSFTSQMLSSQPPPHGDLGAPQNPNA	D.n[35.07]RSFTSQMLSSQPPPHGDLGAPQNPNA.K	sp|P16144|ITB4_HUMAN	sp|P16144|ITB4_HUMAN	0.9997	0.000154	8|100	3	2768.36	2767.36	1.00856	1	5769.6	923.459	923.795	0.336185	363.917	1.87812	seq71972_hf
AAHPTNVQRLAEPSQML	D.n[35.07]AAHPTNVQRLAEPSQML.K	sp|P35222|CTNB1_HUMAN	sp|P35222|CTNB1_HUMANtr|A0A2R8Y543|A0A2R8Y543_HUMANtr|E7EMJ5|E7EMJ5_HUMANtr|B4DGU4|B4DGU4_HUMANtr|A0A2R8Y5Z1|A0A2R8Y5Z1_HUMANtr|A0A2R8YCH5|A0A2R8YCH5_HUMANtr|A0A2R8Y804|A0A2R8Y804_HUMANtr|A0A2R8Y7Z0|A0A2R8Y7Z0_HUMANtr|A0A2R8Y5A3|A0A2R8Y5A3_HUMAN	0.9999	6.58e-05	18|64	3	1896.01	1896.01	0.002881	1	5770	633.011	633.012	0.000960333	1.51709	1.51709	seq71972_hf
MIEVVCNDRL	-.n[35.07]MIEVVC[160.03]NDRL.G	sp|Q9BZL1|UBL5_HUMAN	sp|Q9BZL1|UBL5_HUMANtr|K7EQ43|K7EQ43_HUMAN	0.9004	0.0614	8|18	2	1281.67	1281.66	0.002949	1	5770.8	641.839	641.84	0.0014745	2.2973	2.2973	seq71972_hf
VRMNVLADAL	M.n[29.04]VRM[147.04]NVLADAL.K	sp|P62244|RS15A_HUMAN	sp|P62244|RS15A_HUMANtr|H3BN98|H3BN98_HUMANtr|I3L303|I3L303_HUMANtr|H3BV27|H3BV27_HUMANtr|I3L3P7|I3L3P7_HUMANtr|H3BT37|H3BT37_HUMANtr|I3L246|I3L246_HUMAN	0.9115	0.0542	9|18	2	1144.63	1144.63	0.002556	2	5771.2	573.321	573.322	0.001278	2.22911	2.22911	seq71972_hf
EEPAASFSQPGSMGLD	A.n[35.07]EEPAASFSQPGSMGLD.K	sp|Q8NI22|MCFD2_HUMAN	sp|Q8NI22|MCFD2_HUMANtr|C9JTR4|C9JTR4_HUMAN	0.9936	0.00382	8|30	2	1655.76	1655.76	0.002643	1	5773.8	828.885	828.887	0.0013215	1.59431	1.59431	seq71972_hf
HPGQISAGYAPVLDCHTAHIAC	N.n[29.04]HPGQISAGYAPVLDC[160.03]HTAHIAC[160.03].K	sp|P68104|EF1A1_HUMAN	sp|P68104|EF1A1_HUMANtr|A0A087WV01|A0A087WV01_HUMANtr|A0A087WVQ9|A0A087WVQ9_HUMAN	1	1.98e-15	25|84	3	2402.13	2402.13	0.006757	1	5775.5	801.716	801.718	0.00225233	2.80938	2.80938	seq71972_hf
HPGQISAGYAPVLDCHTAHIAC	N.n[35.07]HPGQISAGYAPVLDC[160.03]HTAHIAC[160.03].K	sp|P68104|EF1A1_HUMAN	sp|P68104|EF1A1_HUMANtr|A0A087WV01|A0A087WV01_HUMANtr|A0A087WVQ9|A0A087WVQ9_HUMAN	1	2.1e-07	27|84	3	2408.16	2408.16	0.006911	1	5775.7	803.727	803.729	0.00230367	2.86622	2.86622	seq71972_hf
NHPGQISAGYAPVLDCHTAHIAC	L.n[29.04]NHPGQISAGYAPVLDC[160.03]HTAHIAC[160.03].K	sp|P68104|EF1A1_HUMAN	sp|P68104|EF1A1_HUMANtr|A0A087WV01|A0A087WV01_HUMANtr|A0A087WVQ9|A0A087WVQ9_HUMAN	1	4.76e-11	26|132	4	2516.17	2516.17	0.003412	1	5777.6	630.05	630.05	0.000853	1.35386	1.35386	seq71972_hf
LWSSAGSRAVAVDLGNR	A.n[35.07]LWSSAGSRAVAVDLGNR.K	sp|Q8TCS8|PNPT1_HUMAN	sp|Q8TCS8|PNPT1_HUMANtr|H7BXF6|H7BXF6_HUMANtr|F8WBI3|F8WBI3_HUMAN	0.9757	0.0106	8|64	3	1791.99	1791.98	0.00641	1	5779	598.334	598.336	0.00213667	3.57101	3.57101	seq71972_hf
NHPGQISAGYAPVLDCHTAHIAC	L.n[35.07]NHPGQISAGYAPVLDC[160.03]HTAHIAC[160.03].K	sp|P68104|EF1A1_HUMAN	sp|P68104|EF1A1_HUMANtr|A0A087WV01|A0A087WV01_HUMANtr|A0A087WVQ9|A0A087WVQ9_HUMAN	1	1.49e-10	28|132	4	2522.21	2522.2	0.006128	1	5780.1	631.557	631.559	0.001532	2.42574	2.42574	seq71972_hf
LWSSAGSRAVAVDLGNR	A.n[29.04]LWSSAGSRAVAVDLGNR.K	sp|Q8TCS8|PNPT1_HUMAN	sp|Q8TCS8|PNPT1_HUMANtr|H7BXF6|H7BXF6_HUMANtr|F8WBI3|F8WBI3_HUMAN	0.9961	0.00216	13|64	3	1785.95	1785.95	0.002243	1	5783.1	596.323	596.324	0.000747667	1.25379	1.25379	seq71972_hf
RVANPSGNLTETYVQDRGDGMY	A.n[29.04]RVANPSGNLTETYVQDRGDGMY.K	sp|P21333|FLNA_HUMAN	sp|P21333|FLNA_HUMANtr|A0A087WWY3|A0A087WWY3_HUMANtr|Q60FE5|Q60FE5_HUMAN	1	3.35e-07	8|84	3	2471.16	2470.15	1.00299	1	5784.8	824.392	824.727	0.334329	405.382	-0.146311	seq71972_hf
GVQVETISPGDGRTFP	M.n[29.04]GVQVETISPGDGRTFP.K	sp|P62942|FKB1A_HUMAN	sp|P62942|FKB1A_HUMANtr|A0A087WV48|A0A087WV48_HUMANtr|A0A087WZM5|A0A087WZM5_HUMANtr|A0A087WTS4|A0A087WTS4_HUMANtr|Q1JUQ3|Q1JUQ3_HUMAN	0.9993	0.000412	11|60	3	1686.86	1686.86	0.002117	2	5790.8	563.293	563.294	0.000705333	1.25216	1.25216	seq71972_hf
GVQVETISPGDGRTFP	M.n[29.04]GVQVETISPGDGRTFP.K	sp|P62942|FKB1A_HUMAN	sp|P62942|FKB1A_HUMANtr|A0A087WV48|A0A087WV48_HUMANtr|A0A087WZM5|A0A087WZM5_HUMANtr|A0A087WTS4|A0A087WTS4_HUMANtr|Q1JUQ3|Q1JUQ3_HUMAN	0.9993	0.000364	11|30	2	1686.86	1686.86	0.003413	2	5790.9	844.436	844.438	0.0017065	2.02087	2.02087	seq71972_hf
LERPPTTPQNEEIRAVGRL	D.n[35.07]LERPPTTPQNEEIRAVGRL.K	sp|Q9GZY8|MFF_HUMAN	sp|Q9GZY8|MFF_HUMANtr|C9JHF5|C9JHF5_HUMANtr|A0A0A0MS29|A0A0A0MS29_HUMAN	0.9995	0.000531	17|108	4	2209.24	2209.24	0.005572	1	5794.1	553.317	553.318	0.001393	2.51754	2.51754	seq71972_hf
HPGQISAGYAPVLDCHTAHIAC	N.n[35.07]HPGQISAGYAPVLDC[160.03]HTAHIAC[160.03].K	sp|P68104|EF1A1_HUMAN	sp|P68104|EF1A1_HUMANtr|A0A087WV01|A0A087WV01_HUMANtr|A0A087WVQ9|A0A087WVQ9_HUMAN	1	5.18e-16	37|84	3	2408.16	2408.16	0.006359	1	5796.3	803.727	803.729	0.00211967	2.63729	2.63729	seq71972_hf
TADQVIASF	D.n[35.07]TADQVIASF.K	sp|O43707|ACTN4_HUMAN	sp|O43707|ACTN4_HUMANtr|H7C144|H7C144_HUMANtr|F5GXS2|F5GXS2_HUMAN	0.9843	0.00937	9|16	2	984.536	984.534	0.001788	1	5797.4	493.274	493.275	0.000894	1.81238	1.81238	seq71972_hf
NHPGQISAGYAPVLDCHTAHIAC	L.n[29.04]NHPGQISAGYAPVLDC[160.03]HTAHIAC[160.03].K	sp|P68104|EF1A1_HUMAN	sp|P68104|EF1A1_HUMANtr|A0A087WV01|A0A087WV01_HUMANtr|A0A087WVQ9|A0A087WVQ9_HUMAN	1	8.78e-09	21|132	4	2516.17	2516.17	0.003477	1	5798.3	630.05	630.05	0.0008695	1.38005	1.38005	seq71972_hf
LWSSAGSRAVAVDLGNR	A.n[35.07]LWSSAGSRAVAVDLGNR.K	sp|Q8TCS8|PNPT1_HUMAN	sp|Q8TCS8|PNPT1_HUMANtr|H7BXF6|H7BXF6_HUMANtr|F8WBI3|F8WBI3_HUMAN	0.9997	0.000149	12|64	3	1791.99	1791.98	0.005445	1	5799.9	598.334	598.336	0.00181533	3.03397	3.03397	seq71972_hf
NHPGQISAGYAPVLDCHTAHIAC	L.n[35.07]NHPGQISAGYAPVLDC[160.03]HTAHIAC[160.03].K	sp|P68104|EF1A1_HUMAN	sp|P68104|EF1A1_HUMANtr|A0A087WV01|A0A087WV01_HUMANtr|A0A087WVQ9|A0A087WVQ9_HUMAN	1	6.4e-09	18|132	4	2522.21	2522.2	0.006096	1	5800.6	631.557	631.559	0.001524	2.41308	2.41308	seq71972_hf
GVQVETISPGDGRTFP	M.n[35.07]GVQVETISPGDGRTFP.K	sp|P62942|FKB1A_HUMAN	sp|P62942|FKB1A_HUMANtr|A0A087WV48|A0A087WV48_HUMANtr|A0A087WZM5|A0A087WZM5_HUMANtr|A0A087WTS4|A0A087WTS4_HUMANtr|Q1JUQ3|Q1JUQ3_HUMAN	0.9958	0.00233	10|60	3	1692.89	1692.89	0.004364	2	5802.3	565.304	565.305	0.00145467	2.57324	2.57324	seq71972_hf
LWSSAGSRAVAVDLGNR	A.n[29.04]LWSSAGSRAVAVDLGNR.K	sp|Q8TCS8|PNPT1_HUMAN	sp|Q8TCS8|PNPT1_HUMANtr|H7BXF6|H7BXF6_HUMANtr|F8WBI3|F8WBI3_HUMAN	0.9968	0.00177	13|64	3	1785.95	1785.95	0.005385	1	5803.3	596.323	596.325	0.00179533	3.01066	3.01066	seq71972_hf
IGVTAVAFN	N.n[29.04]IGVTAVAFN.K	sp|P18859|ATP5J_HUMAN	sp|P18859|ATP5J_HUMANtr|A8MUH2|A8MUH2_HUMAN	0.9507	0.0296	7|16	2	918.519	918.517	0.001505	1	5807	460.266	460.267	0.0007525	1.63492	1.63492	seq71972_hf
FGSQRVLVEPDAGAGVAVM	R.n[29.04]FGSQRVLVEPDAGAGVAVM[147.04].K	sp|P42126|ECI1_HUMAN	sp|P42126|ECI1_HUMAN	0.985	0.00894	5|36	2	1945.99	1945.99	0.001836	1	5808.7	974.004	974.005	0.000918	0.942501	0.942501	seq71972_hf
GVQVETISPGDGRTFP	M.n[29.04]GVQVETISPGDGRTFP.K	sp|P62942|FKB1A_HUMAN	sp|P62942|FKB1A_HUMANtr|A0A087WV48|A0A087WV48_HUMANtr|A0A087WZM5|A0A087WZM5_HUMANtr|A0A087WTS4|A0A087WTS4_HUMANtr|Q1JUQ3|Q1JUQ3_HUMAN	1	2.15e-10	15|30	2	1686.87	1686.86	0.0078	2	5811.7	844.436	844.44	0.0038995	4.61785	4.61785	seq71972_hf
GVQVETISPGDGRTFP	M.n[29.04]GVQVETISPGDGRTFP.K	sp|P62942|FKB1A_HUMAN	sp|P62942|FKB1A_HUMANtr|A0A087WV48|A0A087WV48_HUMANtr|A0A087WZM5|A0A087WZM5_HUMANtr|A0A087WTS4|A0A087WTS4_HUMANtr|Q1JUQ3|Q1JUQ3_HUMAN	1	2.06e-05	12|60	3	1686.86	1686.86	0.005165	2	5814	563.293	563.295	0.00172167	3.05642	3.05642	seq71972_hf
LERPPTTPQNEEIRAVGRL	D.n[35.07]LERPPTTPQNEEIRAVGRL.K	sp|Q9GZY8|MFF_HUMAN	sp|Q9GZY8|MFF_HUMANtr|C9JHF5|C9JHF5_HUMANtr|A0A0A0MS29|A0A0A0MS29_HUMAN	0.9999	6.39e-05	21|108	4	2209.25	2209.24	0.007392	1	5814.4	553.317	553.319	0.00184825	3.3403	3.3403	seq71972_hf
GVQVETISPGDGRTFP	M.n[35.07]GVQVETISPGDGRTFP.K	sp|P62942|FKB1A_HUMAN	sp|P62942|FKB1A_HUMANtr|A0A087WV48|A0A087WV48_HUMANtr|A0A087WZM5|A0A087WZM5_HUMANtr|A0A087WTS4|A0A087WTS4_HUMANtr|Q1JUQ3|Q1JUQ3_HUMAN	0.9953	0.00138	12|30	2	1692.9	1692.89	0.006727	2	5816.1	847.452	847.455	0.0033635	3.96894	3.96894	seq71972_hf
HPGQISAGYAPVLDCHTAHIAC	N.n[35.07]HPGQISAGYAPVLDC[160.03]HTAHIAC[160.03].K	sp|P68104|EF1A1_HUMAN	sp|P68104|EF1A1_HUMANtr|A0A087WV01|A0A087WV01_HUMANtr|A0A087WVQ9|A0A087WVQ9_HUMAN	1	7.14e-16	34|84	3	2408.17	2408.16	0.009198	1	5816.9	803.727	803.73	0.003066	3.81472	3.81472	seq71972_hf
HPGQISAGYAPVLDCHTAHIAC	N.n[29.04]HPGQISAGYAPVLDC[160.03]HTAHIAC[160.03].K	sp|P68104|EF1A1_HUMAN	sp|P68104|EF1A1_HUMANtr|A0A087WV01|A0A087WV01_HUMANtr|A0A087WVQ9|A0A087WVQ9_HUMAN	1	1e-12	27|84	3	2402.13	2402.13	0.008721	1	5817.5	801.716	801.719	0.002907	3.62596	3.62596	seq71972_hf
LERPPTTPQNEEIRAVGRL	D.n[29.04]LERPPTTPQNEEIRAVGRL.K	sp|Q9GZY8|MFF_HUMAN	sp|Q9GZY8|MFF_HUMANtr|C9JHF5|C9JHF5_HUMANtr|A0A0A0MS29|A0A0A0MS29_HUMAN	0.9992	0.000839	10|108	4	2203.21	2203.21	0.00661	1	5819.2	551.809	551.811	0.0016525	2.99469	2.99469	seq71972_hf
GLDSDESTLEHF	D.n[35.07]GLDSDESTLEHF.K	sp|Q9BV29|CCD32_HUMAN	sp|Q9BV29|CCD32_HUMANtr|H0YLN5|H0YLN5_HUMANtr|H0YN78|H0YN78_HUMAN	0.9514	0.0111	5|22	2	1382.65	1382.64	0.005797	1	5820.6	692.328	692.331	0.0028985	4.18658	4.18658	seq71972_hf
GVQVETISPGDGRTFP	M.n[35.07]GVQVETISPGDGRTFP.K	sp|P62942|FKB1A_HUMAN	sp|P62942|FKB1A_HUMANtr|A0A087WV48|A0A087WV48_HUMANtr|A0A087WZM5|A0A087WZM5_HUMANtr|A0A087WTS4|A0A087WTS4_HUMANtr|Q1JUQ3|Q1JUQ3_HUMAN	0.9997	0.000194	12|60	3	1692.89	1692.89	0.005241	2	5823.2	565.304	565.306	0.00174667	3.08977	3.08977	seq71972_hf
IGVTAVAFN	N.n[35.07]IGVTAVAFN.K	sp|P18859|ATP5J_HUMAN	sp|P18859|ATP5J_HUMANtr|A8MUH2|A8MUH2_HUMAN	0.9118	0.054	8|16	2	924.552	924.549	0.002298	1	5826.2	463.282	463.283	0.001149	2.48013	2.48013	seq71972_hf
IGVTAVAFN	N.n[29.04]IGVTAVAFN.K	sp|P18859|ATP5J_HUMAN	sp|P18859|ATP5J_HUMANtr|A8MUH2|A8MUH2_HUMAN	0.9995	0.000296	7|16	2	918.52	918.517	0.002124	1	5827.8	460.266	460.267	0.001062	2.30736	2.30736	seq71972_hf
FGSQRVLVEPDAGAGVAVM	R.n[29.04]FGSQRVLVEPDAGAGVAVM[147.04].K	sp|P42126|ECI1_HUMAN	sp|P42126|ECI1_HUMAN	1	1.54e-07	14|36	2	1946	1945.99	0.00904	1	5829.4	974.004	974.008	0.00452	4.64062	4.64062	seq71972_hf
TGSSAQEEASGVALGEAPDHSYESLRVTSAQ	L.n[29.04]TGSSAQEEASGVALGEAPDHSYESLRVTSAQ.K	sp|Q13011|ECH1_HUMAN	sp|Q13011|ECH1_HUMANtr|M0QYT0|M0QYT0_HUMANtr|M0QZW4|M0QZW4_HUMANtr|M0R248|M0R248_HUMAN	0.9971	0.000118	10|120	3	3161.49	3161.47	0.016948	1	5830.2	1054.83	1054.84	0.005649	5.35533	5.35533	seq71972_hf
FGSQRVLVEPDAGAGVAVM	R.n[35.07]FGSQRVLVEPDAGAGVAVM[147.04].K	sp|P42126|ECI1_HUMAN	sp|P42126|ECI1_HUMAN	1	2.41e-07	14|36	2	1952.03	1952.02	0.008715	1	5831.8	977.02	977.024	0.0043575	4.45997	4.45997	seq71972_hf
GVQVETISPGDGRTFP	M.n[29.04]GVQVETISPGDGRTFP.K	sp|P62942|FKB1A_HUMAN	sp|P62942|FKB1A_HUMANtr|A0A087WV48|A0A087WV48_HUMANtr|A0A087WZM5|A0A087WZM5_HUMANtr|A0A087WTS4|A0A087WTS4_HUMANtr|Q1JUQ3|Q1JUQ3_HUMAN	1	2.52e-10	15|30	2	1686.87	1686.86	0.007515	2	5832.2	844.436	844.44	0.0037575	4.4497	4.4497	seq71972_hf
NFILDQTNVSAAAQRR	R.n[35.07]NFILDQTNVSAAAQRR.K	sp|Q00839|HNRPU_HUMAN	sp|Q00839|HNRPU_HUMANtr|A0A1W2PP34|A0A1W2PP34_HUMANtr|A0A1W2PP35|A0A1W2PP35_HUMANtr|A0A1W2PPL4|A0A1W2PPL4_HUMANtr|A0A1X7SBS1|A0A1X7SBS1_HUMANtr|A0A1W2PRZ7|A0A1W2PRZ7_HUMANtr|A0A1W2PPS1|A0A1W2PPS1_HUMANtr|Q5RI18|Q5RI18_HUMANtr|A0A1W2PQ74|A0A1W2PQ74_HUMANtr|A0A1W2PPH7|A0A1W2PPH7_HUMANtr|A0A1W2PQL0|A0A1W2PQL0_HUMANtr|A0A1W2PQD4|A0A1W2PQD4_HUMAN	0.9963	0.00208	10|60	3	1837.01	1837	0.004974	1	5835.6	613.341	613.343	0.001658	2.70322	2.70322	seq71972_hf
GVQVETISPGDGRTFP	M.n[35.07]GVQVETISPGDGRTFP.K	sp|P62942|FKB1A_HUMAN	sp|P62942|FKB1A_HUMANtr|A0A087WV48|A0A087WV48_HUMANtr|A0A087WZM5|A0A087WZM5_HUMANtr|A0A087WTS4|A0A087WTS4_HUMANtr|Q1JUQ3|Q1JUQ3_HUMAN	1	1.23e-09	13|30	2	1692.9	1692.89	0.006632	2	5836.6	847.452	847.455	0.0033155	3.9123	3.9123	seq71972_hf
GDYMSEPEAVLTRR	D.n[35.07]GDYMSEPEAVLTRR.K	sp|P10074|TZAP_HUMAN	sp|P10074|TZAP_HUMANtr|Q5SY20|Q5SY20_HUMANtr|Q5SY21|Q5SY21_HUMAN	1	4.92e-06	9|52	3	1656.84	1656.84	0.005178	1	5841	553.286	553.287	0.001726	3.11954	3.11954	seq71972_hf
MRPMRIFVNDDRHVMA	-.n[29.04]MRPMRIFVNDDRHVM[147.04]A.K	sp|Q12906|ILF3_HUMAN	sp|Q12906|ILF3_HUMANtr|K7EKJ9|K7EKJ9_HUMANtr|K7EM82|K7EM82_HUMANtr|K7ER69|K7ER69_HUMANtr|K7ERM6|K7ERM6_HUMANtr|K7ENK6|K7ENK6_HUMAN	0.9987	0.0014	10|90	4	2032	2031	1.00532	2	5843.1	508.756	509.008	0.251329	493.763	0.966095	seq71972_hf
GVQVETISPGDGRTFP	M.n[35.07]GVQVETISPGDGRTFP.K	sp|P62942|FKB1A_HUMAN	sp|P62942|FKB1A_HUMANtr|A0A087WV48|A0A087WV48_HUMANtr|A0A087WZM5|A0A087WZM5_HUMANtr|A0A087WTS4|A0A087WTS4_HUMANtr|Q1JUQ3|Q1JUQ3_HUMAN	0.9648	0.0184	9|60	3	1692.89	1692.89	0.004137	2	5843.6	565.304	565.305	0.00137867	2.4388	2.4388	seq71972_hf
MGGFCEPFSNPLAPDGHDVDDPHSFHQS	M.n[35.07]M[147.04]GGFC[160.03]EPFSNPLAPDGHDVDDPHSFHQS.K	tr|D6REL4|D6REL4_HUMAN	tr|D6REL4|D6REL4_HUMAN	0.9931	1.56e-05	21|162	4	3146.39	3146.33	0.054176	2	5847	787.591	787.604	0.0135442	17.1968	17.1968	seq71972_hf
FGSQRVLVEPDAGAGVAVM	R.n[29.04]FGSQRVLVEPDAGAGVAVM[147.04].K	sp|P42126|ECI1_HUMAN	sp|P42126|ECI1_HUMAN	1	7.05e-07	14|36	2	1946	1945.99	0.005691	1	5849.7	974.004	974.007	0.0028455	2.92144	2.92144	seq71972_hf
TGSSAQEEASGVALGEAPDHSYESLRVTSAQ	L.n[29.04]TGSSAQEEASGVALGEAPDHSYESLRVTSAQ.K	sp|Q13011|ECH1_HUMAN	sp|Q13011|ECH1_HUMANtr|M0QYT0|M0QYT0_HUMANtr|M0QZW4|M0QZW4_HUMANtr|M0R248|M0R248_HUMAN	1	2.19e-10	24|120	3	3162.49	3161.47	1.01194	1	5850.9	1054.83	1055.17	0.337314	319.678	2.71457	seq71972_hf
FETGDAGASATFPMQCSALR	D.n[35.07]FETGDAGASATFPMQC[160.03]SALR.K	sp|P63241|IF5A1_HUMAN	sp|P63241|IF5A1_HUMANsp|Q6IS14|IF5AL_HUMANtr|I3L397|I3L397_HUMANtr|I3L504|I3L504_HUMAN	0.9981	0.00106	10|76	3	2150	2150	0.002079	1	5851	717.673	717.674	0.000693	0.965619	0.965619	seq71972_hf
FGSQRVLVEPDAGAGVAVM	R.n[35.07]FGSQRVLVEPDAGAGVAVM[147.04].K	sp|P42126|ECI1_HUMAN	sp|P42126|ECI1_HUMAN	0.9999	3.81e-05	8|36	2	1952.03	1952.02	0.004321	1	5852.2	977.02	977.022	0.00216	2.2108	2.2108	seq71972_hf
GVQVETISPGDGRTFP	M.n[29.04]GVQVETISPGDGRTFP.K	sp|P62942|FKB1A_HUMAN	sp|P62942|FKB1A_HUMANtr|A0A087WV48|A0A087WV48_HUMANtr|A0A087WZM5|A0A087WZM5_HUMANtr|A0A087WTS4|A0A087WTS4_HUMANtr|Q1JUQ3|Q1JUQ3_HUMAN	1	7.16e-10	16|30	2	1686.86	1686.86	0.005434	2	5852.7	844.436	844.439	0.002717	3.21752	3.21752	seq71972_hf
NFILDQTNVSAAAQRR	R.n[35.07]NFILDQTNVSAAAQRR.K	sp|Q00839|HNRPU_HUMAN	sp|Q00839|HNRPU_HUMANtr|A0A1W2PP34|A0A1W2PP34_HUMANtr|A0A1W2PP35|A0A1W2PP35_HUMANtr|A0A1W2PPL4|A0A1W2PPL4_HUMANtr|A0A1X7SBS1|A0A1X7SBS1_HUMANtr|A0A1W2PRZ7|A0A1W2PRZ7_HUMANtr|A0A1W2PPS1|A0A1W2PPS1_HUMANtr|Q5RI18|Q5RI18_HUMANtr|A0A1W2PQ74|A0A1W2PQ74_HUMANtr|A0A1W2PPH7|A0A1W2PPH7_HUMANtr|A0A1W2PQL0|A0A1W2PQL0_HUMANtr|A0A1W2PQD4|A0A1W2PQD4_HUMAN	1	2.15e-06	12|60	3	1837	1837	0.002588	1	5856.4	613.341	613.342	0.000862667	1.4065	1.4065	seq71972_hf
GVQVETISPGDGRTFP	M.n[35.07]GVQVETISPGDGRTFP.K	sp|P62942|FKB1A_HUMAN	sp|P62942|FKB1A_HUMANtr|A0A087WV48|A0A087WV48_HUMANtr|A0A087WZM5|A0A087WZM5_HUMANtr|A0A087WTS4|A0A087WTS4_HUMANtr|Q1JUQ3|Q1JUQ3_HUMAN	1	1.03e-08	14|30	2	1692.89	1692.89	0.00539	2	5857.1	847.452	847.455	0.002695	3.18011	3.18011	seq71972_hf
MRPMRIFVNDDRHVMA	-.n[35.07]MRPMRIFVNDDRHVM[147.04]A.K	sp|Q12906|ILF3_HUMAN	sp|Q12906|ILF3_HUMANtr|K7EKJ9|K7EKJ9_HUMANtr|K7EM82|K7EM82_HUMANtr|K7ER69|K7ER69_HUMANtr|K7ERM6|K7ERM6_HUMANtr|K7ENK6|K7ENK6_HUMAN	0.9998	0.000484	14|120	5	2037.03	2037.03	0.003176	2	5858.3	408.413	408.414	0.000635	1.5548	1.5548	seq71972_hf
IRTSRPENAIIYNNNEDFQVGQA	F.n[29.04]IRTSRPENAIIYNNNEDFQVGQA.K	sp|P29401|TKT_HUMAN	sp|P29401|TKT_HUMANtr|A0A0B4J1R6|A0A0B4J1R6_HUMAN	0.9987	0.000203	8|88	3	2677.33	2676.33	1.00371	1	5861	893.116	893.45	0.334571	374.471	0.135803	seq71972_hf
MRPMRIFVNDDRHVMA	-.n[35.07]MRPMRIFVNDDRHVM[147.04]A.K	sp|Q12906|ILF3_HUMAN	sp|Q12906|ILF3_HUMANtr|K7EKJ9|K7EKJ9_HUMANtr|K7EM82|K7EM82_HUMANtr|K7ER69|K7ER69_HUMANtr|K7ERM6|K7ERM6_HUMANtr|K7ENK6|K7ENK6_HUMAN	0.9999	9.18e-05	15|90	4	2037.03	2037.03	0.002615	2	5862.5	510.264	510.265	0.00065375	1.2812	1.2812	seq71972_hf
GSYDDVLNAEQLQ	D.n[35.07]GSYDDVLNAEQLQ.K	sp|Q8N2F6|ARM10_HUMAN	sp|Q8N2F6|ARM10_HUMANtr|H7BXQ8|H7BXQ8_HUMANtr|C9J5N7|C9J5N7_HUMAN	0.9998	8.9e-05	7|24	2	1484.72	1484.72	0.000811	1	5862.7	743.368	743.368	0.0004055	0.54549	0.54549	seq71972_hf
GVQVETISPGDGRTFP	M.n[35.07]GVQVETISPGDGRTFP.K	sp|P62942|FKB1A_HUMAN	sp|P62942|FKB1A_HUMANtr|A0A087WV48|A0A087WV48_HUMANtr|A0A087WZM5|A0A087WZM5_HUMANtr|A0A087WTS4|A0A087WTS4_HUMANtr|Q1JUQ3|Q1JUQ3_HUMAN	0.9999	4.19e-05	10|60	3	1692.89	1692.89	0.001801	2	5864.9	565.304	565.304	0.000600333	1.06196	1.06196	seq71972_hf
IRTSRPENAIIYNNNEDFQVGQA	F.n[29.04]IRTSRPENAIIYNNNEDFQVGQA.K	sp|P29401|TKT_HUMAN	sp|P29401|TKT_HUMANtr|A0A0B4J1R6|A0A0B4J1R6_HUMAN	1	1.57e-06	8|88	3	2676.33	2676.33	0.006705	1	5865.2	893.116	893.118	0.002235	2.50247	2.50247	seq71972_hf
IRTSRPENAIIYNNNEDFQVGQA	F.n[35.07]IRTSRPENAIIYNNNEDFQVGQA.K	sp|P29401|TKT_HUMAN	sp|P29401|TKT_HUMANtr|A0A0B4J1R6|A0A0B4J1R6_HUMAN	0.9997	4.52e-05	9|88	3	2683.36	2682.36	1.00376	1	5866.7	895.126	895.461	0.334586	373.646	0.151505	seq71972_hf
MRPMRIFVNDDRHVMA	-.n[29.04]MRPMRIFVNDDRHVM[147.04]A.K	sp|Q12906|ILF3_HUMAN	sp|Q12906|ILF3_HUMANtr|K7EKJ9|K7EKJ9_HUMANtr|K7EM82|K7EM82_HUMANtr|K7ER69|K7ER69_HUMANtr|K7ERM6|K7ERM6_HUMANtr|K7ENK6|K7ENK6_HUMAN	1	6e-05	12|90	4	2031	2031	0.003747	2	5867.1	508.756	508.757	0.00093675	1.84125	1.84125	seq71972_hf
MGGFCEPFSNPLAPDGHDVDDPHSFHQS	M.n[29.04]M[147.04]GGFC[160.03]EPFSNPLAPDGHDVDDPHSFHQS.K	tr|D6REL4|D6REL4_HUMAN	tr|D6REL4|D6REL4_HUMAN	0.9521	1.03e-05	22|162	4	3143.37	3140.3	3.07134	2	5867.6	786.083	786.851	0.767836	975.835	19.4748	seq71972_hf
MRPLTEEETRVMFE	-.n[29.04]M[147.04]RPLTEEETRVMFE.K	sp|Q9Y221|NIP7_HUMAN	sp|Q9Y221|NIP7_HUMANtr|J3QLW7|J3QLW7_HUMAN	0.9947	0.00254	8|52	3	1811.87	1810.86	1.00768	2	5869.9	604.627	604.963	0.335895	555.232	2.38858	seq71972_hf
MRPLTEEETRVMFE	-.n[29.04]M[147.04]RPLTEEETRVMFE.K	sp|Q9Y221|NIP7_HUMAN	sp|Q9Y221|NIP7_HUMANtr|J3QLW7|J3QLW7_HUMAN	0.9841	0.00851	8|52	3	1810.86	1810.86	0.002801	2	5870.1	604.627	604.628	0.000934	1.54475	1.54475	seq71972_hf
FETGDAGASATFPMQCSALR	D.n[35.07]FETGDAGASATFPMQC[160.03]SALR.K	sp|P63241|IF5A1_HUMAN	sp|P63241|IF5A1_HUMANsp|Q6IS14|IF5AL_HUMANtr|I3L397|I3L397_HUMANtr|I3L504|I3L504_HUMAN	1	6.98e-08	16|76	3	2150	2150	0.002128	1	5871.6	717.673	717.674	0.000709333	0.988378	0.988378	seq71972_hf
TGSSAQEEASGVALGEAPDHSYESLRVTSAQ	L.n[29.04]TGSSAQEEASGVALGEAPDHSYESLRVTSAQ.K	sp|Q13011|ECH1_HUMAN	sp|Q13011|ECH1_HUMANtr|M0QYT0|M0QYT0_HUMANtr|M0QZW4|M0QZW4_HUMANtr|M0R248|M0R248_HUMAN	0.9998	0.000101	7|120	3	3161.49	3161.47	0.010722	1	5872.2	1054.83	1054.84	0.003574	3.38821	3.38821	seq71972_hf
GVQVETISPGDGRTFP	M.n[29.04]GVQVETISPGDGRTFP.K	sp|P62942|FKB1A_HUMAN	sp|P62942|FKB1A_HUMANtr|A0A087WV48|A0A087WV48_HUMANtr|A0A087WZM5|A0A087WZM5_HUMANtr|A0A087WTS4|A0A087WTS4_HUMANtr|Q1JUQ3|Q1JUQ3_HUMAN	1	1.36e-08	14|30	2	1686.86	1686.86	0.003109	2	5872.9	844.436	844.438	0.0015545	1.84087	1.84087	seq71972_hf
GVQVETISPGDGRTFP	M.n[35.07]GVQVETISPGDGRTFP.K	sp|P62942|FKB1A_HUMAN	sp|P62942|FKB1A_HUMANtr|A0A087WV48|A0A087WV48_HUMANtr|A0A087WZM5|A0A087WZM5_HUMANtr|A0A087WTS4|A0A087WTS4_HUMANtr|Q1JUQ3|Q1JUQ3_HUMAN	1	1.02e-06	15|30	2	1692.89	1692.89	0.002809	2	5877.4	847.452	847.453	0.0014045	1.65732	1.65732	seq71972_hf
NFILDQTNVSAAAQRR	R.n[35.07]NFILDQTNVSAAAQRR.K	sp|Q00839|HNRPU_HUMAN	sp|Q00839|HNRPU_HUMANtr|A0A1W2PP34|A0A1W2PP34_HUMANtr|A0A1W2PP35|A0A1W2PP35_HUMANtr|A0A1W2PPL4|A0A1W2PPL4_HUMANtr|A0A1X7SBS1|A0A1X7SBS1_HUMANtr|A0A1W2PRZ7|A0A1W2PRZ7_HUMANtr|A0A1W2PPS1|A0A1W2PPS1_HUMANtr|Q5RI18|Q5RI18_HUMANtr|A0A1W2PQ74|A0A1W2PQ74_HUMANtr|A0A1W2PPH7|A0A1W2PPH7_HUMANtr|A0A1W2PQL0|A0A1W2PQL0_HUMANtr|A0A1W2PQD4|A0A1W2PQD4_HUMAN	0.9996	0.00021	7|60	3	1837.01	1837	0.003273	1	5880.5	613.341	613.342	0.00109133	1.77932	1.77932	seq71972_hf
MRPMRIFVNDDRHVMA	-.n[35.07]MRPMRIFVNDDRHVM[147.04]A.K	sp|Q12906|ILF3_HUMAN	sp|Q12906|ILF3_HUMANtr|K7EKJ9|K7EKJ9_HUMANtr|K7EM82|K7EM82_HUMANtr|K7ER69|K7ER69_HUMANtr|K7ERM6|K7ERM6_HUMANtr|K7ENK6|K7ENK6_HUMAN	1	4.34e-05	14|90	4	2037.03	2037.03	0.001633	2	5882.9	510.264	510.265	0.00040825	0.800075	0.800075	seq71972_hf
ATAAFGHVQRAEMLP	L.n[29.04]ATAAFGHVQRAEMLP.K	sp|P36551|HEM6_HUMAN	sp|P36551|HEM6_HUMANtr|D6RER6|D6RER6_HUMAN	0.9821	0.00951	15|56	3	1625.84	1625.83	0.001408	1	5884.5	542.952	542.953	0.000469333	0.864409	0.864409	seq71972_hf
GVQVETISPGDGRTFP	M.n[35.07]GVQVETISPGDGRTFP.K	sp|P62942|FKB1A_HUMAN	sp|P62942|FKB1A_HUMANtr|A0A087WV48|A0A087WV48_HUMANtr|A0A087WZM5|A0A087WZM5_HUMANtr|A0A087WTS4|A0A087WTS4_HUMANtr|Q1JUQ3|Q1JUQ3_HUMAN	0.9999	6.78e-05	14|60	3	1692.89	1692.89	0.001885	2	5885.1	565.304	565.304	0.000628	1.11091	1.11091	seq71972_hf
GRGALQNIIPASTGAA	D.n[29.04]GRGALQNIIPASTGAA.K	sp|P04406|G3P_HUMAN	sp|P04406|G3P_HUMANtr|E7EUT5|E7EUT5_HUMAN	0.9993	0.000407	8|30	2	1523.84	1523.84	0.001439	1	5885.2	762.928	762.929	0.0007195	0.943076	0.943076	seq71972_hf
IRTSRPENAIIYNNNEDFQVGQA	F.n[29.04]IRTSRPENAIIYNNNEDFQVGQA.K	sp|P29401|TKT_HUMAN	sp|P29401|TKT_HUMANtr|A0A0B4J1R6|A0A0B4J1R6_HUMAN	1	7.25e-09	16|88	3	2676.33	2676.33	0.002638	1	5885.5	893.116	893.117	0.000879333	0.984567	0.984567	seq71972_hf
AIIYNNNEDFQVGQA	N.n[29.04]AIIYNNNEDFQVGQA.K	sp|P29401|TKT_HUMAN	sp|P29401|TKT_HUMANtr|A0A0B4J1R6|A0A0B4J1R6_HUMAN	1	1.25e-06	7|28	2	1722.83	1722.82	0.004953	1	5885.9	862.418	862.42	0.0024765	2.87157	2.87157	seq71972_hf
MRPMRIFVNDDRHVMA	-.n[29.04]MRPMRIFVNDDRHVM[147.04]A.K	sp|Q12906|ILF3_HUMAN	sp|Q12906|ILF3_HUMANtr|K7EKJ9|K7EKJ9_HUMANtr|K7EM82|K7EM82_HUMANtr|K7ER69|K7ER69_HUMANtr|K7ERM6|K7ERM6_HUMANtr|K7ENK6|K7ENK6_HUMAN	0.9959	0.00389	13|90	4	2031	2031	0.001798	2	5888	508.756	508.757	0.00044925	0.883035	0.883035	seq71972_hf
ARFALTVVRHGETRFN	M.n[29.04]ARFALTVVRHGETRFN.K	sp|Q9NQ88|TIGAR_HUMAN	sp|Q9NQ88|TIGAR_HUMAN	0.9861	0.0119	20|90	4	1902.04	1901.04	1.00525	2	5888.1	476.267	476.518	0.251313	527.393	0.996814	seq71972_hf
IRTSRPENAIIYNNNEDFQVGQA	F.n[35.07]IRTSRPENAIIYNNNEDFQVGQA.K	sp|P29401|TKT_HUMAN	sp|P29401|TKT_HUMANtr|A0A0B4J1R6|A0A0B4J1R6_HUMAN	1	9.52e-08	12|88	3	2683.36	2682.36	1.00193	1	5888.3	895.126	895.46	0.333975	372.965	-0.530081	seq71972_hf
QLDPGGGQGPPPVTLAAA	R.n[35.07]QLDPGGGQGPPPVTLAAA.K	sp|P26006|ITA3_HUMAN	sp|P26006|ITA3_HUMAN	0.9931	0.00412	5|34	2	1678.91	1678.91	0.002319	1	5891.7	840.462	840.464	0.0011595	1.3796	1.3796	seq71972_hf
VHGDDCEIGASALSDSGSFVSSRARRE	P.n[29.04]VHGDDC[160.03]EIGASALSDSGSFVSSRARRE.K	tr|A6NMQ1|A6NMQ1_HUMAN	tr|A6NMQ1|A6NMQ1_HUMAN	1	1.52e-07	17|156	4	2893.35	2892.34	1.01288	1	5891.8	724.093	724.346	0.25322	349.584	3.28917	seq71972_hf
FETGDAGASATFPMQCSALR	D.n[35.07]FETGDAGASATFPMQC[160.03]SALR.K	sp|P63241|IF5A1_HUMAN	sp|P63241|IF5A1_HUMANsp|Q6IS14|IF5AL_HUMANtr|I3L397|I3L397_HUMANtr|I3L504|I3L504_HUMAN	0.9999	3.41e-05	18|76	3	2151	2150	1.00458	1	5892.5	717.673	718.008	0.33486	466.374	0.571488	seq71972_hf
GVQVETISPGDGRTFP	M.n[29.04]GVQVETISPGDGRTFP.K	sp|P62942|FKB1A_HUMAN	sp|P62942|FKB1A_HUMANtr|A0A087WV48|A0A087WV48_HUMANtr|A0A087WZM5|A0A087WZM5_HUMANtr|A0A087WTS4|A0A087WTS4_HUMANtr|Q1JUQ3|Q1JUQ3_HUMAN	1	2.02e-08	18|30	2	1686.86	1686.86	0.002105	2	5893.3	844.436	844.437	0.001052	1.2458	1.2458	seq71972_hf
VHGDDCEIGASALSDSGSFVSSRARRE	P.n[29.04]VHGDDC[160.03]EIGASALSDSGSFVSSRARRE.K	tr|A6NMQ1|A6NMQ1_HUMAN	tr|A6NMQ1|A6NMQ1_HUMAN	1	1.43e-05	21|208	5	2893.35	2892.34	1.00628	1	5895.7	579.476	579.677	0.201255	347.185	1.00918	seq71972_hf
VHGDDCEIGASALSDSGSFVSSRARRE	P.n[35.07]VHGDDC[160.03]EIGASALSDSGSFVSSRARRE.K	tr|A6NMQ1|A6NMQ1_HUMAN	tr|A6NMQ1|A6NMQ1_HUMAN	1	2.58e-06	20|208	5	2899.38	2898.37	1.0029	1	5896.3	580.682	580.883	0.20058	345.302	-0.154592	seq71972_hf
VHGDDCEIGASALSDSGSFVSSRARRE	P.n[35.07]VHGDDC[160.03]EIGASALSDSGSFVSSRARRE.K	tr|A6NMQ1|A6NMQ1_HUMAN	tr|A6NMQ1|A6NMQ1_HUMAN	1	2.36e-06	22|156	4	2899.38	2898.37	1.00499	1	5897.2	725.601	725.852	0.251247	346.141	0.564509	seq71972_hf
GVQVETISPGDGRTFP	M.n[35.07]GVQVETISPGDGRTFP.K	sp|P62942|FKB1A_HUMAN	sp|P62942|FKB1A_HUMANtr|A0A087WV48|A0A087WV48_HUMANtr|A0A087WZM5|A0A087WZM5_HUMANtr|A0A087WTS4|A0A087WTS4_HUMANtr|Q1JUQ3|Q1JUQ3_HUMAN	1	1.14e-07	17|30	2	1692.89	1692.89	0.001987	2	5898	847.452	847.453	0.0009935	1.17234	1.17234	seq71972_hf
QLDPGGGQGPPPVTLAAA	R.n[29.04]QLDPGGGQGPPPVTLAAA.K	sp|P26006|ITA3_HUMAN	sp|P26006|ITA3_HUMAN	0.9823	0.00311	5|34	2	1673.88	1672.88	1.00459	1	5901.7	837.446	837.949	0.502297	599.437	0.742885	seq71972_hf
GVQVETISPGDGRTFP	M.n[29.04]GVQVETISPGDGRTFP.K	sp|P62942|FKB1A_HUMAN	sp|P62942|FKB1A_HUMANtr|A0A087WV48|A0A087WV48_HUMANtr|A0A087WZM5|A0A087WZM5_HUMANtr|A0A087WTS4|A0A087WTS4_HUMANtr|Q1JUQ3|Q1JUQ3_HUMAN	0.999	0.000568	17|60	3	1686.86	1686.86	0.002037	2	5902.1	563.293	563.294	0.000679	1.20541	1.20541	seq71972_hf
MRPMRIFVNDDRHVMA	-.n[35.07]MRPMRIFVNDDRHVM[147.04]A.K	sp|Q12906|ILF3_HUMAN	sp|Q12906|ILF3_HUMANtr|K7EKJ9|K7EKJ9_HUMANtr|K7EM82|K7EM82_HUMANtr|K7ER69|K7ER69_HUMANtr|K7ERM6|K7ERM6_HUMANtr|K7ENK6|K7ENK6_HUMAN	0.9936	0.00238	12|90	4	2037.03	2037.03	-0.000255	2	5903.2	510.264	510.264	-6.375e-05	-0.124935	-0.124935	seq71972_hf
AFLASGPYLTHQQ	M.n[35.07]AFLASGPYLTHQQ.K	sp|Q9Y6M9|NDUB9_HUMAN	sp|Q9Y6M9|NDUB9_HUMANtr|E7EWZ0|E7EWZ0_HUMANtr|E9PF49|E9PF49_HUMANtr|E9PH64|E9PH64_HUMAN	0.9992	0.000426	12|24	2	1465.78	1465.78	0.00203	2	5904.7	733.896	733.897	0.0010155	1.38371	1.38371	seq71972_hf
GVQVETISPGDGRTFP	M.n[35.07]GVQVETISPGDGRTFP.K	sp|P62942|FKB1A_HUMAN	sp|P62942|FKB1A_HUMANtr|A0A087WV48|A0A087WV48_HUMANtr|A0A087WZM5|A0A087WZM5_HUMANtr|A0A087WTS4|A0A087WTS4_HUMANtr|Q1JUQ3|Q1JUQ3_HUMAN	0.9982	0.001	16|60	3	1692.89	1692.89	0.000762	2	5905.4	565.304	565.304	0.000254	0.449316	0.449316	seq71972_hf
GRGALQNIIPASTGAA	D.n[29.04]GRGALQNIIPASTGAA.K	sp|P04406|G3P_HUMAN	sp|P04406|G3P_HUMANtr|E7EUT5|E7EUT5_HUMAN	0.9999	4.35e-05	11|30	2	1523.84	1523.84	5e-05	1	5906.2	762.928	762.928	2.5e-05	0.0327685	0.0327685	seq71972_hf
IRTSRPENAIIYNNNEDFQVGQA	F.n[29.04]IRTSRPENAIIYNNNEDFQVGQA.K	sp|P29401|TKT_HUMAN	sp|P29401|TKT_HUMANtr|A0A0B4J1R6|A0A0B4J1R6_HUMAN	0.9868	0.00442	9|88	3	2677.33	2676.33	1.00536	1	5906.3	893.116	893.451	0.335121	375.086	0.750647	seq71972_hf
NVDGRHPHDIIDDINSGAVECPAS	C.n[29.04]NVDGRHPHDIIDDINSGAVEC[160.03]PAS.-	sp|P30050|RL12_HUMAN	sp|P30050|RL12_HUMAN	0.9828	0.0145	12|138	4	2616.21	2615.2	1.00795	1	5908	654.808	655.06	0.251986	384.677	1.75366	seq71972_hf
MRPMRIFVNDDRHVMA	-.n[29.04]MRPMRIFVNDDRHVM[147.04]A.K	sp|Q12906|ILF3_HUMAN	sp|Q12906|ILF3_HUMANtr|K7EKJ9|K7EKJ9_HUMANtr|K7EM82|K7EM82_HUMANtr|K7ER69|K7ER69_HUMANtr|K7ERM6|K7ERM6_HUMANtr|K7ENK6|K7ENK6_HUMAN	0.9963	0.00328	11|90	4	2031	2031	0.001211	2	5908.9	508.756	508.757	0.0003025	0.594587	0.594587	seq71972_hf
GLGHEQGFGAPCL	M.n[29.04]GLGHEQGFGAPC[160.03]L.K	sp|Q9UGI8|TES_HUMAN	sp|Q9UGI8|TES_HUMANtr|F8WDI4|F8WDI4_HUMAN	0.9993	0.00036	9|24	2	1369.65	1369.64	0.002274	1	5911.4	685.83	685.831	0.001137	1.65784	1.65784	seq71972_hf
VHGDDCEIGASALSDSGSFVSSRARRE	P.n[29.04]VHGDDC[160.03]EIGASALSDSGSFVSSRARRE.K	tr|A6NMQ1|A6NMQ1_HUMAN	tr|A6NMQ1|A6NMQ1_HUMAN	1	9.99e-07	17|156	4	2893.35	2892.34	1.00434	1	5912.3	724.093	724.344	0.251084	346.636	0.339963	seq71972_hf
GVQVETISPGDGRTFP	M.n[29.04]GVQVETISPGDGRTFP.K	sp|P62942|FKB1A_HUMAN	sp|P62942|FKB1A_HUMANtr|A0A087WV48|A0A087WV48_HUMANtr|A0A087WZM5|A0A087WZM5_HUMANtr|A0A087WTS4|A0A087WTS4_HUMANtr|Q1JUQ3|Q1JUQ3_HUMAN	1	1.42e-06	15|30	2	1686.86	1686.86	0.0029	2	5913.5	844.436	844.438	0.00145	1.71712	1.71712	seq71972_hf
FETGDAGASATFPMQCSALR	D.n[35.07]FETGDAGASATFPMQC[160.03]SALR.K	sp|P63241|IF5A1_HUMAN	sp|P63241|IF5A1_HUMANsp|Q6IS14|IF5AL_HUMANtr|I3L397|I3L397_HUMANtr|I3L504|I3L504_HUMAN	1	1.33e-06	24|76	3	2150	2150	0.002718	1	5913.7	717.673	717.674	0.000906	1.26241	1.26241	seq71972_hf
VHGDDCEIGASALSDSGSFVSSRARRE	P.n[35.07]VHGDDC[160.03]EIGASALSDSGSFVSSRARRE.K	tr|A6NMQ1|A6NMQ1_HUMAN	tr|A6NMQ1|A6NMQ1_HUMAN	1	2.5e-06	19|208	5	2898.38	2898.37	0.003791	1	5917	580.682	580.683	0.0007582	1.3057	1.3057	seq71972_hf
GVQVETISPGDGRTFP	M.n[35.07]GVQVETISPGDGRTFP.K	sp|P62942|FKB1A_HUMAN	sp|P62942|FKB1A_HUMANtr|A0A087WV48|A0A087WV48_HUMANtr|A0A087WZM5|A0A087WZM5_HUMANtr|A0A087WTS4|A0A087WTS4_HUMANtr|Q1JUQ3|Q1JUQ3_HUMAN	1	1.13e-06	17|30	2	1692.89	1692.89	0.002534	2	5918.8	847.452	847.453	0.001267	1.49507	1.49507	seq71972_hf
FSTSSSCHAPAVTQHAPYF	L.n[35.07]FSTSSSC[160.03]HAPAVTQHAPYF.K	sp|P30048|PRDX3_HUMAN	sp|P30048|PRDX3_HUMAN	0.9895	5.33e-05	14|72	3	2127.97	2127.99	-0.019955	1	5919.7	710.337	710.331	-0.00665167	-9.36419	-9.36419	seq71972_hf
VHGDDCEIGASALSDSGSFVSSRARRE	P.n[29.04]VHGDDC[160.03]EIGASALSDSGSFVSSRARRE.K	tr|A6NMQ1|A6NMQ1_HUMAN	tr|A6NMQ1|A6NMQ1_HUMAN	1	1.27e-06	19|208	5	2894.35	2892.34	2.00664	1	5920.5	579.476	579.877	0.401328	692.092	-0.0203491	seq71972_hf
GVQVETISPGDGRTFP	M.n[29.04]GVQVETISPGDGRTFP.K	sp|P62942|FKB1A_HUMAN	sp|P62942|FKB1A_HUMANtr|A0A087WV48|A0A087WV48_HUMANtr|A0A087WZM5|A0A087WZM5_HUMANtr|A0A087WTS4|A0A087WTS4_HUMANtr|Q1JUQ3|Q1JUQ3_HUMAN	1	3.87e-09	18|60	3	1686.86	1686.86	0.002577	2	5922.9	563.293	563.294	0.000859	1.52496	1.52496	seq71972_hf
SLEDPQTHSNRIYRMI	F.n[29.04]SLEDPQTHSNRIYRMI.K	sp|P08238|HS90B_HUMAN	sp|P08238|HS90B_HUMAN	0.991	0.00803	16|90	4	1987	1986.99	0.002801	1	5923.4	497.756	497.757	0.00070025	1.40681	1.40681	seq71972_hf
GVQVETISPGDGRTFP	M.n[35.07]GVQVETISPGDGRTFP.K	sp|P62942|FKB1A_HUMAN	sp|P62942|FKB1A_HUMANtr|A0A087WV48|A0A087WV48_HUMANtr|A0A087WZM5|A0A087WZM5_HUMANtr|A0A087WTS4|A0A087WTS4_HUMANtr|Q1JUQ3|Q1JUQ3_HUMAN	1	2.03e-05	15|60	3	1692.89	1692.89	0.001984	2	5925.9	565.304	565.304	0.000661333	1.16987	1.16987	seq71972_hf
GRGALQNIIPASTGAA	D.n[29.04]GRGALQNIIPASTGAA.K	sp|P04406|G3P_HUMAN	sp|P04406|G3P_HUMANtr|E7EUT5|E7EUT5_HUMAN	1	1.04e-05	9|30	2	1523.84	1523.84	0.00227	1	5926.7	762.928	762.929	0.001135	1.48769	1.48769	seq71972_hf
SARPLAGGEPVSLGSLRG	F.n[35.07]SARPLAGGEPVSLGSLRG.K	sp|P07203|GPX1_HUMAN	sp|P07203|GPX1_HUMANtr|A0A087WUQ6|A0A087WUQ6_HUMANtr|A0A2R8Y6B6|A0A2R8Y6B6_HUMAN	0.987	0.00655	9|68	3	1758.01	1757	1.00557	1	5931.9	586.674	587.009	0.33519	571.013	1.26063	seq71972_hf
GVQVETISPGDGRTFP	M.n[29.04]GVQVETISPGDGRTFP.K	sp|P62942|FKB1A_HUMAN	sp|P62942|FKB1A_HUMANtr|A0A087WV48|A0A087WV48_HUMANtr|A0A087WZM5|A0A087WZM5_HUMANtr|A0A087WTS4|A0A087WTS4_HUMANtr|Q1JUQ3|Q1JUQ3_HUMAN	0.9997	0.00014	17|30	2	1686.86	1686.86	0.004549	2	5934.3	844.436	844.438	0.0022745	2.69351	2.69351	seq71972_hf
FETGDAGASATFPMQCSALR	D.n[35.07]FETGDAGASATFPMQC[160.03]SALR.K	sp|P63241|IF5A1_HUMAN	sp|P63241|IF5A1_HUMANsp|Q6IS14|IF5AL_HUMANtr|I3L397|I3L397_HUMANtr|I3L504|I3L504_HUMAN	1	2.25e-08	19|76	3	2150	2150	0.002711	1	5934.6	717.673	717.674	0.000903667	1.25916	1.25916	seq71972_hf
GVQVETISPGDGRTFP	M.n[35.07]GVQVETISPGDGRTFP.K	sp|P62942|FKB1A_HUMAN	sp|P62942|FKB1A_HUMANtr|A0A087WV48|A0A087WV48_HUMANtr|A0A087WZM5|A0A087WZM5_HUMANtr|A0A087WTS4|A0A087WTS4_HUMANtr|Q1JUQ3|Q1JUQ3_HUMAN	0.9998	8.11e-05	16|30	2	1692.89	1692.89	0.00302	2	5939.1	847.452	847.454	0.00151	1.78181	1.78181	seq71972_hf
FSTSSSCHAPAVTQHAPYF	L.n[35.07]FSTSSSC[160.03]HAPAVTQHAPYF.K	sp|P30048|PRDX3_HUMAN	sp|P30048|PRDX3_HUMAN	1	1.76e-05	19|72	3	2127.99	2127.99	0.004113	1	5940.1	710.337	710.339	0.001371	1.93007	1.93007	seq71972_hf
GVQVETISPGDGRTFP	M.n[29.04]GVQVETISPGDGRTFP.K	sp|P62942|FKB1A_HUMAN	sp|P62942|FKB1A_HUMANtr|A0A087WV48|A0A087WV48_HUMANtr|A0A087WZM5|A0A087WZM5_HUMANtr|A0A087WTS4|A0A087WTS4_HUMANtr|Q1JUQ3|Q1JUQ3_HUMAN	1	2.34e-08	17|60	3	1686.86	1686.86	0.002987	2	5943.3	563.293	563.294	0.000995333	1.76699	1.76699	seq71972_hf
FETGDAGASATFPMQCSALR	D.n[29.04]FETGDAGASATFPMQC[160.03]SALR.K	sp|P63241|IF5A1_HUMAN	sp|P63241|IF5A1_HUMANsp|Q6IS14|IF5AL_HUMANtr|I3L397|I3L397_HUMANtr|I3L504|I3L504_HUMAN	0.9988	0.000666	11|76	3	2143.97	2143.97	0.003683	1	5946.3	715.663	715.664	0.00122767	1.71542	1.71542	seq71972_hf
GVQVETISPGDGRTFP	M.n[35.07]GVQVETISPGDGRTFP.K	sp|P62942|FKB1A_HUMAN	sp|P62942|FKB1A_HUMANtr|A0A087WV48|A0A087WV48_HUMANtr|A0A087WZM5|A0A087WZM5_HUMANtr|A0A087WTS4|A0A087WTS4_HUMANtr|Q1JUQ3|Q1JUQ3_HUMAN	1	2.68e-05	15|60	3	1692.89	1692.89	0.003607	2	5946.7	565.304	565.305	0.00120233	2.12688	2.12688	seq71972_hf
GVQVETISPGDGRTFP	M.n[29.04]GVQVETISPGDGRTFP.K	sp|P62942|FKB1A_HUMAN	sp|P62942|FKB1A_HUMANtr|A0A087WV48|A0A087WV48_HUMANtr|A0A087WZM5|A0A087WZM5_HUMANtr|A0A087WTS4|A0A087WTS4_HUMANtr|Q1JUQ3|Q1JUQ3_HUMAN	1	2.33e-08	16|30	2	1686.86	1686.86	0.003855	2	5954.7	844.436	844.438	0.0019275	2.28258	2.28258	seq71972_hf
GFVTFDDHDPVD	F.n[29.04]GFVTFDDHDPVD.K	sp|P22626|ROA2_HUMAN	sp|P22626|ROA2_HUMANtr|A0A087WUI2|A0A087WUI2_HUMAN	1	9.61e-11	13|22	2	1390.61	1390.6	0.004871	1	5955	696.309	696.312	0.0024355	3.49771	3.49771	seq71972_hf
FETGDAGASATFPMQCSALR	D.n[35.07]FETGDAGASATFPMQC[160.03]SALR.K	sp|P63241|IF5A1_HUMAN	sp|P63241|IF5A1_HUMANsp|Q6IS14|IF5AL_HUMANtr|I3L397|I3L397_HUMANtr|I3L504|I3L504_HUMAN	0.9838	0.00865	8|76	3	2150	2150	0.00336	1	5955.4	717.673	717.675	0.00112	1.5606	1.5606	seq71972_hf
SRASFPGPSELHSEDSRFRELR	A.n[29.04]SRASFPGPSELHSEDSRFRELR.K	sp|Q99988|GDF15_HUMAN	sp|Q99988|GDF15_HUMANtr|A0A0A0MTT8|A0A0A0MTT8_HUMAN	1	4e-06	16|168	5	2587.29	2587.29	0.003573	1	5958.1	518.465	518.466	0.0007144	1.37791	1.37791	seq71972_hf
GVQVETISPGDGRTFP	M.n[35.07]GVQVETISPGDGRTFP.K	sp|P62942|FKB1A_HUMAN	sp|P62942|FKB1A_HUMANtr|A0A087WV48|A0A087WV48_HUMANtr|A0A087WZM5|A0A087WZM5_HUMANtr|A0A087WTS4|A0A087WTS4_HUMANtr|Q1JUQ3|Q1JUQ3_HUMAN	1	3.4e-07	17|30	2	1692.89	1692.89	0.002664	2	5959.4	847.452	847.453	0.001332	1.57177	1.57177	seq71972_hf
DGVGGDPAVALPHRRFEY	G.n[29.04]DGVGGDPAVALPHRRFEY.K	sp|P49257|LMAN1_HUMAN	sp|P49257|LMAN1_HUMAN	0.9908	0.00502	9|68	3	1983	1983	0.006247	1	5961.4	662.006	662.008	0.00208233	3.14548	3.14548	seq71972_hf
DGVGGDPAVALPHRRFEY	G.n[29.04]DGVGGDPAVALPHRRFEY.K	sp|P49257|LMAN1_HUMAN	sp|P49257|LMAN1_HUMAN	1	3.98e-07	15|102	4	1983	1983	0.002811	1	5962.1	496.756	496.757	0.00070275	1.41468	1.41468	seq71972_hf
SRASFPGPSELHSEDSRFRELR	A.n[29.04]SRASFPGPSELHSEDSRFRELR.K	sp|Q99988|GDF15_HUMAN	sp|Q99988|GDF15_HUMANtr|A0A0A0MTT8|A0A0A0MTT8_HUMAN	1	6.88e-06	12|210	6	2587.29	2587.29	0.003968	1	5962.8	432.222	432.223	0.000661333	1.53008	1.53008	seq71972_hf
GVQVETISPGDGRTFP	M.n[29.04]GVQVETISPGDGRTFP.K	sp|P62942|FKB1A_HUMAN	sp|P62942|FKB1A_HUMANtr|A0A087WV48|A0A087WV48_HUMANtr|A0A087WZM5|A0A087WZM5_HUMANtr|A0A087WTS4|A0A087WTS4_HUMANtr|Q1JUQ3|Q1JUQ3_HUMAN	1	1.34e-07	17|60	3	1686.86	1686.86	0.003036	2	5963.4	563.293	563.294	0.001012	1.79657	1.79657	seq71972_hf
GFVCFSSPEEAT	F.n[35.07]GFVC[160.03]FSSPEEAT.K	sp|Q13310|PABP4_HUMAN	sp|Q13310|PABP4_HUMANsp|P11940|PABP1_HUMANsp|Q9H361|PABP3_HUMANsp|Q4VXU2|PAP1L_HUMANtr|H0YAR2|H0YAR2_HUMANtr|H0Y5F5|H0Y5F5_HUMANtr|E7ERJ7|E7ERJ7_HUMANtr|H0YEU6|H0YEU6_HUMANtr|A0A087WTT1|A0A087WTT1_HUMANtr|H0YB86|H0YB86_HUMANtr|B1ANR0|B1ANR0_HUMANtr|E7EQV3|E7EQV3_HUMAN	0.9999	4.78e-05	9|22	2	1363.62	1363.62	0.001401	1	5966.2	682.816	682.817	0.0007005	1.0259	1.0259	seq71972_hf
GVQVETISPGDGRTFP	M.n[35.07]GVQVETISPGDGRTFP.K	sp|P62942|FKB1A_HUMAN	sp|P62942|FKB1A_HUMANtr|A0A087WV48|A0A087WV48_HUMANtr|A0A087WZM5|A0A087WZM5_HUMANtr|A0A087WTS4|A0A087WTS4_HUMANtr|Q1JUQ3|Q1JUQ3_HUMAN	1	1.58e-06	16|60	3	1692.89	1692.89	0.00295	2	5966.9	565.304	565.305	0.000983333	1.73947	1.73947	seq71972_hf
CLTNFHGMDLTRD	N.n[29.04]C[160.03]LTNFHGMDLTRD.K	sp|P61247|RS3A_HUMAN	sp|P61247|RS3A_HUMANtr|D6RED7|D6RED7_HUMANtr|D6RAS7|D6RAS7_HUMANtr|D6RB09|D6RB09_HUMANtr|D6RAT0|D6RAT0_HUMANtr|E9PFI5|E9PFI5_HUMANtr|H0Y8L7|H0Y8L7_HUMANtr|D6RG13|D6RG13_HUMAN	0.9139	0.045	6|48	3	1606.73	1606.72	0.003265	1	5968	536.582	536.583	0.00108833	2.02827	2.02827	seq71972_hf
GFVTFDDHDPVD	F.n[35.07]GFVTFDDHDPVD.K	sp|P22626|ROA2_HUMAN	sp|P22626|ROA2_HUMANtr|A0A087WUI2|A0A087WUI2_HUMAN	1	1.14e-09	15|22	2	1396.64	1396.64	0.001322	1	5969.4	699.325	699.326	0.000661	0.945196	0.945196	seq71972_hf
GFVCFSSPEEAT	F.n[29.04]GFVC[160.03]FSSPEEAT.K	sp|Q13310|PABP4_HUMAN	sp|Q13310|PABP4_HUMANsp|P11940|PABP1_HUMANsp|Q9H361|PABP3_HUMANsp|Q4VXU2|PAP1L_HUMANtr|H0YAR2|H0YAR2_HUMANtr|H0Y5F5|H0Y5F5_HUMANtr|E7ERJ7|E7ERJ7_HUMANtr|H0YEU6|H0YEU6_HUMANtr|A0A087WTT1|A0A087WTT1_HUMANtr|H0YB86|H0YB86_HUMANtr|B1ANR0|B1ANR0_HUMANtr|E7EQV3|E7EQV3_HUMAN	0.9999	4.06e-05	10|22	2	1357.59	1357.59	0.002828	1	5969.5	679.8	679.802	0.001414	2.08002	2.08002	seq71972_hf
FPGFDERADAETLR	D.n[35.07]FPGFDERADAETLR.K	sp|P08758|ANXA5_HUMAN	sp|P08758|ANXA5_HUMANtr|D6RCN3|D6RCN3_HUMANtr|D6RBE9|D6RBE9_HUMANtr|E9PHT9|E9PHT9_HUMANsp|ANXA5_HUMAN|	0.9975	0.00138	9|52	3	1656.84	1656.83	0.003102	1	5970.5	553.285	553.286	0.001034	1.86884	1.86884	seq71972_hf
GVQVETISPGDGRTFP	M.n[29.04]GVQVETISPGDGRTFP.K	sp|P62942|FKB1A_HUMAN	sp|P62942|FKB1A_HUMANtr|A0A087WV48|A0A087WV48_HUMANtr|A0A087WZM5|A0A087WZM5_HUMANtr|A0A087WTS4|A0A087WTS4_HUMANtr|Q1JUQ3|Q1JUQ3_HUMAN	1	1.3e-06	15|30	2	1686.86	1686.86	0.004558	2	5975.1	844.436	844.438	0.0022785	2.69824	2.69824	seq71972_hf
GFVTFDDHDPVD	F.n[29.04]GFVTFDDHDPVD.K	sp|P22626|ROA2_HUMAN	sp|P22626|ROA2_HUMANtr|A0A087WUI2|A0A087WUI2_HUMAN	1	7.89e-06	13|22	2	1390.61	1390.6	0.002955	1	5975.6	696.309	696.311	0.0014775	2.1219	2.1219	seq71972_hf
VNLGLSRVDDAVAA	M.n[29.04]VNLGLSRVDDAVAA.K	sp|Q96I45|TM141_HUMAN	sp|Q96I45|TM141_HUMAN	0.9507	0.0296	6|26	2	1426.78	1426.78	0.002952	2	5976.4	714.396	714.398	0.001476	2.06608	2.06608	seq71972_hf
DGVGGDPAVALPHRRFEY	G.n[35.07]DGVGGDPAVALPHRRFEY.K	sp|P49257|LMAN1_HUMAN	sp|P49257|LMAN1_HUMAN	1	1.28e-06	19|102	4	1989.03	1989.03	0.001412	1	5978.5	498.264	498.265	0.000353	0.708459	0.708459	seq71972_hf
VNLGLSRVDDAVAA	M.n[35.07]VNLGLSRVDDAVAA.K	sp|Q96I45|TM141_HUMAN	sp|Q96I45|TM141_HUMAN	0.9795	0.0122	6|26	2	1432.81	1432.81	0.00197	2	5979.2	717.412	717.413	0.000985	1.37299	1.37299	seq71972_hf
GVQVETISPGDGRTFP	M.n[35.07]GVQVETISPGDGRTFP.K	sp|P62942|FKB1A_HUMAN	sp|P62942|FKB1A_HUMANtr|A0A087WV48|A0A087WV48_HUMANtr|A0A087WZM5|A0A087WZM5_HUMANtr|A0A087WTS4|A0A087WTS4_HUMANtr|Q1JUQ3|Q1JUQ3_HUMAN	1	2.04e-06	16|30	2	1692.89	1692.89	0.003981	2	5980.1	847.452	847.454	0.0019905	2.3488	2.3488	seq71972_hf
DGVGGDPAVALPHRRFEY	G.n[29.04]DGVGGDPAVALPHRRFEY.K	sp|P49257|LMAN1_HUMAN	sp|P49257|LMAN1_HUMAN	0.9996	0.000233	14|68	3	1983	1983	0.006563	1	5982.2	662.006	662.008	0.00218767	3.30459	3.30459	seq71972_hf
DGVGGDPAVALPHRRFEY	G.n[29.04]DGVGGDPAVALPHRRFEY.K	sp|P49257|LMAN1_HUMAN	sp|P49257|LMAN1_HUMAN	1	3.74e-05	16|102	4	1983	1983	0.004468	1	5983.2	496.756	496.757	0.001117	2.24858	2.24858	seq71972_hf
GVQVETISPGDGRTFP	M.n[29.04]GVQVETISPGDGRTFP.K	sp|P62942|FKB1A_HUMAN	sp|P62942|FKB1A_HUMANtr|A0A087WV48|A0A087WV48_HUMANtr|A0A087WZM5|A0A087WZM5_HUMANtr|A0A087WTS4|A0A087WTS4_HUMANtr|Q1JUQ3|Q1JUQ3_HUMAN	1	6.62e-08	15|60	3	1686.86	1686.86	0.004093	2	5983.8	563.293	563.295	0.00136433	2.42206	2.42206	seq71972_hf
GFVCFSSPEEAT	F.n[35.07]GFVC[160.03]FSSPEEAT.K	sp|Q13310|PABP4_HUMAN	sp|Q13310|PABP4_HUMANsp|P11940|PABP1_HUMANsp|Q9H361|PABP3_HUMANsp|Q4VXU2|PAP1L_HUMANtr|H0YAR2|H0YAR2_HUMANtr|H0Y5F5|H0Y5F5_HUMANtr|E7ERJ7|E7ERJ7_HUMANtr|H0YEU6|H0YEU6_HUMANtr|A0A087WTT1|A0A087WTT1_HUMANtr|H0YB86|H0YB86_HUMANtr|B1ANR0|B1ANR0_HUMANtr|E7EQV3|E7EQV3_HUMAN	1	1.6e-06	10|22	2	1363.62	1363.62	0.003284	1	5986.6	682.816	682.818	0.001642	2.40474	2.40474	seq71972_hf
GVQVETISPGDGRTFP	M.n[35.07]GVQVETISPGDGRTFP.K	sp|P62942|FKB1A_HUMAN	sp|P62942|FKB1A_HUMANtr|A0A087WV48|A0A087WV48_HUMANtr|A0A087WZM5|A0A087WZM5_HUMANtr|A0A087WTS4|A0A087WTS4_HUMANtr|Q1JUQ3|Q1JUQ3_HUMAN	1	3.92e-07	15|60	3	1692.89	1692.89	0.004135	2	5987.2	565.304	565.305	0.00137833	2.43821	2.43821	seq71972_hf
LHLGVTPSVIR	G.n[29.04]LHLGVTPSVIR.K	sp|O14773|TPP1_HUMAN	sp|O14773|TPP1_HUMANtr|A0A2R8YGD1|A0A2R8YGD1_HUMANtr|A0A2R8YD45|A0A2R8YD45_HUMAN	0.9998	8.98e-05	14|40	3	1218.75	1218.74	0.002536	1	5989.5	407.256	407.256	0.000845333	2.07568	2.07568	seq71972_hf
GFVTFDDHDPVD	F.n[35.07]GFVTFDDHDPVD.K	sp|P22626|ROA2_HUMAN	sp|P22626|ROA2_HUMANtr|A0A087WUI2|A0A087WUI2_HUMAN	1	2.64e-09	17|22	2	1396.64	1396.64	0.002781	1	5990	699.325	699.327	0.00139	1.98763	1.98763	seq71972_hf
GFVCFSSPEEAT	F.n[29.04]GFVC[160.03]FSSPEEAT.K	sp|Q13310|PABP4_HUMAN	sp|Q13310|PABP4_HUMANsp|P11940|PABP1_HUMANsp|Q9H361|PABP3_HUMANsp|Q4VXU2|PAP1L_HUMANtr|H0YAR2|H0YAR2_HUMANtr|H0Y5F5|H0Y5F5_HUMANtr|E7ERJ7|E7ERJ7_HUMANtr|H0YEU6|H0YEU6_HUMANtr|A0A087WTT1|A0A087WTT1_HUMANtr|H0YB86|H0YB86_HUMANtr|B1ANR0|B1ANR0_HUMANtr|E7EQV3|E7EQV3_HUMAN	1	2.72e-07	12|22	2	1357.59	1357.59	0.003337	1	5990.1	679.8	679.802	0.0016685	2.45439	2.45439	seq71972_hf
FPGFDERADAETLR	D.n[35.07]FPGFDERADAETLR.K	sp|P08758|ANXA5_HUMAN	sp|P08758|ANXA5_HUMANtr|D6RCN3|D6RCN3_HUMANtr|D6RBE9|D6RBE9_HUMANtr|E9PHT9|E9PHT9_HUMANsp|ANXA5_HUMAN|	0.9928	0.00396	8|52	3	1656.83	1656.83	0.002343	1	5991.1	553.285	553.285	0.000781	1.41157	1.41157	seq71972_hf
DQDEIQRLPGLA	P.n[29.04]DQDEIQRLPGLA.K	sp|P10619|PPGB_HUMAN	sp|P10619|PPGB_HUMANtr|U3KQF1|U3KQF1_HUMANtr|X6R5C5|X6R5C5_HUMANtr|U3KQU6|U3KQU6_HUMANtr|X6R8A1|X6R8A1_HUMANtr|U3KQ41|U3KQ41_HUMAN	0.9999	1.2e-05	11|22	2	1382.73	1381.72	1.00761	1	5993.3	691.867	692.371	0.503807	727.654	3.07855	seq71972_hf
MRPMRIFVNDD	-.n[35.07]MRPMRIFVNDD.R	sp|Q12906|ILF3_HUMAN	sp|Q12906|ILF3_HUMANtr|K7EKJ9|K7EKJ9_HUMANtr|K7EM82|K7EM82_HUMANtr|K7ER69|K7ER69_HUMANtr|K7ERM6|K7ERM6_HUMANtr|K7ENK6|K7ENK6_HUMAN	0.9835	0.00878	10|40	3	1426.73	1426.73	0.003051	1	5994.8	476.583	476.584	0.001017	2.13394	2.13394	seq71972_hf
GVQVETISPGDGRTFP	M.n[29.04]GVQVETISPGDGRTFP.K	sp|P62942|FKB1A_HUMAN	sp|P62942|FKB1A_HUMANtr|A0A087WV48|A0A087WV48_HUMANtr|A0A087WZM5|A0A087WZM5_HUMANtr|A0A087WTS4|A0A087WTS4_HUMANtr|Q1JUQ3|Q1JUQ3_HUMAN	1	1.73e-06	16|30	2	1686.86	1686.86	0.005286	2	5995.3	844.436	844.439	0.002643	3.12989	3.12989	seq71972_hf
GFVTFDDHDPVD	F.n[29.04]GFVTFDDHDPVD.K	sp|P22626|ROA2_HUMAN	sp|P22626|ROA2_HUMANtr|A0A087WUI2|A0A087WUI2_HUMAN	1	2.06e-06	13|22	2	1390.61	1390.6	0.003521	1	5996.2	696.309	696.311	0.0017605	2.52832	2.52832	seq71972_hf
VNLGLSRVDDAVAA	M.n[29.04]VNLGLSRVDDAVAA.K	sp|Q96I45|TM141_HUMAN	sp|Q96I45|TM141_HUMAN	1	1.54e-05	11|26	2	1426.78	1426.78	0.003615	2	5996.7	714.396	714.398	0.0018075	2.5301	2.5301	seq71972_hf
GVQVETISPGDGRTFP	M.n[35.07]GVQVETISPGDGRTFP.K	sp|P62942|FKB1A_HUMAN	sp|P62942|FKB1A_HUMANtr|A0A087WV48|A0A087WV48_HUMANtr|A0A087WZM5|A0A087WZM5_HUMANtr|A0A087WTS4|A0A087WTS4_HUMANtr|Q1JUQ3|Q1JUQ3_HUMAN	1	2.92e-09	16|30	2	1692.89	1692.89	0.005121	2	6000.6	847.452	847.455	0.0025605	3.0214	3.0214	seq71972_hf
GQAGAAASESLFVSNHAY	S.n[29.04]GQAGAAASESLFVSNHAY.-	sp|P04075|ALDOA_HUMAN	sp|P04075|ALDOA_HUMANtr|H3BR68|H3BR68_HUMANtr|J3KPS3|J3KPS3_HUMAN	1	7.57e-12	13|34	2	1806.86	1806.85	0.008967	1	6002	904.434	904.439	0.0044835	4.95722	4.95722	seq71972_hf
DGVGGDPAVALPHRRFEY	G.n[29.04]DGVGGDPAVALPHRRFEY.K	sp|P49257|LMAN1_HUMAN	sp|P49257|LMAN1_HUMAN	1	5.6e-07	15|102	4	1983	1983	0.004176	1	6003.8	496.756	496.757	0.001044	2.10163	2.10163	seq71972_hf
DGVGGDPAVALPHRRFEY	G.n[29.04]DGVGGDPAVALPHRRFEY.K	sp|P49257|LMAN1_HUMAN	sp|P49257|LMAN1_HUMAN	1	3.64e-06	13|68	3	1983	1983	0.005349	1	6004.2	662.006	662.008	0.001783	2.69332	2.69332	seq71972_hf
GVQVETISPGDGRTFP	M.n[29.04]GVQVETISPGDGRTFP.K	sp|P62942|FKB1A_HUMAN	sp|P62942|FKB1A_HUMANtr|A0A087WV48|A0A087WV48_HUMANtr|A0A087WZM5|A0A087WZM5_HUMANtr|A0A087WTS4|A0A087WTS4_HUMANtr|Q1JUQ3|Q1JUQ3_HUMAN	1	8.64e-06	18|60	3	1686.86	1686.86	0.004258	2	6004.8	563.293	563.295	0.00141933	2.5197	2.5197	seq71972_hf
GFVCFSSPEEAT	F.n[35.07]GFVC[160.03]FSSPEEAT.K	sp|Q13310|PABP4_HUMAN	sp|Q13310|PABP4_HUMANsp|P11940|PABP1_HUMANsp|Q9H361|PABP3_HUMANsp|Q4VXU2|PAP1L_HUMANtr|H0YAR2|H0YAR2_HUMANtr|H0Y5F5|H0Y5F5_HUMANtr|E7ERJ7|E7ERJ7_HUMANtr|H0YEU6|H0YEU6_HUMANtr|A0A087WTT1|A0A087WTT1_HUMANtr|H0YB86|H0YB86_HUMANtr|B1ANR0|B1ANR0_HUMANtr|E7EQV3|E7EQV3_HUMAN	0.9999	5.96e-05	8|22	2	1363.62	1363.62	0.00311	1	6007.1	682.816	682.818	0.001555	2.27733	2.27733	seq71972_hf
GVQVETISPGDGRTFP	M.n[35.07]GVQVETISPGDGRTFP.K	sp|P62942|FKB1A_HUMAN	sp|P62942|FKB1A_HUMANtr|A0A087WV48|A0A087WV48_HUMANtr|A0A087WZM5|A0A087WZM5_HUMANtr|A0A087WTS4|A0A087WTS4_HUMANtr|Q1JUQ3|Q1JUQ3_HUMAN	1	2.6e-06	15|60	3	1692.89	1692.89	0.004362	2	6007.7	565.304	565.305	0.00145367	2.57147	2.57147	seq71972_hf
FETGDAGASATFPMQCSALR	D.n[35.07]FETGDAGASATFPMQC[160.03]SALR.K	sp|P63241|IF5A1_HUMAN	sp|P63241|IF5A1_HUMANsp|Q6IS14|IF5AL_HUMANtr|I3L397|I3L397_HUMANtr|I3L504|I3L504_HUMAN	1	2.59e-06	16|76	3	2151.01	2150	1.00788	1	6008	717.673	718.009	0.335959	467.903	2.10164	seq71972_hf
SQRAGLQFPVGRIHRHL	R.n[29.04]SQRAGLQFPVGRIHRHL.K	sp|P0C0S5|H2AZ_HUMAN	sp|P0C0S5|H2AZ_HUMANsp|Q71UI9|H2AV_HUMANtr|C9J0D1|C9J0D1_HUMAN	0.9999	0.000259	14|128	5	1999.14	1999.13	0.003019	1	6009.3	400.834	400.835	0.0006038	1.50636	1.50636	seq71972_hf
LHLGVTPSVIR	G.n[29.04]LHLGVTPSVIR.K	sp|O14773|TPP1_HUMAN	sp|O14773|TPP1_HUMANtr|A0A2R8YGD1|A0A2R8YGD1_HUMANtr|A0A2R8YD45|A0A2R8YD45_HUMAN	1	7.33e-06	15|40	3	1218.75	1218.74	0.002058	1	6009.8	407.256	407.256	0.000686	1.68444	1.68444	seq71972_hf
GIHETTFNSIM	C.n[29.04]GIHETTFNSIM.K	sp|P0CG38|POTEI_HUMAN	sp|P0CG38|POTEI_HUMANsp|P0CG39|POTEJ_HUMANsp|Q6S8J3|POTEE_HUMANsp|A5A3E0|POTEF_HUMANsp|P60709|ACTB_HUMANsp|Q562R1|ACTBL_HUMANsp|P63261|ACTG_HUMANtr|A0A2R8Y793|A0A2R8Y793_HUMAN	0.9999	5.05e-05	9|20	2	1276.61	1276.61	0.001751	1	6009.9	639.313	639.314	0.0008755	1.36944	1.36944	seq71972_hf
DQDEIQRLPGLA	P.n[29.04]DQDEIQRLPGLA.K	sp|P10619|PPGB_HUMAN	sp|P10619|PPGB_HUMANtr|U3KQF1|U3KQF1_HUMANtr|X6R5C5|X6R5C5_HUMANtr|U3KQU6|U3KQU6_HUMANtr|X6R8A1|X6R8A1_HUMANtr|U3KQ41|U3KQ41_HUMAN	1	3.67e-07	11|22	2	1382.73	1381.72	1.00713	1	6013.6	691.867	692.371	0.503562	727.301	2.72542	seq71972_hf
GSQRVLVEPDAGAGVAVM	F.n[29.04]GSQRVLVEPDAGAGVAVM.K	sp|P42126|ECI1_HUMAN	sp|P42126|ECI1_HUMAN	1	8.33e-07	8|34	2	1782.94	1782.93	0.007011	1	6014.4	892.472	892.476	0.0035055	3.92784	3.92784	seq71972_hf
GVQVETISPGDGRTFP	M.n[29.04]GVQVETISPGDGRTFP.K	sp|P62942|FKB1A_HUMAN	sp|P62942|FKB1A_HUMANtr|A0A087WV48|A0A087WV48_HUMANtr|A0A087WZM5|A0A087WZM5_HUMANtr|A0A087WTS4|A0A087WTS4_HUMANtr|Q1JUQ3|Q1JUQ3_HUMAN	1	1.95e-07	15|30	2	1686.86	1686.86	0.005582	2	6015.5	844.436	844.439	0.002791	3.30515	3.30515	seq71972_hf
GQAGAAASESLFVSNHAY	S.n[35.07]GQAGAAASESLFVSNHAY.-	sp|P04075|ALDOA_HUMAN	sp|P04075|ALDOA_HUMANtr|H3BR68|H3BR68_HUMANtr|J3KPS3|J3KPS3_HUMAN	0.9991	0.000166	8|34	2	1813.89	1812.89	1.00852	1	6017.4	907.45	907.954	0.504261	555.381	2.84816	seq71972_hf
STLVLNRL	L.n[35.07]STLVLNRL.K	sp|P10809|CH60_HUMAN	sp|P10809|CH60_HUMAN	0.9593	0.0244	6|14	2	948.62	948.618	0.001752	1	6019.2	475.316	475.317	0.000876	1.84298	1.84298	seq71972_hf
GVQVETISPGDGRTFP	M.n[35.07]GVQVETISPGDGRTFP.K	sp|P62942|FKB1A_HUMAN	sp|P62942|FKB1A_HUMANtr|A0A087WV48|A0A087WV48_HUMANtr|A0A087WZM5|A0A087WZM5_HUMANtr|A0A087WTS4|A0A087WTS4_HUMANtr|Q1JUQ3|Q1JUQ3_HUMAN	1	3.54e-07	17|30	2	1692.89	1692.89	0.004498	2	6020.8	847.452	847.454	0.002249	2.65383	2.65383	seq71972_hf
VLLESEQF	M.n[29.04]VLLESEQF.L	sp|P37108|SRP14_HUMAN	sp|P37108|SRP14_HUMANtr|H0YLA2|H0YLA2_HUMAN	0.9883	0.00699	6|14	2	991.525	991.523	0.002162	1	6021	496.769	496.77	0.001081	2.17606	2.17606	seq71972_hf
GVQVETISPGDGRTFP	M.n[29.04]GVQVETISPGDGRTFP.K	sp|P62942|FKB1A_HUMAN	sp|P62942|FKB1A_HUMANtr|A0A087WV48|A0A087WV48_HUMANtr|A0A087WZM5|A0A087WZM5_HUMANtr|A0A087WTS4|A0A087WTS4_HUMANtr|Q1JUQ3|Q1JUQ3_HUMAN	1	1.79e-06	18|60	3	1686.86	1686.86	0.004775	2	6025.6	563.293	563.295	0.00159133	2.82505	2.82505	seq71972_hf
VNFTVDQIRA	M.n[35.07]VNFTVDQIRA.L	sp|P13639|EF2_HUMAN	sp|P13639|EF2_HUMAN	0.9987	0.000741	6|18	2	1195.68	1195.68	0.003097	1	6027	598.846	598.847	0.0015485	2.5858	2.5858	seq71972_hf
GVQVETISPGDGRTFP	M.n[35.07]GVQVETISPGDGRTFP.K	sp|P62942|FKB1A_HUMAN	sp|P62942|FKB1A_HUMANtr|A0A087WV48|A0A087WV48_HUMANtr|A0A087WZM5|A0A087WZM5_HUMANtr|A0A087WTS4|A0A087WTS4_HUMANtr|Q1JUQ3|Q1JUQ3_HUMAN	1	5.46e-06	14|60	3	1692.89	1692.89	0.004759	2	6028.4	565.304	565.305	0.00158633	2.80615	2.80615	seq71972_hf
FETGDAGASATFPMQCSALR	D.n[35.07]FETGDAGASATFPMQC[160.03]SALR.K	sp|P63241|IF5A1_HUMAN	sp|P63241|IF5A1_HUMANsp|Q6IS14|IF5AL_HUMANtr|I3L397|I3L397_HUMANtr|I3L504|I3L504_HUMAN	0.9255	0.0388	16|76	3	2150	2150	0.004459	1	6028.6	717.673	717.675	0.00148633	2.07104	2.07104	seq71972_hf
SQRAGLQFPVGRIHRHL	R.n[29.04]SQRAGLQFPVGRIHRHL.K	sp|P0C0S5|H2AZ_HUMAN	sp|P0C0S5|H2AZ_HUMANsp|Q71UI9|H2AV_HUMANtr|C9J0D1|C9J0D1_HUMAN	0.9895	0.0188	12|128	5	1999.14	1999.13	0.004074	1	6029.9	400.834	400.835	0.000815	2.03326	2.03326	seq71972_hf
GIHETTFNSIM	C.n[29.04]GIHETTFNSIM.K	sp|P0CG38|POTEI_HUMAN	sp|P0CG38|POTEI_HUMANsp|P0CG39|POTEJ_HUMANsp|Q6S8J3|POTEE_HUMANsp|A5A3E0|POTEF_HUMANsp|P60709|ACTB_HUMANsp|Q562R1|ACTBL_HUMANsp|P63261|ACTG_HUMANtr|A0A2R8Y793|A0A2R8Y793_HUMAN	0.9994	0.000333	8|20	2	1276.62	1276.61	0.003889	1	6031.3	639.313	639.315	0.0019445	3.04154	3.04154	seq71972_hf
GVQVETISPGDGRTFP	M.n[29.04]GVQVETISPGDGRTFP.K	sp|P62942|FKB1A_HUMAN	sp|P62942|FKB1A_HUMANtr|A0A087WV48|A0A087WV48_HUMANtr|A0A087WZM5|A0A087WZM5_HUMANtr|A0A087WTS4|A0A087WTS4_HUMANtr|Q1JUQ3|Q1JUQ3_HUMAN	1	5.01e-07	19|30	2	1686.86	1686.86	0.00647	2	6035.7	844.436	844.439	0.003235	3.83094	3.83094	seq71972_hf
VNFTVDQIRA	M.n[29.04]VNFTVDQIRA.L	sp|P13639|EF2_HUMAN	sp|P13639|EF2_HUMAN	1	5.74e-06	8|18	2	1189.65	1189.65	0.002992	1	6040.6	595.83	595.832	0.001496	2.51078	2.51078	seq71972_hf
GVQVETISPGDGRTFP	M.n[35.07]GVQVETISPGDGRTFP.K	sp|P62942|FKB1A_HUMAN	sp|P62942|FKB1A_HUMANtr|A0A087WV48|A0A087WV48_HUMANtr|A0A087WZM5|A0A087WZM5_HUMANtr|A0A087WTS4|A0A087WTS4_HUMANtr|Q1JUQ3|Q1JUQ3_HUMAN	1	1.46e-07	18|30	2	1692.89	1692.89	0.004974	2	6041.4	847.452	847.455	0.002487	2.93467	2.93467	seq71972_hf
GVQVETISPGDGRTFP	M.n[29.04]GVQVETISPGDGRTFP.K	sp|P62942|FKB1A_HUMAN	sp|P62942|FKB1A_HUMANtr|A0A087WV48|A0A087WV48_HUMANtr|A0A087WZM5|A0A087WZM5_HUMANtr|A0A087WTS4|A0A087WTS4_HUMANtr|Q1JUQ3|Q1JUQ3_HUMAN	1	1.11e-06	15|60	3	1686.86	1686.86	0.004278	2	6045.8	563.293	563.295	0.00142567	2.53094	2.53094	seq71972_hf
VNFTVDQIRA	M.n[35.07]VNFTVDQIRA.L	sp|P13639|EF2_HUMAN	sp|P13639|EF2_HUMAN	1	1.4e-05	8|18	2	1195.68	1195.68	0.00295	1	6047.4	598.846	598.847	0.001475	2.46306	2.46306	seq71972_hf
GVQVETISPGDGRTFP	M.n[35.07]GVQVETISPGDGRTFP.K	sp|P62942|FKB1A_HUMAN	sp|P62942|FKB1A_HUMANtr|A0A087WV48|A0A087WV48_HUMANtr|A0A087WZM5|A0A087WZM5_HUMANtr|A0A087WTS4|A0A087WTS4_HUMANtr|Q1JUQ3|Q1JUQ3_HUMAN	0.9999	4.71e-05	15|60	3	1692.89	1692.89	0.005273	2	6048.9	565.304	565.306	0.00175767	3.10923	3.10923	seq71972_hf
FETGDAGASATFPMQCSALR	D.n[35.07]FETGDAGASATFPMQC[160.03]SALR.K	sp|P63241|IF5A1_HUMAN	sp|P63241|IF5A1_HUMANsp|Q6IS14|IF5AL_HUMANtr|I3L397|I3L397_HUMANtr|I3L504|I3L504_HUMAN	0.9991	0.00049	20|76	3	2150.01	2150	0.006632	1	6049	717.673	717.676	0.00221067	3.08031	3.08031	seq71972_hf
IIEPSLRQLAQ	G.n[29.04]IIEPSLRQLAQ.K	sp|P62987|RL40_HUMAN	sp|P62987|RL40_HUMANtr|M0R1M6|M0R1M6_HUMANtr|M0R2S1|M0R2S1_HUMAN	0.999	0.000591	7|20	2	1294.77	1294.76	0.004134	1	6050.5	648.388	648.39	0.002067	3.1879	3.1879	seq71972_hf
GSSNVEAEVLENDGVSGGLGQRER	D.n[29.04]GSSNVEAEVLENDGVSGGLGQRER.K	sp|Q14694|UBP10_HUMAN	sp|Q14694|UBP10_HUMAN	0.992	0.00122	8|92	3	2487.21	2486.2	1.01264	1	6055	829.741	830.078	0.337546	406.644	3.73017	seq71972_hf
AANLRETFRNL	D.n[35.07]AANLRETFRNL.K	sp|P42574|CASP3_HUMAN	sp|P42574|CASP3_HUMANtr|C9JXR7|C9JXR7_HUMANtr|A8MVM1|A8MVM1_HUMAN	0.9962	0.00213	12|40	3	1337.77	1337.76	0.002698	1	6055.4	446.928	446.929	0.000899333	2.01225	2.01225	seq71972_hf
GVQVETISPGDGRTFP	M.n[29.04]GVQVETISPGDGRTFP.K	sp|P62942|FKB1A_HUMAN	sp|P62942|FKB1A_HUMANtr|A0A087WV48|A0A087WV48_HUMANtr|A0A087WZM5|A0A087WZM5_HUMANtr|A0A087WTS4|A0A087WTS4_HUMANtr|Q1JUQ3|Q1JUQ3_HUMAN	1	4.16e-08	19|30	2	1686.86	1686.86	0.005832	2	6056	844.436	844.439	0.0029155	3.45259	3.45259	seq71972_hf
GPQSPGAGGPTCSATNLSRVAGLE	D.n[35.07]GPQSPGAGGPTC[160.03]SATNLSRVAGLE.K	sp|Q16512|PKN1_HUMAN	sp|Q16512|PKN1_HUMANtr|K7EM57|K7EM57_HUMANtr|K7EKY9|K7EKY9_HUMAN	0.9999	8.09e-06	10|92	3	2318.17	2317.15	1.01254	1	6059	773.392	773.73	0.337513	436.215	3.95832	seq71972_hf
GVQVETISPGDGRTFP	M.n[35.07]GVQVETISPGDGRTFP.K	sp|P62942|FKB1A_HUMAN	sp|P62942|FKB1A_HUMANtr|A0A087WV48|A0A087WV48_HUMANtr|A0A087WZM5|A0A087WZM5_HUMANtr|A0A087WTS4|A0A087WTS4_HUMANtr|Q1JUQ3|Q1JUQ3_HUMAN	1	3.6e-06	16|30	2	1692.89	1692.89	0.004645	2	6061.8	847.452	847.454	0.0023225	2.74056	2.74056	seq71972_hf
TVRNDITLL	L.n[29.04]TVRNDITLL.K	sp|CTRB_BOVIN|	sp|CTRB_BOVIN|	0.8937	0.0658	6|16	2	1071.63	1071.63	0.001633	1	6064	536.822	536.822	0.0008165	1.52099	1.52099	seq71972_hf
FPGFDERADAETLR	D.n[35.07]FPGFDERADAETLR.K	sp|P08758|ANXA5_HUMAN	sp|P08758|ANXA5_HUMANtr|D6RCN3|D6RCN3_HUMANtr|D6RBE9|D6RBE9_HUMANtr|E9PHT9|E9PHT9_HUMANsp|ANXA5_HUMAN|	0.9035	0.0506	6|52	3	1656.84	1656.83	0.003029	1	6065.9	553.285	553.286	0.00100967	1.82486	1.82486	seq71972_hf
GVQVETISPGDGRTFP	M.n[29.04]GVQVETISPGDGRTFP.K	sp|P62942|FKB1A_HUMAN	sp|P62942|FKB1A_HUMANtr|A0A087WV48|A0A087WV48_HUMANtr|A0A087WZM5|A0A087WZM5_HUMANtr|A0A087WTS4|A0A087WTS4_HUMANtr|Q1JUQ3|Q1JUQ3_HUMAN	1	1.01e-08	16|60	3	1686.86	1686.86	0.004488	2	6066.2	563.293	563.295	0.001496	2.6558	2.6558	seq71972_hf
IIEPSLRQLAQ	G.n[35.07]IIEPSLRQLAQ.K	sp|P62987|RL40_HUMAN	sp|P62987|RL40_HUMANtr|M0R1M6|M0R1M6_HUMANtr|M0R2S1|M0R2S1_HUMAN	0.9607	0.0235	8|20	2	1300.8	1300.79	0.003261	1	6067.8	651.404	651.405	0.0016305	2.50305	2.50305	seq71972_hf
VNFTVDQIRA	M.n[35.07]VNFTVDQIRA.L	sp|P13639|EF2_HUMAN	sp|P13639|EF2_HUMAN	1	9.45e-06	10|18	2	1195.68	1195.68	0.002718	1	6067.9	598.846	598.847	0.001359	2.26936	2.26936	seq71972_hf
GVQVETISPGDGRTFP	M.n[35.07]GVQVETISPGDGRTFP.K	sp|P62942|FKB1A_HUMAN	sp|P62942|FKB1A_HUMANtr|A0A087WV48|A0A087WV48_HUMANtr|A0A087WZM5|A0A087WZM5_HUMANtr|A0A087WTS4|A0A087WTS4_HUMANtr|Q1JUQ3|Q1JUQ3_HUMAN	0.9672	0.0172	15|60	3	1692.89	1692.89	0.004299	2	6069.5	565.304	565.305	0.001433	2.53491	2.53491	seq71972_hf
FETGDAGASATFPMQCSALR	D.n[35.07]FETGDAGASATFPMQC[160.03]SALR.K	sp|P63241|IF5A1_HUMAN	sp|P63241|IF5A1_HUMANsp|Q6IS14|IF5AL_HUMANtr|I3L397|I3L397_HUMANtr|I3L504|I3L504_HUMAN	1	6.05e-10	25|76	3	2150	2150	0.005741	1	6069.7	717.673	717.675	0.00191367	2.66648	2.66648	seq71972_hf
DVAASEFFRSG	M.n[29.04]DVAASEFFRSG.K	sp|P06733|ENOA_HUMAN	sp|P06733|ENOA_HUMANtr|A0A2R8Y6G6|A0A2R8Y6G6_HUMAN	0.9747	0.0151	5|20	2	1212.58	1212.58	0.000917	1	6070.7	607.296	607.296	0.0004585	0.754985	0.754985	seq71972_hf
IIEPSLRQLAQ	G.n[29.04]IIEPSLRQLAQ.K	sp|P62987|RL40_HUMAN	sp|P62987|RL40_HUMANtr|M0R1M6|M0R1M6_HUMANtr|M0R2S1|M0R2S1_HUMAN	0.9867	0.00794	7|20	2	1294.76	1294.76	0.00407	1	6071.5	648.388	648.39	0.002035	3.13854	3.13854	seq71972_hf
GVQVETISPGDGRTFP	M.n[29.04]GVQVETISPGDGRTFP.K	sp|P62942|FKB1A_HUMAN	sp|P62942|FKB1A_HUMANtr|A0A087WV48|A0A087WV48_HUMANtr|A0A087WZM5|A0A087WZM5_HUMANtr|A0A087WTS4|A0A087WTS4_HUMANtr|Q1JUQ3|Q1JUQ3_HUMAN	1	1.43e-09	16|30	2	1686.86	1686.86	0.004807	2	6076.5	844.436	844.439	0.0024035	2.84627	2.84627	seq71972_hf
TSAAVTEEMPPLEGDDDTSRMEEVD	D.n[35.07]TSAAVTEEMPPLEGDDDTSRMEEVD.-	sp|P07900|HS90A_HUMAN	sp|P07900|HS90A_HUMAN	0.9997	4.91e-05	6|96	3	2759.21	2757.21	2.0091	1	6080.4	920.076	920.746	0.6697	727.346	0.869223	seq71972_hf
GPQSPGAGGPTCSATNLSRVAGLE	D.n[35.07]GPQSPGAGGPTC[160.03]SATNLSRVAGLE.K	sp|Q16512|PKN1_HUMAN	sp|Q16512|PKN1_HUMANtr|K7EM57|K7EM57_HUMANtr|K7EKY9|K7EKY9_HUMAN	1	6.29e-11	18|92	3	2318.16	2317.15	1.00576	1	6081.3	773.392	773.727	0.335254	433.298	1.03956	seq71972_hf
GVQVETISPGDGRTFP	M.n[35.07]GVQVETISPGDGRTFP.K	sp|P62942|FKB1A_HUMAN	sp|P62942|FKB1A_HUMANtr|A0A087WV48|A0A087WV48_HUMANtr|A0A087WZM5|A0A087WZM5_HUMANtr|A0A087WTS4|A0A087WTS4_HUMANtr|Q1JUQ3|Q1JUQ3_HUMAN	0.9961	0.00227	16|30	2	1692.89	1692.89	0.003872	2	6082.1	847.452	847.454	0.001936	2.28449	2.28449	seq71972_hf
FETGDAGASATFPMQCSALR	D.n[29.04]FETGDAGASATFPMQC[160.03]SALR.K	sp|P63241|IF5A1_HUMAN	sp|P63241|IF5A1_HUMANsp|Q6IS14|IF5AL_HUMANtr|I3L397|I3L397_HUMANtr|I3L504|I3L504_HUMAN	0.9991	0.000492	12|76	3	2143.97	2143.97	0.003866	1	6082.9	715.663	715.664	0.00128867	1.80066	1.80066	seq71972_hf
GVQVETISPGDGRTFP	M.n[29.04]GVQVETISPGDGRTFP.K	sp|P62942|FKB1A_HUMAN	sp|P62942|FKB1A_HUMANtr|A0A087WV48|A0A087WV48_HUMANtr|A0A087WZM5|A0A087WZM5_HUMANtr|A0A087WTS4|A0A087WTS4_HUMANtr|Q1JUQ3|Q1JUQ3_HUMAN	1	7.83e-08	16|60	3	1686.86	1686.86	0.003447	2	6086.7	563.293	563.294	0.00114867	2.03919	2.03919	seq71972_hf
GVQVETISPGDGRTFP	M.n[35.07]GVQVETISPGDGRTFP.K	sp|P62942|FKB1A_HUMAN	sp|P62942|FKB1A_HUMANtr|A0A087WV48|A0A087WV48_HUMANtr|A0A087WZM5|A0A087WZM5_HUMANtr|A0A087WTS4|A0A087WTS4_HUMANtr|Q1JUQ3|Q1JUQ3_HUMAN	1	4.05e-06	17|60	3	1692.89	1692.89	0.00362	2	6089.7	565.304	565.305	0.00120633	2.13395	2.13395	seq71972_hf
FETGDAGASATFPMQCSALR	D.n[35.07]FETGDAGASATFPMQC[160.03]SALR.K	sp|P63241|IF5A1_HUMAN	sp|P63241|IF5A1_HUMANsp|Q6IS14|IF5AL_HUMANtr|I3L397|I3L397_HUMANtr|I3L504|I3L504_HUMAN	0.9998	0.000126	9|76	3	2150.01	2150	0.00731	1	6090.3	717.673	717.676	0.00243667	3.39522	3.39522	seq71972_hf
DVAASEFFRSG	M.n[29.04]DVAASEFFRSG.K	sp|P06733|ENOA_HUMAN	sp|P06733|ENOA_HUMANtr|A0A2R8Y6G6|A0A2R8Y6G6_HUMAN	0.9997	0.000127	8|20	2	1212.58	1212.58	0.000392	1	6091.7	607.296	607.296	0.000196	0.322742	0.322742	seq71972_hf
IIEPSLRQLAQ	G.n[29.04]IIEPSLRQLAQ.K	sp|P62987|RL40_HUMAN	sp|P62987|RL40_HUMANtr|M0R1M6|M0R1M6_HUMANtr|M0R2S1|M0R2S1_HUMAN	0.9997	0.000152	9|20	2	1294.77	1294.76	0.00426	1	6092.2	648.388	648.39	0.00213	3.28506	3.28506	seq71972_hf
TSAAVTEEMPPLEGDDDTSRMEEVD	D.n[35.07]TSAAVTEEMPPLEGDDDTSRMEEVD.-	sp|P07900|HS90A_HUMAN	sp|P07900|HS90A_HUMAN	1	2.25e-05	6|96	3	2758.21	2757.21	1.00825	1	6093.4	920.076	920.412	0.336082	365.143	1.77312	seq71972_hf
GNYSGYDDAWDQDRFE	P.n[35.07]GNYSGYDDAWDQDRFE.K	sp|O15160|RPAC1_HUMAN	sp|O15160|RPAC1_HUMANtr|A0A2R8Y8D6|A0A2R8Y8D6_HUMANtr|H0Y723|H0Y723_HUMANtr|A0A2R8Y5D3|A0A2R8Y5D3_HUMANtr|E7EQB9|E7EQB9_HUMANtr|A0A2R8YEZ4|A0A2R8YEZ4_HUMAN	1	2.73e-09	7|30	2	1970.81	1970.81	-0.001986	1	6093.5	986.414	986.413	-0.000993	-1.00668	-1.00668	seq71972_hf
GVQVETISPGDGRTFP	M.n[29.04]GVQVETISPGDGRTFP.K	sp|P62942|FKB1A_HUMAN	sp|P62942|FKB1A_HUMANtr|A0A087WV48|A0A087WV48_HUMANtr|A0A087WZM5|A0A087WZM5_HUMANtr|A0A087WTS4|A0A087WTS4_HUMANtr|Q1JUQ3|Q1JUQ3_HUMAN	1	7.99e-08	16|30	2	1686.86	1686.86	0.003574	2	6096.8	844.436	844.438	0.001787	2.1162	2.1162	seq71972_hf
GNYSGYDDAWDQDRFE	P.n[29.04]GNYSGYDDAWDQDRFE.K	sp|O15160|RPAC1_HUMAN	sp|O15160|RPAC1_HUMANtr|A0A2R8Y8D6|A0A2R8Y8D6_HUMANtr|H0Y723|H0Y723_HUMANtr|A0A2R8Y5D3|A0A2R8Y5D3_HUMANtr|E7EQB9|E7EQB9_HUMANtr|A0A2R8YEZ4|A0A2R8YEZ4_HUMAN	1	2.09e-08	9|30	2	1965.79	1964.78	1.0103	1	6099.6	983.398	983.903	0.505149	513.414	3.53134	seq71972_hf
GVQVETISPGDGRTFP	M.n[35.07]GVQVETISPGDGRTFP.K	sp|P62942|FKB1A_HUMAN	sp|P62942|FKB1A_HUMANtr|A0A087WV48|A0A087WV48_HUMANtr|A0A087WZM5|A0A087WZM5_HUMANtr|A0A087WTS4|A0A087WTS4_HUMANtr|Q1JUQ3|Q1JUQ3_HUMAN	1	1.27e-06	16|30	2	1692.89	1692.89	0.004117	2	6103	847.452	847.454	0.0020585	2.42904	2.42904	seq71972_hf
IIEPSLRQLAQ	G.n[29.04]IIEPSLRQLAQ.K	sp|P62987|RL40_HUMAN	sp|P62987|RL40_HUMANtr|M0R1M6|M0R1M6_HUMANtr|M0R2S1|M0R2S1_HUMAN	0.9831	0.009	12|40	3	1294.76	1294.76	0.00203	1	6103	432.594	432.595	0.000677	1.56497	1.56497	seq71972_hf
VGQLSEGAIAAIMQ	M.n[29.04]VGQLSEGAIAAIM[147.04]Q.K	sp|P27694|RFA1_HUMAN	sp|P27694|RFA1_HUMAN	1	1.49e-05	9|26	2	1430.75	1430.74	0.001791	2	6103.3	716.379	716.38	0.0008955	1.25003	1.25003	seq71972_hf
IIEPSLRQLAQ	G.n[35.07]IIEPSLRQLAQ.K	sp|P62987|RL40_HUMAN	sp|P62987|RL40_HUMANtr|M0R1M6|M0R1M6_HUMANtr|M0R2S1|M0R2S1_HUMAN	0.9354	0.0336	9|40	3	1300.79	1300.79	0.001599	1	6103.9	434.605	434.605	0.000533	1.2264	1.2264	seq71972_hf
VGQLSEGAIAAIMQ	M.n[35.07]VGQLSEGAIAAIM[147.04]Q.K	sp|P27694|RFA1_HUMAN	sp|P27694|RFA1_HUMAN	0.9968	0.00189	8|26	2	1436.78	1436.78	0.000925	2	6105.6	719.395	719.396	0.0004625	0.642901	0.642901	seq71972_hf
GVQVETISPGDGRTFP	M.n[29.04]GVQVETISPGDGRTFP.K	sp|P62942|FKB1A_HUMAN	sp|P62942|FKB1A_HUMANtr|A0A087WV48|A0A087WV48_HUMANtr|A0A087WZM5|A0A087WZM5_HUMANtr|A0A087WTS4|A0A087WTS4_HUMANtr|Q1JUQ3|Q1JUQ3_HUMAN	1	2.15e-06	17|60	3	1686.86	1686.86	0.003111	2	6107.1	563.293	563.294	0.001037	1.84096	1.84096	seq71972_hf
GVQVETISPGDGRTFP	M.n[35.07]GVQVETISPGDGRTFP.K	sp|P62942|FKB1A_HUMAN	sp|P62942|FKB1A_HUMANtr|A0A087WV48|A0A087WV48_HUMANtr|A0A087WZM5|A0A087WZM5_HUMANtr|A0A087WTS4|A0A087WTS4_HUMANtr|Q1JUQ3|Q1JUQ3_HUMAN	1	2.24e-05	16|60	3	1692.89	1692.89	0.003536	2	6110.5	565.304	565.305	0.00117867	2.08501	2.08501	seq71972_hf
IIEPSLRQLAQ	G.n[29.04]IIEPSLRQLAQ.K	sp|P62987|RL40_HUMAN	sp|P62987|RL40_HUMANtr|M0R1M6|M0R1M6_HUMANtr|M0R2S1|M0R2S1_HUMAN	0.9998	5.48e-05	9|20	2	1294.77	1294.76	0.004863	1	6112.4	648.388	648.39	0.0024315	3.75006	3.75006	seq71972_hf
SVNDAFVTGEWGRAH	L.n[29.04]SVNDAFVTGEWGRAH.K	sp|P30044|PRDX5_HUMAN	sp|P30044|PRDX5_HUMAN	1	1.52e-05	11|56	3	1672.8	1672.8	0.003753	1	6116	558.606	558.607	0.001251	2.2395	2.2395	seq71972_hf
GVQVETISPGDGRTFP	M.n[29.04]GVQVETISPGDGRTFP.K	sp|P62942|FKB1A_HUMAN	sp|P62942|FKB1A_HUMANtr|A0A087WV48|A0A087WV48_HUMANtr|A0A087WZM5|A0A087WZM5_HUMANtr|A0A087WTS4|A0A087WTS4_HUMANtr|Q1JUQ3|Q1JUQ3_HUMAN	1	3.78e-08	17|30	2	1686.86	1686.86	0.004995	2	6117.2	844.436	844.439	0.0024975	2.95759	2.95759	seq71972_hf
GVQVETISPGDGRTFP	M.n[35.07]GVQVETISPGDGRTFP.K	sp|P62942|FKB1A_HUMAN	sp|P62942|FKB1A_HUMANtr|A0A087WV48|A0A087WV48_HUMANtr|A0A087WZM5|A0A087WZM5_HUMANtr|A0A087WTS4|A0A087WTS4_HUMANtr|Q1JUQ3|Q1JUQ3_HUMAN	0.9985	0.000834	17|30	2	1692.9	1692.89	0.005666	2	6123.3	847.452	847.455	0.0028325	3.34236	3.34236	seq71972_hf
MIIPVRCFTCG	-.n[29.04]M[147.04]IIPVRC[160.03]FTC[160.03]G.K	sp|P62875|RPAB5_HUMAN	sp|P62875|RPAB5_HUMAN	0.9275	0.044	5|20	2	1396.67	1396.67	0.004597	2	6123.5	699.341	699.343	0.0022985	3.28666	3.28666	seq71972_hf
VGQLSEGAIAAIMQ	M.n[29.04]VGQLSEGAIAAIM[147.04]Q.K	sp|P27694|RFA1_HUMAN	sp|P27694|RFA1_HUMAN	1	1.62e-06	12|26	2	1430.75	1430.74	0.004511	2	6124.2	716.379	716.381	0.0022555	3.14846	3.14846	seq71972_hf
AVVPLSEYDAVERE	P.n[29.04]AVVPLSEYDAVERE.K	sp|Q02952|AKA12_HUMAN	sp|Q02952|AKA12_HUMAN	0.9937	0.00375	9|26	2	1603.81	1603.81	0.005074	1	6124.6	802.912	802.914	0.002537	3.15974	3.15974	seq71972_hf
IIEPSLRQLAQ	G.n[35.07]IIEPSLRQLAQ.K	sp|P62987|RL40_HUMAN	sp|P62987|RL40_HUMANtr|M0R1M6|M0R1M6_HUMANtr|M0R2S1|M0R2S1_HUMAN	0.9783	0.0115	12|40	3	1300.8	1300.79	0.003949	1	6124.9	434.605	434.606	0.00131633	3.0288	3.0288	seq71972_hf
VGQLSEGAIAAIMQ	M.n[35.07]VGQLSEGAIAAIM[147.04]Q.K	sp|P27694|RFA1_HUMAN	sp|P27694|RFA1_HUMAN	0.9977	0.00133	11|26	2	1436.78	1436.78	0.002886	2	6126.2	719.395	719.397	0.001443	2.00585	2.00585	seq71972_hf
GVQVETISPGDGRTFP	M.n[29.04]GVQVETISPGDGRTFP.K	sp|P62942|FKB1A_HUMAN	sp|P62942|FKB1A_HUMANtr|A0A087WV48|A0A087WV48_HUMANtr|A0A087WZM5|A0A087WZM5_HUMANtr|A0A087WTS4|A0A087WTS4_HUMANtr|Q1JUQ3|Q1JUQ3_HUMAN	1	3.05e-07	17|60	3	1686.86	1686.86	0.005436	2	6127.5	563.293	563.295	0.001812	3.21679	3.21679	seq71972_hf
IIEPSLRQLAQ	G.n[35.07]IIEPSLRQLAQ.K	sp|P62987|RL40_HUMAN	sp|P62987|RL40_HUMANtr|M0R1M6|M0R1M6_HUMANtr|M0R2S1|M0R2S1_HUMAN	0.9537	0.0278	7|20	2	1300.8	1300.79	0.003203	1	6129.5	651.404	651.405	0.0016015	2.45853	2.45853	seq71972_hf
[truncated: 8,120 more rows]

## Sheet: LATE_acet
Peptide	Modified peptide	Protein	Alternative proteins	Probability	Expect	Ions	Assumed charge	Precursor neutral mass	Calc neutral pep mass	Mass diff	NTT	retention time	m/z ratio theoretical	m/z ratio experimental	m/z diff	PPM	isotope corrected PPM	Sample name
[truncated: 7,848 more rows]

[truncated: 4 more sheets: LATE_metP, HYTANE_dimet, HYTANE_acet, HYTANE_metP]
