# Supplementary material for: In-Depth Characterization of Apoptosis N-Terminome Reveals a Link Between Caspase-3 Cleavage and Posttranslational N-Terminal Acetylation
Source: Mol Cell Proteomics. 2023 May 24;22(7):100584. doi: 10.1016/j.mcpro.2023.100584 (PMC10362333; doi:10.1016/j.mcpro.2023.100584)
Supplement: Supplemental Table S15 [file mmc5.xlsx]

## Sheet: TimeCourse_DiMet
Peptide	Modified peptide	Protein	Alternative proteins	Probability	Expect	Ions	Assumed charge	Precursor neutral mass	Calc neutral pep mass	Mass diff	NTT	retention time	m/z ratio theoretical	m/z ratio experimental	m/z diff	PPM	isotope corrected PPM	Sample name
TKGTSSFGKRR	M.n[35.07]TK[162.16]GTSSFGK[162.16]RR.N	sp|P61927|RL37_HUMAN	sp|P61927|RL37_HUMANtr|D6R9X9|D6R9X9_HUMANtr|D6RG19|D6RG19_HUMAN	0.9799	0.00231	7|60	4	1325.86	1325.86	-0.006029	2	296.6	332.473	332.471	-0.00150725	-4.53347	-4.53347	seq77781_88min_hf
RRSQDLHCGACR	A.n[29.04]RRSQDLHC[160.03]GAC[160.03]R.A	sp|Q9Y2B0|CNPY2_HUMAN	sp|Q9Y2B0|CNPY2_HUMANtr|F8W1U5|F8W1U5_HUMANtr|F8VXJ7|F8VXJ7_HUMANtr|F8VP03|F8VP03_HUMANtr|F8W031|F8W031_HUMAN	0.9488	0.00272	10|66	4	1542.72	1542.73	-0.007023	1	300.9	386.689	386.687	-0.0017555	-4.53985	-4.53985	seq77781_88min_hf
TENSTSAPAAKPKR	M.n[29.04]TENSTSAPAAK[156.13]PK[156.13]R.A	sp|P07305|H10_HUMAN	sp|P07305|H10_HUMAN	0.9566	0.000403	8|78	4	1541.85	1540.86	0.992739	2	348.1	386.222	386.47	0.248185	642.184	-6.86406	seq77781_88min_hf
QSEEAMQSLVTSSR	Q.n[29.04]QSEEAM[147.04]QSLVTSSR.T	sp|Q12981|SEC20_HUMAN	sp|Q12981|SEC20_HUMAN	0.9487	0.0061	7|78	4	1596.75	1595.75	1.00477	1	414.7	399.944	400.195	0.251193	627.677	0.888317	seq77781_88min_hf
THETGTTNTATTSNAGSAQR	E.n[29.04]THETGTTNTATTSNAGSAQR.V	sp|P51610|HCFC1_HUMAN	sp|P51610|HCFC1_HUMANtr|A6NEM2|A6NEM2_HUMAN	0.9896	0.00568	5|76	3	2032.94	2032.94	-0.00597	1	429.8	678.654	678.652	-0.00199	-2.93228	-2.93228	seq77781_88min_hf
THETGTTNTATTSNAGSAQR	E.n[35.07]THETGTTNTATTSNAGSAQR.V	sp|P51610|HCFC1_HUMAN	sp|P51610|HCFC1_HUMANtr|A6NEM2|A6NEM2_HUMAN	0.9975	0.000716	5|76	3	2038.97	2038.97	-0.007025	1	430.7	680.665	680.663	-0.002342	-3.44077	-3.44077	seq77781_88min_hf
VGTESGSESGSSNAKEPKTR	G.n[35.07]VGTESGSESGSSNAK[162.16]EPK[162.16]TR.A	sp|Q9Y2Q9|RT28_HUMAN	sp|Q9Y2Q9|RT28_HUMANtr|H7C5V3|H7C5V3_HUMANtr|E5RFT8|E5RFT8_HUMAN	1	6.94e-06	8|114	4	2109.14	2109.14	-0.004153	1	452.6	528.292	528.291	-0.00103825	-1.9653	-1.9653	seq77781_88min_hf
AAEKQVPGGGGGGGSGGGGGSGGGGSGGGR	M.n[29.04]AAEK[156.13]QVPGGGGGGGSGGGGGSGGGGSGGGR.G	sp|Q9UHB9|SRP68_HUMAN	sp|Q9UHB9|SRP68_HUMANtr|K7EQC2|K7EQC2_HUMANtr|K7EN53|K7EN53_HUMAN	1	1.34e-05	7|116	3	2298.07	2298.07	-0.00269	2	509.9	767.031	767.03	-0.000896333	-1.16858	-1.16858	seq77781_88min_hf
AAQTSPSPKAGAATGR	Y.n[35.07]AAQTSPSPK[162.16]AGAATGR.L	sp|P06576|ATPB_HUMAN	sp|P06576|ATPB_HUMANtr|F8W0P7|F8W0P7_HUMAN	0.9961	0.00231	7|60	3	1537.88	1537.88	-0.004252	1	529.5	513.636	513.634	-0.00141733	-2.75942	-2.75942	seq77781_88min_hf
VVSAAHCYKSR	W.n[29.04]VVSAAHC[160.03]YK[156.13]SR.L	sp|TRYP_PIG|	sp|TRYP_PIG|	0.9964	0.00208	5|60	4	1332.69	1332.7	-0.004178	1	529.6	334.182	334.181	-0.0010445	-3.12556	-3.12556	seq77781_88min_hf
AAQTSPSPKAGAATGR	Y.n[29.04]AAQTSPSPK[156.13]AGAATGR.L	sp|P06576|ATPB_HUMAN	sp|P06576|ATPB_HUMANtr|F8W0P7|F8W0P7_HUMAN	0.9996	0.000213	17|60	3	1525.82	1525.82	-0.003357	1	549.1	509.614	509.613	-0.001119	-2.19578	-2.19578	seq77781_88min_hf
AAQTSPSPKAGAATGR	Y.n[35.07]AAQTSPSPK[162.16]AGAATGR.L	sp|P06576|ATPB_HUMAN	sp|P06576|ATPB_HUMANtr|F8W0P7|F8W0P7_HUMAN	1	3.09e-09	20|60	3	1537.88	1537.88	-0.004415	1	549.7	513.636	513.634	-0.00147167	-2.8652	-2.8652	seq77781_88min_hf
AQTAAATAPR	G.n[29.04]AQTAAATAPR.L	sp|P21912|SDHB_HUMAN	sp|P21912|SDHB_HUMANtr|A0A087WWT1|A0A087WWT1_HUMAN	0.9993	2.28e-05	13|18	2	984.533	984.535	-0.001813	1	552.8	493.275	493.274	-0.000906	-1.83671	-1.83671	seq77781_88min_hf
VKMAAAGGGGGGGR	M.n[35.07]VK[162.16]MAAAGGGGGGGR.Y	sp|P14866|HNRPL_HUMAN	sp|P14866|HNRPL_HUMAN	0.9994	0.000341	18|52	3	1212.7	1212.7	-0.000793	1	557.6	405.242	405.241	-0.000264333	-0.652286	-0.652286	seq77781_88min_hf
AAQTSPSPKAGAATGR	Y.n[29.04]AAQTSPSPK[156.13]AGAATGR.L	sp|P06576|ATPB_HUMAN	sp|P06576|ATPB_HUMANtr|F8W0P7|F8W0P7_HUMAN	0.9857	0.00857	9|60	3	1525.82	1525.82	-0.000684	1	569.6	509.614	509.614	-0.000227667	-0.446743	-0.446743	seq77781_88min_hf
AVEAKKTYVR	L.n[29.04]AVEAK[156.13]KTYVR.D	sp|P49411|EFTU_HUMAN	sp|P49411|EFTU_HUMANtr|H3BNU3|H3BNU3_HUMAN	0.9938	0.0047	15|54	4	1247.76	1247.76	-0.002632	1	577	312.947	312.947	-0.000658	-2.10259	-2.10259	seq77781_88min_hf
VKMAAAGGGGGGGR	M.n[29.04]VK[156.13]MAAAGGGGGGGR.Y	sp|P14866|HNRPL_HUMAN	sp|P14866|HNRPL_HUMAN	0.9855	0.00873	19|52	3	1200.64	1200.64	-0.002008	1	578.4	401.221	401.22	-0.000669667	-1.66908	-1.66908	seq77781_88min_hf
AVEAKKTYVR	L.n[29.04]AVEAK[156.13]KTYVR.D	sp|P49411|EFTU_HUMAN	sp|P49411|EFTU_HUMANtr|H3BNU3|H3BNU3_HUMAN	0.9607	0.026	8|54	4	1247.76	1247.76	-0.001985	1	597.5	312.947	312.947	-0.00049625	-1.58573	-1.58573	seq77781_88min_hf
HGEEQPPETAAQR	G.n[29.04]HGEEQPPETAAQR.C	sp|Q96HE7|ERO1A_HUMAN	sp|Q96HE7|ERO1A_HUMANtr|G3V503|G3V503_HUMANtr|G3V5B3|G3V5B3_HUMANtr|G3V3E6|G3V3E6_HUMAN	1	8.09e-06	9|48	3	1476.69	1476.7	-0.002614	1	613.8	493.239	493.238	-0.000871333	-1.76656	-1.76656	seq77781_88min_hf
GKTANSPGSGARPDPVR	M.n[29.04]GK[156.13]TANSPGSGARPDPVR.S	sp|Q13206|DDX10_HUMAN	sp|Q13206|DDX10_HUMANtr|E9PIF2|E9PIF2_HUMAN	0.9594	0.0136	6|96	4	1721.91	1721.92	-0.005956	2	626.8	431.487	431.485	-0.001489	-3.45087	-3.45087	seq77781_88min_hf
VAAKKTKKSLESINSR	M.n[29.04]VAAK[156.13]KTK[156.13]KSLESINSR.L	sp|P62888|RL30_HUMAN	sp|P62888|RL30_HUMANtr|A0A0C4DH44|A0A0C4DH44_HUMANtr|E5RJH3|E5RJH3_HUMANtr|E5RI99|E5RI99_HUMAN	1	4.8e-06	15|90	4	1899.18	1899.19	-0.003457	2	632.6	475.804	475.803	-0.00086425	-1.8164	-1.8164	seq77781_88min_hf
ESAGADTRPTVRPR	R.n[35.07]ESAGADTRPTVRPR.N	sp|O75489|NDUS3_HUMAN	sp|O75489|NDUS3_HUMANtr|G3V194|G3V194_HUMANtr|E9PS48|E9PS48_HUMAN	0.9986	0.00112	15|78	4	1545.84	1545.84	-0.002476	2	653.2	387.468	387.468	-0.000619	-1.59755	-1.59755	seq77781_88min_hf
MRPEPGGCCCR	-.n[29.04]MRPEPGGC[160.03]C[160.03]C[160.03]R.R	sp|O15270|SPTC2_HUMAN	sp|O15270|SPTC2_HUMAN	0.9973	0.0016	10|40	3	1406.57	1406.57	-0.001265	2	703.1	469.863	469.863	-0.000421667	-0.897425	-0.897425	seq77781_88min_hf
GPDEDLSHR	A.n[29.04]GPDEDLSHR.N	sp|Q9HC07|TM165_HUMAN	sp|Q9HC07|TM165_HUMANtr|D6RD79|D6RD79_HUMANtr|D6RBL0|D6RBL0_HUMAN	0.9887	0.0068	5|32	3	1052.49	1052.49	-0.002081	1	722.7	351.837	351.836	-0.000693667	-1.97156	-1.97156	seq77781_88min_hf
GQTPRPAERGPPVR	A.n[29.04]GQTPRPAERGPPVR.L	sp|Q9UMX5|NENF_HUMAN	sp|Q9UMX5|NENF_HUMAN	1	7.01e-06	13|78	4	1544.85	1544.85	-0.002183	1	734.3	387.221	387.22	-0.000546	-1.41005	-1.41005	seq77781_88min_hf
AKRTKKVGIVGKYGTR	M.n[29.04]AK[156.13]RTK[156.13]KVGIVGK[156.13]YGTR.Y	sp|P61513|RL37A_HUMAN	sp|P61513|RL37A_HUMANtr|E9PEL3|E9PEL3_HUMANtr|G5E9R3|G5E9R3_HUMANtr|Q6P4E4|Q6P4E4_HUMAN	0.9986	0.000958	8|90	5	1901.23	1901.23	-0.002779	2	750.9	381.253	381.253	-0.0005558	-1.45783	-1.45783	seq77781_88min_hf
SREIQTAVR	T.n[29.04]SREIQTAVR.L	sp|P58876|H2B1D_HUMAN	sp|P58876|H2B1D_HUMANsp|Q99880|H2B1L_HUMANsp|Q99877|H2B1N_HUMANsp|P62807|H2B1C_HUMANsp|Q99879|H2B1M_HUMANsp|P23527|H2B1O_HUMANsp|Q96A08|H2B1A_HUMANsp|P06899|H2B1J_HUMANsp|O60814|H2B1K_HUMANsp|P33778|H2B1B_HUMANsp|Q16778|H2B2E_HUMANsp|Q5QNW6|H2B2F_HUMANsp|Q93079|H2B1H_HUMANsp|P57053|H2BFS_HUMANtr|U3KQK0|U3KQK0_HUMAN	0.9657	0.00599	14|32	3	1086.61	1086.61	-0.002325	1	770.9	363.212	363.211	-0.000775	-2.13374	-2.13374	seq77781_88min_hf
ALYHTEER	M.n[35.07]ALYHTEER.G	sp|Q9H2U2|IPYR2_HUMAN	sp|Q9H2U2|IPYR2_HUMANtr|D6RGV9|D6RGV9_HUMANtr|D6R967|D6R967_HUMANtr|H0Y9D8|H0Y9D8_HUMANtr|D6RAD3|D6RAD3_HUMANtr|H0Y8X2|H0Y8X2_HUMANtr|F8W7R6|F8W7R6_HUMANtr|A0A0C4DGB9|A0A0C4DGB9_HUMAN	0.9451	0.0331	5|28	3	1051.55	1051.55	-0.002684	1	782.5	351.524	351.523	-0.000894667	-2.54511	-2.54511	seq77781_88min_hf
EEQPPETAAQR	G.n[35.07]EEQPPETAAQR.C	sp|Q96HE7|ERO1A_HUMAN	sp|Q96HE7|ERO1A_HUMANtr|G3V503|G3V503_HUMANtr|G3V5B3|G3V5B3_HUMANtr|G3V3E6|G3V3E6_HUMAN	0.9084	0.0212	5|20	2	1288.65	1288.65	-0.002104	1	814.6	645.331	645.33	-0.001052	-1.63017	-1.63017	seq77781_88min_hf
GDEDEEAESATGKR	D.n[29.04]GDEDEEAESATGK[156.13]R.A	sp|P06454|PTMA_HUMAN	sp|P06454|PTMA_HUMANtr|B8ZZW7|B8ZZW7_HUMANtr|B8ZZQ6|B8ZZQ6_HUMANtr|H7C2N1|H7C2N1_HUMANtr|B8ZZA1|B8ZZA1_HUMAN	1	1.87e-05	9|52	3	1548.69	1548.69	-0.003545	1	821.1	517.237	517.236	-0.00118133	-2.28393	-2.28393	seq77781_88min_hf
EEQPPETAAQR	G.n[35.07]EEQPPETAAQR.C	sp|Q96HE7|ERO1A_HUMAN	sp|Q96HE7|ERO1A_HUMANtr|G3V503|G3V503_HUMANtr|G3V5B3|G3V5B3_HUMANtr|G3V3E6|G3V3E6_HUMAN	0.951	0.00889	8|20	2	1288.65	1288.65	-0.001297	1	835	645.331	645.33	-0.0006485	-1.00491	-1.00491	seq77781_88min_hf
SRSGGGGGGGLGSGGSIR	L.n[29.04]SRSGGGGGGGLGSGGSIR.S	sp|P35527|K1C9_HUMAN	sp|P35527|K1C9_HUMANsp|K1C9_HUMAN|	0.964	0.00629	7|68	3	1502.75	1502.75	-0.002828	1	849.6	501.926	501.925	-0.000942667	-1.8781	-1.8781	seq77781_88min_hf
SSRPSQVVAETR	N.n[29.04]SSRPSQVVAETR.K	sp|P13639|EF2_HUMAN	sp|P13639|EF2_HUMAN	0.9532	0.0281	7|44	3	1343.71	1343.72	-0.002052	1	849.7	448.913	448.912	-0.000684	-1.52368	-1.52368	seq77781_88min_hf
SRSGGGGGGGLGSGGSIR	L.n[35.07]SRSGGGGGGGLGSGGSIR.S	sp|P35527|K1C9_HUMAN	sp|P35527|K1C9_HUMANsp|K1C9_HUMAN|	0.9811	0.00325	7|68	3	1508.79	1508.79	-0.001474	1	852	503.936	503.936	-0.000491333	-0.974992	-0.974992	seq77781_88min_hf
SSRPSQVVAETR	N.n[35.07]SSRPSQVVAETR.K	sp|P13639|EF2_HUMAN	sp|P13639|EF2_HUMAN	0.9968	0.00191	10|44	3	1349.74	1349.75	-0.003016	1	854	450.923	450.922	-0.00100533	-2.22951	-2.22951	seq77781_88min_hf
AKDVKFGADAR	Y.n[35.07]AK[162.16]DVK[162.16]FGADAR.A	sp|P10809|CH60_HUMAN	sp|P10809|CH60_HUMANtr|C9JCQ4|C9JCQ4_HUMANtr|F8WBB1|F8WBB1_HUMANtr|E7ESH4|E7ESH4_HUMANtr|C9JL25|C9JL25_HUMANtr|E7EXB4|E7EXB4_HUMANtr|C9J0S9|C9J0S9_HUMANtr|C9JL19|C9JL19_HUMAN	0.9789	0.0146	7|60	4	1278.81	1278.81	-0.001608	1	870.8	320.711	320.71	-0.000402	-1.25347	-1.25347	seq77781_88min_hf
AKDVKFGADAR	Y.n[29.04]AK[156.13]DVK[156.13]FGADAR.A	sp|P10809|CH60_HUMAN	sp|P10809|CH60_HUMANtr|C9JCQ4|C9JCQ4_HUMANtr|F8WBB1|F8WBB1_HUMANtr|E7ESH4|E7ESH4_HUMANtr|C9JL25|C9JL25_HUMANtr|E7EXB4|E7EXB4_HUMANtr|C9J0S9|C9J0S9_HUMANtr|C9JL19|C9JL19_HUMAN	0.9995	0.000273	12|40	3	1260.72	1260.72	-0.002206	1	873.4	421.247	421.246	-0.000735333	-1.74561	-1.74561	seq77781_88min_hf
AKDVKFGADAR	Y.n[35.07]AK[162.16]DVK[162.16]FGADAR.A	sp|P10809|CH60_HUMAN	sp|P10809|CH60_HUMANtr|C9JCQ4|C9JCQ4_HUMANtr|F8WBB1|F8WBB1_HUMANtr|E7ESH4|E7ESH4_HUMANtr|C9JL25|C9JL25_HUMANtr|E7EXB4|E7EXB4_HUMANtr|C9J0S9|C9J0S9_HUMANtr|C9JL19|C9JL19_HUMAN	0.9972	0.00169	12|40	3	1278.81	1278.81	-0.002632	1	875.3	427.279	427.278	-0.000877333	-2.05331	-2.05331	seq77781_88min_hf
ATLNQMHR	M.n[29.04]ATLNQMHR.L	sp|O15235|RT12_HUMAN	sp|O15235|RT12_HUMAN	0.9163	0.0114	9|28	3	997.509	997.513	-0.004167	1	879.5	333.512	333.51	-0.00138933	-4.16579	-4.16579	seq77781_88min_hf
ATLNQMHR	M.n[35.07]ATLNQMHR.L	sp|O15235|RT12_HUMAN	sp|O15235|RT12_HUMAN	0.997	0.00181	8|28	3	1003.54	1003.54	-0.001837	1	880.7	335.522	335.522	-0.000612667	-1.82601	-1.82601	seq77781_88min_hf
AKDVKFGADAR	Y.n[35.07]AK[162.16]DVK[162.16]FGADAR.A	sp|P10809|CH60_HUMAN	sp|P10809|CH60_HUMANtr|C9JCQ4|C9JCQ4_HUMANtr|F8WBB1|F8WBB1_HUMANtr|E7ESH4|E7ESH4_HUMANtr|C9JL25|C9JL25_HUMANtr|E7EXB4|E7EXB4_HUMANtr|C9J0S9|C9J0S9_HUMANtr|C9JL19|C9JL19_HUMAN	0.9998	2.97e-05	18|60	4	1278.81	1278.81	-0.005339	1	891.2	320.711	320.71	-0.00133475	-4.16187	-4.16187	seq77781_88min_hf
AKDVKFGADAR	Y.n[29.04]AK[156.13]DVK[156.13]FGADAR.A	sp|P10809|CH60_HUMAN	sp|P10809|CH60_HUMANtr|C9JCQ4|C9JCQ4_HUMANtr|F8WBB1|F8WBB1_HUMANtr|E7ESH4|E7ESH4_HUMANtr|C9JL25|C9JL25_HUMANtr|E7EXB4|E7EXB4_HUMANtr|C9J0S9|C9J0S9_HUMANtr|C9JL19|C9JL19_HUMAN	1	1.76e-06	18|60	4	1260.72	1260.72	-0.002815	1	891.9	316.187	316.186	-0.00070375	-2.22574	-2.22574	seq77781_88min_hf
AKDVKFGADAR	Y.n[29.04]AK[156.13]DVK[156.13]FGADAR.A	sp|P10809|CH60_HUMAN	sp|P10809|CH60_HUMANtr|C9JCQ4|C9JCQ4_HUMANtr|F8WBB1|F8WBB1_HUMANtr|E7ESH4|E7ESH4_HUMANtr|C9JL25|C9JL25_HUMANtr|E7EXB4|E7EXB4_HUMANtr|C9J0S9|C9J0S9_HUMANtr|C9JL19|C9JL19_HUMAN	0.9895	0.00633	11|40	3	1260.72	1260.72	-0.0033	1	893.9	421.247	421.246	-0.0011	-2.6113	-2.6113	seq77781_88min_hf
AKDVKFGADAR	Y.n[35.07]AK[162.16]DVK[162.16]FGADAR.A	sp|P10809|CH60_HUMAN	sp|P10809|CH60_HUMANtr|C9JCQ4|C9JCQ4_HUMANtr|F8WBB1|F8WBB1_HUMANtr|E7ESH4|E7ESH4_HUMANtr|C9JL25|C9JL25_HUMANtr|E7EXB4|E7EXB4_HUMANtr|C9J0S9|C9J0S9_HUMANtr|C9JL19|C9JL19_HUMAN	0.9975	0.00129	11|40	3	1278.81	1278.81	-0.003797	1	895.7	427.279	427.278	-0.00126567	-2.96217	-2.96217	seq77781_88min_hf
AKDVKFGADAR	Y.n[35.07]AK[162.16]DVK[162.16]FGADAR.A	sp|P10809|CH60_HUMAN	sp|P10809|CH60_HUMANtr|C9JCQ4|C9JCQ4_HUMANtr|F8WBB1|F8WBB1_HUMANtr|E7ESH4|E7ESH4_HUMANtr|C9JL25|C9JL25_HUMANtr|E7EXB4|E7EXB4_HUMANtr|C9J0S9|C9J0S9_HUMANtr|C9JL19|C9JL19_HUMAN	0.9999	8.16e-05	12|60	4	1278.81	1278.81	-0.001965	1	911.7	320.711	320.71	-0.00049125	-1.53176	-1.53176	seq77781_88min_hf
SETAPAAPAAPAPAEKTPVKKKAR	M.n[29.04]SETAPAAPAAPAPAEK[156.13]TPVK[156.13]KK[156.13]AR.K	sp|P10412|H14_HUMAN	sp|P10412|H14_HUMAN	0.9943	0.00203	8|138	5	2527.49	2526.49	1.00332	2	912	506.305	506.506	0.200665	396.175	-0.0102664	seq77781_88min_hf
AKDVKFGADAR	Y.n[29.04]AK[156.13]DVK[156.13]FGADAR.A	sp|P10809|CH60_HUMAN	sp|P10809|CH60_HUMANtr|C9JCQ4|C9JCQ4_HUMANtr|F8WBB1|F8WBB1_HUMANtr|E7ESH4|E7ESH4_HUMANtr|C9JL25|C9JL25_HUMANtr|E7EXB4|E7EXB4_HUMANtr|C9J0S9|C9J0S9_HUMANtr|C9JL19|C9JL19_HUMAN	1	4.86e-06	18|60	4	1260.72	1260.72	-0.00094	1	912.4	316.187	316.187	-0.000235	-0.743232	-0.743232	seq77781_88min_hf
AKDVKFGADAR	Y.n[29.04]AK[156.13]DVK[156.13]FGADAR.A	sp|P10809|CH60_HUMAN	sp|P10809|CH60_HUMANtr|C9JCQ4|C9JCQ4_HUMANtr|F8WBB1|F8WBB1_HUMANtr|E7ESH4|E7ESH4_HUMANtr|C9JL25|C9JL25_HUMANtr|E7EXB4|E7EXB4_HUMANtr|C9J0S9|C9J0S9_HUMANtr|C9JL19|C9JL19_HUMAN	0.9912	0.00531	13|40	3	1260.72	1260.72	-0.000822	1	914.3	421.247	421.247	-0.000274	-0.65045	-0.65045	seq77781_88min_hf
SRCVLEPRPPGKR	M.n[29.04]SRC[160.03]VLEPRPPGK[156.13]R.W	sp|Q86Y79|PTH_HUMAN	sp|Q86Y79|PTH_HUMANtr|C9J7Z1|C9J7Z1_HUMANtr|A0A286YF52|A0A286YF52_HUMANtr|A0A096LP34|A0A096LP34_HUMANtr|A0A096LPA3|A0A096LPA3_HUMANtr|A0A096LP22|A0A096LP22_HUMAN	0.9898	0.00359	8|72	4	1606.91	1606.91	-0.002279	1	917	402.735	402.734	-0.00056975	-1.41471	-1.41471	seq77781_88min_hf
SETAPAAPAAPAPAEKTPVKKKAR	M.n[29.04]SETAPAAPAAPAPAEK[156.13]TPVK[156.13]KK[156.13]AR.K	sp|P10412|H14_HUMAN	sp|P10412|H14_HUMAN	1	2.47e-05	9|138	4	2526.49	2526.49	-0.001532	2	919.5	632.63	632.629	-0.00038275	-0.605015	-0.605015	seq77781_88min_hf
VKMAAAGGGGGGGRYYGGGSEGGRAPKR	M.n[29.04]VK[156.13]MAAAGGGGGGGRYYGGGSEGGRAPK[156.13]R.L	sp|P14866|HNRPL_HUMAN	sp|P14866|HNRPL_HUMAN	1	1.04e-07	23|162	6	2664.36	2664.37	-0.002495	1	921.7	445.068	445.068	-0.000415833	-0.934314	-0.934314	seq77781_88min_hf
VKMAAAGGGGGGGRYYGGGSEGGRAPKR	M.n[35.07]VK[162.16]MAAAGGGGGGGRYYGGGSEGGRAPK[162.16]R.L	sp|P14866|HNRPL_HUMAN	sp|P14866|HNRPL_HUMAN	1	1.46e-10	17|162	6	2682.46	2682.46	-0.0066	1	923.3	448.084	448.083	-0.00109983	-2.45453	-2.45453	seq77781_88min_hf
VKMAAAGGGGGGGRYYGGGSEGGRAPKR	M.n[29.04]VK[156.13]MAAAGGGGGGGRYYGGGSEGGRAPK[156.13]R.L	sp|P14866|HNRPL_HUMAN	sp|P14866|HNRPL_HUMAN	0.9901	0.00624	16|162	5	2664.36	2664.37	-0.002738	1	924.4	533.881	533.88	-0.0005476	-1.0257	-1.0257	seq77781_88min_hf
MKIEEVKSTTKTQR	-.n[35.07]MK[162.16]IEEVK[162.16]STTK[162.16]TQR.L	sp|Q9Y265|RUVB1_HUMAN	sp|Q9Y265|RUVB1_HUMAN	0.9518	0.0315	6|78	4	1814.16	1814.16	-0.003515	2	925.4	454.547	454.547	-0.00087875	-1.93325	-1.93325	seq77781_88min_hf
MKIEEVKSTTKTQR	-.n[29.04]MK[156.13]IEEVK[156.13]STTK[156.13]TQR.L	sp|Q9Y265|RUVB1_HUMAN	sp|Q9Y265|RUVB1_HUMAN	0.9997	0.000274	18|78	4	1790.03	1790.03	-0.002967	2	931.6	448.516	448.515	-0.00074175	-1.65379	-1.65379	seq77781_88min_hf
SETAPAAPAAPAPAEKTPVKKKAR	M.n[29.04]SETAPAAPAAPAPAEK[156.13]TPVK[156.13]KK[156.13]AR.K	sp|P10412|H14_HUMAN	sp|P10412|H14_HUMAN	1	3.65e-11	18|138	5	2526.49	2526.49	-0.001449	2	932.6	506.305	506.305	-0.0002896	-0.571987	-0.571987	seq77781_88min_hf
AKDVKFGADAR	Y.n[29.04]AK[156.13]DVK[156.13]FGADAR.A	sp|P10809|CH60_HUMAN	sp|P10809|CH60_HUMANtr|C9JCQ4|C9JCQ4_HUMANtr|F8WBB1|F8WBB1_HUMANtr|E7ESH4|E7ESH4_HUMANtr|C9JL25|C9JL25_HUMANtr|E7EXB4|E7EXB4_HUMANtr|C9J0S9|C9J0S9_HUMANtr|C9JL19|C9JL19_HUMAN	0.962	0.0252	9|60	4	1260.72	1260.72	-0.002381	1	932.6	316.187	316.186	-0.00059525	-1.88259	-1.88259	seq77781_88min_hf
AKDVKFGADAR	Y.n[29.04]AK[156.13]DVK[156.13]FGADAR.A	sp|P10809|CH60_HUMAN	sp|P10809|CH60_HUMANtr|C9JCQ4|C9JCQ4_HUMANtr|F8WBB1|F8WBB1_HUMANtr|E7ESH4|E7ESH4_HUMANtr|C9JL25|C9JL25_HUMANtr|E7EXB4|E7EXB4_HUMANtr|C9J0S9|C9J0S9_HUMANtr|C9JL19|C9JL19_HUMAN	0.9926	0.00442	8|40	3	1260.72	1260.72	-0.002844	1	952	421.247	421.246	-0.000948	-2.25047	-2.25047	seq77781_88min_hf
SETAPAAPAAPAPAEKTPVKKKAR	M.n[29.04]SETAPAAPAAPAPAEK[156.13]TPVK[156.13]KK[156.13]AR.K	sp|P10412|H14_HUMAN	sp|P10412|H14_HUMAN	0.9975	0.00163	6|138	5	2527.49	2526.49	1.00119	2	952.9	506.305	506.505	0.200238	395.332	-0.853693	seq77781_88min_hf
ESGPSIVHR	D.n[29.04]ESGPSIVHR.K	sp|P0CG38|POTEI_HUMAN	sp|P0CG38|POTEI_HUMANsp|P0CG39|POTEJ_HUMANsp|Q6S8J3|POTEE_HUMANsp|A5A3E0|POTEF_HUMANsp|P60709|ACTB_HUMANsp|Q9BYX7|ACTBM_HUMANsp|P63261|ACTG_HUMANtr|A0A2R8YFE2|A0A2R8YFE2_HUMAN	0.9999	5.35e-05	8|32	3	1008.53	1008.54	-0.003189	1	960.1	337.186	337.185	-0.001063	-3.15258	-3.15258	seq77781_88min_hf
AGGGVHIEPR	H.n[29.04]AGGGVHIEPR.Y	sp|O95178|NDUB2_HUMAN	sp|O95178|NDUB2_HUMANtr|H7C5B8|H7C5B8_HUMANtr|C9JXM4|C9JXM4_HUMANtr|C9IZW8|C9IZW8_HUMAN	0.9191	0.0493	8|36	3	1019.55	1019.55	-0.002279	1	960.2	340.858	340.857	-0.00076	-2.22967	-2.22967	seq77781_88min_hf
AGGGVHIEPR	H.n[35.07]AGGGVHIEPR.Y	sp|O95178|NDUB2_HUMAN	sp|O95178|NDUB2_HUMANtr|H7C5B8|H7C5B8_HUMANtr|C9JXM4|C9JXM4_HUMANtr|C9IZW8|C9IZW8_HUMAN	0.9532	0.0281	8|36	3	1025.58	1025.58	-0.000111	1	963.1	342.868	342.868	-3.7e-05	-0.107913	-0.107913	seq77781_88min_hf
SSGGGGGGGGGREGLLGQRRPQDGQAR	A.n[29.04]SSGGGGGGGGGREGLLGQRRPQDGQAR.S	sp|Q6UB35|C1TM_HUMAN	sp|Q6UB35|C1TM_HUMANtr|B7ZM99|B7ZM99_HUMAN	0.9413	0.0326	14|156	5	2551.27	2551.27	-0.006165	1	967	511.262	511.26	-0.001233	-2.41169	-2.41169	seq77781_88min_hf
SRQGPAETGGQGQPQGPGLRTR	L.n[29.04]SRQGPAETGGQGQPQGPGLRTR.L	sp|O43819|SCO2_HUMAN	sp|O43819|SCO2_HUMAN	1	5.36e-07	15|126	4	2264.16	2262.16	1.99919	1	974	566.547	567.047	0.499798	881.405	-3.31058	seq77781_88min_hf
AGGGVHIEPR	H.n[29.04]AGGGVHIEPR.Y	sp|O95178|NDUB2_HUMAN	sp|O95178|NDUB2_HUMANtr|H7C5B8|H7C5B8_HUMANtr|C9JXM4|C9JXM4_HUMANtr|C9IZW8|C9IZW8_HUMAN	0.9795	0.0123	12|36	3	1019.55	1019.55	-0.001716	1	980.8	340.858	340.857	-0.000572	-1.67812	-1.67812	seq77781_88min_hf
AKDVKFGADAR	Y.n[29.04]AK[156.13]DVK[156.13]FGADAR.A	sp|P10809|CH60_HUMAN	sp|P10809|CH60_HUMANtr|C9JCQ4|C9JCQ4_HUMANtr|F8WBB1|F8WBB1_HUMANtr|E7ESH4|E7ESH4_HUMANtr|C9JL25|C9JL25_HUMANtr|E7EXB4|E7EXB4_HUMANtr|C9J0S9|C9J0S9_HUMANtr|C9JL19|C9JL19_HUMAN	0.9934	0.00398	7|40	3	1260.72	1260.72	-0.003302	1	988.3	421.247	421.246	-0.00110067	-2.61288	-2.61288	seq77781_88min_hf
GLRAGGTLGR	M.n[29.04]GLRAGGTLGR.A	sp|Q9BYN0|SRXN1_HUMAN	sp|Q9BYN0|SRXN1_HUMAN	0.9816	0.00316	11|36	3	984.582	984.583	-0.001255	2	990.1	329.202	329.201	-0.000418333	-1.27075	-1.27075	seq77781_88min_hf
GSDQSENVDRGAGSIR	F.n[35.07]GSDQSENVDRGAGSIR.E	sp|Q9UII2|ATIF1_HUMAN	sp|Q9UII2|ATIF1_HUMANtr|A0A0B4J230|A0A0B4J230_HUMAN	0.9999	6.55e-06	17|60	3	1680.82	1680.82	-0.003685	1	1023.5	561.282	561.281	-0.00122833	-2.18845	-2.18845	seq77781_88min_hf
GSDQSENVDRGAGSIR	F.n[29.04]GSDQSENVDRGAGSIR.E	sp|Q9UII2|ATIF1_HUMAN	sp|Q9UII2|ATIF1_HUMANtr|A0A0B4J230|A0A0B4J230_HUMAN	1	2.52e-07	16|60	3	1674.79	1674.79	-0.003236	1	1036.1	559.271	559.27	-0.00107833	-1.92811	-1.92811	seq77781_88min_hf
TNLCAIHAKR	D.n[29.04]TNLC[160.03]AIHAK[156.13]R.V	sp|Q71DI3|H32_HUMAN	sp|Q71DI3|H32_HUMANsp|Q6NXT2|H3C_HUMANsp|P84243|H33_HUMANsp|P68431|H31_HUMANtr|K7EK07|K7EK07_HUMANtr|Q5TEC6|Q5TEC6_HUMAN	0.9977	0.00182	9|54	4	1238.69	1238.69	-0.001918	1	1039.8	310.68	310.68	-0.0004795	-1.54339	-1.54339	seq77781_88min_hf
TNLCAIHAKR	D.n[35.07]TNLC[160.03]AIHAK[162.16]R.V	sp|Q71DI3|H32_HUMAN	sp|Q71DI3|H32_HUMANsp|Q6NXT2|H3C_HUMANsp|P84243|H33_HUMANsp|P68431|H31_HUMANtr|K7EK07|K7EK07_HUMANtr|Q5TEC6|Q5TEC6_HUMAN	0.9974	0.00211	8|54	4	1250.75	1250.76	-0.002884	1	1041.8	313.696	313.695	-0.00072125	-2.2992	-2.2992	seq77781_88min_hf
ASSYSASAEPARVR	A.n[29.04]ASSYSASAEPARVR.A	sp|Q9BV79|MECR_HUMAN	sp|Q9BV79|MECR_HUMAN	0.998	0.000316	8|52	3	1478.75	1478.75	-0.001708	1	1044.7	493.923	493.923	-0.000569333	-1.15268	-1.15268	seq77781_88min_hf
APSRNGMVLKPH	M.n[29.04]APSRNGMVLK[156.13]PH.F	sp|P26373|RL13_HUMAN	sp|P26373|RL13_HUMANtr|H3BTH3|H3BTH3_HUMANtr|J3QSB4|J3QSB4_HUMAN	0.9988	0.000469	7|66	4	1361.76	1361.76	-0.002255	1	1045	341.447	341.447	-0.00056375	-1.65106	-1.65106	seq77781_88min_hf
TNLCAIHAKR	D.n[29.04]TNLC[160.03]AIHAK[156.13]R.V	sp|Q71DI3|H32_HUMAN	sp|Q71DI3|H32_HUMANsp|Q6NXT2|H3C_HUMANsp|P84243|H33_HUMANsp|P68431|H31_HUMANtr|K7EK07|K7EK07_HUMANtr|Q5TEC6|Q5TEC6_HUMAN	0.9964	0.00217	6|36	3	1238.69	1238.69	-0.001618	1	1046	413.905	413.904	-0.000539333	-1.30304	-1.30304	seq77781_88min_hf
GRSGKLPSGVSAKLKR	M.n[29.04]GRSGK[156.13]LPSGVSAK[156.13]LK[156.13]R.W	sp|Q5JTH9|RRP12_HUMAN	sp|Q5JTH9|RRP12_HUMANtr|A0A087X1U8|A0A087X1U8_HUMANtr|A0A087WYW2|A0A087WYW2_HUMANtr|H7C1M8|H7C1M8_HUMAN	0.9366	0.0333	6|90	5	1752.11	1752.11	-0.004736	2	1053.8	351.429	351.428	-0.0009472	-2.69529	-2.69529	seq77781_88min_hf
DITDGNSEHLKR	A.n[29.04]DITDGNSEHLK[156.13]R.E	sp|Q12907|LMAN2_HUMAN	sp|Q12907|LMAN2_HUMANtr|D6RBV2|D6RBV2_HUMANtr|D6RDX1|D6RDX1_HUMANtr|D6RBH1|D6RBH1_HUMAN	0.9301	0.0448	9|66	4	1439.73	1439.74	-0.003267	1	1069.4	360.941	360.941	-0.00081675	-2.26284	-2.26284	seq77781_88min_hf
GRSGKLPSGVSAKLKR	M.n[29.04]GRSGK[156.13]LPSGVSAK[156.13]LK[156.13]R.W	sp|Q5JTH9|RRP12_HUMAN	sp|Q5JTH9|RRP12_HUMANtr|A0A087X1U8|A0A087X1U8_HUMANtr|A0A087WYW2|A0A087WYW2_HUMANtr|H7C1M8|H7C1M8_HUMAN	0.9503	0.0279	15|90	5	1752.11	1752.11	-0.003148	2	1074.1	351.429	351.429	-0.0006294	-1.79098	-1.79098	seq77781_88min_hf
GEEEDGDEDEEAESATGKR	D.n[29.04]GEEEDGDEDEEAESATGK[156.13]R.A	sp|P06454|PTMA_HUMAN	sp|P06454|PTMA_HUMANtr|B8ZZW7|B8ZZW7_HUMANtr|H7C2N1|H7C2N1_HUMANtr|B8ZZA1|B8ZZA1_HUMAN	0.9998	9.2e-05	7|72	3	2107.87	2107.87	-0.00074	1	1076.1	703.629	703.629	-0.000246667	-0.350563	-0.350563	seq77781_88min_hf
SVTVHSSEPEVR	G.n[35.07]SVTVHSSEPEVR.L	sp|Q9Y624|JAM1_HUMAN	sp|Q9Y624|JAM1_HUMANtr|A0A087WY82|A0A087WY82_HUMAN	0.9984	0.000961	8|44	3	1359.72	1359.72	-0.001276	1	1089.8	454.247	454.247	-0.000425	-0.935614	-0.935614	seq77781_88min_hf
LHSEPGLEER	G.n[29.04]LHSEPGLEER.A	sp|Q96EH3|MASU1_HUMAN	sp|Q96EH3|MASU1_HUMAN	0.9949	0.00306	8|36	3	1193.6	1193.6	-0.002141	1	1100.6	398.875	398.875	-0.000713667	-1.7892	-1.7892	seq77781_88min_hf
AALRPLVKPKIVKKR	M.n[29.04]AALRPLVK[156.13]PK[156.13]IVK[156.13]KR.T	sp|P62910|RL32_HUMAN	sp|P62910|RL32_HUMANtr|D3YTI8|D3YTI8_HUMANtr|F8W727|F8W727_HUMANtr|D3YTB1|D3YTB1_HUMAN	0.9131	0.0479	11|84	6	1856.31	1856.32	-0.002924	2	1103.1	310.394	310.393	-0.000487333	-1.57005	-1.57005	seq77781_88min_hf
AALRPLVKPKIVKKR	M.n[29.04]AALRPLVK[156.13]PK[156.13]IVK[156.13]KR.T	sp|P62910|RL32_HUMAN	sp|P62910|RL32_HUMANtr|D3YTI8|D3YTI8_HUMANtr|F8W727|F8W727_HUMANtr|D3YTB1|D3YTB1_HUMAN	0.9997	0.000214	12|84	5	1856.32	1856.32	-0.002622	2	1104.6	372.271	372.27	-0.0005244	-1.40865	-1.40865	seq77781_88min_hf
SHGSQETDEEFDAR	Y.n[29.04]SHGSQETDEEFDAR.W	sp|P20674|COX5A_HUMAN	sp|P20674|COX5A_HUMANtr|H3BNX8|H3BNX8_HUMANtr|H3BRI0|H3BRI0_HUMAN	1	1.03e-05	8|52	3	1634.68	1634.68	-0.001231	1	1116.8	545.901	545.9	-0.000410667	-0.752274	-0.752274	seq77781_88min_hf
SHGSQETDEEFDAR	Y.n[35.07]SHGSQETDEEFDAR.W	sp|P20674|COX5A_HUMAN	sp|P20674|COX5A_HUMANtr|H3BNX8|H3BNX8_HUMANtr|H3BRI0|H3BRI0_HUMAN	1	4.04e-06	12|52	3	1640.71	1640.71	-0.001106	1	1118.5	547.912	547.911	-0.000368667	-0.672859	-0.672859	seq77781_88min_hf
AALRPLVKPKIVKKR	M.n[29.04]AALRPLVK[156.13]PK[156.13]IVK[156.13]KR.T	sp|P62910|RL32_HUMAN	sp|P62910|RL32_HUMANtr|D3YTI8|D3YTI8_HUMANtr|F8W727|F8W727_HUMANtr|D3YTB1|D3YTB1_HUMAN	0.9838	0.0111	8|84	5	1856.32	1856.32	-0.000833	2	1125.2	372.271	372.271	-0.0001666	-0.447524	-0.447524	seq77781_88min_hf
SRQGPAETGGQGQPQGPGLR	L.n[29.04]SRQGPAETGGQGQPQGPGLR.T	sp|O43819|SCO2_HUMAN	sp|O43819|SCO2_HUMAN	0.9996	5.09e-05	9|76	3	2005.01	2005.01	-0.001674	1	1128.7	669.344	669.343	-0.000558	-0.833653	-0.833653	seq77781_88min_hf
TSDQDAKVVAEPQTQR	M.n[29.04]TSDQDAK[156.13]VVAEPQTQR.V	sp|Q92615|LAR4B_HUMAN	sp|Q92615|LAR4B_HUMANtr|V9GYI5|V9GYI5_HUMANtr|X6RCG6|X6RCG6_HUMANtr|B5MCU2|B5MCU2_HUMAN	0.9919	0.00484	5|60	3	1827.93	1827.93	-0.002183	2	1131.9	610.318	610.317	-0.000728	-1.19282	-1.19282	seq77781_88min_hf
SHGSQETDEEFDAR	Y.n[29.04]SHGSQETDEEFDAR.W	sp|P20674|COX5A_HUMAN	sp|P20674|COX5A_HUMANtr|H3BNX8|H3BNX8_HUMANtr|H3BRI0|H3BRI0_HUMAN	1	9.78e-11	19|52	3	1634.68	1634.68	-0.001714	1	1137.2	545.901	545.9	-0.000571333	-1.04659	-1.04659	seq77781_88min_hf
SHGSQETDEEFDAR	Y.n[35.07]SHGSQETDEEFDAR.W	sp|P20674|COX5A_HUMAN	sp|P20674|COX5A_HUMANtr|H3BNX8|H3BNX8_HUMANtr|H3BRI0|H3BRI0_HUMAN	1	1.24e-05	19|52	3	1640.71	1640.71	-0.002815	1	1139.1	547.912	547.911	-0.000938333	-1.71257	-1.71257	seq77781_88min_hf
GRMHAPGKGLSQSALPYRR	M.n[29.04]GRM[147.04]HAPGK[156.13]GLSQSALPYRR.S	sp|P62277|RS13_HUMAN	sp|P62277|RS13_HUMANtr|J3KMX5|J3KMX5_HUMANtr|E9PS50|E9PS50_HUMAN	0.9987	0.000923	14|108	5	2153.16	2153.16	-0.000353	2	1142.7	431.64	431.64	-7.06e-05	-0.163562	-0.163562	seq77781_88min_hf
GRMHAPGKGLSQSALPYRR	M.n[35.07]GRM[147.04]HAPGK[162.16]GLSQSALPYRR.S	sp|P62277|RS13_HUMAN	sp|P62277|RS13_HUMANtr|J3KMX5|J3KMX5_HUMANtr|E9PS50|E9PS50_HUMAN	1	1.16e-06	17|108	5	2165.22	2165.23	-0.004917	2	1144.9	434.053	434.052	-0.0009834	-2.26563	-2.26563	seq77781_88min_hf
GRMHAPGKGLSQSALPYRR	M.n[29.04]GRM[147.04]HAPGK[156.13]GLSQSALPYRR.S	sp|P62277|RS13_HUMAN	sp|P62277|RS13_HUMANtr|J3KMX5|J3KMX5_HUMANtr|E9PS50|E9PS50_HUMAN	0.9898	0.00846	12|108	6	2153.16	2153.16	-0.004918	2	1153.9	359.868	359.867	-0.000819667	-2.27769	-2.27769	seq77781_88min_hf
GRMHAPGKGLSQSALPYRR	M.n[29.04]GRM[147.04]HAPGK[156.13]GLSQSALPYRR.S	sp|P62277|RS13_HUMAN	sp|P62277|RS13_HUMANtr|J3KMX5|J3KMX5_HUMANtr|E9PS50|E9PS50_HUMAN	1	5.79e-06	20|108	5	2153.16	2153.16	-0.002011	2	1163.2	431.64	431.64	-0.0004022	-0.931796	-0.931796	seq77781_88min_hf
GRMHAPGKGLSQSALPYRR	M.n[35.07]GRM[147.04]HAPGK[162.16]GLSQSALPYRR.S	sp|P62277|RS13_HUMAN	sp|P62277|RS13_HUMANtr|J3KMX5|J3KMX5_HUMANtr|E9PS50|E9PS50_HUMAN	0.9999	6.19e-05	16|108	5	2165.22	2165.23	-0.003849	2	1165.4	434.053	434.052	-0.0007698	-1.77352	-1.77352	seq77781_88min_hf
GHRPVLVLSQNTKR	M.n[35.07]GHRPVLVLSQNTK[162.16]R.E	sp|P49368|TCPG_HUMAN	sp|P49368|TCPG_HUMANtr|E9PM09|E9PM09_HUMANtr|E9PRC8|E9PRC8_HUMANtr|Q5SZX9|Q5SZX9_HUMAN	0.9288	0.0456	6|78	4	1672.05	1672.05	-0.003783	1	1167.5	419.021	419.02	-0.0009455	-2.25646	-2.25646	seq77781_88min_hf
VKMAAAGGGGGGGRYYGGGSEGGR	M.n[29.04]VK[156.13]MAAAGGGGGGGRYYGGGSEGGR.A	sp|P14866|HNRPL_HUMAN	sp|P14866|HNRPL_HUMAN	1	1.18e-06	12|138	4	2184.04	2184.05	-0.010772	1	1181.8	547.02	547.017	-0.00269275	-4.92261	-4.92261	seq77781_88min_hf
MKASGTLREYKVVGR	-.n[29.04]M[147.04]K[156.13]ASGTLREYK[156.13]VVGR.C	sp|Q02543|RL18A_HUMAN	sp|Q02543|RL18A_HUMANtr|M0R117|M0R117_HUMAN	0.9871	0.00798	12|84	5	1794.02	1794.02	-0.001444	2	1203.6	359.811	359.811	-0.0002886	-0.802088	-0.802088	seq77781_88min_hf
SVMCPDAR	S.n[29.04]SVMC[160.03]PDAR.S	sp|P28799|GRN_HUMAN	sp|P28799|GRN_HUMANtr|K7EMR1|K7EMR1_HUMANtr|K7EKL3|K7EKL3_HUMAN	0.934	0.0134	8|14	2	962.43	962.431	-0.001395	1	1205.7	482.223	482.222	-0.0006975	-1.44643	-1.44643	seq77781_88min_hf
MKASGTLREYKVVGR	-.n[29.04]M[147.04]K[156.13]ASGTLREYK[156.13]VVGR.C	sp|Q02543|RL18A_HUMAN	sp|Q02543|RL18A_HUMANtr|M0R117|M0R117_HUMAN	0.9982	0.000671	14|84	4	1794.02	1794.02	-0.001571	2	1206.5	449.512	449.512	-0.0003925	-0.87317	-0.87317	seq77781_88min_hf
SVMCPDAR	S.n[35.07]SVMC[160.03]PDAR.S	sp|P28799|GRN_HUMAN	sp|P28799|GRN_HUMANtr|K7EMR1|K7EMR1_HUMANtr|K7EKL3|K7EKL3_HUMAN	0.9857	0.00166	8|14	2	968.462	968.463	-0.00163	1	1224.2	485.239	485.238	-0.000815	-1.67959	-1.67959	seq77781_88min_hf
SVMCPDAR	S.n[29.04]SVMC[160.03]PDAR.S	sp|P28799|GRN_HUMAN	sp|P28799|GRN_HUMANtr|K7EMR1|K7EMR1_HUMANtr|K7EKL3|K7EKL3_HUMAN	0.9843	0.00189	9|14	2	962.429	962.431	-0.001932	1	1225.9	482.223	482.222	-0.000966	-2.00323	-2.00323	seq77781_88min_hf
YAKDVKFGADAR	A.n[29.04]YAK[156.13]DVK[156.13]FGADAR.A	sp|P10809|CH60_HUMAN	sp|P10809|CH60_HUMANtr|C9JCQ4|C9JCQ4_HUMANtr|F8WBB1|F8WBB1_HUMANtr|E7ESH4|E7ESH4_HUMANtr|C9JL25|C9JL25_HUMANtr|E7EXB4|E7EXB4_HUMANtr|C9J0S9|C9J0S9_HUMANtr|C9JL19|C9JL19_HUMAN	0.9782	0.0131	10|44	3	1423.78	1423.78	-0.002798	1	1229.8	475.601	475.6	-0.000932667	-1.96103	-1.96103	seq77781_88min_hf
AHSGAQGLLAAQKAR	K.n[29.04]AHSGAQGLLAAQK[156.13]AR.G	sp|Q9Y2Z4|SYYM_HUMAN	sp|Q9Y2Z4|SYYM_HUMANtr|H0YHS6|H0YHS6_HUMAN	0.998	0.00165	12|84	4	1533.87	1533.87	-0.004261	1	1232.1	384.476	384.475	-0.00106525	-2.77066	-2.77066	seq77781_88min_hf
SKLQDAEIAR	G.n[29.04]SK[156.13]LQDAEIAR.L	sp|P06703|S10A6_HUMAN	sp|P06703|S10A6_HUMANtr|R4GN98|R4GN98_HUMAN	0.9164	0.051	8|36	3	1185.67	1185.67	-0.00335	1	1250.2	396.231	396.23	-0.00111667	-2.81823	-2.81823	seq77781_88min_hf
GVRVSPTGEKVTHTGQVYDDKDYRR	F.n[29.04]GVRVSPTGEK[156.13]VTHTGQVYDDK[156.13]DYRR.L	sp|O75380|NDUS6_HUMAN	sp|O75380|NDUS6_HUMANtr|D6RBT3|D6RBT3_HUMAN	0.9681	0.0175	8|144	6	2948.53	2946.53	1.99945	1	1265.8	492.096	492.429	0.333242	676.731	-2.45281	seq77781_88min_hf
MKPILLQGHER	-.n[29.04]M[147.04]K[156.13]PILLQGHER.S	sp|Q13347|EIF3I_HUMAN	sp|Q13347|EIF3I_HUMANtr|Q5TFK1|Q5TFK1_HUMAN	0.9958	0.0031	5|60	4	1393.79	1392.79	1.00081	2	1269.6	349.205	349.455	0.250203	715.981	-1.81497	seq77781_88min_hf
VDRSNFKTCEESSFCKRQR	A.n[29.04]VDRSNFK[156.13]TC[160.03]EESSFC[160.03]K[156.13]RQR.S	sp|Q14697|GANAB_HUMAN	sp|Q14697|GANAB_HUMAN	0.9929	0.00457	15|108	5	2517.22	2517.22	-0.00371	1	1272.1	504.452	504.451	-0.000742	-1.47091	-1.47091	seq77781_88min_hf
MHGGGPPSGDSACPLR	-.n[29.04]MHGGGPPSGDSAC[160.03]PLR.T	sp|P24928|RPB1_HUMAN	sp|P24928|RPB1_HUMAN	1	1.38e-06	8|60	3	1622.73	1622.73	0.001517	2	1282.8	541.917	541.918	0.000505667	0.933106	0.933106	seq77781_88min_hf
QSAGKGGPQEEVTR	P.n[29.04]QSAGK[156.13]GGPQEEVTR.G	sp|Q7Z7L9|ZSCA2_HUMAN	sp|Q7Z7L9|ZSCA2_HUMANtr|F5H4P1|F5H4P1_HUMANtr|F5H3F3|F5H3F3_HUMANtr|F5GZ04|F5GZ04_HUMANtr|F5GY18|F5GY18_HUMANtr|A0A0C4DFQ3|A0A0C4DFQ3_HUMAN	0.9833	0.01	8|52	3	1498.77	1498.77	-0.001138	1	1347.1	500.599	500.598	-0.000379333	-0.75776	-0.75776	seq77781_88min_hf
MKETDREAVATAVQR	T.n[29.04]MK[156.13]ETDREAVATAVQR.V	sp|O60645|EXOC3_HUMAN	sp|O60645|EXOC3_HUMANtr|D6RBR9|D6RBR9_HUMANtr|D6RB59|D6RB59_HUMAN	0.9704	0.00973	9|84	4	1759.92	1759.93	-0.002137	1	1354.5	440.989	440.988	-0.00053425	-1.21148	-1.21148	seq77781_88min_hf
TKIKADPDGPEAQAEAC	M.n[29.04]TK[156.13]IK[156.13]ADPDGPEAQAEAC[160.03].S	sp|Q9NX24|NHP2_HUMAN	sp|Q9NX24|NHP2_HUMANtr|J3QSY4|J3QSY4_HUMANtr|D6RC52|D6RC52_HUMANtr|D6RCB9|D6RCB9_HUMAN	0.9979	0.000985	7|64	3	1884.93	1883.93	1.00117	1	1356.2	628.984	629.318	0.333724	530.296	-1.1531	seq77781_88min_hf
MVDREQLVQKAR	-.n[29.04]MVDREQLVQK[156.13]AR.L	sp|P61981|1433G_HUMAN	sp|P61981|1433G_HUMAN	0.965	0.0114	13|66	4	1527.85	1527.86	-0.00186	2	1364.7	382.971	382.971	-0.000465	-1.21419	-1.21419	seq77781_88min_hf
AADTQVSETLKR	M.n[29.04]AADTQVSETLK[156.13]R.F	sp|Q92616|GCN1_HUMAN	sp|Q92616|GCN1_HUMAN	0.9983	0.00103	6|44	3	1373.75	1373.75	-0.002063	2	1366.5	458.924	458.924	-0.000688	-1.49916	-1.49916	seq77781_88min_hf
TKIKADPDGPEAQAEACSGER	M.n[29.04]TK[156.13]IK[156.13]ADPDGPEAQAEAC[160.03]SGER.T	sp|Q9NX24|NHP2_HUMAN	sp|Q9NX24|NHP2_HUMANtr|J3QSY4|J3QSY4_HUMANtr|D6RC52|D6RC52_HUMANtr|D6RCB9|D6RCB9_HUMAN	0.9999	2.73e-05	5|80	3	2314.13	2313.13	1.00246	2	1367.7	772.05	772.384	0.334154	432.627	-0.382798	seq77781_88min_hf
TKIKADPDGPEAQAEACSGER	M.n[35.07]TK[162.16]IK[162.16]ADPDGPEAQAEAC[160.03]SGER.T	sp|Q9NX24|NHP2_HUMAN	sp|Q9NX24|NHP2_HUMANtr|J3QSY4|J3QSY4_HUMANtr|D6RC52|D6RC52_HUMANtr|D6RCB9|D6RCB9_HUMAN	1	1.76e-07	10|120	4	2331.22	2331.22	-0.005294	2	1369.5	583.813	583.812	-0.0013235	-2.267	-2.267	seq77781_88min_hf
TKIKADPDGPEAQAEACSGER	M.n[29.04]TK[156.13]IK[156.13]ADPDGPEAQAEAC[160.03]SGER.T	sp|Q9NX24|NHP2_HUMAN	sp|Q9NX24|NHP2_HUMANtr|J3QSY4|J3QSY4_HUMANtr|D6RC52|D6RC52_HUMANtr|D6RCB9|D6RCB9_HUMAN	1	2.19e-09	16|120	4	2313.12	2313.13	-0.003945	2	1384.9	579.289	579.288	-0.00098625	-1.70252	-1.70252	seq77781_88min_hf
SQTQGPPDYPR	L.n[35.07]SQTQGPPDYPR.F	sp|Q13405|RM49_HUMAN	sp|Q13405|RM49_HUMANtr|E9PI78|E9PI78_HUMANtr|E9PNF1|E9PNF1_HUMAN	0.9586	0.00706	6|20	2	1278.64	1278.64	-0.002548	1	1385	640.328	640.327	-0.001274	-1.98961	-1.98961	seq77781_88min_hf
TKIKADPDGPEAQAEACSGER	M.n[29.04]TK[156.13]IK[156.13]ADPDGPEAQAEAC[160.03]SGER.T	sp|Q9NX24|NHP2_HUMAN	sp|Q9NX24|NHP2_HUMANtr|J3QSY4|J3QSY4_HUMANtr|D6RC52|D6RC52_HUMANtr|D6RCB9|D6RCB9_HUMAN	1	5.46e-13	15|80	3	2313.12	2313.13	-0.002603	2	1388.2	772.05	772.049	-0.000867667	-1.12385	-1.12385	seq77781_88min_hf
SQTQGPPDYPR	L.n[29.04]SQTQGPPDYPR.F	sp|Q13405|RM49_HUMAN	sp|Q13405|RM49_HUMANtr|E9PI78|E9PI78_HUMANtr|E9PNF1|E9PNF1_HUMAN	0.9962	0.000268	12|20	2	1272.61	1272.61	-0.002607	1	1389.1	637.312	637.311	-0.0013035	-2.04531	-2.04531	seq77781_88min_hf
TKIKADPDGPEAQAEACSGER	M.n[35.07]TK[162.16]IK[162.16]ADPDGPEAQAEAC[160.03]SGER.T	sp|Q9NX24|NHP2_HUMAN	sp|Q9NX24|NHP2_HUMANtr|J3QSY4|J3QSY4_HUMANtr|D6RC52|D6RC52_HUMANtr|D6RCB9|D6RCB9_HUMAN	1	2.62e-13	15|120	4	2331.22	2331.22	-0.006515	2	1389.8	583.813	583.811	-0.00162875	-2.78986	-2.78986	seq77781_88min_hf
AGFAGDDAPR	K.n[29.04]AGFAGDDAPR.A	sp|P0CG38|POTEI_HUMAN	sp|P0CG38|POTEI_HUMANsp|P0CG39|POTEJ_HUMANsp|Q6S8J3|POTEE_HUMANsp|A5A3E0|POTEF_HUMANsp|P68133|ACTS_HUMANsp|P60709|ACTB_HUMANsp|P68032|ACTC_HUMANsp|P63261|ACTG_HUMANsp|P63267|ACTH_HUMANsp|P62736|ACTA_HUMANtr|F6QUT6|F6QUT6_HUMANtr|J3KT65|J3KT65_HUMANtr|F8WCH0|F8WCH0_HUMANtr|C9JZR7|C9JZR7_HUMANtr|B8ZZJ2|B8ZZJ2_HUMANtr|I3L4N8|I3L4N8_HUMANtr|K7EM38|K7EM38_HUMANtr|C9JTX5|C9JTX5_HUMANtr|F8WB63|F8WB63_HU…	0.9308	0.0143	6|18	2	1003.47	1003.47	-0.002217	1	1390.7	502.743	502.742	-0.0011085	-2.20491	-2.20491	seq77781_88min_hf
GRMHAPGKGLSQSALPYRR	M.n[29.04]GRMHAPGK[156.13]GLSQSALPYRR.S	sp|P62277|RS13_HUMAN	sp|P62277|RS13_HUMANtr|J3KMX5|J3KMX5_HUMANtr|E9PS50|E9PS50_HUMAN	0.9702	0.0173	10|108	5	2137.17	2137.17	-0.003941	2	1399.2	428.441	428.44	-0.0007882	-1.8397	-1.8397	seq77781_88min_hf
GRMHAPGKGLSQSALPYRR	M.n[29.04]GRMHAPGK[156.13]GLSQSALPYRR.S	sp|P62277|RS13_HUMAN	sp|P62277|RS13_HUMANtr|J3KMX5|J3KMX5_HUMANtr|E9PS50|E9PS50_HUMAN	0.9975	0.000928	16|108	4	2137.17	2137.17	-0.003032	2	1403.2	535.3	535.299	-0.000758	-1.41603	-1.41603	seq77781_88min_hf
GRMHAPGKGLSQSALPYRR	M.n[35.07]GRMHAPGK[162.16]GLSQSALPYRR.S	sp|P62277|RS13_HUMAN	sp|P62277|RS13_HUMANtr|J3KMX5|J3KMX5_HUMANtr|E9PS50|E9PS50_HUMAN	1	5.04e-06	15|108	4	2149.23	2149.23	-0.005243	2	1404	538.315	538.314	-0.00131075	-2.43492	-2.43492	seq77781_88min_hf
GRMHAPGKGLSQSALPYRR	M.n[35.07]GRMHAPGK[162.16]GLSQSALPYRR.S	sp|P62277|RS13_HUMAN	sp|P62277|RS13_HUMANtr|J3KMX5|J3KMX5_HUMANtr|E9PS50|E9PS50_HUMAN	0.966	0.0101	11|108	6	2151.23	2149.23	1.99974	2	1405.7	359.213	359.546	0.333289	926.972	-3.22861	seq77781_88min_hf
GRMHAPGKGLSQSALPYRR	M.n[29.04]GRMHAPGK[156.13]GLSQSALPYRR.S	sp|P62277|RS13_HUMAN	sp|P62277|RS13_HUMANtr|J3KMX5|J3KMX5_HUMANtr|E9PS50|E9PS50_HUMAN	0.9999	6.61e-05	23|108	5	2137.17	2137.17	-0.003477	2	1419.6	428.441	428.44	-0.0006954	-1.6231	-1.6231	seq77781_88min_hf
GRMHAPGKGLSQSALPYRR	M.n[35.07]GRMHAPGK[162.16]GLSQSALPYRR.S	sp|P62277|RS13_HUMAN	sp|P62277|RS13_HUMANtr|J3KMX5|J3KMX5_HUMANtr|E9PS50|E9PS50_HUMAN	1	2.71e-08	24|108	5	2149.23	2149.23	-0.005573	2	1419.7	430.854	430.853	-0.0011146	-2.58696	-2.58696	seq77781_88min_hf
APEVLPKPR	M.n[35.07]APEVLPK[162.16]PR.M	sp|P09669|COX6C_HUMAN	sp|P09669|COX6C_HUMAN	0.9942	0.00346	9|32	3	1073.72	1073.72	-0.002167	2	1420.8	358.915	358.914	-0.000722333	-2.01255	-2.01255	seq77781_88min_hf
GVRVSPTGEKVTHTGQVYDDKDYR	F.n[29.04]GVRVSPTGEK[156.13]VTHTGQVYDDK[156.13]DYR.R	sp|O75380|NDUS6_HUMAN	sp|O75380|NDUS6_HUMANtr|D6RBT3|D6RBT3_HUMAN	0.9975	0.000569	7|138	5	2791.42	2790.43	0.994438	1	1422.2	559.093	559.292	0.198887	355.606	-3.18724	seq77781_88min_hf
GRMHAPGKGLSQSALPYRR	M.n[29.04]GRMHAPGK[156.13]GLSQSALPYRR.S	sp|P62277|RS13_HUMAN	sp|P62277|RS13_HUMANtr|J3KMX5|J3KMX5_HUMANtr|E9PS50|E9PS50_HUMAN	0.9999	3.01e-05	27|108	4	2137.17	2137.17	-0.002949	2	1423.5	535.3	535.299	-0.00073725	-1.37727	-1.37727	seq77781_88min_hf
APEVLPKPR	M.n[29.04]APEVLPK[156.13]PR.M	sp|P09669|COX6C_HUMAN	sp|P09669|COX6C_HUMAN	0.9797	0.0122	9|32	3	1061.66	1061.66	-0.002075	2	1423.6	354.894	354.893	-0.000691667	-1.94894	-1.94894	seq77781_88min_hf
GRMHAPGKGLSQSALPYRR	M.n[35.07]GRMHAPGK[162.16]GLSQSALPYRR.S	sp|P62277|RS13_HUMAN	sp|P62277|RS13_HUMANtr|J3KMX5|J3KMX5_HUMANtr|E9PS50|E9PS50_HUMAN	0.9572	0.0138	10|108	4	2149.23	2149.23	-0.003255	2	1424.6	538.315	538.315	-0.00081375	-1.51166	-1.51166	seq77781_88min_hf
GRMHAPGKGLSQSALPYRR	M.n[29.04]GRMHAPGK[156.13]GLSQSALPYRR.S	sp|P62277|RS13_HUMAN	sp|P62277|RS13_HUMANtr|J3KMX5|J3KMX5_HUMANtr|E9PS50|E9PS50_HUMAN	0.9985	0.00106	13|108	5	2137.17	2137.17	-0.00165	2	1440.1	428.441	428.441	-0.00033	-0.770235	-0.770235	seq77781_88min_hf
GRMHAPGKGLSQSALPYRR	M.n[35.07]GRMHAPGK[162.16]GLSQSALPYRR.S	sp|P62277|RS13_HUMAN	sp|P62277|RS13_HUMANtr|J3KMX5|J3KMX5_HUMANtr|E9PS50|E9PS50_HUMAN	0.9167	0.0456	10|108	5	2149.23	2149.23	-0.003669	2	1440.4	430.854	430.853	-0.0007338	-1.70313	-1.70313	seq77781_88min_hf
GREFGNLTR	M.n[35.07]GREFGNLTR.M	sp|O14949|QCR8_HUMAN	sp|O14949|QCR8_HUMAN	0.9834	0.00285	11|32	3	1082.6	1082.6	-0.001887	2	1441.2	361.875	361.875	-0.000629	-1.73817	-1.73817	seq77781_88min_hf
VHQSVATDGPSSTQPALPKAR	G.n[29.04]VHQSVATDGPSSTQPALPK[156.13]AR.A	sp|O75251|NDUS7_HUMAN	sp|O75251|NDUS7_HUMANtr|A0A087WXF6|A0A087WXF6_HUMANtr|A0A087WTI3|A0A087WTI3_HUMANtr|F5H5N1|F5H5N1_HUMAN	0.9996	0.000329	9|120	4	2202.17	2202.18	-0.001472	1	1447.5	551.551	551.551	-0.000368	-0.66721	-0.66721	seq77781_88min_hf
HRLSPADDELYQRTR	G.n[35.07]HRLSPADDELYQRTR.L	sp|Q9BU61|NDUF3_HUMAN	sp|Q9BU61|NDUF3_HUMAN	0.9998	4.44e-05	11|84	4	1889.99	1889.99	0.000678	1	1448.5	473.505	473.505	0.0001695	0.357968	0.357968	seq77781_88min_hf
VHQSVATDGPSSTQPALPKAR	G.n[35.07]VHQSVATDGPSSTQPALPK[162.16]AR.A	sp|O75251|NDUS7_HUMAN	sp|O75251|NDUS7_HUMANtr|A0A087WXF6|A0A087WXF6_HUMANtr|A0A087WTI3|A0A087WTI3_HUMANtr|F5H5N1|F5H5N1_HUMAN	1	1.35e-05	10|120	4	2214.24	2214.24	-0.002306	1	1449.4	554.567	554.567	-0.00057675	-1.04	-1.04	seq77781_88min_hf
HRLSPADDELYQRTR	G.n[29.04]HRLSPADDELYQRTR.L	sp|Q9BU61|NDUF3_HUMAN	sp|Q9BU61|NDUF3_HUMAN	0.9997	0.000109	12|84	4	1883.96	1883.96	-0.003618	1	1452.4	471.997	471.996	-0.0009045	-1.91633	-1.91633	seq77781_88min_hf
GKVKVGVNGFGR	M.n[29.04]GK[156.13]VK[156.13]VGVNGFGR.L	sp|P04406|G3P_HUMAN	sp|P04406|G3P_HUMAN	1	1.09e-06	12|44	3	1300.8	1300.8	-0.002463	2	1458	434.607	434.606	-0.000821	-1.88907	-1.88907	seq77781_88min_hf
GKVKVGVNGFGR	M.n[35.07]GK[162.16]VK[162.16]VGVNGFGR.L	sp|P04406|G3P_HUMAN	sp|P04406|G3P_HUMAN	1	2.22e-09	14|44	3	1318.89	1318.89	-0.003	2	1458.6	440.638	440.637	-0.001	-2.26944	-2.26944	seq77781_88min_hf
GKVKVGVNGFGR	M.n[35.07]GK[162.16]VK[162.16]VGVNGFGR.L	sp|P04406|G3P_HUMAN	sp|P04406|G3P_HUMAN	0.9948	0.00398	9|66	4	1318.89	1318.89	-0.002575	2	1458.8	330.731	330.73	-0.00064375	-1.94645	-1.94645	seq77781_88min_hf
GKVKVGVNGFGR	M.n[29.04]GK[156.13]VK[156.13]VGVNGFGR.L	sp|P04406|G3P_HUMAN	sp|P04406|G3P_HUMAN	0.9999	4.68e-05	13|66	4	1300.8	1300.8	-0.00272	2	1460.1	326.207	326.206	-0.00068	-2.08457	-2.08457	seq77781_88min_hf
GREFGNLTR	M.n[29.04]GREFGNLTR.M	sp|O14949|QCR8_HUMAN	sp|O14949|QCR8_HUMAN	0.9994	8.63e-05	14|32	3	1076.57	1076.57	-0.002316	2	1461.1	359.865	359.864	-0.000772	-2.14525	-2.14525	seq77781_88min_hf
GREFGNLTR	M.n[35.07]GREFGNLTR.M	sp|O14949|QCR8_HUMAN	sp|O14949|QCR8_HUMAN	0.9696	0.00529	12|32	3	1082.6	1082.6	-0.002436	2	1461.7	361.875	361.875	-0.000812	-2.24387	-2.24387	seq77781_88min_hf
GHQQLYWSHPRKFGQGSR	M.n[35.07]GHQQLYWSHPRK[162.16]FGQGSR.S	sp|P62273|RS29_HUMAN	sp|P62273|RS29_HUMANtr|A0A2R8Y851|A0A2R8Y851_HUMAN	1	2e-06	18|102	5	2237.2	2236.2	0.996684	2	1462.3	448.248	448.447	0.199337	444.504	-2.97292	seq77781_88min_hf
GHQQLYWSHPRKFGQGSR	M.n[29.04]GHQQLYWSHPRK[156.13]FGQGSR.S	sp|P62273|RS29_HUMAN	sp|P62273|RS29_HUMANtr|A0A2R8Y851|A0A2R8Y851_HUMAN	1	3.26e-06	19|102	5	2224.14	2224.14	-0.003411	2	1462.5	445.835	445.835	-0.0006824	-1.53061	-1.53061	seq77781_88min_hf
GHQQLYWSHPRKFGQGSR	M.n[35.07]GHQQLYWSHPRK[162.16]FGQGSR.S	sp|P62273|RS29_HUMAN	sp|P62273|RS29_HUMANtr|A0A2R8Y851|A0A2R8Y851_HUMAN	0.9929	0.000664	12|102	4	2237.2	2236.2	0.995782	2	1464.2	560.058	560.307	0.248945	444.302	-3.37672	seq77781_88min_hf
GHQQLYWSHPRKFGQGSR	M.n[35.07]GHQQLYWSHPRK[162.16]FGQGSR.S	sp|P62273|RS29_HUMAN	sp|P62273|RS29_HUMANtr|A0A2R8Y851|A0A2R8Y851_HUMAN	0.9997	0.000452	16|102	6	2236.2	2236.2	-0.005526	2	1465.5	373.708	373.707	-0.000921	-2.4645	-2.4645	seq77781_88min_hf
GHQQLYWSHPRKFGQGSR	M.n[29.04]GHQQLYWSHPRK[156.13]FGQGSR.S	sp|P62273|RS29_HUMAN	sp|P62273|RS29_HUMANtr|A0A2R8Y851|A0A2R8Y851_HUMAN	1	3.27e-08	21|102	6	2224.13	2224.14	-0.006814	2	1466	371.697	371.696	-0.00113567	-3.05536	-3.05536	seq77781_88min_hf
VHQSVATDGPSSTQPALPKAR	G.n[29.04]VHQSVATDGPSSTQPALPK[156.13]AR.A	sp|O75251|NDUS7_HUMAN	sp|O75251|NDUS7_HUMANtr|A0A087WXF6|A0A087WXF6_HUMANtr|A0A087WTI3|A0A087WTI3_HUMANtr|F5H5N1|F5H5N1_HUMAN	1	2.26e-10	18|120	4	2202.17	2202.18	-0.007032	1	1468.1	551.551	551.549	-0.001758	-3.18738	-3.18738	seq77781_88min_hf
VRYSLDPENPTKSCKSR	M.n[29.04]VRYSLDPENPTK[156.13]SC[160.03]K[156.13]SR.G	sp|P18621|RL17_HUMAN	sp|P18621|RL17_HUMANtr|J3QQT2|J3QQT2_HUMANtr|A0A087WWH0|A0A087WWH0_HUMANtr|A0A087WY81|A0A087WY81_HUMANtr|A0A0A6YYL6|A0A0A6YYL6_HUMANtr|J3KSJ0|J3KSJ0_HUMANtr|J3QS96|J3QS96_HUMANtr|J3KRX5|J3KRX5_HUMANtr|A0A087WXM6|A0A087WXM6_HUMANtr|J3KRB3|J3KRB3_HUMAN	0.9941	0.000864	12|96	5	2121.1	2120.1	0.995879	2	1470.8	425.028	425.227	0.199176	468.399	-3.51341	seq77781_88min_hf
MKASGTLREYKVVGR	-.n[35.07]MK[162.16]ASGTLREYK[162.16]VVGR.C	sp|Q02543|RL18A_HUMAN	sp|Q02543|RL18A_HUMANtr|M0R117|M0R117_HUMAN	0.9954	0.00305	10|84	5	1796.11	1796.12	-0.004675	2	1472.4	360.231	360.23	-0.0009348	-2.59501	-2.59501	seq77781_88min_hf
MKASGTLREYKVVGR	-.n[35.07]MK[162.16]ASGTLREYK[162.16]VVGR.C	sp|Q02543|RL18A_HUMAN	sp|Q02543|RL18A_HUMANtr|M0R117|M0R117_HUMAN	0.9937	0.0011	11|84	4	1796.11	1796.12	-0.006248	2	1473.1	450.037	450.035	-0.001562	-3.47084	-3.47084	seq77781_88min_hf
VRYSLDPENPTKSCKSR	M.n[35.07]VRYSLDPENPTK[162.16]SC[160.03]K[162.16]SR.G	sp|P18621|RL17_HUMAN	sp|P18621|RL17_HUMANtr|J3QQT2|J3QQT2_HUMANtr|A0A087WWH0|A0A087WWH0_HUMANtr|A0A087WY81|A0A087WY81_HUMANtr|A0A0A6YYL6|A0A0A6YYL6_HUMANtr|J3KSJ0|J3KSJ0_HUMANtr|J3QS96|J3QS96_HUMANtr|J3KRX5|J3KRX5_HUMANtr|A0A087WXM6|A0A087WXM6_HUMANtr|J3KRB3|J3KRB3_HUMAN	1	1.71e-06	19|96	5	2138.19	2138.2	-0.005455	2	1476.4	428.647	428.646	-0.001091	-2.54522	-2.54522	seq77781_88min_hf
GKVKVGVNGFGR	M.n[29.04]GK[156.13]VK[156.13]VGVNGFGR.L	sp|P04406|G3P_HUMAN	sp|P04406|G3P_HUMAN	1	3.87e-08	18|44	3	1300.79	1300.8	-0.003403	2	1478.4	434.607	434.605	-0.00113433	-2.61003	-2.61003	seq77781_88min_hf
GKVKVGVNGFGR	M.n[35.07]GK[162.16]VK[162.16]VGVNGFGR.L	sp|P04406|G3P_HUMAN	sp|P04406|G3P_HUMAN	1	1.33e-10	19|44	3	1318.89	1318.89	-0.00382	2	1479	440.638	440.637	-0.00127333	-2.88975	-2.88975	seq77781_88min_hf
GKVKVGVNGFGR	M.n[35.07]GK[162.16]VK[162.16]VGVNGFGR.L	sp|P04406|G3P_HUMAN	sp|P04406|G3P_HUMAN	0.9992	0.000512	12|66	4	1318.89	1318.89	-0.004085	2	1479.9	330.731	330.73	-0.00102125	-3.08787	-3.08787	seq77781_88min_hf
GKVKVGVNGFGR	M.n[29.04]GK[156.13]VK[156.13]VGVNGFGR.L	sp|P04406|G3P_HUMAN	sp|P04406|G3P_HUMAN	0.9999	7.62e-05	11|66	4	1300.79	1300.8	-0.00402	2	1480.6	326.207	326.206	-0.001005	-3.08088	-3.08088	seq77781_88min_hf
GHQQLYWSHPRKFGQGSR	M.n[29.04]GHQQLYWSHPRK[156.13]FGQGSR.S	sp|P62273|RS29_HUMAN	sp|P62273|RS29_HUMANtr|A0A2R8Y851|A0A2R8Y851_HUMAN	1	2.29e-06	17|102	4	2224.13	2224.14	-0.005479	2	1481.1	557.042	557.041	-0.00136975	-2.45898	-2.45898	seq77781_88min_hf
TGYTPDEKLR	M.n[29.04]TGYTPDEK[156.13]LR.L	sp|O95139|NDUB6_HUMAN	sp|O95139|NDUB6_HUMANtr|A0A087WZX2|A0A087WZX2_HUMAN	0.9993	0.000383	10|36	3	1234.65	1234.66	-0.003268	2	1481.8	412.559	412.558	-0.001089	-2.63963	-2.63963	seq77781_88min_hf
IQRTPKIQVYSR	A.n[35.07]IQRTPK[162.16]IQVYSR.H	sp|P61769|B2MG_HUMAN	sp|P61769|B2MG_HUMANtr|F5H6I0|F5H6I0_HUMANsp|B2MG_HUMAN|	0.9998	4.1e-05	9|66	4	1555.98	1555.98	-0.00514	1	1488	390.003	390.002	-0.001285	-3.29486	-3.29486	seq77781_88min_hf
GKAEELHYPLGERR	A.n[35.07]GK[162.16]AEELHYPLGERR.S	sp|Q14257|RCN2_HUMAN	sp|Q14257|RCN2_HUMANtr|A8MXP8|A8MXP8_HUMANtr|H0YL43|H0YL43_HUMAN	0.9504	0.0242	6|78	4	1721.98	1721.98	-0.005376	1	1490.3	431.504	431.502	-0.001344	-3.1147	-3.1147	seq77781_88min_hf
VRYSLDPENPTKSCKSR	M.n[29.04]VRYSLDPENPTK[156.13]SC[160.03]K[156.13]SR.G	sp|P18621|RL17_HUMAN	sp|P18621|RL17_HUMANtr|J3QQT2|J3QQT2_HUMANtr|A0A087WWH0|A0A087WWH0_HUMANtr|A0A087WY81|A0A087WY81_HUMANtr|A0A0A6YYL6|A0A0A6YYL6_HUMANtr|J3KSJ0|J3KSJ0_HUMANtr|J3QS96|J3QS96_HUMANtr|J3KRX5|J3KRX5_HUMANtr|A0A087WXM6|A0A087WXM6_HUMANtr|J3KRB3|J3KRB3_HUMAN	1	2.27e-07	22|96	5	2120.1	2120.1	-0.004526	2	1491.2	425.028	425.027	-0.0009052	-2.12975	-2.12975	seq77781_88min_hf
GHQQLYWSHPR	M.n[29.04]GHQQLYWSHPR.K	sp|P62273|RS29_HUMAN	sp|P62273|RS29_HUMANtr|A0A2R8Y851|A0A2R8Y851_HUMAN	1	4.05e-06	13|40	3	1435.71	1435.71	-0.003765	2	1491.3	479.578	479.576	-0.001255	-2.61689	-2.61689	seq77781_88min_hf
GHQQLYWSHPR	M.n[29.04]GHQQLYWSHPR.K	sp|P62273|RS29_HUMAN	sp|P62273|RS29_HUMANtr|A0A2R8Y851|A0A2R8Y851_HUMAN	1	1.58e-06	16|60	4	1435.71	1435.71	-0.00402	2	1492.5	359.935	359.934	-0.00100475	-2.79148	-2.79148	seq77781_88min_hf
VRYSLDPENPTKSCKSR	M.n[29.04]VRYSLDPENPTK[156.13]SC[160.03]K[156.13]SR.G	sp|P18621|RL17_HUMAN	sp|P18621|RL17_HUMANtr|J3QQT2|J3QQT2_HUMANtr|A0A087WWH0|A0A087WWH0_HUMANtr|A0A087WY81|A0A087WY81_HUMANtr|A0A0A6YYL6|A0A0A6YYL6_HUMANtr|J3KSJ0|J3KSJ0_HUMANtr|J3QS96|J3QS96_HUMANtr|J3KRX5|J3KRX5_HUMANtr|A0A087WXM6|A0A087WXM6_HUMANtr|J3KRB3|J3KRB3_HUMAN	1	3.89e-06	20|96	4	2120.1	2120.1	-0.0033	2	1493	531.033	531.033	-0.000825	-1.55358	-1.55358	seq77781_88min_hf
MKASGTLREYKVVGR	-.n[29.04]MK[156.13]ASGTLREYK[156.13]VVGR.C	sp|Q02543|RL18A_HUMAN	sp|Q02543|RL18A_HUMANtr|M0R117|M0R117_HUMAN	0.9995	0.00033	16|84	5	1778.02	1778.02	-0.004055	2	1493.6	356.612	356.611	-0.0008108	-2.27362	-2.27362	seq77781_88min_hf
VRYSLDPENPTKSCKSR	M.n[35.07]VRYSLDPENPTK[162.16]SC[160.03]K[162.16]SR.G	sp|P18621|RL17_HUMAN	sp|P18621|RL17_HUMANtr|J3QQT2|J3QQT2_HUMANtr|A0A087WWH0|A0A087WWH0_HUMANtr|A0A087WY81|A0A087WY81_HUMANtr|A0A0A6YYL6|A0A0A6YYL6_HUMANtr|J3KSJ0|J3KSJ0_HUMANtr|J3QS96|J3QS96_HUMANtr|J3KRX5|J3KRX5_HUMANtr|A0A087WXM6|A0A087WXM6_HUMANtr|J3KRB3|J3KRB3_HUMAN	0.9636	0.00488	19|96	4	2139.2	2138.2	0.996938	2	1493.7	535.557	535.807	0.249235	465.158	-2.99175	seq77781_88min_hf
MKASGTLREYKVVGR	-.n[35.07]MK[162.16]ASGTLREYK[162.16]VVGR.C	sp|Q02543|RL18A_HUMAN	sp|Q02543|RL18A_HUMANtr|M0R117|M0R117_HUMAN	0.914	0.027	13|84	4	1796.12	1796.12	-0.004051	2	1493.7	450.037	450.036	-0.00101275	-2.25038	-2.25038	seq77781_88min_hf
GHQQLYWSHPR	M.n[35.07]GHQQLYWSHPR.K	sp|P62273|RS29_HUMAN	sp|P62273|RS29_HUMANtr|A0A2R8Y851|A0A2R8Y851_HUMAN	0.9972	0.00167	17|40	3	1441.74	1441.74	-0.00194	2	1495	481.588	481.588	-0.000646667	-1.34278	-1.34278	seq77781_88min_hf
VDRSNFKTCEESSFCKR	A.n[29.04]VDRSNFK[156.13]TC[160.03]EESSFC[160.03]K[156.13]R.Q	sp|Q14697|GANAB_HUMAN	sp|Q14697|GANAB_HUMAN	0.997	0.000534	8|96	4	2234.06	2233.06	0.997057	1	1495.1	559.273	559.522	0.249264	445.495	-2.81177	seq77781_88min_hf
VRYSLDPENPTKSCKSR	M.n[35.07]VRYSLDPENPTK[162.16]SC[160.03]K[162.16]SR.G	sp|P18621|RL17_HUMAN	sp|P18621|RL17_HUMANtr|J3QQT2|J3QQT2_HUMANtr|A0A087WWH0|A0A087WWH0_HUMANtr|A0A087WY81|A0A087WY81_HUMANtr|A0A0A6YYL6|A0A0A6YYL6_HUMANtr|J3KSJ0|J3KSJ0_HUMANtr|J3QS96|J3QS96_HUMANtr|J3KRX5|J3KRX5_HUMANtr|A0A087WXM6|A0A087WXM6_HUMANtr|J3KRB3|J3KRB3_HUMAN	0.9992	0.00024	20|96	5	2138.19	2138.2	-0.007439	2	1496.7	428.647	428.646	-0.0014878	-3.47093	-3.47093	seq77781_88min_hf
GHQQLYWSHPR	M.n[35.07]GHQQLYWSHPR.K	sp|P62273|RS29_HUMAN	sp|P62273|RS29_HUMANtr|A0A2R8Y851|A0A2R8Y851_HUMAN	0.9998	0.000139	17|60	4	1441.74	1441.74	-0.002784	2	1496.9	361.443	361.442	-0.000696	-1.92562	-1.92562	seq77781_88min_hf
IQRTPKIQVYSR	A.n[29.04]IQRTPK[156.13]IQVYSR.H	sp|P61769|B2MG_HUMAN	sp|P61769|B2MG_HUMANtr|F5H6I0|F5H6I0_HUMANsp|B2MG_HUMAN|	0.9965	0.00129	11|66	4	1543.92	1543.92	-0.003843	1	1497.6	386.987	386.986	-0.00096075	-2.48265	-2.48265	seq77781_88min_hf
GKVKVGVNGFGR	M.n[29.04]GK[156.13]VK[156.13]VGVNGFGR.L	sp|P04406|G3P_HUMAN	sp|P04406|G3P_HUMAN	1	1e-06	15|44	3	1300.8	1300.8	-0.002529	2	1498.8	434.607	434.606	-0.000843	-1.93969	-1.93969	seq77781_88min_hf
VDRSNFKTCEESSFCKR	A.n[29.04]VDRSNFK[156.13]TC[160.03]EESSFC[160.03]K[156.13]R.Q	sp|Q14697|GANAB_HUMAN	sp|Q14697|GANAB_HUMAN	0.9999	6.19e-05	17|96	5	2233.06	2233.06	-0.004961	1	1499	447.62	447.619	-0.0009922	-2.21662	-2.21662	seq77781_88min_hf
VRYSLDPENPTKSCKSR	M.n[29.04]VRYSLDPENPTK[156.13]SC[160.03]K[156.13]SR.G	sp|P18621|RL17_HUMAN	sp|P18621|RL17_HUMANtr|J3QQT2|J3QQT2_HUMANtr|A0A087WWH0|A0A087WWH0_HUMANtr|A0A087WY81|A0A087WY81_HUMANtr|A0A0A6YYL6|A0A0A6YYL6_HUMANtr|J3KSJ0|J3KSJ0_HUMANtr|J3QS96|J3QS96_HUMANtr|J3KRX5|J3KRX5_HUMANtr|A0A087WXM6|A0A087WXM6_HUMANtr|J3KRB3|J3KRB3_HUMAN	0.9991	0.000146	11|64	3	2120.1	2120.1	-0.004196	2	1499.4	707.709	707.707	-0.00139867	-1.97633	-1.97633	seq77781_88min_hf
GHQQLYWSHPR	M.n[29.04]GHQQLYWSHPR.K	sp|P62273|RS29_HUMAN	sp|P62273|RS29_HUMANtr|A0A2R8Y851|A0A2R8Y851_HUMAN	0.9981	9.9e-05	9|20	2	1435.71	1435.71	-0.003545	2	1500.7	718.863	718.861	-0.0017725	-2.46571	-2.46571	seq77781_88min_hf
GKVKVGVNGFGR	M.n[29.04]GK[156.13]VK[156.13]VGVNGFGR.L	sp|P04406|G3P_HUMAN	sp|P04406|G3P_HUMAN	0.9536	0.00524	8|66	4	1301.8	1300.8	0.998394	2	1501.3	326.207	326.456	0.249598	764.569	-3.7953	seq77781_88min_hf
GHQQLYWSHPR	M.n[29.04]GHQQLYWSHPR.K	sp|P62273|RS29_HUMAN	sp|P62273|RS29_HUMANtr|A0A2R8Y851|A0A2R8Y851_HUMAN	1	7.27e-07	18|40	3	1435.71	1435.71	-0.001684	2	1511.8	479.578	479.577	-0.000561333	-1.17048	-1.17048	seq77781_88min_hf
GHQQLYWSHPR	M.n[29.04]GHQQLYWSHPR.K	sp|P62273|RS29_HUMAN	sp|P62273|RS29_HUMANtr|A0A2R8Y851|A0A2R8Y851_HUMAN	1	2.96e-06	18|60	4	1435.71	1435.71	-0.001307	2	1513.4	359.935	359.935	-0.00032675	-0.907804	-0.907804	seq77781_88min_hf
VRYSLDPENPTKSCKSR	M.n[29.04]VRYSLDPENPTK[156.13]SC[160.03]K[156.13]SR.G	sp|P18621|RL17_HUMAN	sp|P18621|RL17_HUMANtr|J3QQT2|J3QQT2_HUMANtr|A0A087WWH0|A0A087WWH0_HUMANtr|A0A087WY81|A0A087WY81_HUMANtr|A0A0A6YYL6|A0A0A6YYL6_HUMANtr|J3KSJ0|J3KSJ0_HUMANtr|J3QS96|J3QS96_HUMANtr|J3KRX5|J3KRX5_HUMANtr|A0A087WXM6|A0A087WXM6_HUMANtr|J3KRB3|J3KRB3_HUMAN	0.9955	0.00166	15|96	4	2120.1	2120.1	-0.002119	2	1513.5	531.033	531.033	-0.00052975	-0.997584	-0.997584	seq77781_88min_hf
GHQQLYWSHPR	M.n[35.07]GHQQLYWSHPR.K	sp|P62273|RS29_HUMAN	sp|P62273|RS29_HUMANtr|A0A2R8Y851|A0A2R8Y851_HUMAN	1	6.35e-08	19|40	3	1441.74	1441.74	-0.001303	2	1515.6	481.588	481.588	-0.000434333	-0.901878	-0.901878	seq77781_88min_hf
GSGMCKAGFAGDDAPR	N.n[29.04]GSGMC[160.03]K[156.13]AGFAGDDAPR.A	sp|P0CG38|POTEI_HUMAN	sp|P0CG38|POTEI_HUMANsp|P0CG39|POTEJ_HUMANsp|Q6S8J3|POTEE_HUMANsp|A5A3E0|POTEF_HUMANsp|P60709|ACTB_HUMANsp|P63261|ACTG_HUMANtr|J3KT65|J3KT65_HUMANtr|C9JZR7|C9JZR7_HUMANtr|I3L4N8|I3L4N8_HUMANtr|K7EM38|K7EM38_HUMANtr|C9JTX5|C9JTX5_HUMANtr|I3L1U9|I3L1U9_HUMANtr|C9JUM1|C9JUM1_HUMANtr|I3L3I0|I3L3I0_HUMANtr|I3L3R2|I3L3R2_HUMANtr|A0A2R8YGF8|A0A2R8YGF8_HUMANtr|A0A2R8Y793|A0A2R8Y793_HUMANtr|E7EVS6|E7EVS6_…	1	4.22e-08	20|60	3	1651.74	1651.74	-0.002344	1	1516.7	551.589	551.588	-0.000781333	-1.41652	-1.41652	seq77781_88min_hf
GHQQLYWSHPR	M.n[35.07]GHQQLYWSHPR.K	sp|P62273|RS29_HUMAN	sp|P62273|RS29_HUMANtr|A0A2R8Y851|A0A2R8Y851_HUMAN	0.9999	7.76e-05	16|60	4	1441.74	1441.74	-0.000481	2	1517.3	361.443	361.443	-0.00012025	-0.332694	-0.332694	seq77781_88min_hf
DIIHNENMR	N.n[35.07]DIIHNENMR.Q	sp|P15311|EZRI_HUMAN	sp|P15311|EZRI_HUMANtr|E7EQR4|E7EQR4_HUMAN	0.9916	0.00293	7|32	3	1174.6	1174.6	0.00053	1	1522.7	392.54	392.54	0.000176667	0.45006	0.45006	seq77781_88min_hf
GVMPSHFSR	N.n[29.04]GVMPSHFSR.G	sp|P39019|RS19_HUMAN	sp|P39019|RS19_HUMANtr|A0A075B6E2|A0A075B6E2_HUMAN	0.9695	0.0183	6|32	3	1044.52	1044.52	-0.001967	1	1525	349.18	349.179	-0.000656	-1.87869	-1.87869	seq77781_88min_hf
GFVKVVKNKAYFKR	M.n[29.04]GFVK[156.13]VVK[156.13]NK[156.13]AYFK[156.13]R.Y	sp|P46777|RL5_HUMAN	sp|P46777|RL5_HUMANtr|A0A2R8Y4A2|A0A2R8Y4A2_HUMANtr|R4GNJ2|R4GNJ2_HUMAN	0.997	0.00234	19|78	4	1823.15	1823.15	-0.000927	2	1531.9	456.796	456.796	-0.00023175	-0.507338	-0.507338	seq77781_88min_hf
GHQQLYWSHPR	M.n[29.04]GHQQLYWSHPR.K	sp|P62273|RS29_HUMAN	sp|P62273|RS29_HUMANtr|A0A2R8Y851|A0A2R8Y851_HUMAN	0.9987	0.000785	8|40	3	1435.71	1435.71	-0.000627	2	1532.3	479.578	479.577	-0.000209	-0.4358	-0.4358	seq77781_88min_hf
GHQQLYWSHPR	M.n[29.04]GHQQLYWSHPR.K	sp|P62273|RS29_HUMAN	sp|P62273|RS29_HUMANtr|A0A2R8Y851|A0A2R8Y851_HUMAN	1	1.19e-05	14|60	4	1435.71	1435.71	-0.002719	2	1533.7	359.935	359.934	-0.00067975	-1.88854	-1.88854	seq77781_88min_hf
LTPTHYLTKHDVER	A.n[29.04]LTPTHYLTK[156.13]HDVER.L	sp|P04844|RPN2_HUMAN	sp|P04844|RPN2_HUMANtr|Q5JYR7|Q5JYR7_HUMAN	0.9989	0.000905	9|78	5	1764.95	1764.95	-0.000758	1	1548	353.998	353.998	-0.0001516	-0.428252	-0.428252	seq77781_88min_hf
GFVKVVKNKAYFKR	M.n[29.04]GFVK[156.13]VVK[156.13]NK[156.13]AYFK[156.13]R.Y	sp|P46777|RL5_HUMAN	sp|P46777|RL5_HUMANtr|A0A2R8Y4A2|A0A2R8Y4A2_HUMANtr|R4GNJ2|R4GNJ2_HUMAN	0.9901	0.00704	16|78	5	1823.15	1823.15	-0.001403	2	1549.3	365.638	365.638	-0.0002806	-0.767426	-0.767426	seq77781_88min_hf
GFVKVVKNKAYFKR	M.n[29.04]GFVK[156.13]VVK[156.13]NK[156.13]AYFK[156.13]R.Y	sp|P46777|RL5_HUMAN	sp|P46777|RL5_HUMANtr|A0A2R8Y4A2|A0A2R8Y4A2_HUMANtr|R4GNJ2|R4GNJ2_HUMAN	0.9999	0.000125	14|78	4	1823.15	1823.15	-0.001302	2	1552	456.796	456.796	-0.00032525	-0.712025	-0.712025	seq77781_88min_hf
LTPTHYLTKHDVER	A.n[29.04]LTPTHYLTK[156.13]HDVER.L	sp|P04844|RPN2_HUMAN	sp|P04844|RPN2_HUMANtr|Q5JYR7|Q5JYR7_HUMAN	1	1.44e-08	25|78	4	1764.95	1764.95	-0.002034	1	1558.4	442.245	442.245	-0.0005085	-1.14982	-1.14982	seq77781_88min_hf
LTPTHYLTKHDVER	A.n[35.07]LTPTHYLTK[162.16]HDVER.L	sp|P04844|RPN2_HUMAN	sp|P04844|RPN2_HUMANtr|Q5JYR7|Q5JYR7_HUMAN	0.9993	0.000626	14|78	4	1777.01	1777.02	-0.002243	1	1558.5	445.261	445.261	-0.000561	-1.25994	-1.25994	seq77781_88min_hf
TVASPSGDYAISVR	L.n[29.04]TVASPSGDYAISVR.N	sp|Q9NVC6|MED17_HUMAN	sp|Q9NVC6|MED17_HUMANtr|A0A1W2PNW7|A0A1W2PNW7_HUMANtr|A0A1W2PRB8|A0A1W2PRB8_HUMAN	0.9537	0.0278	5|52	3	1449.75	1449.75	-0.000793	1	1570.3	484.256	484.256	-0.000264	-0.545166	-0.545166	seq77781_88min_hf
TVGKSSKMLQHIDYR	M.n[35.07]TVGK[162.16]SSK[162.16]MLQHIDYR.M	sp|P63162|RSMN_HUMAN	sp|P63162|RSMN_HUMANsp|P14678|RSMB_HUMANtr|J3QLE5|J3QLE5_HUMANtr|S4R3P3|S4R3P3_HUMANtr|J3KRY3|J3KRY3_HUMAN	0.9886	0.00822	7|84	4	1864.11	1864.11	-0.000961	2	1573.1	467.035	467.034	-0.00024025	-0.514416	-0.514416	seq77781_88min_hf
TVGKSSKMLQHIDYR	M.n[29.04]TVGK[156.13]SSK[156.13]MLQHIDYR.M	sp|P63162|RSMN_HUMAN	sp|P63162|RSMN_HUMANsp|P14678|RSMB_HUMANtr|J3QLE5|J3QLE5_HUMANtr|S4R3P3|S4R3P3_HUMANtr|J3KRY3|J3KRY3_HUMAN	0.9879	0.00847	11|84	5	1846.01	1846.01	-0.00327	2	1576.9	370.21	370.209	-0.000654	-1.76657	-1.76657	seq77781_88min_hf
TVGKSSKMLQHIDYR	M.n[29.04]TVGK[156.13]SSK[156.13]MLQHIDYR.M	sp|P63162|RSMN_HUMAN	sp|P63162|RSMN_HUMANsp|P14678|RSMB_HUMANtr|J3QLE5|J3QLE5_HUMANtr|S4R3P3|S4R3P3_HUMANtr|J3KRY3|J3KRY3_HUMAN	0.9878	0.00877	16|84	4	1846.01	1846.01	-0.002055	2	1579.7	462.511	462.51	-0.000514	-1.11133	-1.11133	seq77781_88min_hf
HRLSPADDELYQR	G.n[35.07]HRLSPADDELYQR.T	sp|Q9BU61|NDUF3_HUMAN	sp|Q9BU61|NDUF3_HUMAN	0.9999	1.95e-05	14|48	3	1632.84	1632.84	-8.3e-05	1	1580.2	545.288	545.288	-2.73333e-05	-0.0501264	-0.0501264	seq77781_88min_hf
HRLSPADDELYQR	G.n[29.04]HRLSPADDELYQR.T	sp|Q9BU61|NDUF3_HUMAN	sp|Q9BU61|NDUF3_HUMAN	1	5.03e-09	19|48	3	1626.81	1626.81	-0.002103	1	1581.4	543.278	543.277	-0.000701	-1.29032	-1.29032	seq77781_88min_hf
GKVKVGVNGFGR	M.n[35.07]GK[162.16]VK[162.16]VGVNGFGR.L	sp|P04406|G3P_HUMAN	sp|P04406|G3P_HUMAN	0.9516	0.000179	13|66	4	1319.87	1318.89	0.981101	2	1584	330.731	330.976	0.245275	741.067	-16.8056	seq77781_88min_hf
ALRYPMAVGLNKGHKVTKNVSKPR	M.n[29.04]ALRYPMAVGLNK[156.13]GHK[156.13]VTK[156.13]NVSK[156.13]PR.H	sp|Q9Y3U8|RL36_HUMAN	sp|Q9Y3U8|RL36_HUMANtr|J3QSB5|J3QSB5_HUMANtr|J3KTD3|J3KTD3_HUMAN	1	6.14e-05	16|138	6	2803.67	2803.67	-0.00631	2	1592.4	468.286	468.285	-0.00105167	-2.24578	-2.24578	seq77781_88min_hf
YRPGTVALR	R.n[29.04]YRPGTVALR.E	sp|Q16695|H31T_HUMAN	sp|Q16695|H31T_HUMANsp|Q71DI3|H32_HUMANsp|Q6NXT2|H3C_HUMANsp|P84243|H33_HUMANsp|P68431|H31_HUMANtr|K7ES00|K7ES00_HUMANtr|K7EP01|K7EP01_HUMANtr|K7EMV3|K7EMV3_HUMANtr|K7EK07|K7EK07_HUMANtr|B4DEB1|B4DEB1_HUMANtr|Q5TEC6|Q5TEC6_HUMAN	0.9897	0.0062	7|32	3	1059.62	1059.62	-0.002712	2	1594.8	354.214	354.213	-0.000903667	-2.5512	-2.5512	seq77781_88min_hf
DENEHQLSLR	N.n[29.04]DENEHQLSLR.T	sp|P06748|NPM_HUMAN	sp|P06748|NPM_HUMANtr|E5RGW4|E5RGW4_HUMAN	0.9999	5.22e-05	11|36	3	1267.61	1267.62	-0.003566	1	1595.7	423.546	423.545	-0.00118867	-2.80647	-2.80647	seq77781_88min_hf
MRECISIH	-.n[35.07]MREC[160.03]ISIH.V	sp|Q71U36|TBA1A_HUMAN	sp|Q71U36|TBA1A_HUMANsp|P68363|TBA1B_HUMANsp|P0DPH8|TBA3D_HUMANsp|A6NHL2|TBAL3_HUMANsp|Q6PEY2|TBA3E_HUMANsp|Q9BQE3|TBA1C_HUMANsp|P0DPH7|TBA3C_HUMANtr|F8W0F6|F8W0F6_HUMANtr|A0A1W2PQM2|A0A1W2PQM2_HUMANtr|F8VVB9|F8VVB9_HUMANtr|F8VS66|F8VS66_HUMAN	0.9608	0.00588	8|28	3	1078.54	1078.55	-0.003224	1	1607.7	360.523	360.522	-0.00107467	-2.98086	-2.98086	seq77781_88min_hf
ALRYPMAVGLNKGHKVTKNVSKPR	M.n[29.04]ALRYPMAVGLNK[156.13]GHK[156.13]VTK[156.13]NVSK[156.13]PR.H	sp|Q9Y3U8|RL36_HUMAN	sp|Q9Y3U8|RL36_HUMANtr|J3QSB5|J3QSB5_HUMANtr|J3KTD3|J3KTD3_HUMAN	1	2.49e-05	23|138	6	2803.67	2803.67	-0.003849	2	1612.7	468.286	468.286	-0.0006415	-1.36989	-1.36989	seq77781_88min_hf
TRTHINYGVKGDVAVVR	L.n[29.04]TRTHINYGVK[156.13]GDVAVVR.L	sp|P40939|ECHA_HUMAN	sp|P40939|ECHA_HUMANtr|A0A2R8YG21|A0A2R8YG21_HUMANtr|A0A2R8Y4F5|A0A2R8Y4F5_HUMANtr|H0YFD6|H0YFD6_HUMANtr|A0A2R8Y688|A0A2R8Y688_HUMAN	1	1.57e-07	10|96	4	1940.09	1940.1	-0.001515	1	1613.8	486.031	486.031	-0.00037875	-0.779272	-0.779272	seq77781_88min_hf
ALRYPMAVGLNKGHKVTKNVSKPR	M.n[29.04]ALRYPMAVGLNK[156.13]GHK[156.13]VTK[156.13]NVSK[156.13]PR.H	sp|Q9Y3U8|RL36_HUMAN	sp|Q9Y3U8|RL36_HUMANtr|J3QSB5|J3QSB5_HUMANtr|J3KTD3|J3KTD3_HUMAN	0.9935	0.00421	12|138	5	2803.67	2803.67	-0.006395	2	1614.1	561.742	561.741	-0.001279	-2.27685	-2.27685	seq77781_88min_hf
TRTHINYGVKGDVAVVR	L.n[35.07]TRTHINYGVK[162.16]GDVAVVR.L	sp|P40939|ECHA_HUMAN	sp|P40939|ECHA_HUMANtr|A0A2R8YG21|A0A2R8YG21_HUMANtr|A0A2R8Y4F5|A0A2R8Y4F5_HUMANtr|H0YFD6|H0YFD6_HUMANtr|A0A2R8Y688|A0A2R8Y688_HUMAN	0.9991	0.000344	11|96	4	1952.16	1952.16	-0.00326	1	1617.7	489.047	489.046	-0.000815	-1.66651	-1.66651	seq77781_88min_hf
VQGWETEERPR	A.n[29.04]VQGWETEERPR.T	sp|Q13162|PRDX4_HUMAN	sp|Q13162|PRDX4_HUMANtr|A6NG45|A6NG45_HUMAN	0.9998	8e-05	11|40	3	1413.7	1413.7	-0.001471	1	1622.9	472.241	472.24	-0.000490333	-1.03831	-1.03831	seq77781_88min_hf
ALRYPMAVGLNKGHKVTKNVSKPR	M.n[29.04]ALRYPMAVGLNK[156.13]GHK[156.13]VTK[156.13]NVSK[156.13]PR.H	sp|Q9Y3U8|RL36_HUMAN	sp|Q9Y3U8|RL36_HUMANtr|J3QSB5|J3QSB5_HUMANtr|J3KTD3|J3KTD3_HUMAN	1	2.14e-05	16|138	6	2804.68	2803.67	1.00289	2	1633.5	468.286	468.453	0.167149	356.81	-0.162236	seq77781_88min_hf
SGYHPVAPLGSR	Q.n[29.04]SGYHPVAPLGSR.L	sp|Q9H825|METL8_HUMAN	sp|Q9H825|METL8_HUMANtr|E7ETE0|E7ETE0_HUMANtr|C9J3F1|C9J3F1_HUMANtr|B5ME25|B5ME25_HUMANtr|C9J6U8|C9J6U8_HUMANtr|C9JE69|C9JE69_HUMANtr|B3KW44|B3KW44_HUMAN	1	9.8e-07	11|44	3	1267.67	1267.67	0.000587	1	1635.2	423.563	423.563	0.000195667	0.461954	0.461954	seq77781_88min_hf
MKFNPFVTSDRSKNRKR	-.n[29.04]MK[156.13]FNPFVTSDRSK[156.13]NRK[156.13]R.H	sp|P61254|RL26_HUMAN	sp|P61254|RL26_HUMANsp|Q9UNX3|RL26L_HUMANtr|J3KSS0|J3KSS0_HUMANtr|E5RHH1|E5RHH1_HUMANtr|E5RIT6|E5RIT6_HUMANtr|J3QQQ9|J3QQQ9_HUMANtr|J3QRI7|J3QRI7_HUMANtr|J3QQV1|J3QQV1_HUMAN	0.9608	0.00536	10|96	5	2223.25	2222.25	1.00472	2	1637.2	445.457	445.658	0.200945	450.895	0.616168	seq77781_88min_hf
AHEFTVYR	A.n[35.07]AHEFTVYR.M	sp|Q969V3|NCLN_HUMAN	sp|Q969V3|NCLN_HUMANtr|K7ENM2|K7ENM2_HUMAN	0.9168	0.034	7|28	3	1055.56	1055.56	0.00036	1	1659.5	352.861	352.861	0.00012	0.340077	0.340077	seq77781_88min_hf
APSRNGMVLKPHFHKDWQR	M.n[29.04]APSRNGMVLK[156.13]PHFHK[156.13]DWQR.R	sp|P26373|RL13_HUMAN	sp|P26373|RL13_HUMANtr|H3BTH3|H3BTH3_HUMANtr|J3QSB4|J3QSB4_HUMAN	1	1.61e-05	8|108	6	2387.28	2387.28	-0.002473	2	1674.6	398.887	398.887	-0.000412167	-1.03329	-1.03329	seq77781_88min_hf
MQPASAKWYDRR	-.n[35.07]MQPASAK[162.16]WYDRR.D	sp|Q15185|TEBP_HUMAN	sp|Q15185|TEBP_HUMANtr|B4DDC6|B4DDC6_HUMAN	0.9686	0.0211	12|66	4	1575.86	1575.86	-0.003483	2	1682.1	394.973	394.972	-0.00087075	-2.20459	-2.20459	seq77781_88min_hf
GRMHAPGKGLSQSALPYR	M.n[29.04]GRMHAPGK[156.13]GLSQSALPYR.R	sp|P62277|RS13_HUMAN	sp|P62277|RS13_HUMANtr|J3KMX5|J3KMX5_HUMANtr|E9PS50|E9PS50_HUMAN	1	1.38e-06	20|102	4	1981.06	1981.07	-0.003132	2	1684.7	496.274	496.273	-0.000783	-1.57776	-1.57776	seq77781_88min_hf
GKVKVGVNGFGR	M.n[35.07]GK[162.16]VK[162.16]VGVNGFGR.L	sp|P04406|G3P_HUMAN	sp|P04406|G3P_HUMAN	0.916	0.000324	9|66	4	1319.87	1318.89	0.980567	2	1688	330.731	330.976	0.245142	740.664	-17.209	seq77781_88min_hf
QKTGTAEMSSILEER	L.n[29.04]QK[156.13]TGTAEM[147.04]SSILEER.L	sp|P25705|ATPA_HUMAN	sp|P25705|ATPA_HUMANtr|K7ESA0|K7ESA0_HUMANtr|K7ERX7|K7ERX7_HUMAN	0.9995	0.000256	10|56	3	1750.87	1750.88	-0.005069	1	1700.3	584.633	584.631	-0.00169	-2.89071	-2.89071	seq77781_88min_hf
MKFNPFVTSDRSKNR	-.n[29.04]M[147.04]K[156.13]FNPFVTSDRSK[156.13]NR.K	sp|P61254|RL26_HUMAN	sp|P61254|RL26_HUMANsp|Q9UNX3|RL26L_HUMANtr|J3KSS0|J3KSS0_HUMANtr|E5RHH1|E5RHH1_HUMANtr|E5RIT6|E5RIT6_HUMANtr|J3QQQ9|J3QQQ9_HUMANtr|J3QRI7|J3QRI7_HUMANtr|J3QQV1|J3QQV1_HUMAN	0.9941	0.00215	14|84	4	1926.01	1926.01	-0.004824	2	1701.9	482.511	482.51	-0.00120625	-2.49995	-2.49995	seq77781_88min_hf
QKTGTAEMSSILEER	L.n[35.07]QK[162.16]TGTAEM[147.04]SSILEER.L	sp|P25705|ATPA_HUMAN	sp|P25705|ATPA_HUMANtr|K7ESA0|K7ESA0_HUMANtr|K7ERX7|K7ERX7_HUMAN	0.9983	0.00091	10|56	3	1762.94	1762.94	-0.005166	1	1702.7	588.654	588.652	-0.001722	-2.92533	-2.92533	seq77781_88min_hf
GRMHAPGKGLSQSALPYR	M.n[29.04]GRMHAPGK[156.13]GLSQSALPYR.R	sp|P62277|RS13_HUMAN	sp|P62277|RS13_HUMANtr|J3KMX5|J3KMX5_HUMANtr|E9PS50|E9PS50_HUMAN	0.9926	0.00265	10|102	4	1981.06	1981.07	-0.004927	2	1705.2	496.274	496.273	-0.00123175	-2.482	-2.482	seq77781_88min_hf
AHAGEYGAEALER	G.n[29.04]AHAGEYGAEALER.M	sp|P69905|HBA_HUMAN	sp|P69905|HBA_HUMANtr|A0A2R8Y7C0|A0A2R8Y7C0_HUMANsp|HBA_HUMAN|	0.9888	0.00673	8|48	3	1400.67	1400.67	-0.003199	1	1716.1	467.897	467.896	-0.00106633	-2.279	-2.279	seq77781_88min_hf
QKTGTAEMSSILEER	L.n[29.04]QK[156.13]TGTAEM[147.04]SSILEER.L	sp|P25705|ATPA_HUMAN	sp|P25705|ATPA_HUMANtr|K7ESA0|K7ESA0_HUMANtr|K7ERX7|K7ERX7_HUMAN	0.9998	8.53e-05	12|56	3	1750.87	1750.88	-0.003055	1	1720.7	584.633	584.632	-0.00101833	-1.74184	-1.74184	seq77781_88min_hf
MKFNPFVTSDRSKNR	-.n[29.04]M[147.04]K[156.13]FNPFVTSDRSK[156.13]NR.K	sp|P61254|RL26_HUMAN	sp|P61254|RL26_HUMANsp|Q9UNX3|RL26L_HUMANtr|J3KSS0|J3KSS0_HUMANtr|E5RHH1|E5RHH1_HUMANtr|E5RIT6|E5RIT6_HUMANtr|J3QQQ9|J3QQQ9_HUMANtr|J3QRI7|J3QRI7_HUMANtr|J3QQV1|J3QQV1_HUMAN	0.9856	0.0088	12|84	5	1926.01	1926.01	-0.004013	2	1730.3	386.21	386.209	-0.0008028	-2.07867	-2.07867	seq77781_88min_hf
VREGGAAMAAGESMAQR	G.n[29.04]VREGGAAMAAGESMAQR.M	sp|Q9Y3B8|ORN_HUMAN	sp|Q9Y3B8|ORN_HUMANtr|F5H7P1|F5H7P1_HUMANtr|H0YGR4|H0YGR4_HUMANtr|H0YG37|H0YG37_HUMANtr|F5H784|F5H784_HUMANtr|Q9BTR4|Q9BTR4_HUMANtr|F5GYG5|F5GYG5_HUMANtr|F5H6P8|F5H6P8_HUMAN	0.9804	0.00195	12|64	3	1719.82	1718.82	1.0027	1	1775.3	573.947	574.281	0.334233	582.002	-0.378444	seq77781_88min_hf
VREGGAAMAAGESMAQR	G.n[35.07]VREGGAAMAAGESMAQR.M	sp|Q9Y3B8|ORN_HUMAN	sp|Q9Y3B8|ORN_HUMANtr|F5H7P1|F5H7P1_HUMANtr|H0YGR4|H0YGR4_HUMANtr|H0YG37|H0YG37_HUMANtr|F5H784|F5H784_HUMANtr|Q9BTR4|Q9BTR4_HUMANtr|F5GYG5|F5GYG5_HUMANtr|F5H6P8|F5H6P8_HUMAN	0.9687	0.00545	9|64	3	1724.85	1724.85	-0.002141	1	1778.3	575.958	575.957	-0.000714	-1.23968	-1.23968	seq77781_88min_hf
MKPILLQGHER	-.n[35.07]MK[162.16]PILLQGHER.S	sp|Q13347|EIF3I_HUMAN	sp|Q13347|EIF3I_HUMANtr|Q5TFK1|Q5TFK1_HUMAN	0.9999	6.37e-05	7|60	4	1388.86	1388.86	-0.001758	2	1794.8	348.222	348.222	-0.00043975	-1.26284	-1.26284	seq77781_88min_hf
DGVGGDPAVALPHRR	G.n[29.04]DGVGGDPAVALPHRR.F	sp|P49257|LMAN1_HUMAN	sp|P49257|LMAN1_HUMAN	0.9997	0.000285	10|84	4	1543.82	1543.82	-0.003495	1	1798.6	386.963	386.962	-0.00087375	-2.25797	-2.25797	seq77781_88min_hf
GKVKVGVNGFGRIGR	M.n[35.07]GK[162.16]VK[162.16]VGVNGFGRIGR.L	sp|P04406|G3P_HUMAN	sp|P04406|G3P_HUMAN	0.9925	0.00268	9|84	4	1645.1	1645.1	-0.003328	2	1799.8	412.282	412.281	-0.000832	-2.01804	-2.01804	seq77781_88min_hf
MKPILLQGHER	-.n[35.07]MK[162.16]PILLQGHER.S	sp|Q13347|EIF3I_HUMAN	sp|Q13347|EIF3I_HUMANtr|Q5TFK1|Q5TFK1_HUMAN	0.9998	9.4e-05	7|40	3	1388.86	1388.86	-0.00302	2	1799.9	463.961	463.96	-0.00100667	-2.16973	-2.16973	seq77781_88min_hf
MKPILLQGHER	-.n[29.04]MK[156.13]PILLQGHER.S	sp|Q13347|EIF3I_HUMAN	sp|Q13347|EIF3I_HUMANtr|Q5TFK1|Q5TFK1_HUMAN	0.9982	0.00109	10|40	3	1376.79	1376.8	-0.002808	2	1800.9	459.939	459.938	-0.000936333	-2.03578	-2.03578	seq77781_88min_hf
GKVKVGVNGFGRIGR	M.n[29.04]GK[156.13]VK[156.13]VGVNGFGRIGR.L	sp|P04406|G3P_HUMAN	sp|P04406|G3P_HUMAN	1	1.76e-05	13|84	5	1627	1627	-0.004093	2	1801.6	326.408	326.407	-0.0008186	-2.50791	-2.50791	seq77781_88min_hf
AIAAKEKDIQEESTFSSR	Y.n[29.04]AIAAK[156.13]EK[156.13]DIQEESTFSSR.K	sp|P42704|LPPRC_HUMAN	sp|P42704|LPPRC_HUMANtr|B8ZZ38|B8ZZ38_HUMANtr|A0A0C4DG06|A0A0C4DG06_HUMANtr|C9JCA9|C9JCA9_HUMAN	0.9999	8.15e-05	12|102	4	2093.1	2093.1	-0.005279	1	1806.7	524.282	524.281	-0.0013195	-2.51678	-2.51678	seq77781_88min_hf
AIAAKEKDIQEESTFSSR	Y.n[35.07]AIAAK[162.16]EK[162.16]DIQEESTFSSR.K	sp|P42704|LPPRC_HUMAN	sp|P42704|LPPRC_HUMANtr|B8ZZ38|B8ZZ38_HUMANtr|A0A0C4DG06|A0A0C4DG06_HUMANtr|C9JCA9|C9JCA9_HUMAN	1	6.04e-07	18|102	4	2111.19	2111.2	-0.006025	1	1809.1	528.806	528.805	-0.00150625	-2.8484	-2.8484	seq77781_88min_hf
AIAAKEKDIQEESTFSSR	Y.n[29.04]AIAAK[156.13]EK[156.13]DIQEESTFSSR.K	sp|P42704|LPPRC_HUMAN	sp|P42704|LPPRC_HUMANtr|B8ZZ38|B8ZZ38_HUMANtr|A0A0C4DG06|A0A0C4DG06_HUMANtr|C9JCA9|C9JCA9_HUMAN	1	2.91e-09	15|68	3	2093.1	2093.1	-0.005207	1	1809.3	698.707	698.706	-0.00173567	-2.48412	-2.48412	seq77781_88min_hf
LSQTQGPPDYPR	L.n[29.04]LSQTQGPPDYPR.F	sp|Q13405|RM49_HUMAN	sp|Q13405|RM49_HUMANtr|E9PI78|E9PI78_HUMANtr|E9PNF1|E9PNF1_HUMAN	0.9999	8.13e-07	12|22	2	1385.69	1385.69	-0.00397	1	1815.3	693.854	693.852	-0.0019855	-2.86156	-2.86156	seq77781_88min_hf
MKPILLQGHER	-.n[35.07]MK[162.16]PILLQGHER.S	sp|Q13347|EIF3I_HUMAN	sp|Q13347|EIF3I_HUMANtr|Q5TFK1|Q5TFK1_HUMAN	1	6.57e-06	16|60	4	1388.86	1388.86	-0.004313	2	1815.4	348.222	348.221	-0.00107825	-3.09645	-3.09645	seq77781_88min_hf
GKVKVGVNGFGRIGR	M.n[29.04]GK[156.13]VK[156.13]VGVNGFGRIGR.L	sp|P04406|G3P_HUMAN	sp|P04406|G3P_HUMAN	0.9999	4.63e-05	19|84	4	1627	1627	-0.002712	2	1817.3	407.758	407.758	-0.000678	-1.66275	-1.66275	seq77781_88min_hf
DGVGGDPAVALPHRR	G.n[29.04]DGVGGDPAVALPHRR.F	sp|P49257|LMAN1_HUMAN	sp|P49257|LMAN1_HUMAN	0.9294	0.0452	9|84	4	1543.82	1543.82	-0.002975	1	1820.3	386.963	386.962	-0.00074375	-1.92202	-1.92202	seq77781_88min_hf
MKPILLQGHER	-.n[29.04]MK[156.13]PILLQGHER.S	sp|Q13347|EIF3I_HUMAN	sp|Q13347|EIF3I_HUMANtr|Q5TFK1|Q5TFK1_HUMAN	1	1.07e-05	12|40	3	1376.79	1376.8	-0.002083	2	1821.7	459.939	459.939	-0.000694333	-1.50962	-1.50962	seq77781_88min_hf
AIAAKEKDIQEESTFSSR	Y.n[29.04]AIAAK[156.13]EK[156.13]DIQEESTFSSR.K	sp|P42704|LPPRC_HUMAN	sp|P42704|LPPRC_HUMANtr|B8ZZ38|B8ZZ38_HUMANtr|A0A0C4DG06|A0A0C4DG06_HUMANtr|C9JCA9|C9JCA9_HUMAN	1	6.37e-08	20|102	4	2093.1	2093.1	-0.000893	1	1826.8	524.282	524.282	-0.00022325	-0.42582	-0.42582	seq77781_88min_hf
AIAAKEKDIQEESTFSSR	Y.n[29.04]AIAAK[156.13]EK[156.13]DIQEESTFSSR.K	sp|P42704|LPPRC_HUMAN	sp|P42704|LPPRC_HUMANtr|B8ZZ38|B8ZZ38_HUMANtr|A0A0C4DG06|A0A0C4DG06_HUMANtr|C9JCA9|C9JCA9_HUMAN	0.9748	0.0151	6|68	3	2093.1	2093.1	-0.000172	1	1829.8	698.707	698.707	-5.73333e-05	-0.0820563	-0.0820563	seq77781_88min_hf
GAGGALFVHR	N.n[35.07]GAGGALFVHR.D	sp|P19404|NDUV2_HUMAN	sp|P19404|NDUV2_HUMANtr|E7EPT4|E7EPT4_HUMAN	0.9841	0.00955	8|36	3	1017.59	1017.59	-0.002649	1	1857.1	340.205	340.204	-0.000882667	-2.59452	-2.59452	seq77781_88min_hf
AEVKKPAAAAAPGTAEKLSPKAATLAER	A.n[29.04]AEVK[156.13]KPAAAAAPGTAEK[156.13]LSPK[156.13]AATLAER.S	sp|P50454|SERPH_HUMAN	sp|P50454|SERPH_HUMANtr|E9PRS3|E9PRS3_HUMANtr|E9PIG2|E9PIG2_HUMANtr|E9PNX1|E9PNX1_HUMANtr|E9PMI5|E9PMI5_HUMANtr|E9PR70|E9PR70_HUMANtr|E9PJH8|E9PJH8_HUMANtr|E9PK86|E9PK86_HUMANtr|E9PPV6|E9PPV6_HUMAN	0.9986	0.000396	23|162	6	2888.69	2886.69	1.99618	1	1866.3	482.122	482.455	0.332697	689.592	-3.6335	seq77781_88min_hf
GAGGALFVHR	N.n[35.07]GAGGALFVHR.D	sp|P19404|NDUV2_HUMAN	sp|P19404|NDUV2_HUMANtr|E7EPT4|E7EPT4_HUMAN	0.998	0.00103	8|36	3	1017.59	1017.59	-0.003015	1	1877.8	340.205	340.204	-0.00100467	-2.95313	-2.95313	seq77781_88min_hf
GKAEELHYPLGER	A.n[29.04]GK[156.13]AEELHYPLGER.R	sp|Q14257|RCN2_HUMAN	sp|Q14257|RCN2_HUMANtr|A8MXP8|A8MXP8_HUMANtr|H0YL43|H0YL43_HUMAN	0.9889	0.00667	10|48	3	1553.82	1553.82	-0.00248	1	1908.6	518.947	518.947	-0.000827	-1.59361	-1.59361	seq77781_88min_hf
VKIVTVKTQAYQDQKPGTSGLR	M.n[29.04]VK[156.13]IVTVK[156.13]TQAYQDQK[156.13]PGTSGLR.K	sp|P36871|PGM1_HUMAN	sp|P36871|PGM1_HUMAN	1	2.02e-06	13|126	5	2531.47	2528.47	3.00569	2	1912.9	506.701	507.302	0.601138	1184.97	-1.71968	seq77781_88min_hf
GKAEELHYPLGER	A.n[29.04]GK[156.13]AEELHYPLGER.R	sp|Q14257|RCN2_HUMAN	sp|Q14257|RCN2_HUMANtr|A8MXP8|A8MXP8_HUMANtr|H0YL43|H0YL43_HUMAN	0.9926	0.00551	17|72	4	1553.82	1553.82	-0.004129	1	1922.1	389.462	389.461	-0.00103225	-2.65046	-2.65046	seq77781_88min_hf
GKAEELHYPLGER	A.n[35.07]GK[162.16]AEELHYPLGER.R	sp|Q14257|RCN2_HUMAN	sp|Q14257|RCN2_HUMANtr|A8MXP8|A8MXP8_HUMANtr|H0YL43|H0YL43_HUMAN	0.9855	0.00842	10|72	4	1565.88	1565.88	-0.004729	1	1925.8	392.478	392.477	-0.00118225	-3.01228	-3.01228	seq77781_88min_hf
GKAEELHYPLGER	A.n[29.04]GK[156.13]AEELHYPLGER.R	sp|Q14257|RCN2_HUMAN	sp|Q14257|RCN2_HUMANtr|A8MXP8|A8MXP8_HUMANtr|H0YL43|H0YL43_HUMAN	0.9933	0.00401	11|48	3	1553.82	1553.82	-0.003703	1	1929.1	518.947	518.946	-0.00123467	-2.37918	-2.37918	seq77781_88min_hf
AGKAEELHYPLGER	G.n[29.04]AGK[156.13]AEELHYPLGER.R	sp|Q14257|RCN2_HUMAN	sp|Q14257|RCN2_HUMANtr|A8MXP8|A8MXP8_HUMANtr|H0YL43|H0YL43_HUMAN	0.9681	0.0214	11|78	4	1624.85	1624.86	-0.002913	1	1952.8	407.222	407.221	-0.0007285	-1.78896	-1.78896	seq77781_88min_hf
SDYPPLGR	F.n[29.04]SDYPPLGR.F	sp|Q5VTE0|EF1A3_HUMAN	sp|Q5VTE0|EF1A3_HUMANsp|P68104|EF1A1_HUMANtr|A0A087WVQ9|A0A087WVQ9_HUMAN	0.9194	0.0177	7|14	2	931.476	931.476	-0.000597	1	1972	466.745	466.745	-0.0002985	-0.639535	-0.639535	seq77781_88min_hf
MREIVHIQ	-.n[29.04]MREIVHIQ.A	sp|Q13885|TBB2A_HUMAN	sp|Q13885|TBB2A_HUMANsp|Q13509|TBB3_HUMANsp|Q9BUF5|TBB6_HUMANsp|P07437|TBB5_HUMANsp|Q9H4B7|TBB1_HUMANsp|P04350|TBB4A_HUMANsp|Q9BVA1|TBB2B_HUMANsp|P68371|TBB4B_HUMANtr|K7EJZ4|K7EJZ4_HUMANtr|G3V3W7|G3V3W7_HUMANtr|K7EJ64|K7EJ64_HUMANtr|M0QY37|M0QY37_HUMANtr|M0QX14|M0QX14_HUMANtr|M0R0X0|M0R0X0_HUMANtr|M0QYM7|M0QYM7_HUMANtr|M0R278|M0R278_HUMANtr|M0R042|M0R042_HUMANtr|K7ESM5|K7ESM5_HUMANtr|G3V5W4|G3V5W…	0.9498	0.00886	9|28	3	1052.58	1052.58	-0.001084	1	1981.4	351.867	351.867	-0.000361667	-1.02785	-1.02785	seq77781_88min_hf
STGPSEPGAFQPPPKPVIVDKHRPVEPERR	Q.n[35.07]STGPSEPGAFQPPPK[162.16]PVIVDK[162.16]HRPVEPERR.F	sp|P49406|RM19_HUMAN	sp|P49406|RM19_HUMANtr|A0A0A0MRF4|A0A0A0MRF4_HUMAN	0.9206	0.0422	6|174	5	3407.94	3405.94	2.00422	1	1987.1	682.195	682.596	0.400845	587.236	-0.725466	seq77781_88min_hf
GSDQSENVDRGAGSIREAGGAFGKR	F.n[29.04]GSDQSENVDRGAGSIREAGGAFGK[156.13]R.E	sp|Q9UII2|ATIF1_HUMAN	sp|Q9UII2|ATIF1_HUMANtr|A0A0B4J230|A0A0B4J230_HUMAN	0.9803	0.0118	9|144	5	2576.27	2576.27	-0.001949	1	1988.4	516.261	516.261	-0.0003898	-0.755045	-0.755045	seq77781_88min_hf
MREIVHIQ	-.n[35.07]MREIVHIQ.A	sp|Q13885|TBB2A_HUMAN	sp|Q13885|TBB2A_HUMANsp|Q13509|TBB3_HUMANsp|Q9BUF5|TBB6_HUMANsp|P07437|TBB5_HUMANsp|Q9H4B7|TBB1_HUMANsp|P04350|TBB4A_HUMANsp|Q9BVA1|TBB2B_HUMANsp|P68371|TBB4B_HUMANtr|K7EJZ4|K7EJZ4_HUMANtr|G3V3W7|G3V3W7_HUMANtr|K7EJ64|K7EJ64_HUMANtr|M0QY37|M0QY37_HUMANtr|M0QX14|M0QX14_HUMANtr|M0R0X0|M0R0X0_HUMANtr|M0QYM7|M0QYM7_HUMANtr|M0R278|M0R278_HUMANtr|M0R042|M0R042_HUMANtr|K7ESM5|K7ESM5_HUMANtr|G3V5W4|G3V5W…	0.9376	0.0111	9|28	3	1058.61	1058.61	-0.001865	1	1998.5	353.878	353.877	-0.000621667	-1.75673	-1.75673	seq77781_88min_hf
VEKEEAGGGISEEEAAQYDR	M.n[29.04]VEK[156.13]EEAGGGISEEEAAQYDR.Q	sp|Q9UBE0|SAE1_HUMAN	sp|Q9UBE0|SAE1_HUMANtr|M0QZS6|M0QZS6_HUMANtr|M0R375|M0R375_HUMANtr|B3KNJ4|B3KNJ4_HUMAN	0.9999	3.79e-05	8|76	3	2223.03	2222.03	0.999949	2	1999.6	741.685	742.019	0.333316	449.202	-1.52781	seq77781_88min_hf
VEKEEAGGGISEEEAAQYDR	M.n[35.07]VEK[162.16]EEAGGGISEEEAAQYDR.Q	sp|Q9UBE0|SAE1_HUMAN	sp|Q9UBE0|SAE1_HUMANtr|M0QZS6|M0QZS6_HUMANtr|M0R375|M0R375_HUMANtr|B3KNJ4|B3KNJ4_HUMAN	1	5.35e-07	7|76	3	2235.1	2234.1	1.00132	2	2001.9	745.706	746.04	0.333772	447.392	-0.908351	seq77781_88min_hf
GKVKVGVNGFGRIGR	M.n[29.04]GK[156.13]VK[156.13]VGVNGFGRIGR.L	sp|P04406|G3P_HUMAN	sp|P04406|G3P_HUMAN	0.9559	0.00015	13|84	5	1627.99	1627	0.980809	2	2002	326.408	326.604	0.196162	600.61	-13.8032	seq77781_88min_hf
STGPSEPGAFQPPPKPVIVDKHRPVEPERR	Q.n[29.04]STGPSEPGAFQPPPK[156.13]PVIVDK[156.13]HRPVEPERR.F	sp|P49406|RM19_HUMAN	sp|P49406|RM19_HUMANtr|A0A0A0MRF4|A0A0A0MRF4_HUMAN	1	2.81e-05	14|174	6	3387.84	3387.84	-0.000893	1	2003.9	565.648	565.647	-0.000148833	-0.26312	-0.26312	seq77781_88min_hf
VGAHAGEYGAEALER	K.n[29.04]VGAHAGEYGAEALER.M	sp|P69905|HBA_HUMAN	sp|P69905|HBA_HUMANtr|A0A2R8Y7C0|A0A2R8Y7C0_HUMANsp|HBA_HUMAN|	0.9532	0.0281	9|56	3	1556.76	1556.76	-0.002365	1	2004.8	519.927	519.926	-0.000788333	-1.51624	-1.51624	seq77781_88min_hf
MAPEVLPKPR	-.n[29.04]MAPEVLPK[156.13]PR.M	sp|P09669|COX6C_HUMAN	sp|P09669|COX6C_HUMAN	0.9996	0.000214	16|36	3	1192.7	1192.7	-0.002295	2	2006.3	398.574	398.573	-0.000765	-1.91935	-1.91935	seq77781_88min_hf
STGPSEPGAFQPPPKPVIVDKHRPVEPERR	Q.n[29.04]STGPSEPGAFQPPPK[156.13]PVIVDK[156.13]HRPVEPERR.F	sp|P49406|RM19_HUMAN	sp|P49406|RM19_HUMANtr|A0A0A0MRF4|A0A0A0MRF4_HUMAN	0.9986	0.0011	12|174	5	3387.84	3387.84	-0.004135	1	2006.4	678.576	678.575	-0.000827	-1.21873	-1.21873	seq77781_88min_hf
STGPSEPGAFQPPPKPVIVDKHRPVEPERR	Q.n[35.07]STGPSEPGAFQPPPK[162.16]PVIVDK[162.16]HRPVEPERR.F	sp|P49406|RM19_HUMAN	sp|P49406|RM19_HUMANtr|A0A0A0MRF4|A0A0A0MRF4_HUMAN	0.945	0.0335	5|174	5	3406.93	3405.94	0.997449	1	2007.5	682.195	682.394	0.19949	292.338	-1.7295	seq77781_88min_hf
SGTLGHPGSLDETTYER	K.n[35.07]SGTLGHPGSLDETTYER.L	sp|Q16595|FRDA_HUMAN	sp|Q16595|FRDA_HUMANtr|A0A2R8Y4G3|A0A2R8Y4G3_HUMANtr|A0A2R8Y577|A0A2R8Y577_HUMANtr|A0A2R8Y5A1|A0A2R8Y5A1_HUMANtr|C9JAX1|C9JAX1_HUMAN	0.9965	0.00209	6|64	3	1852.9	1852.9	-0.00164	1	2009.1	618.641	618.641	-0.000546667	-0.883658	-0.883658	seq77781_88min_hf
VGAHAGEYGAEALER	K.n[35.07]VGAHAGEYGAEALER.M	sp|P69905|HBA_HUMAN	sp|P69905|HBA_HUMANtr|A0A2R8Y7C0|A0A2R8Y7C0_HUMANsp|HBA_HUMAN|	0.9847	0.00917	14|56	3	1562.79	1562.79	-0.001269	1	2009.7	521.937	521.937	-0.000423	-0.810443	-0.810443	seq77781_88min_hf
SGTLGHPGSLDETTYER	K.n[29.04]SGTLGHPGSLDETTYER.L	sp|Q16595|FRDA_HUMAN	sp|Q16595|FRDA_HUMANtr|A0A2R8Y4G3|A0A2R8Y4G3_HUMANtr|A0A2R8Y577|A0A2R8Y577_HUMANtr|A0A2R8Y5A1|A0A2R8Y5A1_HUMANtr|C9JAX1|C9JAX1_HUMAN	1	9.82e-08	13|64	3	1846.87	1846.87	-0.001407	1	2013.9	616.631	616.63	-0.000469	-0.760586	-0.760586	seq77781_88min_hf
VEKEEAGGGISEEEAAQYDR	M.n[29.04]VEK[156.13]EEAGGGISEEEAAQYDR.Q	sp|Q9UBE0|SAE1_HUMAN	sp|Q9UBE0|SAE1_HUMANtr|M0QZS6|M0QZS6_HUMANtr|M0R375|M0R375_HUMANtr|B3KNJ4|B3KNJ4_HUMAN	0.9903	0.00158	5|76	3	2222.04	2222.03	0.00239	2	2021.4	741.685	741.686	0.000796667	1.07413	1.07413	seq77781_88min_hf
VGAHAGEYGAEALER	K.n[29.04]VGAHAGEYGAEALER.M	sp|P69905|HBA_HUMAN	sp|P69905|HBA_HUMANtr|A0A2R8Y7C0|A0A2R8Y7C0_HUMANsp|HBA_HUMAN|	0.9991	0.000532	14|56	3	1556.76	1556.76	-0.001138	1	2025.5	519.927	519.926	-0.000379333	-0.729591	-0.729591	seq77781_88min_hf
MREIVHIQAGQ	-.n[29.04]MREIVHIQAGQ.C	sp|Q13885|TBB2A_HUMAN	sp|Q13885|TBB2A_HUMANsp|Q13509|TBB3_HUMANsp|Q9BUF5|TBB6_HUMANsp|P07437|TBB5_HUMANsp|P04350|TBB4A_HUMANsp|Q9BVA1|TBB2B_HUMANsp|P68371|TBB4B_HUMANtr|K7EJZ4|K7EJZ4_HUMANtr|G3V3W7|G3V3W7_HUMANtr|K7EJ64|K7EJ64_HUMANtr|M0QY37|M0QY37_HUMANtr|M0QX14|M0QX14_HUMANtr|M0R0X0|M0R0X0_HUMANtr|M0QYM7|M0QYM7_HUMANtr|M0R278|M0R278_HUMANtr|M0R042|M0R042_HUMANtr|K7ESM5|K7ESM5_HUMANtr|G3V5W4|G3V5W4_HUMANtr|K7EN98|K7E…	0.9909	0.00155	10|40	3	1308.7	1308.7	-0.001352	1	2035.5	437.24	437.239	-0.000450667	-1.03071	-1.03071	seq77781_88min_hf
MREIVHIQAGQCGN	-.n[29.04]MREIVHIQAGQC[160.03]GN.Q	sp|Q13885|TBB2A_HUMAN	sp|Q13885|TBB2A_HUMANsp|Q13509|TBB3_HUMANsp|Q9BUF5|TBB6_HUMANsp|P07437|TBB5_HUMANsp|P04350|TBB4A_HUMANsp|Q9BVA1|TBB2B_HUMANsp|P68371|TBB4B_HUMANtr|K7EJZ4|K7EJZ4_HUMANtr|G3V3W7|G3V3W7_HUMANtr|K7EJ64|K7EJ64_HUMANtr|M0QY37|M0QY37_HUMANtr|M0QX14|M0QX14_HUMANtr|M0R0X0|M0R0X0_HUMANtr|M0QYM7|M0QYM7_HUMANtr|M0R278|M0R278_HUMANtr|M0R042|M0R042_HUMANtr|K7ESM5|K7ESM5_HUMANtr|G3V5W4|G3V5W4_HUMANtr|K7EN98|K7E…	0.9999	7.99e-06	14|52	3	1639.79	1639.79	-0.001684	1	2041.3	547.605	547.604	-0.000561333	-1.02507	-1.02507	seq77781_88min_hf
MREIVHIQAGQCGN	-.n[35.07]MREIVHIQAGQC[160.03]GN.Q	sp|Q13885|TBB2A_HUMAN	sp|Q13885|TBB2A_HUMANsp|Q13509|TBB3_HUMANsp|Q9BUF5|TBB6_HUMANsp|P07437|TBB5_HUMANsp|P04350|TBB4A_HUMANsp|Q9BVA1|TBB2B_HUMANsp|P68371|TBB4B_HUMANtr|K7EJZ4|K7EJZ4_HUMANtr|G3V3W7|G3V3W7_HUMANtr|K7EJ64|K7EJ64_HUMANtr|M0QY37|M0QY37_HUMANtr|M0QX14|M0QX14_HUMANtr|M0R0X0|M0R0X0_HUMANtr|M0QYM7|M0QYM7_HUMANtr|M0R278|M0R278_HUMANtr|M0R042|M0R042_HUMANtr|K7ESM5|K7ESM5_HUMANtr|G3V5W4|G3V5W4_HUMANtr|K7EN98|K7E…	0.9842	0.00271	9|52	3	1645.82	1645.82	-0.003364	1	2041.4	549.615	549.614	-0.00112167	-2.04083	-2.04083	seq77781_88min_hf
GVQVETISPGDGR	M.n[29.04]GVQVETISPGDGR.T	sp|P62942|FKB1A_HUMAN	sp|P62942|FKB1A_HUMANtr|A0A087WV48|A0A087WV48_HUMANtr|A0A087WZM5|A0A087WZM5_HUMANtr|A0A087WTS4|A0A087WTS4_HUMANtr|Q1JUQ3|Q1JUQ3_HUMAN	0.9955	8.37e-05	10|24	2	1342.69	1341.69	1.00217	2	2072.2	671.852	672.353	0.501085	745.271	-0.877516	seq77781_88min_hf
GVQVETISPGDGR	M.n[35.07]GVQVETISPGDGR.T	sp|P62942|FKB1A_HUMAN	sp|P62942|FKB1A_HUMANtr|A0A087WV48|A0A087WV48_HUMANtr|A0A087WZM5|A0A087WZM5_HUMANtr|A0A087WTS4|A0A087WTS4_HUMANtr|Q1JUQ3|Q1JUQ3_HUMAN	1	2.8e-08	13|24	2	1347.72	1347.72	-0.00234	2	2073.5	674.868	674.866	-0.0011695	-1.73294	-1.73294	seq77781_88min_hf
GKEQELLEAAR	M.n[29.04]GK[156.13]EQELLEAAR.T	sp|Q92625|ANS1A_HUMAN	sp|Q92625|ANS1A_HUMAN	0.9844	0.00936	10|40	3	1298.72	1298.72	-0.002444	2	2076.1	433.914	433.913	-0.000814667	-1.87749	-1.87749	seq77781_88min_hf
GVQVETISPGDGR	M.n[35.07]GVQVETISPGDGR.T	sp|P62942|FKB1A_HUMAN	sp|P62942|FKB1A_HUMANtr|A0A087WV48|A0A087WV48_HUMANtr|A0A087WZM5|A0A087WZM5_HUMANtr|A0A087WTS4|A0A087WTS4_HUMANtr|Q1JUQ3|Q1JUQ3_HUMAN	0.99	0.0018	9|48	3	1347.72	1347.72	-0.005216	2	2080.4	450.247	450.246	-0.00173833	-3.86085	-3.86085	seq77781_88min_hf
GVQVETISPGDGR	M.n[29.04]GVQVETISPGDGR.T	sp|P62942|FKB1A_HUMAN	sp|P62942|FKB1A_HUMANtr|A0A087WV48|A0A087WV48_HUMANtr|A0A087WZM5|A0A087WZM5_HUMANtr|A0A087WTS4|A0A087WTS4_HUMANtr|Q1JUQ3|Q1JUQ3_HUMAN	0.9995	1.27e-05	15|24	2	1341.69	1341.69	-0.002711	2	2092.8	671.852	671.85	-0.0013555	-2.01756	-2.01756	seq77781_88min_hf
GVQVETISPGDGR	M.n[35.07]GVQVETISPGDGR.T	sp|P62942|FKB1A_HUMAN	sp|P62942|FKB1A_HUMANtr|A0A087WV48|A0A087WV48_HUMANtr|A0A087WZM5|A0A087WZM5_HUMANtr|A0A087WTS4|A0A087WTS4_HUMANtr|Q1JUQ3|Q1JUQ3_HUMAN	1	1.64e-07	15|24	2	1347.72	1347.72	-0.003244	2	2094.3	674.868	674.866	-0.001622	-2.40344	-2.40344	seq77781_88min_hf
MIEVVCNDR	-.n[35.07]MIEVVC[160.03]NDR.L	sp|Q9BZL1|UBL5_HUMAN	sp|Q9BZL1|UBL5_HUMANtr|K7EQ43|K7EQ43_HUMAN	0.983	0.0021	7|16	2	1168.58	1168.58	-0.00277	2	2097.9	585.297	585.296	-0.0013845	-2.36547	-2.36547	seq77781_88min_hf
GVQVETISPGDGR	M.n[35.07]GVQVETISPGDGR.T	sp|P62942|FKB1A_HUMAN	sp|P62942|FKB1A_HUMANtr|A0A087WV48|A0A087WV48_HUMANtr|A0A087WZM5|A0A087WZM5_HUMANtr|A0A087WTS4|A0A087WTS4_HUMANtr|Q1JUQ3|Q1JUQ3_HUMAN	0.9976	0.00144	9|48	3	1347.72	1347.72	-0.002276	2	2101.3	450.247	450.247	-0.000758667	-1.685	-1.685	seq77781_88min_hf
ASGGGVPTDEEQATGLER	M.n[35.07]ASGGGVPTDEEQATGLER.E	sp|P10606|COX5B_HUMAN	sp|P10606|COX5B_HUMAN	0.9457	0.00333	5|34	2	1806.88	1806.88	0.001188	1	2101.4	904.448	904.448	0.000594	0.656754	0.656754	seq77781_88min_hf
GKLVSESSDVLPK	D.n[29.04]GK[156.13]LVSESSDVLPK.-	sp|P05787|K2C8_HUMAN	sp|P05787|K2C8_HUMAN	0.9964	0.00213	7|48	3	1441.84	1441.84	-0.000148	1	2106.3	481.62	481.62	-4.93333e-05	-0.102432	-0.102432	seq77781_88min_hf
ASGGGVPTDEEQATGLER	M.n[35.07]ASGGGVPTDEEQATGLER.E	sp|P10606|COX5B_HUMAN	sp|P10606|COX5B_HUMAN	0.9993	0.000423	17|68	3	1806.88	1806.88	-0.002119	1	2109.8	603.301	603.3	-0.000706667	-1.17134	-1.17134	seq77781_88min_hf
GVQVETISPGDGR	M.n[29.04]GVQVETISPGDGR.T	sp|P62942|FKB1A_HUMAN	sp|P62942|FKB1A_HUMANtr|A0A087WV48|A0A087WV48_HUMANtr|A0A087WZM5|A0A087WZM5_HUMANtr|A0A087WTS4|A0A087WTS4_HUMANtr|Q1JUQ3|Q1JUQ3_HUMAN	0.9997	6.02e-06	15|24	2	1341.69	1341.69	-0.001363	2	2113.2	671.852	671.851	-0.000681	-1.01362	-1.01362	seq77781_88min_hf
MIEVVCNDR	-.n[29.04]MIEVVC[160.03]NDR.L	sp|Q9BZL1|UBL5_HUMAN	sp|Q9BZL1|UBL5_HUMANtr|K7EQ43|K7EQ43_HUMAN	0.9901	0.001	7|16	2	1162.55	1162.55	-0.001254	2	2113.8	582.281	582.28	-0.000627	-1.0768	-1.0768	seq77781_88min_hf
GVQVETISPGDGR	M.n[35.07]GVQVETISPGDGR.T	sp|P62942|FKB1A_HUMAN	sp|P62942|FKB1A_HUMANtr|A0A087WV48|A0A087WV48_HUMANtr|A0A087WZM5|A0A087WZM5_HUMANtr|A0A087WTS4|A0A087WTS4_HUMANtr|Q1JUQ3|Q1JUQ3_HUMAN	0.9999	1.42e-06	13|24	2	1347.72	1347.72	-0.002181	2	2114.9	674.868	674.867	-0.0010905	-1.61588	-1.61588	seq77781_88min_hf
ASGGGVPTDEEQATGLER	M.n[29.04]ASGGGVPTDEEQATGLER.E	sp|P10606|COX5B_HUMAN	sp|P10606|COX5B_HUMAN	1	1.93e-08	19|68	3	1800.85	1800.85	-0.002878	1	2115.5	601.29	601.289	-0.000959667	-1.59601	-1.59601	seq77781_88min_hf
MRPQQAPVSGKVFIQR	-.n[29.04]MRPQQAPVSGK[156.13]VFIQR.D	sp|Q7Z5G4|GOGA7_HUMAN	sp|Q7Z5G4|GOGA7_HUMAN	0.9973	0.00213	9|90	4	1897.07	1897.07	-0.001848	2	2116.6	475.275	475.275	-0.000462	-0.972069	-0.972069	seq77781_88min_hf
ASGGGVPTDEEQATGLER	M.n[29.04]ASGGGVPTDEEQATGLER.E	sp|P10606|COX5B_HUMAN	sp|P10606|COX5B_HUMAN	1	2e-09	19|34	2	1800.85	1800.85	-0.001582	1	2117	901.432	901.431	-0.0007915	-0.878048	-0.878048	seq77781_88min_hf
LSGAPQASAADVVVVHGRR	C.n[29.04]LSGAPQASAADVVVVHGRR.T	sp|P09110|THIK_HUMAN	sp|P09110|THIK_HUMANtr|C9JDE9|C9JDE9_HUMANtr|B4DVF4|B4DVF4_HUMANtr|F2Z3P7|F2Z3P7_HUMANtr|F2Z2Q6|F2Z2Q6_HUMAN	0.9776	0.0154	15|108	4	1917.05	1917.05	-0.005179	1	2118.1	480.271	480.27	-0.001295	-2.6964	-2.6964	seq77781_88min_hf
LSGAPQASAADVVVVHGRR	C.n[35.07]LSGAPQASAADVVVVHGRR.T	sp|P09110|THIK_HUMAN	sp|P09110|THIK_HUMANtr|C9JDE9|C9JDE9_HUMANtr|B4DVF4|B4DVF4_HUMANtr|F2Z3P7|F2Z3P7_HUMANtr|F2Z2Q6|F2Z2Q6_HUMAN	0.9998	8.62e-05	15|108	4	1923.08	1923.09	-0.006723	1	2119.7	481.779	481.777	-0.00168075	-3.48865	-3.48865	seq77781_88min_hf
ASGGGVPTDEEQATGLER	M.n[35.07]ASGGGVPTDEEQATGLER.E	sp|P10606|COX5B_HUMAN	sp|P10606|COX5B_HUMAN	1	1.69e-14	22|34	2	1806.88	1806.88	-0.003903	1	2121.9	904.448	904.446	-0.001952	-2.15823	-2.15823	seq77781_88min_hf
ASGGGVPTDEEQATGLER	M.n[35.07]ASGGGVPTDEEQATGLER.E	sp|P10606|COX5B_HUMAN	sp|P10606|COX5B_HUMAN	1	7.87e-07	15|68	3	1806.88	1806.88	-0.002486	1	2130.7	603.301	603.3	-0.000828667	-1.37356	-1.37356	seq77781_88min_hf
ASGGGVPTDEEQATGLER	M.n[29.04]ASGGGVPTDEEQATGLER.E	sp|P10606|COX5B_HUMAN	sp|P10606|COX5B_HUMAN	1	8.63e-08	15|68	3	1800.85	1800.85	-0.000893	1	2135.8	601.29	601.29	-0.000298	-0.495601	-0.495601	seq77781_88min_hf
ASGGGVPTDEEQATGLER	M.n[29.04]ASGGGVPTDEEQATGLER.E	sp|P10606|COX5B_HUMAN	sp|P10606|COX5B_HUMAN	0.9999	1.31e-06	23|34	2	1800.85	1800.85	-0.00132	1	2137.2	901.432	901.431	-0.00066	-0.732169	-0.732169	seq77781_88min_hf
LSGAPQASAADVVVVHGRR	C.n[29.04]LSGAPQASAADVVVVHGRR.T	sp|P09110|THIK_HUMAN	sp|P09110|THIK_HUMANtr|C9JDE9|C9JDE9_HUMANtr|B4DVF4|B4DVF4_HUMANtr|F2Z3P7|F2Z3P7_HUMANtr|F2Z2Q6|F2Z2Q6_HUMAN	0.9995	0.000433	11|108	4	1917.05	1917.05	-0.002372	1	2138.7	480.271	480.27	-0.000593	-1.23472	-1.23472	seq77781_88min_hf
ASGGGVPTDEEQATGLER	M.n[35.07]ASGGGVPTDEEQATGLER.E	sp|P10606|COX5B_HUMAN	sp|P10606|COX5B_HUMAN	1	3.4e-08	12|34	2	1806.88	1806.88	-0.002045	1	2142.3	904.448	904.447	-0.0010225	-1.13053	-1.13053	seq77781_88min_hf
MREIVHIQAGQCGNQIGAK	-.n[29.04]MREIVHIQAGQC[160.03]GNQIGAK.F	sp|Q13885|TBB2A_HUMAN	sp|Q13885|TBB2A_HUMANsp|Q13509|TBB3_HUMANsp|P07437|TBB5_HUMANsp|P04350|TBB4A_HUMANsp|Q9BVA1|TBB2B_HUMANsp|P68371|TBB4B_HUMANtr|G3V3W7|G3V3W7_HUMANtr|M0QY37|M0QY37_HUMANtr|M0QX14|M0QX14_HUMANtr|M0R0X0|M0R0X0_HUMANtr|M0QYM7|M0QYM7_HUMANtr|M0R278|M0R278_HUMANtr|M0R042|M0R042_HUMANtr|G3V5W4|G3V5W4_HUMANtr|M0QY85|M0QY85_HUMANtr|G3V3R4|G3V3R4_HUMANtr|G3V2N6|G3V2N6_HUMANtr|M0QZL7|M0QZL7_HUMANtr|M0R2T4|M…	0.9739	0.00452	7|72	3	2165.12	2165.12	-0.003776	1	2145.5	722.714	722.713	-0.00125867	-1.74159	-1.74159	seq77781_88min_hf
MREIVHIQAGQCGNQIGAK	-.n[35.07]MREIVHIQAGQC[160.03]GNQIGAK[162.16].F	sp|Q13885|TBB2A_HUMAN	sp|Q13885|TBB2A_HUMANsp|Q13509|TBB3_HUMANsp|P07437|TBB5_HUMANsp|P04350|TBB4A_HUMANsp|Q9BVA1|TBB2B_HUMANsp|P68371|TBB4B_HUMANtr|G3V3W7|G3V3W7_HUMANtr|M0QY37|M0QY37_HUMANtr|M0QX14|M0QX14_HUMANtr|M0R0X0|M0R0X0_HUMANtr|M0QYM7|M0QYM7_HUMANtr|M0R278|M0R278_HUMANtr|M0R042|M0R042_HUMANtr|G3V5W4|G3V5W4_HUMANtr|M0QY85|M0QY85_HUMANtr|G3V3R4|G3V3R4_HUMANtr|G3V2N6|G3V2N6_HUMANtr|M0QZL7|M0QZL7_HUMANtr|M0R2T4|M…	0.9277	0.00985	7|72	3	2178.18	2177.18	1.00114	1	2147.5	726.735	727.069	0.333711	458.982	-1.01595	seq77781_88min_hf
SSGPYGGGGQYFAKPR	R.n[29.04]SSGPYGGGGQYFAK[156.13]PR.N	sp|P09651|ROA1_HUMAN	sp|P09651|ROA1_HUMANtr|F8W6I7|F8W6I7_HUMANtr|H0YH80|H0YH80_HUMAN	0.9982	0.00106	9|60	3	1683.83	1683.84	-0.003448	2	2152.5	562.286	562.285	-0.00114967	-2.04463	-2.04463	seq77781_88min_hf
SVPAAEPEYPKGIR	P.n[29.04]SVPAAEPEYPK[156.13]GIR.A	sp|P54819|KAD2_HUMAN	sp|P54819|KAD2_HUMANtr|F8VY04|F8VY04_HUMANtr|F8VPP1|F8VPP1_HUMANtr|F8W1A4|F8W1A4_HUMANtr|F8VZG5|F8VZG5_HUMANtr|G3V213|G3V213_HUMAN	0.9998	9.18e-05	15|52	3	1568.85	1568.86	-0.004628	1	2156.1	523.959	523.958	-0.00154267	-2.94426	-2.94426	seq77781_88min_hf
VIKTDELPAAAPADSAR	M.n[35.07]VIK[162.16]TDELPAAAPADSAR.E	tr|I3L2B0|I3L2B0_HUMAN	tr|I3L2B0|I3L2B0_HUMAN	0.9945	0.00051	9|64	3	1793.03	1792.04	0.996832	2	2156.2	598.353	598.685	0.332277	555.011	-3.62962	seq77781_88min_hf
VIKTDELPAAAPADSAR	M.n[29.04]VIK[156.13]TDELPAAAPADSAR.E	tr|I3L2B0|I3L2B0_HUMAN	tr|I3L2B0|I3L2B0_HUMAN	1	6.83e-07	21|64	3	1779.97	1779.97	-0.00356	2	2163.5	594.332	594.33	-0.00118667	-1.99664	-1.99664	seq77781_88min_hf
SEVPGAAAEGSGGSGVGIGDR	S.n[29.04]SEVPGAAAEGSGGSGVGIGDR.F	sp|Q9NPA0|EMC7_HUMAN	sp|Q9NPA0|EMC7_HUMANtr|H0YDT8|H0YDT8_HUMAN	1	2.7e-06	8|80	3	1856.88	1856.89	-0.003478	1	2164.7	619.969	619.968	-0.00115933	-1.86999	-1.86999	seq77781_88min_hf
VIKTDELPAAAPADSAR	M.n[35.07]VIK[162.16]TDELPAAAPADSAR.E	tr|I3L2B0|I3L2B0_HUMAN	tr|I3L2B0|I3L2B0_HUMAN	1	5.31e-08	10|64	3	1792.03	1792.04	-0.003473	2	2176.8	598.353	598.352	-0.001158	-1.93532	-1.93532	seq77781_88min_hf
MREIVHIQAGQCGNQIGAK	-.n[29.04]MREIVHIQAGQC[160.03]GNQIGAK.F	sp|Q13885|TBB2A_HUMAN	sp|Q13885|TBB2A_HUMANsp|Q13509|TBB3_HUMANsp|P07437|TBB5_HUMANsp|P04350|TBB4A_HUMANsp|Q9BVA1|TBB2B_HUMANsp|P68371|TBB4B_HUMANtr|G3V3W7|G3V3W7_HUMANtr|M0QY37|M0QY37_HUMANtr|M0QX14|M0QX14_HUMANtr|M0R0X0|M0R0X0_HUMANtr|M0QYM7|M0QYM7_HUMANtr|M0R278|M0R278_HUMANtr|M0R042|M0R042_HUMANtr|G3V5W4|G3V5W4_HUMANtr|M0QY85|M0QY85_HUMANtr|G3V3R4|G3V3R4_HUMANtr|G3V2N6|G3V2N6_HUMANtr|M0QZL7|M0QZL7_HUMANtr|M0R2T4|M…	0.9999	8.23e-06	9|72	3	2165.12	2165.12	-0.001121	1	2177.1	722.714	722.713	-0.000373667	-0.517033	-0.517033	seq77781_88min_hf
GVQVETISPGDGR	M.n[29.04]GVQVETISPGDGR.T	sp|P62942|FKB1A_HUMAN	sp|P62942|FKB1A_HUMANtr|A0A087WV48|A0A087WV48_HUMANtr|A0A087WZM5|A0A087WZM5_HUMANtr|A0A087WTS4|A0A087WTS4_HUMANtr|Q1JUQ3|Q1JUQ3_HUMAN	0.9998	3.92e-06	15|24	2	1341.69	1341.69	-0.001574	2	2179.3	671.852	671.851	-0.000787	-1.17139	-1.17139	seq77781_88min_hf
MREIVHIQAGQCGNQIGAK	-.n[35.07]MREIVHIQAGQC[160.03]GNQIGAK[162.16].F	sp|Q13885|TBB2A_HUMAN	sp|Q13885|TBB2A_HUMANsp|Q13509|TBB3_HUMANsp|P07437|TBB5_HUMANsp|P04350|TBB4A_HUMANsp|Q9BVA1|TBB2B_HUMANsp|P68371|TBB4B_HUMANtr|G3V3W7|G3V3W7_HUMANtr|M0QY37|M0QY37_HUMANtr|M0QX14|M0QX14_HUMANtr|M0R0X0|M0R0X0_HUMANtr|M0QYM7|M0QYM7_HUMANtr|M0R278|M0R278_HUMANtr|M0R042|M0R042_HUMANtr|G3V5W4|G3V5W4_HUMANtr|M0QY85|M0QY85_HUMANtr|G3V3R4|G3V3R4_HUMANtr|G3V2N6|G3V2N6_HUMANtr|M0QZL7|M0QZL7_HUMANtr|M0R2T4|M…	0.9993	9.15e-05	7|72	3	2178.18	2177.18	1.00059	1	2180.5	726.735	727.069	0.333528	458.73	-1.26765	seq77781_88min_hf
MREIVHIQAGQCGNQIGAK	-.n[29.04]MREIVHIQAGQC[160.03]GNQIGAK.F	sp|Q13885|TBB2A_HUMAN	sp|Q13885|TBB2A_HUMANsp|Q13509|TBB3_HUMANsp|P07437|TBB5_HUMANsp|P04350|TBB4A_HUMANsp|Q9BVA1|TBB2B_HUMANsp|P68371|TBB4B_HUMANtr|G3V3W7|G3V3W7_HUMANtr|M0QY37|M0QY37_HUMANtr|M0QX14|M0QX14_HUMANtr|M0R0X0|M0R0X0_HUMANtr|M0QYM7|M0QYM7_HUMANtr|M0R278|M0R278_HUMANtr|M0R042|M0R042_HUMANtr|G3V5W4|G3V5W4_HUMANtr|M0QY85|M0QY85_HUMANtr|G3V3R4|G3V3R4_HUMANtr|G3V2N6|G3V2N6_HUMANtr|M0QZL7|M0QZL7_HUMANtr|M0R2T4|M…	0.9973	0.001	24|108	4	2165.12	2165.12	-0.001337	1	2182.2	542.287	542.287	-0.00033425	-0.616371	-0.616371	seq77781_88min_hf
VIKTDELPAAAPADSAR	M.n[29.04]VIK[156.13]TDELPAAAPADSAR.E	tr|I3L2B0|I3L2B0_HUMAN	tr|I3L2B0|I3L2B0_HUMAN	0.9999	3.22e-05	16|64	3	1779.97	1779.97	0.000294	2	2183.9	594.332	594.332	9.8e-05	0.164891	0.164891	seq77781_88min_hf
GVQVETISPGDGR	M.n[35.07]GVQVETISPGDGR.T	sp|P62942|FKB1A_HUMAN	sp|P62942|FKB1A_HUMANtr|A0A087WV48|A0A087WV48_HUMANtr|A0A087WZM5|A0A087WZM5_HUMANtr|A0A087WTS4|A0A087WTS4_HUMANtr|Q1JUQ3|Q1JUQ3_HUMAN	0.9964	0.000247	6|24	2	1347.72	1347.72	-0.000594	2	2184.3	674.868	674.867	-0.000297	-0.440087	-0.440087	seq77781_88min_hf
MREIVHIQAGQCGNQIGAK	-.n[35.07]MREIVHIQAGQC[160.03]GNQIGAK[162.16].F	sp|Q13885|TBB2A_HUMAN	sp|Q13885|TBB2A_HUMANsp|Q13509|TBB3_HUMANsp|P07437|TBB5_HUMANsp|P04350|TBB4A_HUMANsp|Q9BVA1|TBB2B_HUMANsp|P68371|TBB4B_HUMANtr|G3V3W7|G3V3W7_HUMANtr|M0QY37|M0QY37_HUMANtr|M0QX14|M0QX14_HUMANtr|M0R0X0|M0R0X0_HUMANtr|M0QYM7|M0QYM7_HUMANtr|M0R278|M0R278_HUMANtr|M0R042|M0R042_HUMANtr|G3V5W4|G3V5W4_HUMANtr|M0QY85|M0QY85_HUMANtr|G3V3R4|G3V3R4_HUMANtr|G3V2N6|G3V2N6_HUMANtr|M0QZL7|M0QZL7_HUMANtr|M0R2T4|M…	1	7.88e-08	17|108	4	2177.18	2177.18	0.000728	1	2184.9	545.303	545.303	0.000182	0.333759	0.333759	seq77781_88min_hf
GGGGNFGPGPGSNFRGGSDGYGSGR	R.n[29.04]GGGGNFGPGPGSNFRGGSDGYGSGR.G	sp|P22626|ROA2_HUMAN	sp|P22626|ROA2_HUMAN	0.9539	0.00559	6|96	3	2299.02	2298.02	1.00199	2	2191	767.013	767.347	0.333997	435.262	-0.590346	seq77781_88min_hf
AVPIAQKSEPHSLSSEALMRR	C.n[29.04]AVPIAQK[156.13]SEPHSLSSEALMRR.A	sp|Q9NR28|DBLOH_HUMAN	sp|Q9NR28|DBLOH_HUMANtr|H7BZK7|H7BZK7_HUMANtr|A0A2U3TZH2|A0A2U3TZH2_HUMAN	0.9882	0.00768	12|120	5	2363.28	2362.28	1.00056	1	2208.9	473.463	473.663	0.200112	422.477	-1.17847	seq77781_88min_hf
MKETIMNQEKLAKLQAQVR	Q.n[29.04]MK[156.13]ETIM[147.04]NQEK[156.13]LAK[156.13]LQAQVR.L	sp|P20290|BTF3_HUMAN	sp|P20290|BTF3_HUMANtr|D6RDG3|D6RDG3_HUMAN	0.9708	0.0086	14|108	5	2386.35	2386.34	0.001337	1	2217.1	478.276	478.276	0.0002672	0.558673	0.558673	seq77781_88min_hf
FREVVETQEGKTTIIEGR	G.n[29.04]FREVVETQEGK[156.13]TTIIEGR.L	sp|Q9NVS2|RT18A_HUMAN	sp|Q9NVS2|RT18A_HUMANtr|Q5QPA5|Q5QPA5_HUMAN	0.9996	4.16e-05	16|102	4	2147.16	2147.16	0.002397	1	2219.3	537.797	537.798	0.000599	1.1138	1.1138	seq77781_88min_hf
FREVVETQEGKTTIIEGR	G.n[35.07]FREVVETQEGK[162.16]TTIIEGR.L	sp|Q9NVS2|RT18A_HUMAN	sp|Q9NVS2|RT18A_HUMANtr|Q5QPA5|Q5QPA5_HUMAN	1	9.26e-09	25|102	4	2160.22	2159.22	1.00205	1	2223.8	540.813	541.063	0.250511	462.998	-0.602979	seq77781_88min_hf
DNIQGITKPAIR	R.n[29.04]DNIQGITK[156.13]PAIR.R	sp|P62805|H4_HUMAN	sp|P62805|H4_HUMAN	0.9886	0.00687	9|44	3	1380.81	1380.81	-0.002176	2	2233.4	461.277	461.276	-0.000725333	-1.57245	-1.57245	seq77781_88min_hf
SSEAPPLINEDVKR	A.n[35.07]SSEAPPLINEDVK[162.16]R.T	sp|P04843|RPN1_HUMAN	sp|P04843|RPN1_HUMANtr|F8WF32|F8WF32_HUMAN	1	5.07e-07	24|52	3	1621.93	1621.93	-0.001461	1	2233.5	541.651	541.651	-0.000487	-0.899104	-0.899104	seq77781_88min_hf
SSEAPPLINEDVKR	A.n[29.04]SSEAPPLINEDVK[156.13]R.T	sp|P04843|RPN1_HUMAN	sp|P04843|RPN1_HUMANtr|F8WF32|F8WF32_HUMAN	1	6.27e-10	25|52	3	1609.87	1609.87	-0.000554	1	2241.8	537.63	537.63	-0.000184667	-0.343483	-0.343483	seq77781_88min_hf
GVQVETISPGDGRTFPKRGQTCVVH	M.n[29.04]GVQVETISPGDGRTFPK[156.13]RGQTC[160.03]VVH.Y	sp|P62942|FKB1A_HUMAN	sp|P62942|FKB1A_HUMANtr|A0A087WV48|A0A087WV48_HUMANtr|A0A087WZM5|A0A087WZM5_HUMANtr|A0A087WTS4|A0A087WTS4_HUMANtr|Q1JUQ3|Q1JUQ3_HUMAN	0.973	0.0158	10|144	5	2780.44	2780.44	-0.003727	1	2243.6	557.095	557.094	-0.0007454	-1.33801	-1.33801	seq77781_88min_hf
GVQVETISPGDGRTFPKR	M.n[29.04]GVQVETISPGDGRTFPK[156.13]R.G	sp|P62942|FKB1A_HUMAN	sp|P62942|FKB1A_HUMANtr|A0A087WV48|A0A087WV48_HUMANtr|A0A087WZM5|A0A087WZM5_HUMANtr|A0A087WTS4|A0A087WTS4_HUMANtr|Q1JUQ3|Q1JUQ3_HUMAN	0.9995	0.000178	10|102	4	2000.08	1999.09	0.999712	2	2247.8	500.779	501.028	0.249928	498.83	-1.81527	seq77781_88min_hf
SSEAPPLINEDVKR	A.n[35.07]SSEAPPLINEDVK[162.16]R.T	sp|P04843|RPN1_HUMAN	sp|P04843|RPN1_HUMANtr|F8WF32|F8WF32_HUMAN	0.9995	0.00029	14|52	3	1621.93	1621.93	-0.001354	1	2253.9	541.651	541.651	-0.000451333	-0.833256	-0.833256	seq77781_88min_hf
VLIKEFR	M.n[29.04]VLIK[156.13]EFR.V	sp|P48739|PIPNB_HUMAN	sp|P48739|PIPNB_HUMANtr|A0A0A0MSW4|A0A0A0MSW4_HUMAN	0.9459	0.0326	8|24	3	959.615	959.617	-0.001341	2	2262.7	320.88	320.879	-0.000447	-1.39305	-1.39305	seq77781_88min_hf
AGGAAQLALDKSDSHPSDALTR	Y.n[29.04]AGGAAQLALDK[156.13]SDSHPSDALTR.K	sp|P49748|ACADV_HUMAN	sp|P49748|ACADV_HUMANtr|J3QKU9|J3QKU9_HUMANtr|K7EJW8|K7EJW8_HUMANtr|K7EQP4|K7EQP4_HUMAN	0.9941	5e-05	7|84	3	2236.13	2236.14	-0.016884	1	2283.2	746.389	746.383	-0.005628	-7.54036	-7.54036	seq77781_88min_hf
MKFNPFVTSDRSKNR	-.n[29.04]MK[156.13]FNPFVTSDRSK[156.13]NR.K	sp|P61254|RL26_HUMAN	sp|P61254|RL26_HUMANsp|Q9UNX3|RL26L_HUMANtr|J3KSS0|J3KSS0_HUMANtr|E5RHH1|E5RHH1_HUMANtr|E5RIT6|E5RIT6_HUMANtr|J3QQQ9|J3QQQ9_HUMANtr|J3QRI7|J3QRI7_HUMANtr|J3QQV1|J3QQV1_HUMAN	0.9783	0.00423	14|84	4	1910.01	1910.02	-0.006381	2	2284.4	478.512	478.511	-0.00159525	-3.33378	-3.33378	seq77781_88min_hf
AGGAAQLALDKSDSHPSDALTR	Y.n[35.07]AGGAAQLALDK[162.16]SDSHPSDALTR.K	sp|P49748|ACADV_HUMAN	sp|P49748|ACADV_HUMANtr|J3QKU9|J3QKU9_HUMANtr|K7EJW8|K7EJW8_HUMANtr|K7EQP4|K7EQP4_HUMAN	0.9984	0.000174	6|84	3	2248.2	2248.21	-0.009473	1	2287	750.41	750.407	-0.00315767	-4.20794	-4.20794	seq77781_88min_hf
AGGAAQLALDKSDSHPSDALTR	Y.n[29.04]AGGAAQLALDK[156.13]SDSHPSDALTR.K	sp|P49748|ACADV_HUMAN	sp|P49748|ACADV_HUMANtr|J3QKU9|J3QKU9_HUMANtr|K7EJW8|K7EJW8_HUMANtr|K7EQP4|K7EQP4_HUMAN	1	9.88e-08	8|84	3	2238.14	2236.14	1.99563	1	2287.9	746.389	747.054	0.665209	890.443	-4.94029	seq77781_88min_hf
MKFNPFVTSDRSKNR	-.n[29.04]MK[156.13]FNPFVTSDRSK[156.13]NR.K	sp|P61254|RL26_HUMAN	sp|P61254|RL26_HUMANsp|Q9UNX3|RL26L_HUMANtr|J3KSS0|J3KSS0_HUMANtr|E5RHH1|E5RHH1_HUMANtr|E5RIT6|E5RIT6_HUMANtr|J3QQQ9|J3QQQ9_HUMANtr|J3QRI7|J3QRI7_HUMANtr|J3QQV1|J3QQV1_HUMAN	0.9946	0.00188	13|84	5	1910.01	1910.02	-0.006275	2	2293.2	383.011	383.01	-0.0012552	-3.2772	-3.2772	seq77781_88min_hf
MKHYEVEILDAKTR	-.n[29.04]MK[156.13]HYEVEILDAK[156.13]TR.E	sp|Q9NZ01|TECR_HUMAN	sp|Q9NZ01|TECR_HUMANtr|M0R3C3|M0R3C3_HUMAN	1	1.16e-05	15|78	4	1815.99	1815.99	-0.006026	2	2293.6	455.005	455.004	-0.0015065	-3.31096	-3.31096	seq77781_88min_hf
MKHYEVEILDAKTR	-.n[35.07]MK[162.16]HYEVEILDAK[162.16]TR.E	sp|Q9NZ01|TECR_HUMAN	sp|Q9NZ01|TECR_HUMANtr|M0R3C3|M0R3C3_HUMAN	1	2.01e-10	18|78	4	1834.08	1834.09	-0.005286	2	2295.6	459.529	459.528	-0.0013215	-2.87578	-2.87578	seq77781_88min_hf
AGGAAQLALDKSDSHPSDALTR	Y.n[29.04]AGGAAQLALDK[156.13]SDSHPSDALTR.K	sp|P49748|ACADV_HUMAN	sp|P49748|ACADV_HUMANtr|J3QKU9|J3QKU9_HUMANtr|K7EJW8|K7EJW8_HUMANtr|K7EQP4|K7EQP4_HUMAN	1	4.8e-09	29|126	4	2236.14	2236.14	-0.005878	1	2298.6	560.043	560.042	-0.0014695	-2.62391	-2.62391	seq77781_88min_hf
MKHYEVEILDAKTR	-.n[29.04]MK[156.13]HYEVEILDAK[156.13]TR.E	sp|Q9NZ01|TECR_HUMAN	sp|Q9NZ01|TECR_HUMANtr|M0R3C3|M0R3C3_HUMAN	0.9982	0.000461	7|52	3	1816.99	1815.99	0.998443	2	2298.9	606.338	606.671	0.332814	548.591	-2.69669	seq77781_88min_hf
MKFNPFVTSDRSKNR	-.n[29.04]MK[156.13]FNPFVTSDRSK[156.13]NR.K	sp|P61254|RL26_HUMAN	sp|P61254|RL26_HUMANsp|Q9UNX3|RL26L_HUMANtr|J3KSS0|J3KSS0_HUMANtr|E5RHH1|E5RHH1_HUMANtr|E5RIT6|E5RIT6_HUMANtr|J3QQQ9|J3QQQ9_HUMANtr|J3QRI7|J3QRI7_HUMANtr|J3QQV1|J3QQV1_HUMAN	0.9999	1.79e-05	16|84	4	1910.01	1910.02	-0.005559	2	2305.3	478.512	478.511	-0.00139	-2.90485	-2.90485	seq77781_88min_hf
WETEERPRTREEECHFYAGGQVYPGEASR	G.n[29.04]WETEERPRTREEEC[160.03]HFYAGGQVYPGEASR.V	sp|Q13162|PRDX4_HUMAN	sp|Q13162|PRDX4_HUMANtr|A6NG45|A6NG45_HUMAN	0.9843	0.00142	7|168	4	3555.6	3553.61	1.99653	1	2306.2	889.409	889.908	0.499133	560.882	-2.85619	seq77781_88min_hf
MRSMASGGGVPTDEEQATGLER	A.n[35.07]MRSMASGGGVPTDEEQATGLER.E	sp|P10606|COX5B_HUMAN	sp|P10606|COX5B_HUMAN	1	2.1e-06	11|84	3	2312.09	2312.09	-0.007915	1	2309.2	771.706	771.703	-0.00263833	-3.41885	-3.41885	seq77781_88min_hf
MRSMASGGGVPTDEEQATGLER	A.n[35.07]MRSMASGGGVPTDEEQATGLER.E	sp|P10606|COX5B_HUMAN	sp|P10606|COX5B_HUMAN	0.9997	5.03e-06	14|84	3	2314.1	2312.09	2.00112	1	2313.5	771.706	772.373	0.667039	863.624	-2.40903	seq77781_88min_hf
MKHYEVEILDAKTR	-.n[29.04]MK[156.13]HYEVEILDAK[156.13]TR.E	sp|Q9NZ01|TECR_HUMAN	sp|Q9NZ01|TECR_HUMANtr|M0R3C3|M0R3C3_HUMAN	1	6e-06	18|78	4	1815.99	1815.99	-0.005048	2	2314.2	455.005	455.004	-0.001262	-2.7736	-2.7736	seq77781_88min_hf
GETTTQGLDGLSER	N.n[29.04]GETTTQGLDGLSER.C	sp|P04075|ALDOA_HUMAN	sp|P04075|ALDOA_HUMANsp|P09972|ALDOC_HUMANtr|H3BQN4|H3BQN4_HUMANtr|H3BUH7|H3BUH7_HUMANtr|C9J8F3|C9J8F3_HUMANtr|J3QKP5|J3QKP5_HUMANtr|A8MVZ9|A8MVZ9_HUMANtr|J3KSV6|J3KSV6_HUMANtr|H3BPS8|H3BPS8_HUMANtr|H3BR04|H3BR04_HUMANtr|K7EKH5|K7EKH5_HUMANtr|H3BMQ8|H3BMQ8_HUMANtr|H3BU78|H3BU78_HUMANtr|J3KPS3|J3KPS3_HUMANsp|ALDOA_RABIT|	0.9793	0.00141	8|26	2	1490.72	1490.72	-0.004862	1	2318.1	746.368	746.365	-0.002431	-3.25712	-3.25712	seq77781_88min_hf
ASHMTKDMFPGPYPRTPEER	T.n[29.04]ASHMTK[156.13]DMFPGPYPRTPEER.A	sp|O95169|NDUB8_HUMAN	sp|O95169|NDUB8_HUMANtr|E9PIZ8|E9PIZ8_HUMANtr|K9J7I2|K9J7I2_HUMANtr|E9PQ68|E9PQ68_HUMAN	0.9998	3.81e-06	13|114	5	2404.14	2402.15	1.99356	1	2319.1	481.438	481.836	0.398711	827.483	-5.45538	seq77781_88min_hf
MRSMASGGGVPTDEEQATGLER	A.n[29.04]MRSMASGGGVPTDEEQATGLER.E	sp|P10606|COX5B_HUMAN	sp|P10606|COX5B_HUMAN	1	2.52e-09	14|84	3	2306.06	2306.06	-0.006305	1	2327.5	769.695	769.693	-0.00210167	-2.73053	-2.73053	seq77781_88min_hf
GWGVMVSHR	N.n[29.04]GWGVMVSHR.S	sp|P06733|ENOA_HUMAN	sp|P06733|ENOA_HUMANsp|P09104|ENOG_HUMANsp|P13929|ENOB_HUMANtr|F5H0C8|F5H0C8_HUMANtr|A0A2R8Y6G6|A0A2R8Y6G6_HUMAN	0.9779	0.0102	5|32	3	1055.53	1055.53	-0.003263	1	2330.3	352.852	352.851	-0.00108767	-3.08251	-3.08251	seq77781_88min_hf
EELHYPLGER	A.n[29.04]EELHYPLGER.R	sp|Q14257|RCN2_HUMAN	sp|Q14257|RCN2_HUMANtr|A8MXP8|A8MXP8_HUMANtr|H0YL43|H0YL43_HUMAN	0.9851	0.00892	8|36	3	1269.63	1269.64	-0.002819	1	2338.4	424.219	424.218	-0.000939667	-2.21506	-2.21506	seq77781_88min_hf
SSVLASCPKKPVSSYLR	F.n[29.04]SSVLASC[160.03]PK[156.13]KPVSSYLR.F	sp|Q00059|TFAM_HUMAN	sp|Q00059|TFAM_HUMANtr|H7BYN3|H7BYN3_HUMAN	0.9879	0.00871	14|96	4	1962.09	1962.1	-0.003347	1	2352.3	491.532	491.531	-0.00083675	-1.70234	-1.70234	seq77781_88min_hf
EELHYPLGER	A.n[35.07]EELHYPLGER.R	sp|Q14257|RCN2_HUMAN	sp|Q14257|RCN2_HUMANtr|A8MXP8|A8MXP8_HUMANtr|H0YL43|H0YL43_HUMAN	0.9943	0.00323	9|36	3	1275.67	1275.67	5.9e-05	1	2352.5	426.23	426.23	1.96667e-05	0.046141	0.046141	seq77781_88min_hf
SSVLASCPKKPVSSYLR	F.n[29.04]SSVLASC[160.03]PK[156.13]KPVSSYLR.F	sp|Q00059|TFAM_HUMAN	sp|Q00059|TFAM_HUMANtr|H7BYN3|H7BYN3_HUMAN	0.9404	0.0305	8|64	3	1963.1	1962.1	0.99991	1	2352.9	655.04	655.373	0.333303	508.57	-1.75015	seq77781_88min_hf
EELHYPLGER	A.n[29.04]EELHYPLGER.R	sp|Q14257|RCN2_HUMAN	sp|Q14257|RCN2_HUMANtr|A8MXP8|A8MXP8_HUMANtr|H0YL43|H0YL43_HUMAN	0.9975	0.00149	12|36	3	1269.63	1269.64	-0.001697	1	2358.9	424.219	424.218	-0.000565333	-1.33265	-1.33265	seq77781_88min_hf
VGREKELSIHFVPGSCR	M.n[29.04]VGREK[156.13]ELSIHFVPGSC[160.03]R.L	sp|Q9NZL9|MAT2B_HUMAN	sp|Q9NZL9|MAT2B_HUMANtr|H7C0X7|H7C0X7_HUMANtr|E5RJR3|E5RJR3_HUMAN	1	2.83e-06	12|96	4	2028.08	2026.08	2.00486	2	2367.5	507.527	508.028	0.501216	986.59	-0.904478	seq77781_88min_hf
LRCMQCKTNGDCRVEECALGQDLCR	G.n[29.04]LRC[160.03]MQC[160.03]K[156.13]TNGDC[160.03]RVEEC[160.03]ALGQDLC[160.03]R.T	sp|Q03405|UPAR_HUMAN	sp|Q03405|UPAR_HUMANtr|M0QX27|M0QX27_HUMANtr|M0R0Y4|M0R0Y4_HUMANtr|M0R2E9|M0R2E9_HUMANtr|M0R1I2|M0R1I2_HUMAN	0.9782	0.01	7|144	5	3186.41	3184.41	1.99962	1	2367.7	637.89	638.29	0.399924	626.555	-2.21905	seq77781_88min_hf
VGREKELSIHFVPGSCR	M.n[29.04]VGREK[156.13]ELSIHFVPGSC[160.03]R.L	sp|Q9NZL9|MAT2B_HUMAN	sp|Q9NZL9|MAT2B_HUMANtr|H7C0X7|H7C0X7_HUMANtr|E5RJR3|E5RJR3_HUMAN	0.9976	0.00166	10|96	5	2026.08	2026.08	-0.00308	2	2367.9	406.223	406.222	-0.000616	-1.51641	-1.51641	seq77781_88min_hf
SSVLASCPKKPVSSYLR	F.n[35.07]SSVLASC[160.03]PK[162.16]K[162.16]PVSSYLR.F	sp|Q00059|TFAM_HUMAN	sp|Q00059|TFAM_HUMANtr|H7BYN3|H7BYN3_HUMAN	0.9965	0.00277	15|96	4	1980.19	1980.19	-0.00327	1	2369.4	496.055	496.055	-0.0008175	-1.648	-1.648	seq77781_88min_hf
SSVLASCPKKPVSSYLR	F.n[29.04]SSVLASC[160.03]PK[156.13]KPVSSYLR.F	sp|Q00059|TFAM_HUMAN	sp|Q00059|TFAM_HUMANtr|H7BYN3|H7BYN3_HUMAN	0.9426	0.0371	15|96	4	1962.1	1962.1	-0.001325	1	2373.4	491.532	491.531	-0.00033125	-0.673914	-0.673914	seq77781_88min_hf
VEKEEAGGGISEEEAAQYDRQIR	M.n[29.04]VEK[156.13]EEAGGGISEEEAAQYDRQIR.L	sp|Q9UBE0|SAE1_HUMAN	sp|Q9UBE0|SAE1_HUMANtr|M0QZS6|M0QZS6_HUMANtr|M0R375|M0R375_HUMANtr|B3KNJ4|B3KNJ4_HUMAN	0.9999	2.13e-05	10|132	4	2620.28	2619.28	0.998187	2	2378.2	655.827	656.076	0.249547	380.363	-1.967	seq77781_88min_hf
FANDATFEIKKCDLHR	N.n[29.04]FANDATFEIK[156.13]KC[160.03]DLHR.L	sp|P08559|ODPA_HUMAN	sp|P08559|ODPA_HUMANtr|Q5JPU2|Q5JPU2_HUMANtr|Q5JPT9|Q5JPT9_HUMANtr|Q5JPU1|Q5JPU1_HUMANtr|Q5JPU0|Q5JPU0_HUMAN	1	1.57e-06	14|90	5	2048.05	2048.05	-0.004217	1	2387.4	410.618	410.617	-0.0008434	-2.05398	-2.05398	seq77781_88min_hf
FANDATFEIKKCDLHR	N.n[29.04]FANDATFEIK[156.13]KC[160.03]DLHR.L	sp|P08559|ODPA_HUMAN	sp|P08559|ODPA_HUMANtr|Q5JPU2|Q5JPU2_HUMANtr|Q5JPT9|Q5JPT9_HUMANtr|Q5JPU1|Q5JPU1_HUMANtr|Q5JPU0|Q5JPU0_HUMAN	1	3.25e-08	13|90	4	2048.05	2048.05	-0.004753	1	2389.1	513.02	513.019	-0.00118825	-2.31619	-2.31619	seq77781_88min_hf
SPALTIENEHIR	W.n[35.07]SPALTIENEHIR.A	sp|O00754|MA2B1_HUMAN	sp|O00754|MA2B1_HUMAN	0.9974	0.000213	10|44	3	1413.78	1412.78	0.998134	1	2389.2	471.935	472.268	0.332711	704.497	-3.68153	seq77781_88min_hf
SPALTIENEHIR	W.n[29.04]SPALTIENEHIR.A	sp|O00754|MA2B1_HUMAN	sp|O00754|MA2B1_HUMAN	0.9997	0.000149	8|44	3	1406.75	1406.75	-0.00331	1	2394.2	469.925	469.923	-0.00110333	-2.3479	-2.3479	seq77781_88min_hf
DGVGGDPAVALPHR	G.n[29.04]DGVGGDPAVALPHR.R	sp|P49257|LMAN1_HUMAN	sp|P49257|LMAN1_HUMAN	0.9999	1.38e-05	9|52	3	1387.72	1387.72	-0.004696	1	2395.1	463.581	463.579	-0.00156533	-3.37662	-3.37662	seq77781_88min_hf
ANFVSWKSR	N.n[35.07]ANFVSWK[162.16]SR.T	sp|Q5T653|RM02_HUMAN	sp|Q5T653|RM02_HUMANtr|C9IY40|C9IY40_HUMANtr|C9JZG7|C9JZG7_HUMANtr|C9JZW2|C9JZW2_HUMAN	0.9942	0.00347	10|32	3	1161.69	1161.69	-0.002925	1	2399.4	388.238	388.237	-0.000975333	-2.51221	-2.51221	seq77781_88min_hf
ANFVSWKSR	N.n[29.04]ANFVSWK[156.13]SR.T	sp|Q5T653|RM02_HUMAN	sp|Q5T653|RM02_HUMANtr|C9IY40|C9IY40_HUMANtr|C9JZG7|C9JZG7_HUMANtr|C9JZW2|C9JZW2_HUMAN	0.9593	0.0244	14|32	3	1149.63	1149.63	-0.003233	1	2400.3	384.217	384.216	-0.00107767	-2.80485	-2.80485	seq77781_88min_hf
APSVPAAEPEYPKGIR	M.n[35.07]APSVPAAEPEYPK[162.16]GIR.A	sp|P54819|KAD2_HUMAN	sp|P54819|KAD2_HUMANtr|F8VY04|F8VY04_HUMANtr|F8VPP1|F8VPP1_HUMANtr|F8W1A4|F8W1A4_HUMANtr|F8VZG5|F8VZG5_HUMANtr|G3V213|G3V213_HUMAN	0.9778	0.0113	7|60	3	1750.01	1749.01	1.0004	2	2402.3	584.011	584.344	0.333466	570.667	-1.68394	seq77781_88min_hf
NMGGPYGGGNYGPGGSGGSGGYGGR	R.n[29.04]NMGGPYGGGNYGPGGSGGSGGYGGR.S	sp|P22626|ROA2_HUMAN	sp|P22626|ROA2_HUMAN	0.9998	7.05e-05	7|96	3	2217.93	2216.93	1.00149	2	2409.2	739.984	740.318	0.33383	450.928	-0.837478	seq77781_88min_hf
APSVPAAEPEYPKGIR	M.n[35.07]APSVPAAEPEYPK[162.16]GIR.A	sp|P54819|KAD2_HUMAN	sp|P54819|KAD2_HUMANtr|F8VY04|F8VY04_HUMANtr|F8VPP1|F8VPP1_HUMANtr|F8W1A4|F8W1A4_HUMANtr|F8VZG5|F8VZG5_HUMANtr|G3V213|G3V213_HUMAN	0.9854	0.00463	9|90	4	1750.01	1749.01	0.998249	2	2411	438.26	438.509	0.249562	569.115	-2.90815	seq77781_88min_hf
NMGGPYGGGNYGPGGSGGSGGYGGR	R.n[29.04]NMGGPYGGGNYGPGGSGGSGGYGGR.S	sp|P22626|ROA2_HUMAN	sp|P22626|ROA2_HUMAN	0.9994	2.25e-05	9|96	3	2219.94	2216.93	3.00796	2	2413.4	739.984	740.986	1.00265	1353.13	-0.940188	seq77781_88min_hf
APSVPAAEPEYPKGIR	M.n[35.07]APSVPAAEPEYPK[162.16]GIR.A	sp|P54819|KAD2_HUMAN	sp|P54819|KAD2_HUMANtr|F8VY04|F8VY04_HUMANtr|F8VPP1|F8VPP1_HUMANtr|F8W1A4|F8W1A4_HUMANtr|F8VZG5|F8VZG5_HUMANtr|G3V213|G3V213_HUMAN	1	1.28e-06	20|60	3	1749	1749.01	-0.004877	2	2422.8	584.011	584.009	-0.00162567	-2.78363	-2.78363	seq77781_88min_hf
APSVPAAEPEYPKGIR	M.n[29.04]APSVPAAEPEYPK[156.13]GIR.A	sp|P54819|KAD2_HUMAN	sp|P54819|KAD2_HUMANtr|F8VY04|F8VY04_HUMANtr|F8VPP1|F8VPP1_HUMANtr|F8W1A4|F8W1A4_HUMANtr|F8VZG5|F8VZG5_HUMANtr|G3V213|G3V213_HUMAN	1	4.29e-07	14|60	3	1736.94	1736.95	-0.004356	2	2423.5	579.989	579.988	-0.001452	-2.5035	-2.5035	seq77781_88min_hf
APSVPAAEPEYPKGIR	M.n[29.04]APSVPAAEPEYPK[156.13]GIR.A	sp|P54819|KAD2_HUMAN	sp|P54819|KAD2_HUMANtr|F8VY04|F8VY04_HUMANtr|F8VPP1|F8VPP1_HUMANtr|F8W1A4|F8W1A4_HUMANtr|F8VZG5|F8VZG5_HUMANtr|G3V213|G3V213_HUMAN	1	2.45e-06	15|90	4	1736.94	1736.95	-0.004386	2	2424.7	435.244	435.243	-0.0010965	-2.51928	-2.51928	seq77781_88min_hf
SGFSLEDPQTHSNRIYR	S.n[29.04]SGFSLEDPQTHSNRIYR.M	sp|P08238|HS90B_HUMAN	sp|P08238|HS90B_HUMAN	0.9503	0.0159	8|96	4	2033.99	2033.99	-0.004528	1	2432.1	509.505	509.504	-0.001132	-2.22177	-2.22177	seq77781_88min_hf
SIAAHLDNQVPVESPR	Q.n[29.04]SIAAHLDNQVPVESPR.A	sp|P51398|RT29_HUMAN	sp|P51398|RT29_HUMANtr|V9GYL4|V9GYL4_HUMANtr|V9GY11|V9GY11_HUMANtr|V9GYL9|V9GYL9_HUMANtr|V9GYJ9|V9GYJ9_HUMAN	0.9999	2.43e-05	15|60	3	1759.92	1759.92	-0.003341	1	2432.5	587.648	587.647	-0.00111367	-1.89513	-1.89513	seq77781_88min_hf
SGFSLEDPQTHSNRIYR	S.n[35.07]SGFSLEDPQTHSNRIYR.M	sp|P08238|HS90B_HUMAN	sp|P08238|HS90B_HUMAN	0.9717	0.00853	8|96	4	2040.02	2040.02	-0.00595	1	2434.8	511.013	511.012	-0.0014875	-2.91089	-2.91089	seq77781_88min_hf
SIAAHLDNQVPVESPR	Q.n[35.07]SIAAHLDNQVPVESPR.A	sp|P51398|RT29_HUMAN	sp|P51398|RT29_HUMANtr|V9GYL4|V9GYL4_HUMANtr|V9GY11|V9GY11_HUMANtr|V9GYL9|V9GYL9_HUMANtr|V9GYJ9|V9GYJ9_HUMAN	0.9998	8.42e-05	16|60	3	1765.95	1765.95	-0.003784	1	2435.3	589.658	589.657	-0.00126133	-2.1391	-2.1391	seq77781_88min_hf
IFSEQTIPPSAKYGGR	N.n[29.04]IFSEQTIPPSAK[156.13]YGGR.H	sp|P51553|IDH3G_HUMAN	sp|P51553|IDH3G_HUMANtr|E9PF84|E9PF84_HUMANtr|E7EQB8|E7EQB8_HUMAN	0.9731	0.0161	7|60	3	1805.96	1805.97	-0.004245	1	2437.7	602.996	602.995	-0.001415	-2.34662	-2.34662	seq77781_88min_hf
APSVPAAEPEYPKGIR	M.n[35.07]APSVPAAEPEYPK[162.16]GIR.A	sp|P54819|KAD2_HUMAN	sp|P54819|KAD2_HUMANtr|F8VY04|F8VY04_HUMANtr|F8VPP1|F8VPP1_HUMANtr|F8W1A4|F8W1A4_HUMANtr|F8VZG5|F8VZG5_HUMANtr|G3V213|G3V213_HUMAN	0.9917	0.005	12|60	3	1749.01	1749.01	-0.003203	2	2443.6	584.011	584.009	-0.00106767	-1.82817	-1.82817	seq77781_88min_hf
APSVPAAEPEYPKGIR	M.n[29.04]APSVPAAEPEYPK[156.13]GIR.A	sp|P54819|KAD2_HUMAN	sp|P54819|KAD2_HUMANtr|F8VY04|F8VY04_HUMANtr|F8VPP1|F8VPP1_HUMANtr|F8W1A4|F8W1A4_HUMANtr|F8VZG5|F8VZG5_HUMANtr|G3V213|G3V213_HUMAN	1	2.75e-07	13|60	3	1736.94	1736.95	-0.003082	2	2444.3	579.989	579.988	-0.00102733	-1.7713	-1.7713	seq77781_88min_hf
SIAAHLDNQVPVESPR	Q.n[29.04]SIAAHLDNQVPVESPR.A	sp|P51398|RT29_HUMAN	sp|P51398|RT29_HUMANtr|V9GYL4|V9GYL4_HUMANtr|V9GY11|V9GY11_HUMANtr|V9GYL9|V9GYL9_HUMANtr|V9GYJ9|V9GYJ9_HUMAN	1	1.89e-06	24|60	3	1759.92	1759.92	-0.000837	1	2452.9	587.648	587.648	-0.000279	-0.474774	-0.474774	seq77781_88min_hf
TSVATKKTVQGPPTSDDIFER	A.n[35.07]TSVATK[162.16]K[162.16]TVQGPPTSDDIFER.E	sp|P04181|OAT_HUMAN	sp|P04181|OAT_HUMAN	0.9997	0.000274	6|120	4	2378.35	2378.35	-0.003171	1	2457.2	595.596	595.595	-0.00079275	-1.33102	-1.33102	seq77781_88min_hf
TSVATKKTVQGPPTSDDIFER	A.n[29.04]TSVATK[156.13]KTVQGPPTSDDIFER.E	sp|P04181|OAT_HUMAN	sp|P04181|OAT_HUMAN	1	2.42e-08	14|120	4	2360.26	2360.26	-0.002899	1	2462	591.072	591.071	-0.00072475	-1.22616	-1.22616	seq77781_88min_hf
GKRDNRVAYMNPIAMAR	M.n[29.04]GK[156.13]RDNRVAYMNPIAMAR.W	sp|Q8N9E0|F133A_HUMAN	sp|Q8N9E0|F133A_HUMANsp|Q5BKY9|F133B_HUMANtr|G3XAI9|G3XAI9_HUMAN	0.9209	0.0249	8|96	4	2018.06	2018.07	-0.003483	2	2464.4	505.524	505.523	-0.000871	-1.72297	-1.72297	seq77781_88min_hf
SGGTTMYPGIADR	M.n[35.07]SGGTTMYPGIADR.M	sp|P68133|ACTS_HUMAN	sp|P68133|ACTS_HUMANsp|P60709|ACTB_HUMANsp|P68032|ACTC_HUMANsp|P63261|ACTG_HUMANsp|P63267|ACTH_HUMANsp|P62736|ACTA_HUMANtr|A0A2R8YFE2|A0A2R8YFE2_HUMANtr|A0A2R8Y793|A0A2R8Y793_HUMANtr|A6NL76|A6NL76_HUMAN	0.9998	2.73e-06	9|24	2	1358.67	1358.67	-0.00121	1	2467.8	680.343	680.342	-0.000605	-0.889258	-0.889258	seq77781_88min_hf
SYPARVPPPPPIAR	Y.n[29.04]SYPARVPPPPPIAR.A	sp|P07910|HNRPC_HUMAN	sp|P07910|HNRPC_HUMANtr|G3V5V7|G3V5V7_HUMANtr|G3V4W0|G3V4W0_HUMANtr|G3V2Q1|G3V2Q1_HUMANtr|G3V2D6|G3V2D6_HUMANtr|G3V575|G3V575_HUMANtr|B2R5W2|B2R5W2_HUMANtr|G3V4C1|G3V4C1_HUMANtr|G3V555|G3V555_HUMANtr|G3V576|G3V576_HUMANtr|B4DY08|B4DY08_HUMAN	0.9999	8.96e-06	10|52	3	1545.88	1544.88	1.00108	1	2469.8	515.968	516.302	0.333692	646.312	-1.46749	seq77781_88min_hf
ASHMTKDMFPGPYPR	T.n[29.04]ASHMTK[156.13]DMFPGPYPR.T	sp|O95169|NDUB8_HUMAN	sp|O95169|NDUB8_HUMANtr|E9PIZ8|E9PIZ8_HUMANtr|K9J7I2|K9J7I2_HUMANtr|E9PQ68|E9PQ68_HUMAN	0.9997	0.000256	16|84	4	1789.86	1789.86	-0.000124	1	2479.4	448.473	448.473	-3.1e-05	-0.0691234	-0.0691234	seq77781_88min_hf
SGGTTMYPGIADR	M.n[29.04]SGGTTMYPGIADR.M	sp|P68133|ACTS_HUMAN	sp|P68133|ACTS_HUMANsp|P60709|ACTB_HUMANsp|P68032|ACTC_HUMANsp|P63261|ACTG_HUMANsp|P63267|ACTH_HUMANsp|P62736|ACTA_HUMANtr|A0A2R8YFE2|A0A2R8YFE2_HUMANtr|A0A2R8Y793|A0A2R8Y793_HUMANtr|A6NL76|A6NL76_HUMAN	0.9957	0.000147	10|24	2	1352.64	1352.64	0.000569	1	2480.9	677.327	677.327	0.0002845	0.420033	0.420033	seq77781_88min_hf
ASHMTKDMFPGPYPR	T.n[35.07]ASHMTK[162.16]DMFPGPYPR.T	sp|O95169|NDUB8_HUMAN	sp|O95169|NDUB8_HUMANtr|E9PIZ8|E9PIZ8_HUMANtr|K9J7I2|K9J7I2_HUMANtr|E9PQ68|E9PQ68_HUMAN	0.9887	0.00723	12|84	4	1801.93	1801.93	0.000154	1	2482.5	451.489	451.489	3.85e-05	0.0852733	0.0852733	seq77781_88min_hf
DVKCDMEVSCPDGYTCCR	G.n[29.04]DVK[156.13]C[160.03]DMEVSC[160.03]PDGYTC[160.03]C[160.03]R.L	sp|P28799|GRN_HUMAN	sp|P28799|GRN_HUMANtr|K7EKL3|K7EKL3_HUMAN	0.9999	6.69e-05	7|68	3	2306.91	2306.91	-0.000508	1	2484.1	769.977	769.977	-0.000169333	-0.21992	-0.21992	seq77781_88min_hf
GKRDNRVAYMNPIAMAR	M.n[29.04]GK[156.13]RDNRVAYMNPIAMAR.W	sp|Q8N9E0|F133A_HUMAN	sp|Q8N9E0|F133A_HUMANsp|Q5BKY9|F133B_HUMANtr|G3XAI9|G3XAI9_HUMAN	0.9947	0.00194	11|96	4	2018.07	2018.07	-0.000158	2	2484.9	505.524	505.524	-3.975e-05	-0.0786313	-0.0786313	seq77781_88min_hf
SSRAGLQFPVGR	R.n[29.04]SSRAGLQFPVGR.V	sp|Q93077|H2A1C_HUMAN	sp|Q93077|H2A1C_HUMANsp|P0C0S8|H2A1_HUMANsp|Q96QV6|H2A1A_HUMANsp|Q8IUE6|H2A2B_HUMANsp|Q99878|H2A1J_HUMANsp|Q9BTM1|H2AJ_HUMANsp|Q6FI13|H2A2A_HUMANsp|P20671|H2A1D_HUMANsp|P16104|H2AX_HUMANsp|Q7L7L0|H2A3_HUMANsp|Q16777|H2A2C_HUMANsp|P04908|H2A1B_HUMANsp|Q96KK5|H2A1H_HUMANtr|A0A0U1RR32|A0A0U1RR32_HUMANtr|A0A0U1RRH7|A0A0U1RRH7_HUMAN	0.9907	0.00158	9|44	3	1301.72	1301.72	-0.000303	2	2485	434.914	434.914	-0.000101	-0.23223	-0.23223	seq77781_88min_hf
SSGMTLDNISR	R.n[29.04]SSGMTLDNISR.A	sp|Q99807|COQ7_HUMAN	sp|Q99807|COQ7_HUMANtr|H3BS11|H3BS11_HUMANtr|I3L1T0|I3L1T0_HUMANtr|H3BP28|H3BP28_HUMAN	0.9466	0.01	6|20	2	1207.59	1207.59	-0.000492	2	2495.6	604.801	604.8	-0.0002465	-0.407572	-0.407572	seq77781_88min_hf
SRAGLQFPVGR	S.n[29.04]SRAGLQFPVGR.V	sp|Q93077|H2A1C_HUMAN	sp|Q93077|H2A1C_HUMANsp|P0C0S8|H2A1_HUMANsp|Q96QV6|H2A1A_HUMANsp|Q8IUE6|H2A2B_HUMANsp|Q99878|H2A1J_HUMANsp|Q9BTM1|H2AJ_HUMANsp|Q6FI13|H2A2A_HUMANsp|P20671|H2A1D_HUMANsp|P16104|H2AX_HUMANsp|Q7L7L0|H2A3_HUMANsp|Q16777|H2A2C_HUMANsp|P04908|H2A1B_HUMANsp|Q96KK5|H2A1H_HUMANtr|A0A0U1RR32|A0A0U1RR32_HUMANtr|A0A0U1RRH7|A0A0U1RRH7_HUMAN	0.9595	0.0071	12|40	3	1214.69	1214.69	-0.001632	1	2496.4	405.903	405.903	-0.000544	-1.34022	-1.34022	seq77781_88min_hf
MKLLTHNLLSSHVRGVGSR	-.n[29.04]MK[156.13]LLTHNLLSSHVRGVGSR.G	sp|Q9UI30|TR112_HUMAN	sp|Q9UI30|TR112_HUMANtr|F5GX77|F5GX77_HUMAN	0.9999	3.42e-05	12|108	5	2160.23	2160.23	0.001377	2	2499.5	433.054	433.054	0.0002754	0.635949	0.635949	seq77781_88min_hf
AVPIAQKSEPHSLSSEALMR	C.n[29.04]AVPIAQK[156.13]SEPHSLSSEALMR.R	sp|Q9NR28|DBLOH_HUMAN	sp|Q9NR28|DBLOH_HUMANtr|H7BZK7|H7BZK7_HUMANtr|A0A2U3TZH2|A0A2U3TZH2_HUMAN	0.9979	0.000404	9|114	4	2207.18	2206.18	1.00458	1	2519.2	552.552	552.803	0.251144	454.31	0.554447	seq77781_88min_hf
SIAAHLDNQVPVESPRAISR	Q.n[35.07]SIAAHLDNQVPVESPRAISR.T	sp|P51398|RT29_HUMAN	sp|P51398|RT29_HUMANtr|V9GYL4|V9GYL4_HUMANtr|V9GY11|V9GY11_HUMANtr|V9GYL9|V9GYL9_HUMANtr|V9GYJ9|V9GYJ9_HUMAN	1	3.35e-07	16|114	4	2193.21	2193.21	-0.000853	1	2524.6	549.309	549.309	-0.00021325	-0.388215	-0.388215	seq77781_88min_hf
MKLLTHNLLSSHVR	-.n[29.04]MK[156.13]LLTHNLLSSHVR.G	sp|Q9UI30|TR112_HUMAN	sp|Q9UI30|TR112_HUMANtr|F5GX77|F5GX77_HUMAN	0.9999	6.32e-05	12|78	5	1703.98	1703.99	-0.002114	2	2535.2	341.805	341.804	-0.0004228	-1.23697	-1.23697	seq77781_88min_hf
MKPPGGESSNLFGSPEEATPSSRPNR	A.n[29.04]MK[156.13]PPGGESSNLFGSPEEATPSSRPNR.M	sp|Q9H910|JUPI2_HUMAN	sp|Q9H910|JUPI2_HUMANtr|H3BMV3|H3BMV3_HUMANtr|H3BMT0|H3BMT0_HUMANtr|H3BU16|H3BU16_HUMANtr|A6NGP5|A6NGP5_HUMANtr|H3BMM8|H3BMM8_HUMANtr|B4E1P3|B4E1P3_HUMAN	0.9991	0.000739	17|150	4	2784.35	2784.35	-0.002204	1	2535.7	697.095	697.094	-0.000551	-0.790424	-0.790424	seq77781_88min_hf
MKPPGGESSNLFGSPEEATPSSRPNR	A.n[35.07]MK[162.16]PPGGESSNLFGSPEEATPSSRPNR.M	sp|Q9H910|JUPI2_HUMAN	sp|Q9H910|JUPI2_HUMANtr|H3BMV3|H3BMV3_HUMANtr|H3BMT0|H3BMT0_HUMANtr|H3BU16|H3BU16_HUMANtr|A6NGP5|A6NGP5_HUMANtr|H3BMM8|H3BMM8_HUMANtr|B4E1P3|B4E1P3_HUMAN	0.999	0.000677	12|150	4	2797.41	2796.41	1.00126	1	2536.2	700.111	700.361	0.250315	357.409	-0.746044	seq77781_88min_hf
VPTQCDVPPNSRFDCAPDKAITQEQCEAR	A.n[29.04]VPTQC[160.03]DVPPNSRFDC[160.03]APDK[156.13]AITQEQC[160.03]EAR.G	sp|P10253|LYAG_HUMAN	sp|P10253|LYAG_HUMANtr|I3L0S5|I3L0S5_HUMANtr|I3L3L3|I3L3L3_HUMAN	1	2.36e-06	13|168	4	3444.58	3444.59	-0.00186	1	2536.6	862.154	862.153	-0.000465	-0.539347	-0.539347	seq77781_88min_hf
SIAAHLDNQVPVESPRAISR	Q.n[29.04]SIAAHLDNQVPVESPRAISR.T	sp|P51398|RT29_HUMAN	sp|P51398|RT29_HUMANtr|V9GYL4|V9GYL4_HUMANtr|V9GY11|V9GY11_HUMANtr|V9GYL9|V9GYL9_HUMANtr|V9GYJ9|V9GYJ9_HUMAN	1	4.57e-08	28|114	4	2187.17	2187.18	-0.002173	1	2538.7	547.801	547.801	-0.00054325	-0.991693	-0.991693	seq77781_88min_hf
AVPIAQKSEPHSLSSEALMR	C.n[29.04]AVPIAQK[156.13]SEPHSLSSEALMR.R	sp|Q9NR28|DBLOH_HUMAN	sp|Q9NR28|DBLOH_HUMANtr|H7BZK7|H7BZK7_HUMANtr|A0A2U3TZH2|A0A2U3TZH2_HUMAN	0.9998	0.000123	15|114	4	2207.18	2206.18	0.999205	1	2540.1	552.552	552.802	0.249801	451.882	-1.87454	seq77781_88min_hf
SGFSLEDPQTHANRIYR	S.n[29.04]SGFSLEDPQTHANRIYR.M	sp|P07900|HS90A_HUMAN	sp|P07900|HS90A_HUMAN	0.9982	0.000702	9|96	4	2018	2018	-0.000928	1	2552.4	505.507	505.506	-0.000232	-0.458946	-0.458946	seq77781_88min_hf
VQGWETEERPRTREEECHFYAGGQVYPGEASR	A.n[29.04]VQGWETEERPRTREEEC[160.03]HFYAGGQVYPGEASR.V	sp|Q13162|PRDX4_HUMAN	sp|Q13162|PRDX4_HUMANtr|A6NG45|A6NG45_HUMAN	0.9707	0.00671	7|186	5	3838.76	3837.76	1.00401	1	2553.6	768.558	768.759	0.200802	261.203	0.171705	seq77781_88min_hf
APSRKFFVGGNWKMNGR	M.n[29.04]APSRK[156.13]FFVGGNWK[156.13]MNGR.K	sp|P60174|TPIS_HUMAN	sp|P60174|TPIS_HUMAN	0.9535	0.0262	13|96	5	2035.09	2035.09	-0.001298	1	2553.9	408.026	408.026	-0.0002596	-0.636234	-0.636234	seq77781_88min_hf
MKLLTHNLLSSHVR	-.n[29.04]MK[156.13]LLTHNLLSSHVR.G	sp|Q9UI30|TR112_HUMAN	sp|Q9UI30|TR112_HUMANtr|F5GX77|F5GX77_HUMAN	0.9738	0.0173	8|78	5	1703.98	1703.99	-0.00251	2	2555.9	341.805	341.804	-0.000502	-1.46868	-1.46868	seq77781_88min_hf
VPTQCDVPPNSRFDCAPDKAITQEQCEAR	A.n[29.04]VPTQC[160.03]DVPPNSRFDC[160.03]APDK[156.13]AITQEQC[160.03]EAR.G	sp|P10253|LYAG_HUMAN	sp|P10253|LYAG_HUMANtr|I3L0S5|I3L0S5_HUMANtr|I3L3L3|I3L3L3_HUMAN	0.9956	0.000872	12|168	4	3444.59	3444.59	0.001768	1	2556.8	862.154	862.154	0.000442	0.512669	0.512669	seq77781_88min_hf
APSRKFFVGGNWKMNGR	M.n[29.04]APSRK[156.13]FFVGGNWK[156.13]MNGR.K	sp|P60174|TPIS_HUMAN	sp|P60174|TPIS_HUMAN	1	1.2e-06	15|96	4	2035.09	2035.09	0.000304	1	2559.1	509.781	509.781	7.575e-05	0.148593	0.148593	seq77781_88min_hf
DVKCDMEVSCPDGYTCCR	G.n[35.07]DVK[162.16]C[160.03]DMEVSC[160.03]PDGYTC[160.03]C[160.03]R.L	sp|P28799|GRN_HUMAN	sp|P28799|GRN_HUMANtr|K7EKL3|K7EKL3_HUMAN	0.999	0.000567	7|68	3	2318.97	2318.97	-0.001154	1	2564.9	773.998	773.998	-0.000384667	-0.496987	-0.496987	seq77781_88min_hf
DVKCDMEVSCPDGYTCCR	G.n[29.04]DVK[156.13]C[160.03]DMEVSC[160.03]PDGYTC[160.03]C[160.03]R.L	sp|P28799|GRN_HUMAN	sp|P28799|GRN_HUMANtr|K7EKL3|K7EKL3_HUMAN	1	8.6e-08	14|68	3	2306.91	2306.91	0.000626	1	2567.8	769.977	769.977	0.000208667	0.271004	0.271004	seq77781_88min_hf
MKETIMNQEKLAKLQAQVR	Q.n[29.04]M[147.04]K[156.13]ETIMNQEK[156.13]LAK[156.13]LQAQVR.L	sp|P20290|BTF3_HUMAN	sp|P20290|BTF3_HUMANtr|D6RDG3|D6RDG3_HUMAN	0.9926	0.00432	24|108	4	2386.34	2386.34	0.00042	1	2569.3	597.593	597.593	0.000105	0.175705	0.175705	seq77781_88min_hf
APSRKFFVGGNWKMNGR	M.n[35.07]APSRK[162.16]FFVGGNWK[162.16]MNGR.K	sp|P60174|TPIS_HUMAN	sp|P60174|TPIS_HUMAN	0.997	0.00204	12|96	5	2053.19	2053.19	-0.001608	1	2572.2	411.645	411.645	-0.0003218	-0.781742	-0.781742	seq77781_88min_hf
WGKVGAHAGEYGAEALER	A.n[29.04]WGK[156.13]VGAHAGEYGAEALER.M	sp|P69905|HBA_HUMAN	sp|P69905|HBA_HUMANtr|A0A2R8Y7C0|A0A2R8Y7C0_HUMANsp|HBA_HUMAN|	0.997	0.00179	8|68	3	1955.98	1955.99	-0.001068	1	2574.2	653.002	653.002	-0.000356	-0.545174	-0.545174	seq77781_88min_hf
APSRKFFVGGNWKMNGR	M.n[29.04]APSRK[156.13]FFVGGNWK[156.13]MNGR.K	sp|P60174|TPIS_HUMAN	sp|P60174|TPIS_HUMAN	0.9973	0.00182	14|96	5	2035.09	2035.09	-0.000874	1	2574.7	408.026	408.026	-0.0001748	-0.428404	-0.428404	seq77781_88min_hf
WGKVGAHAGEYGAEALER	A.n[29.04]WGK[156.13]VGAHAGEYGAEALER.M	sp|P69905|HBA_HUMAN	sp|P69905|HBA_HUMANtr|A0A2R8Y7C0|A0A2R8Y7C0_HUMANsp|HBA_HUMAN|	0.9931	0.00514	9|102	4	1955.98	1955.99	-0.00055	1	2575.3	490.004	490.003	-0.0001375	-0.28061	-0.28061	seq77781_88min_hf
MKLTDSVLR	-.n[29.04]MK[156.13]LTDSVLR.S	sp|Q6UXN9|WDR82_HUMAN	sp|Q6UXN9|WDR82_HUMAN	0.9238	0.0463	10|32	3	1117.65	1117.65	-0.002156	2	2576.2	373.558	373.558	-0.000718667	-1.92384	-1.92384	seq77781_88min_hf
VPTQCDVPPNSRFDCAPDKAITQEQCEAR	A.n[29.04]VPTQC[160.03]DVPPNSRFDC[160.03]APDK[156.13]AITQEQC[160.03]EAR.G	sp|P10253|LYAG_HUMAN	sp|P10253|LYAG_HUMANtr|I3L0S5|I3L0S5_HUMANtr|I3L3L3|I3L3L3_HUMAN	0.9889	0.00388	9|168	4	3444.58	3444.59	-0.001431	1	2577.5	862.154	862.153	-0.0003575	-0.414659	-0.414659	seq77781_88min_hf
GVQVETISPGDGRTFPKRGQTCVVHYT	M.n[29.04]GVQVETISPGDGRTFPK[156.13]RGQTC[160.03]VVHYT.G	sp|P62942|FKB1A_HUMAN	sp|P62942|FKB1A_HUMANtr|A0A087WV48|A0A087WV48_HUMANtr|A0A087WZM5|A0A087WZM5_HUMANtr|A0A087WTS4|A0A087WTS4_HUMANtr|Q1JUQ3|Q1JUQ3_HUMAN	0.9949	0.0033	7|156	5	3046.55	3044.55	2.00278	1	2579.1	609.917	610.318	0.400557	656.308	-1.28327	seq77781_88min_hf
APSRKFFVGGNWKMNGR	M.n[29.04]APSRK[156.13]FFVGGNWK[156.13]MNGR.K	sp|P60174|TPIS_HUMAN	sp|P60174|TPIS_HUMAN	0.9497	0.0161	9|96	4	2035.09	2035.09	-0.00094	1	2579.6	509.781	509.78	-0.00023525	-0.461473	-0.461473	seq77781_88min_hf
GSATALMIR	L.n[29.04]GSATALMIR.E	sp|Q9Y399|RT02_HUMAN	sp|Q9Y399|RT02_HUMANtr|Q5T8A0|Q5T8A0_HUMAN	0.9844	0.00187	9|16	2	946.526	946.527	-0.001012	1	2582.8	474.271	474.27	-0.0005065	-1.06796	-1.06796	seq77781_88min_hf
DVKCDMEVSCPDGYTCCR	G.n[35.07]DVK[162.16]C[160.03]DMEVSC[160.03]PDGYTC[160.03]C[160.03]R.L	sp|P28799|GRN_HUMAN	sp|P28799|GRN_HUMANtr|K7EKL3|K7EKL3_HUMAN	1	1.2e-11	22|68	3	2319.97	2318.97	0.999884	1	2585	773.998	774.332	0.333295	430.429	-1.49204	seq77781_88min_hf
DVKCDMEVSCPDGYTCCR	G.n[29.04]DVK[156.13]C[160.03]DMEVSC[160.03]PDGYTC[160.03]C[160.03]R.L	sp|P28799|GRN_HUMAN	sp|P28799|GRN_HUMANtr|K7EKL3|K7EKL3_HUMAN	1	1.26e-07	23|68	3	2306.91	2306.91	5e-06	1	2588.1	769.977	769.977	1.66667e-06	0.00216457	0.00216457	seq77781_88min_hf
VFFTCNACGESVKKIQVEKHVSVCR	M.n[29.04]VFFTC[160.03]NAC[160.03]GESVK[156.13]KIQVEK[156.13]HVSVC[160.03]R.N	sp|Q9NX58|LYAR_HUMAN	sp|Q9NX58|LYAR_HUMANtr|D6RDJ1|D6RDJ1_HUMAN	1	2.76e-05	14|144	5	3093.59	3093.59	-0.00041	2	2589.9	619.726	619.726	-8.2e-05	-0.132317	-0.132317	seq77781_88min_hf
GKFMKPGKVVLVLAGR	M.n[29.04]GK[156.13]FM[147.04]K[156.13]PGK[156.13]VVLVLAGR.Y	sp|P61353|RL27_HUMAN	sp|P61353|RL27_HUMANtr|K7EQQ9|K7EQQ9_HUMANtr|K7ERY7|K7ERY7_HUMAN	0.9969	0.00156	13|90	4	1827.15	1827.15	0.000664	2	2590.4	457.796	457.796	0.000166	0.362607	0.362607	seq77781_88min_hf
MKVELCSFSGYKIYPGHGRR	-.n[29.04]M[147.04]K[156.13]VELC[160.03]SFSGYK[156.13]IYPGHGRR.Y	sp|P83731|RL24_HUMAN	sp|P83731|RL24_HUMANtr|C9JXB8|C9JXB8_HUMANtr|C9JNW5|C9JNW5_HUMAN	1	9.41e-07	19|114	5	2485.28	2484.28	1.00174	2	2592	497.863	498.063	0.200347	402.253	-0.648111	seq77781_88min_hf
VPTQCDVPPNSRFDCAPDKAITQEQCEAR	A.n[29.04]VPTQC[160.03]DVPPNSRFDC[160.03]APDK[156.13]AITQEQC[160.03]EAR.G	sp|P10253|LYAG_HUMAN	sp|P10253|LYAG_HUMANtr|I3L0S5|I3L0S5_HUMANtr|I3L3L3|I3L3L3_HUMAN	0.9716	0.00269	10|168	4	3444.59	3444.59	0.003781	1	2597.7	862.154	862.155	0.00094525	1.09638	1.09638	seq77781_88min_hf
VFFTCNACGESVKKIQVEKHVSVCR	M.n[29.04]VFFTC[160.03]NAC[160.03]GESVK[156.13]KIQVEK[156.13]HVSVC[160.03]R.N	sp|Q9NX58|LYAR_HUMAN	sp|Q9NX58|LYAR_HUMANtr|D6RDJ1|D6RDJ1_HUMAN	1	4.09e-06	13|144	6	3093.59	3093.59	-6.8e-05	2	2603.8	516.606	516.606	-1.13333e-05	-0.0219381	-0.0219381	seq77781_88min_hf
RSLGSVQAPSYGARPVSSAASVYAGAGGSGSR	Y.n[29.04]RSLGSVQAPSYGARPVSSAASVYAGAGGSGSR.L	sp|P05783|K1C18_HUMAN	sp|P05783|K1C18_HUMANtr|F8VZY9|F8VZY9_HUMAN	1	2.09e-05	8|186	4	3038.53	3037.53	1.00019	1	2611	760.391	760.641	0.250048	328.733	-1.03827	seq77781_88min_hf
LYFHIGETEKR	G.n[29.04]LYFHIGETEK[156.13]R.C	sp|Q7Z7H5|TMED4_HUMAN	sp|Q7Z7H5|TMED4_HUMANtr|F8W7F7|F8W7F7_HUMAN	0.9931	0.00514	12|60	4	1447.78	1447.78	-0.003457	1	2613.2	362.953	362.952	-0.00086425	-2.38117	-2.38117	seq77781_88min_hf
LYFHIGETEKR	G.n[35.07]LYFHIGETEK[162.16]R.C	sp|Q7Z7H5|TMED4_HUMAN	sp|Q7Z7H5|TMED4_HUMANtr|F8W7F7|F8W7F7_HUMAN	0.9999	7.43e-05	12|60	4	1459.84	1459.85	-0.004126	1	2614.3	365.969	365.968	-0.0010315	-2.81855	-2.81855	seq77781_88min_hf
AEAVTADSEVLEER	A.n[29.04]AEAVTADSEVLEER.Q	sp|Q9NPL8|TIDC1_HUMAN	sp|Q9NPL8|TIDC1_HUMANtr|C9JR82|C9JR82_HUMANtr|F8WC42|F8WC42_HUMANtr|F8WAU6|F8WAU6_HUMANtr|C9JU35|C9JU35_HUMANtr|F8WB00|F8WB00_HUMANtr|G3XA94|G3XA94_HUMAN	0.9838	0.000305	9|26	2	1545.75	1545.75	-0.006164	1	2614.7	773.883	773.88	-0.0030825	-3.98317	-3.98317	seq77781_88min_hf
ASASSKELLMKLR	S.n[29.04]ASASSK[156.13]ELLMK[156.13]LR.R	sp|P43897|EFTS_HUMAN	sp|P43897|EFTS_HUMANtr|F8VS27|F8VS27_HUMANtr|F8VPA7|F8VPA7_HUMANtr|F8WCK2|F8WCK2_HUMAN	1	6.52e-06	15|72	4	1516.9	1516.9	-0.002858	1	2618.4	380.233	380.232	-0.00071475	-1.87977	-1.87977	seq77781_88min_hf
VMEKPSPLLVGR	M.n[35.07]VMEK[162.16]PSPLLVGR.E	sp|Q9UN86|G3BP2_HUMAN	sp|Q9UN86|G3BP2_HUMANsp|Q13283|G3BP1_HUMANtr|E5RJU8|E5RJU8_HUMANtr|D6RBW8|D6RBW8_HUMANtr|D6REX8|D6REX8_HUMANtr|D6RB17|D6RB17_HUMANtr|E5RI46|E5RI46_HUMANtr|D6RBM9|D6RBM9_HUMANtr|D6RGJ4|D6RGJ4_HUMANtr|D6R9X5|D6R9X5_HUMANtr|D6RBR0|D6RBR0_HUMANtr|E5RIZ6|E5RIZ6_HUMANtr|E5RH42|E5RH42_HUMANtr|D6R9A4|D6R9A4_HUMANtr|D6RE13|D6RE13_HUMANtr|D6RAC7|D6RAC7_HUMANtr|E5RIF8|E5RIF8_HUMANtr|E5RH00|E5RH00_HUMAN	0.999	0.00061	12|44	3	1392.88	1392.88	-0.002882	2	2619.7	465.301	465.3	-0.000960333	-2.0639	-2.0639	seq77781_88min_hf
SETTTSLVLER	E.n[35.07]SETTTSLVLER.S	sp|Q04837|SSBP_HUMAN	sp|Q04837|SSBP_HUMANtr|A0A0G2JLD8|A0A0G2JLD8_HUMANtr|E7EUY5|E7EUY5_HUMANtr|C9K0U8|C9K0U8_HUMANtr|C9J8J0|C9J8J0_HUMAN	0.9486	0.00951	7|20	2	1268.7	1268.7	-0.000818	1	2620.7	635.359	635.359	-0.0004085	-0.642944	-0.642944	seq77781_88min_hf
TAGINADGHLINTGQAMDSSDNSER	M.n[29.04]TAGINADGHLINTGQAMDSSDNSER.T	sp|Q02447|SP3_HUMAN	sp|Q02447|SP3_HUMANtr|H0Y6K5|H0Y6K5_HUMANtr|H0Y7L6|H0Y7L6_HUMAN	1	1.49e-05	6|96	3	2602.17	2601.17	1.00023	1	2621.2	868.065	868.398	0.33341	383.936	-1.19799	seq77781_88min_hf
VMEKPSPLLVGR	M.n[29.04]VMEK[156.13]PSPLLVGR.E	sp|Q9UN86|G3BP2_HUMAN	sp|Q9UN86|G3BP2_HUMANsp|Q13283|G3BP1_HUMANtr|E5RJU8|E5RJU8_HUMANtr|D6RBW8|D6RBW8_HUMANtr|D6REX8|D6REX8_HUMANtr|D6RB17|D6RB17_HUMANtr|E5RI46|E5RI46_HUMANtr|D6RBM9|D6RBM9_HUMANtr|D6RGJ4|D6RGJ4_HUMANtr|D6R9X5|D6R9X5_HUMANtr|D6RBR0|D6RBR0_HUMANtr|E5RIZ6|E5RIZ6_HUMANtr|E5RH42|E5RH42_HUMANtr|D6R9A4|D6R9A4_HUMANtr|D6RE13|D6RE13_HUMANtr|D6RAC7|D6RAC7_HUMANtr|E5RIF8|E5RIF8_HUMANtr|E5RH00|E5RH00_HUMAN	0.9998	9.13e-05	12|44	3	1380.81	1380.82	-0.003528	2	2621.6	461.279	461.278	-0.00117567	-2.54872	-2.54872	seq77781_88min_hf
TAGINADGHLINTGQAMDSSDNSER	M.n[35.07]TAGINADGHLINTGQAMDSSDNSER.T	sp|Q02447|SP3_HUMAN	sp|Q02447|SP3_HUMANtr|H0Y6K5|H0Y6K5_HUMANtr|H0Y7L6|H0Y7L6_HUMAN	0.997	0.000776	5|96	3	2608.2	2607.2	0.996244	1	2625.4	870.075	870.407	0.332081	381.524	-2.72133	seq77781_88min_hf
LYFHIGETEKR	G.n[29.04]LYFHIGETEK[156.13]R.C	sp|Q7Z7H5|TMED4_HUMAN	sp|Q7Z7H5|TMED4_HUMANtr|F8W7F7|F8W7F7_HUMAN	0.9998	0.000145	15|60	4	1447.78	1447.78	-0.002814	1	2633.9	362.953	362.952	-0.0007035	-1.93827	-1.93827	seq77781_88min_hf
SETTTSLVLER	E.n[29.04]SETTTSLVLER.S	sp|Q04837|SSBP_HUMAN	sp|Q04837|SSBP_HUMANtr|A0A0G2JLD8|A0A0G2JLD8_HUMANtr|E7EUY5|E7EUY5_HUMANtr|C9K0U8|C9K0U8_HUMANtr|C9J8J0|C9J8J0_HUMAN	0.9715	0.00426	7|20	2	1262.67	1262.67	-0.001611	1	2634.2	632.343	632.342	-0.0008055	-1.27384	-1.27384	seq77781_88min_hf
SVQAPSYGARPVSSAASVYAGAGGSGSR	G.n[29.04]SVQAPSYGARPVSSAASVYAGAGGSGSR.L	sp|P05783|K1C18_HUMAN	sp|P05783|K1C18_HUMANtr|F8VZY9|F8VZY9_HUMAN	0.9991	0.000275	9|108	3	2625.29	2624.29	0.996806	1	2635.3	875.772	876.104	0.332269	379.257	-2.48981	seq77781_88min_hf
GAPEVLVSAPR	A.n[29.04]GAPEVLVSAPR.S	sp|Q7Z4H8|KDEL2_HUMAN	sp|Q7Z4H8|KDEL2_HUMAN	0.9952	0.000371	8|20	2	1122.64	1122.64	-0.001993	1	2637.2	562.327	562.326	-0.0009965	-1.7721	-1.7721	seq77781_88min_hf
VRILANGEIVQDDDPRVR	M.n[35.07]VRILANGEIVQDDDPRVR.T	sp|Q96D05|F241B_HUMAN	sp|Q96D05|F241B_HUMANtr|Q5VVH9|Q5VVH9_HUMAN	0.997	0.000667	13|102	4	2098.16	2098.17	-0.006952	2	2651.7	525.55	525.548	-0.001738	-3.30702	-3.30702	seq77781_88min_hf
LLSSAYVDSHKWEAR	Y.n[29.04]LLSSAYVDSHK[156.13]WEAR.E	sp|Q92552|RT27_HUMAN	sp|Q92552|RT27_HUMANtr|E5RJ73|E5RJ73_HUMAN	1	2.67e-06	11|84	4	1817.94	1816.95	0.997344	1	2652.1	455.244	455.493	0.249336	547.398	-3.29643	seq77781_88min_hf
PKFYCDYCDTYLTHDSPSVR	M.n[29.04]PK[156.13]FYC[160.03]DYC[160.03]DTYLTHDSPSVR.K	sp|P09234|RU1C_HUMAN	sp|P09234|RU1C_HUMAN	0.9982	3.7e-05	12|114	5	2580.16	2579.15	1.01009	2	2652.9	516.836	517.039	0.202018	390.721	2.60638	seq77781_88min_hf
LLSSAYVDSHKWEAR	Y.n[35.07]LLSSAYVDSHK[162.16]WEAR.E	sp|Q92552|RT27_HUMAN	sp|Q92552|RT27_HUMANtr|E5RJ73|E5RJ73_HUMAN	0.9999	2.7e-05	11|84	4	1829	1829.01	-0.006842	1	2653.1	458.26	458.258	-0.0017105	-3.73261	-3.73261	seq77781_88min_hf
PKFYCDYCDTYLTHDSPSVR	M.n[35.07]PK[162.16]FYC[160.03]DYC[160.03]DTYLTHDSPSVR.K	sp|P09234|RU1C_HUMAN	sp|P09234|RU1C_HUMAN	0.9831	0.00679	11|114	5	2591.21	2591.21	0.000836	2	2654.5	519.249	519.249	0.0001672	0.322003	0.322003	seq77781_88min_hf
ALAAAPSSNGSPWR	L.n[29.04]ALAAAPSSNGSPWR.L	sp|Q9H2W6|RM46_HUMAN	sp|Q9H2W6|RM46_HUMANtr|H0YN64|H0YN64_HUMANtr|A0A087WT90|A0A087WT90_HUMAN	0.9922	0.000706	7|52	3	1412.72	1411.72	0.998173	1	2655.7	471.581	471.914	0.332724	705.053	-3.65674	seq77781_88min_hf
GKVKVGVNGFGRIGRLVTR	M.n[35.07]GK[162.16]VK[162.16]VGVNGFGRIGRLVTR.A	sp|P04406|G3P_HUMAN	sp|P04406|G3P_HUMAN	0.9857	0.00319	9|108	5	2115.4	2114.4	0.996738	2	2658.6	423.888	424.087	0.199348	470.063	-3.11823	seq77781_88min_hf
GKVKVGVNGFGRIGRLVTR	M.n[29.04]GK[156.13]VK[156.13]VGVNGFGRIGRLVTR.A	sp|P04406|G3P_HUMAN	sp|P04406|G3P_HUMAN	0.9333	0.0264	19|108	5	2096.3	2096.31	-0.006322	2	2659.6	420.268	420.267	-0.0012642	-3.00809	-3.00809	seq77781_88min_hf
GKVKVGVNGFGRIGRLVTR	M.n[29.04]GK[156.13]VK[156.13]VGVNGFGRIGRLVTR.A	sp|P04406|G3P_HUMAN	sp|P04406|G3P_HUMAN	0.9177	0.0463	11|108	6	2096.3	2096.31	-0.005206	2	2663.4	350.392	350.391	-0.0008675	-2.47581	-2.47581	seq77781_88min_hf
SSAAAEASAVLKVRPER	Q.n[29.04]SSAAAEASAVLK[156.13]VRPER.S	sp|Q8TD30|ALAT2_HUMAN	sp|Q8TD30|ALAT2_HUMAN	0.987	0.00928	14|96	4	1797.01	1797.01	-0.002965	1	2671.6	450.26	450.259	-0.00074125	-1.64627	-1.64627	seq77781_88min_hf
LSAGSGPGQYLQR	P.n[29.04]LSAGSGPGQYLQR.S	sp|P23786|CPT2_HUMAN	sp|P23786|CPT2_HUMANtr|A0A1B0GUB8|A0A1B0GUB8_HUMANtr|A0A1B0GTB8|A0A1B0GTB8_HUMANtr|A0A1B0GV75|A0A1B0GV75_HUMANtr|A0A1B0GVF3|A0A1B0GVF3_HUMANtr|A0A1B0GTM0|A0A1B0GTM0_HUMANtr|A0A1B0GWC0|A0A1B0GWC0_HUMANtr|A0A1B0GUD9|A0A1B0GUD9_HUMANtr|A0A1B0GTL9|A0A1B0GTL9_HUMAN	0.9201	0.0175	8|24	2	1360.71	1360.71	-0.003646	1	2672.4	681.362	681.36	-0.001823	-2.67553	-2.67553	seq77781_88min_hf
DDEVDVDGTVEEDLGKSR	A.n[29.04]DDEVDVDGTVEEDLGK[156.13]SR.E	sp|P14625|ENPL_HUMAN	sp|P14625|ENPL_HUMANtr|A0A1W2PRR1|A0A1W2PRR1_HUMANtr|F8VPC7|F8VPC7_HUMANtr|Q96GW1|Q96GW1_HUMAN	0.9966	0.00137	7|68	3	2033.94	2032.94	0.998974	1	2677.7	678.655	678.988	0.332991	490.423	-2.14829	seq77781_88min_hf
TSVVLSMDNSR	D.n[29.04]TSVVLSMDNSR.S	sp|P08729|K2C7_HUMAN	sp|P08729|K2C7_HUMANsp|P05787|K2C8_HUMANtr|F8VUG2|F8VUG2_HUMANtr|A0A1W2PRP1|A0A1W2PRP1_HUMAN	0.9875	0.000953	10|20	2	1235.61	1235.62	-0.003779	1	2678.3	618.816	618.814	-0.0018895	-3.05342	-3.05342	seq77781_88min_hf
GKVKVGVNGFGRIGRLVTR	M.n[35.07]GK[162.16]VK[162.16]VGVNGFGRIGRLVTR.A	sp|P04406|G3P_HUMAN	sp|P04406|G3P_HUMAN	0.9142	0.0469	8|108	5	2114.4	2114.4	-0.003323	2	2678.9	423.888	423.887	-0.0006646	-1.56787	-1.56787	seq77781_88min_hf
GKVKVGVNGFGRIGRLVTR	M.n[29.04]GK[156.13]VK[156.13]VGVNGFGRIGRLVTR.A	sp|P04406|G3P_HUMAN	sp|P04406|G3P_HUMAN	0.9996	0.000282	14|108	5	2096.3	2096.31	-0.003623	2	2680.1	420.268	420.268	-0.0007246	-1.72414	-1.72414	seq77781_88min_hf
ESETTTSLVLER	H.n[35.07]ESETTTSLVLER.S	sp|Q04837|SSBP_HUMAN	sp|Q04837|SSBP_HUMANtr|A0A0G2JLD8|A0A0G2JLD8_HUMANtr|E7EUY5|E7EUY5_HUMANtr|C9K0U8|C9K0U8_HUMANtr|C9J8J0|C9J8J0_HUMAN	0.9972	0.000171	10|22	2	1397.74	1397.75	-0.001683	1	2693.2	699.88	699.88	-0.000842	-1.20306	-1.20306	seq77781_88min_hf
ESETTTSLVLER	H.n[29.04]ESETTTSLVLER.S	sp|Q04837|SSBP_HUMAN	sp|Q04837|SSBP_HUMANtr|A0A0G2JLD8|A0A0G2JLD8_HUMANtr|E7EUY5|E7EUY5_HUMANtr|C9K0U8|C9K0U8_HUMANtr|C9J8J0|C9J8J0_HUMAN	1	4.54e-09	13|22	2	1391.71	1391.71	-0.001542	1	2712.1	696.864	696.864	-0.0007715	-1.1071	-1.1071	seq77781_88min_hf
SSEQSLVPSPPEPR	H.n[29.04]SSEQSLVPSPPEPR.Q	sp|Q9BQ95|ECSIT_HUMAN	sp|Q9BQ95|ECSIT_HUMANtr|K7EPL5|K7EPL5_HUMAN	0.9945	0.000442	5|26	2	1536.78	1536.78	-0.002412	1	2716	769.396	769.395	-0.0012065	-1.56811	-1.56811	seq77781_88min_hf
MRECISIHVGQAGVQ	-.n[29.04]MREC[160.03]ISIHVGQAGVQ.L	sp|Q71U36|TBA1A_HUMAN	sp|Q71U36|TBA1A_HUMANsp|P68363|TBA1B_HUMANsp|P0DPH8|TBA3D_HUMANsp|Q6PEY2|TBA3E_HUMANsp|Q9BQE3|TBA1C_HUMANsp|P0DPH7|TBA3C_HUMANtr|F8W0F6|F8W0F6_HUMANtr|A0A1W2PQM2|A0A1W2PQM2_HUMANtr|F8VVB9|F8VVB9_HUMANtr|F8VS66|F8VS66_HUMAN	0.943	0.0101	7|56	3	1711.85	1711.85	-0.003216	1	2719.4	571.624	571.623	-0.001072	-1.87536	-1.87536	seq77781_88min_hf
SHTDIKVPDFSEYRR	Y.n[35.07]SHTDIK[162.16]VPDFSEYRR.L	sp|P47985|UCRI_HUMAN	sp|P47985|UCRI_HUMANsp|P0C7P4|UCRIL_HUMAN	0.9835	0.0116	6|84	4	1917.04	1917.04	-0.000672	1	2721.2	480.267	480.267	-0.000168	-0.349806	-0.349806	seq77781_88min_hf
ESETTTSLVLER	H.n[29.04]ESETTTSLVLER.S	sp|Q04837|SSBP_HUMAN	sp|Q04837|SSBP_HUMANtr|A0A0G2JLD8|A0A0G2JLD8_HUMANtr|E7EUY5|E7EUY5_HUMANtr|C9K0U8|C9K0U8_HUMANtr|C9J8J0|C9J8J0_HUMAN	0.9999	4.88e-05	11|44	3	1391.71	1391.71	-0.002363	1	2721.6	464.912	464.911	-0.000787667	-1.69423	-1.69423	seq77781_88min_hf
SHTDIKVPDFSEYRR	Y.n[35.07]SHTDIK[162.16]VPDFSEYRR.L	sp|P47985|UCRI_HUMAN	sp|P47985|UCRI_HUMANsp|P0C7P4|UCRIL_HUMAN	0.9864	0.00944	8|84	5	1917.03	1917.04	-0.003697	1	2724.6	384.415	384.414	-0.0007394	-1.92345	-1.92345	seq77781_88min_hf
AIVFIKQPSSQDALQGRR	T.n[29.04]AIVFIK[156.13]QPSSQDALQGRR.A	sp|Q13308|PTK7_HUMAN	sp|Q13308|PTK7_HUMANtr|C9J9E8|C9J9E8_HUMANtr|F8WDG7|F8WDG7_HUMANtr|Q86X91|Q86X91_HUMAN	0.9999	0.000107	14|102	4	2069.17	2069.17	-0.005177	1	2726.8	518.301	518.3	-0.0012945	-2.49759	-2.49759	seq77781_88min_hf
AWGKVGAHAGEYGAEALER	A.n[29.04]AWGK[156.13]VGAHAGEYGAEALER.M	sp|P69905|HBA_HUMAN	sp|P69905|HBA_HUMANtr|A0A2R8Y7C0|A0A2R8Y7C0_HUMANsp|HBA_HUMAN|	0.9948	0.004	11|108	4	2027.02	2027.02	-0.004898	1	2728.5	507.763	507.762	-0.0012245	-2.41156	-2.41156	seq77781_88min_hf
AWGKVGAHAGEYGAEALER	A.n[35.07]AWGK[162.16]VGAHAGEYGAEALER.M	sp|P69905|HBA_HUMAN	sp|P69905|HBA_HUMANtr|A0A2R8Y7C0|A0A2R8Y7C0_HUMANsp|HBA_HUMAN|	0.9999	9.47e-05	12|108	4	2039.08	2039.09	-0.003153	1	2730.8	510.779	510.778	-0.00078825	-1.54323	-1.54323	seq77781_88min_hf
AWGKVGAHAGEYGAEALER	A.n[35.07]AWGK[162.16]VGAHAGEYGAEALER.M	sp|P69905|HBA_HUMAN	sp|P69905|HBA_HUMANtr|A0A2R8Y7C0|A0A2R8Y7C0_HUMANsp|HBA_HUMAN|	0.9705	0.0177	7|72	3	2039.08	2039.09	-0.004238	1	2735.7	680.703	680.701	-0.001413	-2.0758	-2.0758	seq77781_88min_hf
MYLQVETR	-.n[29.04]MYLQVETR.T	sp|Q9BQA9|CYBC1_HUMAN	sp|Q9BQA9|CYBC1_HUMANtr|J3KSJ5|J3KSJ5_HUMANtr|J3QRG5|J3QRG5_HUMANtr|J3QS53|J3QS53_HUMANtr|J3QRZ2|J3QRZ2_HUMANtr|J3QKS6|J3QKS6_HUMANtr|J3QLB7|J3QLB7_HUMANtr|J3KTI1|J3KTI1_HUMANtr|J3KS78|J3KS78_HUMANtr|J3KSB6|J3KSB6_HUMANtr|J3QKZ6|J3QKZ6_HUMAN	0.9806	0.00253	8|14	2	1066.55	1066.55	-0.001629	2	2736.8	534.281	534.281	-0.0008145	-1.52448	-1.52448	seq77781_88min_hf
MKETIMNQEKLAKLQAQVR	Q.n[29.04]MK[156.13]ETIMNQEK[156.13]LAK[156.13]LQAQVR.L	sp|P20290|BTF3_HUMAN	sp|P20290|BTF3_HUMANtr|D6RDG3|D6RDG3_HUMAN	1	1.94e-06	20|108	4	2372.35	2370.35	2.00095	1	2747.8	593.595	594.095	0.500238	842.017	-2.41881	seq77781_88min_hf
MKETIMNQEKLAKLQAQVR	Q.n[29.04]MK[156.13]ETIMNQEK[156.13]LAK[156.13]LQAQVR.L	sp|P20290|BTF3_HUMAN	sp|P20290|BTF3_HUMANtr|D6RDG3|D6RDG3_HUMAN	0.9931	0.00503	23|108	5	2370.35	2370.35	-0.003535	1	2748.6	475.077	475.076	-0.000707	-1.48818	-1.48818	seq77781_88min_hf
MKETIMNQEKLAKLQAQVR	Q.n[35.07]MK[162.16]ETIMNQEK[162.16]LAK[162.16]LQAQVR.L	sp|P20290|BTF3_HUMAN	sp|P20290|BTF3_HUMANtr|D6RDG3|D6RDG3_HUMAN	0.9999	5.48e-05	18|108	4	2394.47	2394.48	-0.006443	1	2748.7	599.626	599.625	-0.00161075	-2.68626	-2.68626	seq77781_88min_hf
MKFNPFVTSDR	-.n[29.04]M[147.04]K[156.13]FNPFVTSDR.S	sp|P61254|RL26_HUMAN	sp|P61254|RL26_HUMANsp|Q9UNX3|RL26L_HUMANtr|J3KSS0|J3KSS0_HUMANtr|E5RHH1|E5RHH1_HUMANtr|E5RIT6|E5RIT6_HUMANtr|J3QQQ9|J3QQQ9_HUMANtr|J3QRI7|J3QRI7_HUMANtr|J3QQV1|J3QQV1_HUMAN	1	4.08e-06	13|40	3	1412.71	1412.71	-0.003536	2	2755.6	471.911	471.91	-0.001179	-2.49836	-2.49836	seq77781_88min_hf
MKETIMNQEKLAKLQAQVR	Q.n[35.07]MK[162.16]ETIMNQEK[162.16]LAK[162.16]LQAQVR.L	sp|P20290|BTF3_HUMAN	sp|P20290|BTF3_HUMANtr|D6RDG3|D6RDG3_HUMAN	0.9958	0.0032	21|108	5	2394.47	2394.48	-0.004436	1	2766.8	479.903	479.902	-0.0008872	-1.84871	-1.84871	seq77781_88min_hf
MKETIMNQEKLAKLQAQVR	Q.n[29.04]MK[156.13]ETIMNQEK[156.13]LAK[156.13]LQAQVR.L	sp|P20290|BTF3_HUMAN	sp|P20290|BTF3_HUMANtr|D6RDG3|D6RDG3_HUMAN	1	3.11e-11	28|108	4	2370.34	2370.35	-0.004187	1	2768.7	593.595	593.594	-0.00104675	-1.76341	-1.76341	seq77781_88min_hf
MKETIMNQEKLAKLQAQVR	Q.n[29.04]MK[156.13]ETIMNQEK[156.13]LAK[156.13]LQAQVR.L	sp|P20290|BTF3_HUMAN	sp|P20290|BTF3_HUMANtr|D6RDG3|D6RDG3_HUMAN	0.9998	0.000206	19|108	5	2370.35	2370.35	-0.003199	1	2769.3	475.077	475.076	-0.0006398	-1.34673	-1.34673	seq77781_88min_hf
MKETIMNQEKLAKLQAQVR	Q.n[35.07]MK[162.16]ETIMNQEK[162.16]LAK[162.16]LQAQVR.L	sp|P20290|BTF3_HUMAN	sp|P20290|BTF3_HUMANtr|D6RDG3|D6RDG3_HUMAN	0.999	0.000567	16|108	4	2394.47	2394.48	-0.007664	1	2769.4	599.626	599.624	-0.001916	-3.19533	-3.19533	seq77781_88min_hf
MKETIMNQEKLAKLQAQVR	Q.n[29.04]MK[156.13]ETIMNQEK[156.13]LAK[156.13]LQAQVR.L	sp|P20290|BTF3_HUMAN	sp|P20290|BTF3_HUMANtr|D6RDG3|D6RDG3_HUMAN	0.9082	0.0563	5|72	3	2370.35	2370.35	-0.002697	1	2773	791.124	791.123	-0.000899	-1.13636	-1.13636	seq77781_88min_hf
DAPEEEDHVLVLR	A.n[29.04]DAPEEEDHVLVLR.K	sp|P07237|PDIA1_HUMAN	sp|P07237|PDIA1_HUMANtr|I3L312|I3L312_HUMANtr|I3L0S0|I3L0S0_HUMANtr|I3L3P5|I3L3P5_HUMANtr|H7BZ94|H7BZ94_HUMANtr|I3NI03|I3NI03_HUMANtr|I3L1Y5|I3L1Y5_HUMANtr|I3L514|I3L514_HUMANtr|I3L3U6|I3L3U6_HUMAN	1	3.23e-08	11|48	3	1548.78	1548.78	-0.001165	1	2776.5	517.267	517.266	-0.000388667	-0.751386	-0.751386	seq77781_88min_hf
DAPEEEDHVLVLR	A.n[35.07]DAPEEEDHVLVLR.K	sp|P07237|PDIA1_HUMAN	sp|P07237|PDIA1_HUMANtr|I3L312|I3L312_HUMANtr|I3L0S0|I3L0S0_HUMANtr|I3L3P5|I3L3P5_HUMANtr|H7BZ94|H7BZ94_HUMANtr|I3NI03|I3NI03_HUMANtr|I3L1Y5|I3L1Y5_HUMANtr|I3L514|I3L514_HUMANtr|I3L3U6|I3L3U6_HUMAN	1	3.21e-09	13|48	3	1554.81	1554.81	-0.00209	1	2781.7	519.277	519.277	-0.000697	-1.34225	-1.34225	seq77781_88min_hf
STSSEPAAKPEVDPVENEAVAPEFTNRNPR	L.n[35.07]STSSEPAAK[162.16]PEVDPVENEAVAPEFTNRNPR.N	sp|Q9H0U6|RM18_HUMAN	sp|Q9H0U6|RM18_HUMAN	0.9961	0.00137	9|174	4	3306.68	3305.68	0.999098	1	2791.1	827.427	827.677	0.249774	301.778	-1.28432	seq77781_88min_hf
DAPEEEDHVLVLR	A.n[29.04]DAPEEEDHVLVLR.K	sp|P07237|PDIA1_HUMAN	sp|P07237|PDIA1_HUMANtr|I3L312|I3L312_HUMANtr|I3L0S0|I3L0S0_HUMANtr|I3L3P5|I3L3P5_HUMANtr|H7BZ94|H7BZ94_HUMANtr|I3NI03|I3NI03_HUMANtr|I3L1Y5|I3L1Y5_HUMANtr|I3L514|I3L514_HUMANtr|I3L3U6|I3L3U6_HUMAN	1	3.54e-06	14|48	3	1548.78	1548.78	-0.001853	1	2797.1	517.267	517.266	-0.000617667	-1.1941	-1.1941	seq77781_88min_hf
STSSEPAAKPEVDPVENEAVAPEFTNRNPR	L.n[29.04]STSSEPAAK[156.13]PEVDPVENEAVAPEFTNRNPR.N	sp|Q9H0U6|RM18_HUMAN	sp|Q9H0U6|RM18_HUMAN	1	1.36e-07	24|174	4	3294.62	3293.62	0.999988	1	2804.8	824.411	824.661	0.249997	303.151	-1.01921	seq77781_88min_hf
STAVYSATPVPTPSLPERTPGNERPPR	F.n[29.04]STAVYSATPVPTPSLPERTPGNERPPR.R	sp|P82673|RT35_HUMAN	sp|P82673|RT35_HUMANtr|H0YG82|H0YG82_HUMAN	1	1.09e-08	18|156	4	2904.51	2904.51	-0.003808	1	2804.9	727.135	727.134	-0.000952	-1.30925	-1.30925	seq77781_88min_hf
STAVYSATPVPTPSLPERTPGNERPPR	F.n[29.04]STAVYSATPVPTPSLPERTPGNERPPR.R	sp|P82673|RT35_HUMAN	sp|P82673|RT35_HUMANtr|H0YG82|H0YG82_HUMAN	0.9484	0.00467	6|156	4	2905.51	2904.51	1.00474	1	2825.6	727.135	727.386	0.251184	345.325	0.476707	seq77781_88min_hf
LVQDVANNTNEEAGDGTTTATVLAR	K.n[29.04]LVQDVANNTNEEAGDGTTTATVLAR.S	sp|P10809|CH60_HUMAN	sp|P10809|CH60_HUMANtr|E7ESH4|E7ESH4_HUMANtr|C9JL25|C9JL25_HUMANtr|E7EXB4|E7EXB4_HUMAN	1	1.02e-07	7|96	3	2588.27	2587.27	1.00066	1	2837.5	863.431	863.765	0.333554	386.163	-1.03732	seq77781_88min_hf
LVQDVANNTNEEAGDGTTTATVLAR	K.n[29.04]LVQDVANNTNEEAGDGTTTATVLAR.S	sp|P10809|CH60_HUMAN	sp|P10809|CH60_HUMANtr|E7ESH4|E7ESH4_HUMANtr|C9JL25|C9JL25_HUMANtr|E7EXB4|E7EXB4_HUMAN	1	4.32e-13	13|96	3	2589.27	2587.27	2.00243	1	2845.5	863.431	864.099	0.667477	772.455	-1.64642	seq77781_88min_hf
HTLFHNPHVNPLPTGYEDE	N.n[35.07]HTLFHNPHVNPLPTGYEDE.-	sp|P12074|CX6A1_HUMAN	sp|P12074|CX6A1_HUMAN	0.999	0.000161	6|72	3	2251.1	2250.09	1.00387	1	2854.4	751.038	751.372	0.334622	445.347	0.228471	seq77781_88min_hf
HTLFHNPHVNPLPTGYEDE	N.n[29.04]HTLFHNPHVNPLPTGYEDE.-	sp|P12074|CX6A1_HUMAN	sp|P12074|CX6A1_HUMAN	0.9969	0.00185	8|72	3	2244.06	2244.06	-0.004174	1	2858.8	749.027	749.026	-0.00139133	-1.85752	-1.85752	seq77781_88min_hf
GKDYYQTLGLAR	M.n[35.07]GK[162.16]DYYQTLGLAR.G	sp|P25685|DNJB1_HUMAN	sp|P25685|DNJB1_HUMAN	0.9872	0.00393	8|44	3	1452.84	1451.84	1.003	2	2915.9	484.954	485.289	0.334332	688.934	-0.243841	seq77781_88min_hf
GKVKVGVNGFGRIGRLVTR	M.n[29.04]GK[156.13]VK[156.13]VGVNGFGRIGRLVTR.A	sp|P04406|G3P_HUMAN	sp|P04406|G3P_HUMAN	0.9972	2.56e-05	14|108	6	2097.29	2096.31	0.983119	2	2916.4	350.392	350.555	0.163853	467.411	-9.61807	seq77781_88min_hf
AAWGKVGAHAGEYGAEALER	K.n[29.04]AAWGK[156.13]VGAHAGEYGAEALER.M	sp|P69905|HBA_HUMAN	sp|P69905|HBA_HUMANtr|A0A2R8Y7C0|A0A2R8Y7C0_HUMANsp|HBA_HUMAN|	0.9993	0.000241	14|76	3	2099.06	2098.06	1.00251	1	2917.3	700.36	700.695	0.334169	476.911	-0.401031	seq77781_88min_hf
GKDYYQTLGLAR	M.n[29.04]GK[156.13]DYYQTLGLAR.G	sp|P25685|DNJB1_HUMAN	sp|P25685|DNJB1_HUMAN	1	1.01e-05	17|44	3	1439.78	1439.78	0.000633	2	2927.1	480.933	480.933	0.000211	0.43873	0.43873	seq77781_88min_hf
GKVKVGVNGFGRIGRLVTR	M.n[35.07]GK[162.16]VK[162.16]VGVNGFGRIGRLVTR.A	sp|P04406|G3P_HUMAN	sp|P04406|G3P_HUMAN	0.9939	2.59e-05	11|108	5	2115.38	2114.4	0.981632	2	2930.7	423.888	424.084	0.196326	462.942	-10.2423	seq77781_88min_hf
GKDYYQTLGLAR	M.n[35.07]GK[162.16]DYYQTLGLAR.G	sp|P25685|DNJB1_HUMAN	sp|P25685|DNJB1_HUMAN	1	1.11e-06	13|44	3	1451.84	1451.84	-0.002584	2	2936.5	484.954	484.953	-0.000861	-1.77543	-1.77543	seq77781_88min_hf
DQGNRTTPSYVAFTDTER	N.n[29.04]DQGNRTTPSYVAFTDTER.L	sp|P54652|HSP72_HUMAN	sp|P54652|HSP72_HUMANsp|P48741|HSP77_HUMANsp|P0DMV8|HS71A_HUMANsp|P34931|HS71L_HUMANsp|P11142|HSP7C_HUMANsp|P17066|HSP76_HUMANsp|P0DMV9|HS71B_HUMANtr|E9PI65|E9PI65_HUMANtr|E9PQK7|E9PQK7_HUMANtr|E9PNE6|E9PNE6_HUMANtr|E9PQQ4|E9PQQ4_HUMANtr|E9PKE3|E9PKE3_HUMANtr|E9PLF4|E9PLF4_HUMANtr|E9PPY6|E9PPY6_HUMANtr|E9PK54|E9PK54_HUMANtr|E9PN25|E9PN25_HUMANtr|A0A0G2JIW1|A0A0G2JIW1_HUMANtr|Q53FA3|Q53FA3_HUMAN	0.9988	0.000181	8|68	3	2084.98	2084.98	-0.001254	1	2943.6	695.999	695.999	-0.000417667	-0.600097	-0.600097	seq77781_88min_hf
STYGWTANMER	T.n[35.07]STYGWTANMER.L	sp|P08238|HS90B_HUMAN	sp|P08238|HS90B_HUMANsp|P07900|HS90A_HUMANsp|Q58FG1|HS904_HUMAN	0.9108	0.0204	5|20	2	1348.63	1348.63	-0.002354	1	2946.4	675.322	675.321	-0.001177	-1.74288	-1.74288	seq77781_88min_hf
GKDYYQTLGLAR	M.n[29.04]GK[156.13]DYYQTLGLAR.G	sp|P25685|DNJB1_HUMAN	sp|P25685|DNJB1_HUMAN	0.9867	0.00797	9|44	3	1439.77	1439.78	-0.002596	2	2947.8	480.933	480.932	-0.000865333	-1.79928	-1.79928	seq77781_88min_hf
RHPEYAVSVLLR	R.n[29.04]RHPEYAVSVLLR.L	sp|ALBU_BOVIN|	sp|ALBU_BOVIN|	0.9996	0.000117	13|44	3	1467.84	1466.84	0.999871	2	2950.2	489.953	490.286	0.333291	679.788	-2.36461	seq77781_88min_hf
GKFMKPGKVVLVLAGR	M.n[29.04]GK[156.13]FMK[156.13]PGK[156.13]VVLVLAGR.Y	sp|P61353|RL27_HUMAN	sp|P61353|RL27_HUMANtr|K7EQQ9|K7EQQ9_HUMANtr|K7ERY7|K7ERY7_HUMAN	0.9979	0.00166	13|90	4	1811.16	1811.16	-0.001861	2	2951.5	453.797	453.796	-0.00046525	-1.02524	-1.02524	seq77781_88min_hf
STYGWTANMER	T.n[29.04]STYGWTANMER.L	sp|P08238|HS90B_HUMAN	sp|P08238|HS90B_HUMANsp|P07900|HS90A_HUMANsp|Q58FG1|HS904_HUMAN	0.966	0.00541	6|20	2	1342.59	1342.6	-0.00313	1	2953	672.306	672.305	-0.001565	-2.32781	-2.32781	seq77781_88min_hf
MKVELCSFSGYKIYPGHGR	-.n[29.04]M[147.04]K[156.13]VELC[160.03]SFSGYK[156.13]IYPGHGR.R	sp|P83731|RL24_HUMAN	sp|P83731|RL24_HUMANtr|C9JXB8|C9JXB8_HUMANtr|C9JNW5|C9JNW5_HUMAN	1	7.13e-06	10|108	5	2328.17	2328.18	-0.002902	2	2953.4	466.642	466.642	-0.0005804	-1.24378	-1.24378	seq77781_88min_hf
FHQDQSPVGGLTAEDIEKAR	F.n[29.04]FHQDQSPVGGLTAEDIEK[156.13]AR.Q	sp|Q8NI60|COQ8A_HUMAN	sp|Q8NI60|COQ8A_HUMAN	1	2.1e-09	15|114	4	2253.14	2253.14	0.000942	1	2954.7	564.292	564.292	0.0002355	0.417337	0.417337	seq77781_88min_hf
QKTGTAEMSSILEER	L.n[35.07]QK[162.16]TGTAEMSSILEER.L	sp|P25705|ATPA_HUMAN	sp|P25705|ATPA_HUMANtr|K7ESA0|K7ESA0_HUMANtr|K7ERX7|K7ERX7_HUMAN	1	3.81e-06	15|56	3	1746.94	1746.95	-0.003064	1	2957.1	583.323	583.322	-0.00102133	-1.75089	-1.75089	seq77781_88min_hf
QKTGTAEMSSILEER	L.n[29.04]QK[156.13]TGTAEMSSILEER.L	sp|P25705|ATPA_HUMAN	sp|P25705|ATPA_HUMANtr|K7ESA0|K7ESA0_HUMANtr|K7ERX7|K7ERX7_HUMAN	0.9985	0.000896	23|56	3	1734.88	1734.88	-0.002643	1	2960.8	579.301	579.3	-0.000881333	-1.52138	-1.52138	seq77781_88min_hf
VLLAAAVCTKAGKAIVSR	M.n[35.07]VLLAAAVC[160.03]TK[162.16]AGK[162.16]AIVSR.Q	sp|P48444|COPD_HUMAN	sp|P48444|COPD_HUMANtr|B0YIW6|B0YIW6_HUMANtr|E9PK34|E9PK34_HUMANtr|Q6P1Q5|Q6P1Q5_HUMAN	0.9297	0.0254	6|102	4	1930.26	1929.27	0.99821	2	2960.9	483.324	483.573	0.249552	516.059	-2.6573	seq77781_88min_hf
GKFMKPGKVVLVLAGR	M.n[29.04]GK[156.13]FMK[156.13]PGK[156.13]VVLVLAGR.Y	sp|P61353|RL27_HUMAN	sp|P61353|RL27_HUMANtr|K7EQQ9|K7EQQ9_HUMANtr|K7ERY7|K7ERY7_HUMAN	0.9998	5.49e-05	12|60	3	1811.15	1811.16	-0.005944	2	2965.8	604.727	604.725	-0.00198133	-3.27642	-3.27642	seq77781_88min_hf
VLLAAAVCTKAGKAIVSR	M.n[29.04]VLLAAAVC[160.03]TK[156.13]AGK[156.13]AIVSR.Q	sp|P48444|COPD_HUMAN	sp|P48444|COPD_HUMANtr|B0YIW6|B0YIW6_HUMANtr|E9PK34|E9PK34_HUMANtr|Q6P1Q5|Q6P1Q5_HUMAN	0.9974	0.00204	12|102	4	1911.17	1911.17	-0.004117	2	2966.8	478.8	478.799	-0.00102925	-2.14965	-2.14965	seq77781_88min_hf
TKFGFLR	M.n[29.04]TK[156.13]FGFLR.L	sp|P46977|STT3A_HUMAN	sp|P46977|STT3A_HUMANtr|A0A0C4DH80|A0A0C4DH80_HUMANtr|E9PN73|E9PN73_HUMANtr|E9PI32|E9PI32_HUMAN	0.9361	0.0386	5|24	3	923.557	923.559	-0.002338	2	2967.8	308.86	308.86	-0.000779333	-2.52326	-2.52326	seq77781_88min_hf
GKFMKPGKVVLVLAGR	M.n[29.04]GK[156.13]FMK[156.13]PGK[156.13]VVLVLAGR.Y	sp|P61353|RL27_HUMAN	sp|P61353|RL27_HUMANtr|K7EQQ9|K7EQQ9_HUMANtr|K7ERY7|K7ERY7_HUMAN	0.999	0.000827	24|90	4	1811.16	1811.16	-0.00158	2	2972.1	453.797	453.796	-0.000395	-0.870434	-0.870434	seq77781_88min_hf
QKTGTAEMSSILEER	L.n[35.07]QK[162.16]TGTAEMSSILEER.L	sp|P25705|ATPA_HUMAN	sp|P25705|ATPA_HUMANtr|K7ESA0|K7ESA0_HUMANtr|K7ERX7|K7ERX7_HUMAN	1	7.39e-08	20|56	3	1746.94	1746.95	-0.004657	1	2977.3	583.323	583.321	-0.00155233	-2.6612	-2.6612	seq77781_88min_hf
MKVELCSFSGYKIYPGHGR	-.n[29.04]M[147.04]K[156.13]VELC[160.03]SFSGYK[156.13]IYPGHGR.R	sp|P83731|RL24_HUMAN	sp|P83731|RL24_HUMANtr|C9JXB8|C9JXB8_HUMANtr|C9JNW5|C9JNW5_HUMAN	0.9934	0.00305	10|108	5	2328.17	2328.18	-0.007291	2	2981.3	466.642	466.641	-0.0014582	-3.12489	-3.12489	seq77781_88min_hf
QKTGTAEMSSILEER	L.n[29.04]QK[156.13]TGTAEMSSILEER.L	sp|P25705|ATPA_HUMAN	sp|P25705|ATPA_HUMANtr|K7ESA0|K7ESA0_HUMANtr|K7ERX7|K7ERX7_HUMAN	0.9997	0.000167	18|56	3	1734.88	1734.88	-0.003445	1	2981.6	579.301	579.3	-0.00114833	-1.98228	-1.98228	seq77781_88min_hf
QKTGTAEMSSILEER	L.n[29.04]QK[156.13]TGTAEMSSILEER.L	sp|P25705|ATPA_HUMAN	sp|P25705|ATPA_HUMANtr|K7ESA0|K7ESA0_HUMANtr|K7ERX7|K7ERX7_HUMAN	0.9986	6.12e-05	10|28	2	1734.88	1734.88	-0.002466	1	2981.7	868.448	868.447	-0.001233	-1.41978	-1.41978	seq77781_88min_hf
GKFMKPGKVVLVLAGR	M.n[29.04]GK[156.13]FMK[156.13]PGK[156.13]VVLVLAGR.Y	sp|P61353|RL27_HUMAN	sp|P61353|RL27_HUMANtr|K7EQQ9|K7EQQ9_HUMANtr|K7ERY7|K7ERY7_HUMAN	0.9929	0.00517	17|90	5	1811.15	1811.16	-0.003671	2	2982.1	363.239	363.238	-0.0007342	-2.02126	-2.02126	seq77781_88min_hf
SEVPGAAAEGSGGSGVGIGDRFKIEGR	S.n[29.04]SEVPGAAAEGSGGSGVGIGDRFK[156.13]IEGR.A	sp|Q9NPA0|EMC7_HUMAN	sp|Q9NPA0|EMC7_HUMANtr|H0YDT8|H0YDT8_HUMAN	1	8.53e-06	15|156	4	2616.33	2615.33	0.996509	1	2982.5	654.84	655.089	0.249127	380.295	-2.6111	seq77781_88min_hf
VSKPTLKEVVIVSATR	Y.n[29.04]VSK[156.13]PTLK[156.13]EVVIVSATR.T	sp|P24752|THIL_HUMAN	sp|P24752|THIL_HUMANtr|E9PRQ6|E9PRQ6_HUMAN	0.9992	0.000641	14|90	4	1810.13	1810.13	-0.003613	1	2983.3	453.54	453.539	-0.00090325	-1.99156	-1.99156	seq77781_88min_hf
VSKPTLKEVVIVSATR	Y.n[29.04]VSK[156.13]PTLK[156.13]EVVIVSATR.T	sp|P24752|THIL_HUMAN	sp|P24752|THIL_HUMANtr|E9PRQ6|E9PRQ6_HUMAN	0.9903	0.00429	9|60	3	1810.12	1810.13	-0.005675	1	2985.2	604.384	604.382	-0.00189167	-3.12992	-3.12992	seq77781_88min_hf
SEVPGAAAEGSGGSGVGIGDRFKIEGR	S.n[35.07]SEVPGAAAEGSGGSGVGIGDRFK[162.16]IEGR.A	sp|Q9NPA0|EMC7_HUMAN	sp|Q9NPA0|EMC7_HUMANtr|H0YDT8|H0YDT8_HUMAN	1	1.59e-06	20|156	4	2628.39	2627.39	0.996839	1	2988.5	657.856	658.105	0.24921	378.678	-2.47339	seq77781_88min_hf
TIRGDFCIQVGR	G.n[29.04]TIRGDFC[160.03]IQVGR.N	sp|P15531|NDKA_HUMAN	sp|P15531|NDKA_HUMANsp|O60361|NDK8_HUMANsp|P22392|NDKB_HUMANtr|E7ERL0|E7ERL0_HUMANtr|J3KPD9|J3KPD9_HUMANtr|Q32Q12|Q32Q12_HUMAN	0.9457	0.0083	10|44	3	1449.76	1448.76	1.00119	1	2989.6	483.926	484.26	0.333731	689.157	-1.48543	seq77781_88min_hf
MLVVEVANGR	-.n[29.04]MLVVEVANGR.S	sp|Q9BSV6|SEN34_HUMAN	sp|Q9BSV6|SEN34_HUMANtr|A0A0G2JNK5|A0A0G2JNK5_HUMANtr|A9C4B9|A9C4B9_HUMANtr|B0V3J0|B0V3J0_HUMANtr|E7EQB3|E7EQB3_HUMAN	0.9651	0.00561	8|18	2	1114.62	1114.62	-0.000858	2	3001.7	558.316	558.315	-0.0004285	-0.767488	-0.767488	seq77781_88min_hf
DAPEEEDHVLVLR	A.n[35.07]DAPEEEDHVLVLR.K	sp|P07237|PDIA1_HUMAN	sp|P07237|PDIA1_HUMANtr|I3L312|I3L312_HUMANtr|I3L0S0|I3L0S0_HUMANtr|I3L3P5|I3L3P5_HUMANtr|H7BZ94|H7BZ94_HUMANtr|I3NI03|I3NI03_HUMANtr|I3L1Y5|I3L1Y5_HUMANtr|I3L514|I3L514_HUMANtr|I3L3U6|I3L3U6_HUMAN	1	2.47e-06	11|48	3	1554.81	1554.81	-0.002382	1	3001.8	519.277	519.277	-0.000794333	-1.52969	-1.52969	seq77781_88min_hf
SEVPGAAAEGSGGSGVGIGDRFKIEGR	S.n[29.04]SEVPGAAAEGSGGSGVGIGDRFK[156.13]IEGR.A	sp|Q9NPA0|EMC7_HUMAN	sp|Q9NPA0|EMC7_HUMANtr|H0YDT8|H0YDT8_HUMAN	1	5.25e-11	26|156	4	2615.33	2615.33	-0.002183	1	3002.9	654.84	654.839	-0.00054575	-0.833411	-0.833411	seq77781_88min_hf
VVDLMAHMASKE	R.n[29.04]VVDLMAHMASK[156.13]E.-	sp|P04406|G3P_HUMAN	sp|P04406|G3P_HUMANtr|E7EUT5|E7EUT5_HUMAN	0.9772	9.78e-05	9|44	3	1388.72	1385.7	3.01209	2	3004.6	462.909	463.913	1.00403	2164.27	1.46939	seq77781_88min_hf
AVFPSIVGRPR	R.n[29.04]AVFPSIVGRPR.Q	sp|P0CG38|POTEI_HUMAN	sp|P0CG38|POTEI_HUMANsp|Q6S8J3|POTEE_HUMANsp|A5A3E0|POTEF_HUMANsp|P68133|ACTS_HUMANsp|P60709|ACTB_HUMANsp|P68032|ACTC_HUMANsp|Q9BYX7|ACTBM_HUMANsp|P63261|ACTG_HUMANsp|P63267|ACTH_HUMANsp|P62736|ACTA_HUMANtr|F6QUT6|F6QUT6_HUMANtr|J3KT65|J3KT65_HUMANtr|F8WCH0|F8WCH0_HUMANtr|C9JZR7|C9JZR7_HUMANtr|B8ZZJ2|B8ZZJ2_HUMANtr|I3L4N8|I3L4N8_HUMANtr|K7EM38|K7EM38_HUMANtr|C9JTX5|C9JTX5_HUMANtr|F8WB63|F8WB63_HU…	0.9988	0.000678	16|40	3	1225.73	1225.73	-0.001516	2	3009.1	409.584	409.583	-0.000505	-1.23296	-1.23296	seq77781_88min_hf
DAPEEEDHVLVLR	A.n[29.04]DAPEEEDHVLVLR.K	sp|P07237|PDIA1_HUMAN	sp|P07237|PDIA1_HUMANtr|I3L312|I3L312_HUMANtr|I3L0S0|I3L0S0_HUMANtr|I3L3P5|I3L3P5_HUMANtr|H7BZ94|H7BZ94_HUMANtr|I3NI03|I3NI03_HUMANtr|I3L1Y5|I3L1Y5_HUMANtr|I3L514|I3L514_HUMANtr|I3L3U6|I3L3U6_HUMAN	1	1.32e-08	11|24	2	1548.78	1548.78	-0.002441	1	3009.3	775.396	775.395	-0.0012205	-1.57404	-1.57404	seq77781_88min_hf
TGSSAQEEASGVALGEAPDHSYESLR	L.n[29.04]TGSSAQEEASGVALGEAPDHSYESLR.V	sp|Q13011|ECH1_HUMAN	sp|Q13011|ECH1_HUMANtr|M0QYT0|M0QYT0_HUMANtr|M0QZW4|M0QZW4_HUMANtr|M0R248|M0R248_HUMAN	1	2.36e-06	8|100	3	2677.23	2675.23	2.00173	1	3010.2	892.751	893.418	0.667242	746.842	-1.85542	seq77781_88min_hf
DAPEEEDHVLVLR	A.n[35.07]DAPEEEDHVLVLR.K	sp|P07237|PDIA1_HUMAN	sp|P07237|PDIA1_HUMANtr|I3L312|I3L312_HUMANtr|I3L0S0|I3L0S0_HUMANtr|I3L3P5|I3L3P5_HUMANtr|H7BZ94|H7BZ94_HUMANtr|I3NI03|I3NI03_HUMANtr|I3L1Y5|I3L1Y5_HUMANtr|I3L514|I3L514_HUMANtr|I3L3U6|I3L3U6_HUMAN	0.9998	2.39e-06	10|24	2	1554.81	1554.81	-0.002003	1	3011.3	778.412	778.411	-0.0010015	-1.28659	-1.28659	seq77781_88min_hf
DAPEEEDHVLVLR	A.n[29.04]DAPEEEDHVLVLR.K	sp|P07237|PDIA1_HUMAN	sp|P07237|PDIA1_HUMANtr|I3L312|I3L312_HUMANtr|I3L0S0|I3L0S0_HUMANtr|I3L3P5|I3L3P5_HUMANtr|H7BZ94|H7BZ94_HUMANtr|I3NI03|I3NI03_HUMANtr|I3L1Y5|I3L1Y5_HUMANtr|I3L514|I3L514_HUMANtr|I3L3U6|I3L3U6_HUMAN	1	8.37e-10	19|48	3	1548.78	1548.78	-0.000781	1	3013.5	517.267	517.266	-0.000260667	-0.503931	-0.503931	seq77781_88min_hf
TGSSAQEEASGVALGEAPDHSYESLR	L.n[35.07]TGSSAQEEASGVALGEAPDHSYESLR.V	sp|Q13011|ECH1_HUMAN	sp|Q13011|ECH1_HUMANtr|M0QYT0|M0QYT0_HUMANtr|M0QZW4|M0QZW4_HUMANtr|M0R248|M0R248_HUMAN	1	2.74e-10	14|100	3	2682.26	2681.26	0.998902	1	3016.1	894.762	895.095	0.332967	371.991	-1.65644	seq77781_88min_hf
MFIVNTNVPR	P.n[29.04]M[147.04]FIVNTNVPR.A	sp|P14174|MIF_HUMAN	sp|P14174|MIF_HUMAN	0.9877	0.00136	7|18	2	1233.65	1233.65	-0.002691	1	3016.8	617.834	617.833	-0.001346	-2.17858	-2.17858	seq77781_88min_hf
DAPEEEDHVLVLR	A.n[35.07]DAPEEEDHVLVLR.K	sp|P07237|PDIA1_HUMAN	sp|P07237|PDIA1_HUMANtr|I3L312|I3L312_HUMANtr|I3L0S0|I3L0S0_HUMANtr|I3L3P5|I3L3P5_HUMANtr|H7BZ94|H7BZ94_HUMANtr|I3NI03|I3NI03_HUMANtr|I3L1Y5|I3L1Y5_HUMANtr|I3L514|I3L514_HUMANtr|I3L3U6|I3L3U6_HUMAN	1	7.21e-10	16|48	3	1554.81	1554.81	-0.003898	1	3022.8	519.277	519.276	-0.00129933	-2.5022	-2.5022	seq77781_88min_hf
MKVELCSFSGYKIYPGHGRR	-.n[35.07]MK[162.16]VELC[160.03]SFSGYK[162.16]IYPGHGRR.Y	sp|P83731|RL24_HUMAN	sp|P83731|RL24_HUMANtr|C9JXB8|C9JXB8_HUMANtr|C9JNW5|C9JNW5_HUMAN	0.9994	0.000377	10|114	6	2488.38	2486.38	1.99916	2	3026	415.404	415.737	0.333194	801.454	-3.02154	seq77781_88min_hf
MKVELCSFSGYKIYPGHGRR	-.n[35.07]MK[162.16]VELC[160.03]SFSGYK[162.16]IYPGHGRR.Y	sp|P83731|RL24_HUMAN	sp|P83731|RL24_HUMANtr|C9JXB8|C9JXB8_HUMANtr|C9JNW5|C9JNW5_HUMAN	1	1.38e-06	20|114	5	2486.37	2486.38	-0.009338	2	3027.8	498.283	498.281	-0.0018676	-3.74809	-3.74809	seq77781_88min_hf
MKVELCSFSGYKIYPGHGRR	-.n[35.07]MK[162.16]VELC[160.03]SFSGYK[162.16]IYPGHGRR.Y	sp|P83731|RL24_HUMAN	sp|P83731|RL24_HUMANtr|C9JXB8|C9JXB8_HUMANtr|C9JNW5|C9JNW5_HUMAN	1	3.63e-06	14|114	6	2486.37	2486.38	-0.005842	2	3027.9	415.404	415.403	-0.000973667	-2.34391	-2.34391	seq77781_88min_hf
MKVELCSFSGYKIYPGHGRR	-.n[29.04]MK[156.13]VELC[160.03]SFSGYK[156.13]IYPGHGRR.Y	sp|P83731|RL24_HUMAN	sp|P83731|RL24_HUMANtr|C9JXB8|C9JXB8_HUMANtr|C9JNW5|C9JNW5_HUMAN	0.9925	0.00306	9|114	4	2470.28	2468.28	2.0023	2	3028.2	618.078	618.578	0.500574	809.233	-1.78029	seq77781_88min_hf
MKVELCSFSGYKIYPGHGRR	-.n[29.04]MK[156.13]VELC[160.03]SFSGYK[156.13]IYPGHGRR.Y	sp|P83731|RL24_HUMAN	sp|P83731|RL24_HUMANtr|C9JXB8|C9JXB8_HUMANtr|C9JNW5|C9JNW5_HUMAN	1	5.33e-05	19|114	6	2468.28	2468.28	-0.004136	2	3029	412.388	412.387	-0.000689167	-1.67117	-1.67117	seq77781_88min_hf
DAPEEEDHVLVLR	A.n[29.04]DAPEEEDHVLVLR.K	sp|P07237|PDIA1_HUMAN	sp|P07237|PDIA1_HUMANtr|I3L312|I3L312_HUMANtr|I3L0S0|I3L0S0_HUMANtr|I3L3P5|I3L3P5_HUMANtr|H7BZ94|H7BZ94_HUMANtr|I3NI03|I3NI03_HUMANtr|I3L1Y5|I3L1Y5_HUMANtr|I3L514|I3L514_HUMANtr|I3L3U6|I3L3U6_HUMAN	1	2.03e-08	14|24	2	1548.78	1548.78	-0.00211	1	3029.7	775.396	775.395	-0.001055	-1.3606	-1.3606	seq77781_88min_hf
TGSSAQEEASGVALGEAPDHSYESLR	L.n[29.04]TGSSAQEEASGVALGEAPDHSYESLR.V	sp|Q13011|ECH1_HUMAN	sp|Q13011|ECH1_HUMANtr|M0QYT0|M0QYT0_HUMANtr|M0QZW4|M0QZW4_HUMANtr|M0R248|M0R248_HUMAN	1	4.01e-07	11|100	3	2676.23	2675.23	0.99776	1	3030.6	892.751	893.084	0.332587	372.403	-2.0864	seq77781_88min_hf
DAPEEEDHVLVLR	A.n[35.07]DAPEEEDHVLVLR.K	sp|P07237|PDIA1_HUMAN	sp|P07237|PDIA1_HUMANtr|I3L312|I3L312_HUMANtr|I3L0S0|I3L0S0_HUMANtr|I3L3P5|I3L3P5_HUMANtr|H7BZ94|H7BZ94_HUMANtr|I3NI03|I3NI03_HUMANtr|I3L1Y5|I3L1Y5_HUMANtr|I3L514|I3L514_HUMANtr|I3L3U6|I3L3U6_HUMAN	0.9999	8.11e-07	11|24	2	1554.81	1554.81	-0.002993	1	3032.3	778.412	778.411	-0.0014965	-1.92251	-1.92251	seq77781_88min_hf
DAPEEEDHVLVLR	A.n[29.04]DAPEEEDHVLVLR.K	sp|P07237|PDIA1_HUMAN	sp|P07237|PDIA1_HUMANtr|I3L312|I3L312_HUMANtr|I3L0S0|I3L0S0_HUMANtr|I3L3P5|I3L3P5_HUMANtr|H7BZ94|H7BZ94_HUMANtr|I3NI03|I3NI03_HUMANtr|I3L1Y5|I3L1Y5_HUMANtr|I3L514|I3L514_HUMANtr|I3L3U6|I3L3U6_HUMAN	1	5.94e-09	18|48	3	1548.78	1548.78	-0.000823	1	3034.9	517.267	517.266	-0.000274333	-0.530352	-0.530352	seq77781_88min_hf
YQPPTVVPGGDLAKVQR	N.n[29.04]YQPPTVVPGGDLAK[156.13]VQR.A	sp|Q71U36|TBA1A_HUMAN	sp|Q71U36|TBA1A_HUMANsp|P68363|TBA1B_HUMANsp|P0DPH8|TBA3D_HUMANsp|Q9NY65|TBA8_HUMANsp|P68366|TBA4A_HUMANsp|Q6PEY2|TBA3E_HUMANsp|Q9BQE3|TBA1C_HUMANsp|P0DPH7|TBA3C_HUMANtr|C9J2C0|C9J2C0_HUMANtr|A0A1W2PQM2|A0A1W2PQM2_HUMANtr|F5H5D3|F5H5D3_HUMANtr|V9GZ17|V9GZ17_HUMAN	0.9855	0.00871	6|64	3	1880.05	1880.05	-0.001791	1	3041.8	627.691	627.691	-0.000597	-0.951105	-0.951105	seq77781_88min_hf
GQTPRPAERGPPVRLFTEEELAR	A.n[29.04]GQTPRPAERGPPVRLFTEEELAR.Y	sp|Q9UMX5|NENF_HUMAN	sp|Q9UMX5|NENF_HUMAN	0.9918	0.0049	9|132	5	2634.4	2633.4	1.00014	1	3042.9	527.688	527.888	0.200029	378.922	-1.21503	seq77781_88min_hf
DAPEEEDHVLVLR	A.n[35.07]DAPEEEDHVLVLR.K	sp|P07237|PDIA1_HUMAN	sp|P07237|PDIA1_HUMANtr|I3L312|I3L312_HUMANtr|I3L0S0|I3L0S0_HUMANtr|I3L3P5|I3L3P5_HUMANtr|H7BZ94|H7BZ94_HUMANtr|I3NI03|I3NI03_HUMANtr|I3L1Y5|I3L1Y5_HUMANtr|I3L514|I3L514_HUMANtr|I3L3U6|I3L3U6_HUMAN	1	3.16e-09	14|48	3	1554.81	1554.81	2.6e-05	1	3044	519.277	519.277	8.66667e-06	0.0166899	0.0166899	seq77781_88min_hf
VGVKPVGSDPDFQPELSGAGSR	M.n[29.04]VGVK[156.13]PVGSDPDFQPELSGAGSR.L	sp|O43396|TXNL1_HUMAN	sp|O43396|TXNL1_HUMANtr|K7EPB7|K7EPB7_HUMANtr|K7EKG2|K7EKG2_HUMAN	0.9988	5.79e-05	12|84	3	2255.17	2254.16	1.006	2	3046.4	752.394	752.729	0.335335	445.492	1.17528	seq77781_88min_hf
MKVELCSFSGYKIYPGHGRR	-.n[35.07]MK[162.16]VELC[160.03]SFSGYK[162.16]IYPGHGRR.Y	sp|P83731|RL24_HUMAN	sp|P83731|RL24_HUMANtr|C9JXB8|C9JXB8_HUMANtr|C9JNW5|C9JNW5_HUMAN	1	2.52e-06	25|114	5	2486.37	2486.38	-0.002955	2	3048.3	498.283	498.282	-0.0005908	-1.18567	-1.18567	seq77781_88min_hf
MKVELCSFSGYKIYPGHGRR	-.n[35.07]MK[162.16]VELC[160.03]SFSGYK[162.16]IYPGHGRR.Y	sp|P83731|RL24_HUMAN	sp|P83731|RL24_HUMANtr|C9JXB8|C9JXB8_HUMANtr|C9JNW5|C9JNW5_HUMAN	1	1.85e-05	14|114	6	2486.37	2486.38	-0.004194	2	3048.4	415.404	415.403	-0.000699	-1.6827	-1.6827	seq77781_88min_hf
MKVELCSFSGYKIYPGHGRR	-.n[29.04]MK[156.13]VELC[160.03]SFSGYK[156.13]IYPGHGRR.Y	sp|P83731|RL24_HUMAN	sp|P83731|RL24_HUMANtr|C9JXB8|C9JXB8_HUMANtr|C9JNW5|C9JNW5_HUMAN	0.9999	2.38e-05	23|114	4	2468.28	2468.28	0.001691	2	3049.1	618.078	618.078	0.00042275	0.683975	0.683975	seq77781_88min_hf
MKVELCSFSGYKIYPGHGRR	-.n[29.04]MK[156.13]VELC[160.03]SFSGYK[156.13]IYPGHGRR.Y	sp|P83731|RL24_HUMAN	sp|P83731|RL24_HUMANtr|C9JXB8|C9JXB8_HUMANtr|C9JNW5|C9JNW5_HUMAN	1	1.08e-06	27|114	5	2468.28	2468.28	0.000228	2	3049.5	494.664	494.664	4.56e-05	0.0921838	0.0921838	seq77781_88min_hf
VGVKPVGSDPDFQPELSGAGSR	M.n[35.07]VGVK[162.16]PVGSDPDFQPELSGAGSR.L	sp|O43396|TXNL1_HUMAN	sp|O43396|TXNL1_HUMANtr|K7EPB7|K7EPB7_HUMANtr|K7EKG2|K7EKG2_HUMAN	1	1.71e-10	22|84	3	2266.22	2266.22	-0.000461	2	3053.7	756.415	756.415	-0.000153667	-0.203151	-0.203151	seq77781_88min_hf
DAPEEEDHVLVLR	A.n[29.04]DAPEEEDHVLVLR.K	sp|P07237|PDIA1_HUMAN	sp|P07237|PDIA1_HUMANtr|I3L312|I3L312_HUMANtr|I3L0S0|I3L0S0_HUMANtr|I3L3P5|I3L3P5_HUMANtr|H7BZ94|H7BZ94_HUMANtr|I3NI03|I3NI03_HUMANtr|I3L1Y5|I3L1Y5_HUMANtr|I3L514|I3L514_HUMANtr|I3L3U6|I3L3U6_HUMAN	1	4.22e-06	11|48	3	1548.78	1548.78	0.000268	1	3056.4	517.267	517.267	8.93333e-05	0.172703	0.172703	seq77781_88min_hf
VGVKPVGSDPDFQPELSGAGSR	M.n[29.04]VGVK[156.13]PVGSDPDFQPELSGAGSR.L	sp|O43396|TXNL1_HUMAN	sp|O43396|TXNL1_HUMANtr|K7EPB7|K7EPB7_HUMANtr|K7EKG2|K7EKG2_HUMAN	1	4.1e-06	12|126	4	2255.16	2254.16	0.997568	2	3058.2	564.547	564.797	0.249392	441.561	-2.55933	seq77781_88min_hf
SSSKGSLGGGFSSGGFSGGSFSR	L.n[29.04]SSSK[156.13]GSLGGGFSSGGFSGGSFSR.G	sp|P13645|K1C10_HUMAN	sp|P13645|K1C10_HUMANsp|K1C10_HUMAN|	0.9999	1.39e-06	12|88	3	2154.03	2152.02	2.00855	1	3062.9	718.347	719.016	0.669517	931.156	0.857653	seq77781_88min_hf
APAEILNGKEISAQIRAR	M.n[35.07]APAEILNGK[162.16]EISAQIRAR.L	sp|P11586|C1TC_HUMAN	sp|P11586|C1TC_HUMANtr|F5H2F4|F5H2F4_HUMAN	0.9997	0.0001	15|102	4	2004.21	2004.21	-0.004664	2	3063.2	502.06	502.059	-0.001166	-2.32244	-2.32244	seq77781_88min_hf
SGFGGRVDAGQPELLTER	L.n[29.04]SGFGGRVDAGQPELLTER.S	sp|Q9UHN1|DPOG2_HUMAN	sp|Q9UHN1|DPOG2_HUMAN	0.9562	0.0077	8|68	3	1915.97	1915.98	-0.00062	1	3066.5	639.666	639.665	-0.000206333	-0.322564	-0.322564	seq77781_88min_hf
ARPDDEEGAAVAPGHPLAKGYLPLPR	M.n[29.04]ARPDDEEGAAVAPGHPLAK[156.13]GYLPLPR.G	sp|Q9Y5Y0|FLVC1_HUMAN	sp|Q9Y5Y0|FLVC1_HUMAN	1	2.32e-07	16|150	5	2753.46	2752.47	0.995189	2	3066.6	551.5	551.7	0.199038	360.772	-2.95849	seq77781_88min_hf
VGVKPVGSDPDFQPELSGAGSR	M.n[29.04]VGVK[156.13]PVGSDPDFQPELSGAGSR.L	sp|O43396|TXNL1_HUMAN	sp|O43396|TXNL1_HUMANtr|K7EPB7|K7EPB7_HUMANtr|K7EKG2|K7EKG2_HUMAN	1	3.08e-08	28|84	3	2254.16	2254.16	-0.001041	2	3067.3	752.394	752.393	-0.000347	-0.461195	-0.461195	seq77781_88min_hf
KVPQVSTPTLVEVSR	K.n[29.04]K[156.13]VPQVSTPTLVEVSR.N	sp|P02768|ALBU_HUMAN	sp|P02768|ALBU_HUMANtr|B7WNR0|B7WNR0_HUMANtr|H0YA55|H0YA55_HUMANtr|A0A087WWT3|A0A087WWT3_HUMANtr|D6RHD5|D6RHD5_HUMANtr|A0A0C4DGB6|A0A0C4DGB6_HUMANtr|C9JKR2|C9JKR2_HUMANsp|ALBU_BOVIN|sp|ALBU_HUMAN|	1	1.44e-08	16|56	3	1694.99	1694.99	-0.002801	1	3067.8	566.005	566.004	-0.000933667	-1.64958	-1.64958	seq77781_88min_hf
GEPGPQGHAGAQ	R.n[29.04]GEPGPQGHAGAQ.G	sp|P02461|CO3A1_HUMAN	sp|P02461|CO3A1_HUMAN	0.9331	0.00509	6|22	2	1132.52	1132.53	-0.003904	1	3067.9	567.27	567.268	-0.001952	-3.44105	-3.44105	seq77781_88min_hf
KVPQVSTPTLVEVSR	K.n[35.07]K[162.16]VPQVSTPTLVEVSR.N	sp|P02768|ALBU_HUMAN	sp|P02768|ALBU_HUMANtr|B7WNR0|B7WNR0_HUMANtr|H0YA55|H0YA55_HUMANtr|A0A087WWT3|A0A087WWT3_HUMANtr|D6RHD5|D6RHD5_HUMANtr|A0A0C4DGB6|A0A0C4DGB6_HUMANtr|C9JKR2|C9JKR2_HUMANsp|ALBU_BOVIN|sp|ALBU_HUMAN|	1	3.56e-06	12|56	3	1707.06	1707.06	-0.000894	1	3068.1	570.026	570.026	-0.000298	-0.522783	-0.522783	seq77781_88min_hf
SSSKGSLGGGFSSGGFSGGSFSR	L.n[35.07]SSSK[162.16]GSLGGGFSSGGFSGGSFSR.G	sp|P13645|K1C10_HUMAN	sp|P13645|K1C10_HUMANsp|K1C10_HUMAN|	1	6.71e-06	7|88	3	2164.08	2164.08	-0.003144	1	3069.9	722.368	722.367	-0.00104767	-1.45032	-1.45032	seq77781_88min_hf
DDEVDVDGTVEEDLGKSR	A.n[35.07]DDEVDVDGTVEEDLGK[162.16]SR.E	sp|P14625|ENPL_HUMAN	sp|P14625|ENPL_HUMANtr|A0A1W2PRR1|A0A1W2PRR1_HUMANtr|F8VPC7|F8VPC7_HUMANtr|Q96GW1|Q96GW1_HUMAN	1	6.38e-08	16|68	3	2045	2045.01	-0.002315	1	3070.6	682.676	682.676	-0.000771667	-1.13036	-1.13036	seq77781_88min_hf
DDEVDVDGTVEEDLGKSR	A.n[29.04]DDEVDVDGTVEEDLGK[156.13]SR.E	sp|P14625|ENPL_HUMAN	sp|P14625|ENPL_HUMANtr|A0A1W2PRR1|A0A1W2PRR1_HUMANtr|F8VPC7|F8VPC7_HUMANtr|Q96GW1|Q96GW1_HUMAN	1	3.81e-07	19|68	3	2032.94	2032.94	-0.003345	1	3072.2	678.655	678.654	-0.001115	-1.64296	-1.64296	seq77781_88min_hf
SLGSVQAPSYGARPVSSAASVYAGAGGSGSR	R.n[29.04]SLGSVQAPSYGARPVSSAASVYAGAGGSGSR.L	sp|P05783|K1C18_HUMAN	sp|P05783|K1C18_HUMANtr|F8VZY9|F8VZY9_HUMAN	0.9996	0.000146	15|120	3	2882.43	2881.43	1.00177	2	3075.4	961.485	961.818	0.333922	347.178	-0.548614	seq77781_88min_hf
TAEILELAGNAARDNKKTR	L.n[29.04]TAEILELAGNAARDNK[156.13]KTR.L	sp|Q93077|H2A1C_HUMAN	sp|Q93077|H2A1C_HUMANsp|P0C0S8|H2A1_HUMANsp|Q8IUE6|H2A2B_HUMANsp|Q99878|H2A1J_HUMANsp|Q9BTM1|H2AJ_HUMANsp|Q6FI13|H2A2A_HUMANsp|P20671|H2A1D_HUMANsp|P16104|H2AX_HUMANsp|Q7L7L0|H2A3_HUMANsp|Q16777|H2A2C_HUMANsp|P04908|H2A1B_HUMANsp|Q96KK5|H2A1H_HUMANtr|H0YFX9|H0YFX9_HUMANtr|A0A0U1RR32|A0A0U1RR32_HUMANtr|A0A0U1RRH7|A0A0U1RRH7_HUMAN	0.9444	0.031	7|108	5	2156.22	2154.21	2.00308	1	3077	431.85	432.25	0.400616	926.814	-1.67542	seq77781_88min_hf
SLGSVQAPSYGARPVSSAASVYAGAGGSGSR	R.n[29.04]SLGSVQAPSYGARPVSSAASVYAGAGGSGSR.L	sp|P05783|K1C18_HUMAN	sp|P05783|K1C18_HUMANtr|F8VZY9|F8VZY9_HUMAN	0.9999	6.27e-05	11|180	4	2881.43	2881.43	-0.00227	2	3079.1	721.365	721.365	-0.0005675	-0.786703	-0.786703	seq77781_88min_hf
TAEILELAGNAARDNKKTR	L.n[35.07]TAEILELAGNAARDNK[162.16]K[162.16]TR.L	sp|Q93077|H2A1C_HUMAN	sp|Q93077|H2A1C_HUMANsp|P0C0S8|H2A1_HUMANsp|Q8IUE6|H2A2B_HUMANsp|Q99878|H2A1J_HUMANsp|Q9BTM1|H2AJ_HUMANsp|Q6FI13|H2A2A_HUMANsp|P20671|H2A1D_HUMANsp|P16104|H2AX_HUMANsp|Q7L7L0|H2A3_HUMANsp|Q16777|H2A2C_HUMANsp|P04908|H2A1B_HUMANsp|Q96KK5|H2A1H_HUMANtr|H0YFX9|H0YFX9_HUMANtr|A0A0U1RR32|A0A0U1RR32_HUMANtr|A0A0U1RRH7|A0A0U1RRH7_HUMAN	0.9998	0.000145	10|108	5	2172.3	2172.31	-0.004726	1	3082.5	435.469	435.468	-0.0009452	-2.17054	-2.17054	seq77781_88min_hf
SLGSVQAPSYGARPVSSAASVYAGAGGSGSR	R.n[35.07]SLGSVQAPSYGARPVSSAASVYAGAGGSGSR.L	sp|P05783|K1C18_HUMAN	sp|P05783|K1C18_HUMANtr|F8VZY9|F8VZY9_HUMAN	0.9994	0.000104	9|180	4	2887.45	2887.46	-0.012058	2	3082.8	722.873	722.87	-0.0030145	-4.17018	-4.17018	seq77781_88min_hf
KVPQVSTPTLVEVSR	K.n[29.04]K[156.13]VPQVSTPTLVEVSR.N	sp|P02768|ALBU_HUMAN	sp|P02768|ALBU_HUMANtr|B7WNR0|B7WNR0_HUMANtr|H0YA55|H0YA55_HUMANtr|A0A087WWT3|A0A087WWT3_HUMANtr|D6RHD5|D6RHD5_HUMANtr|A0A0C4DGB6|A0A0C4DGB6_HUMANtr|C9JKR2|C9JKR2_HUMANsp|ALBU_BOVIN|sp|ALBU_HUMAN|	1	1.68e-07	14|56	3	1694.99	1694.99	-0.000327	1	3088.7	566.005	566.005	-0.000109	-0.192578	-0.192578	seq77781_88min_hf
DDEVDVDGTVEEDLGKSR	A.n[35.07]DDEVDVDGTVEEDLGK[162.16]SR.E	sp|P14625|ENPL_HUMAN	sp|P14625|ENPL_HUMANtr|A0A1W2PRR1|A0A1W2PRR1_HUMANtr|F8VPC7|F8VPC7_HUMANtr|Q96GW1|Q96GW1_HUMAN	1	4.89e-08	18|68	3	2045.01	2045.01	-0.001866	1	3091.9	682.676	682.676	-0.000622	-0.911121	-0.911121	seq77781_88min_hf
DDEVDVDGTVEEDLGKSR	A.n[29.04]DDEVDVDGTVEEDLGK[156.13]SR.E	sp|P14625|ENPL_HUMAN	sp|P14625|ENPL_HUMANtr|A0A1W2PRR1|A0A1W2PRR1_HUMANtr|F8VPC7|F8VPC7_HUMANtr|Q96GW1|Q96GW1_HUMAN	1	3.15e-12	24|68	3	2032.94	2032.94	-0.001574	1	3093.2	678.655	678.655	-0.000524667	-0.773098	-0.773098	seq77781_88min_hf
VAPEEHPVLLTEAPLNPKANR	R.n[29.04]VAPEEHPVLLTEAPLNPK[156.13]ANR.E	sp|P60709|ACTB_HUMAN	sp|P60709|ACTB_HUMANsp|P63261|ACTG_HUMANtr|J3KT65|J3KT65_HUMANtr|I3L4N8|I3L4N8_HUMANtr|I3L1U9|I3L1U9_HUMANtr|I3L3I0|I3L3I0_HUMANtr|I3L3R2|I3L3R2_HUMANtr|A0A2R8YGF8|A0A2R8YGF8_HUMANtr|A0A2R8Y793|A0A2R8Y793_HUMANtr|E7EVS6|E7EVS6_HUMANtr|G5E9R0|G5E9R0_HUMAN	1	1.03e-09	25|120	4	2351.3	2350.3	1.00034	2	3093.7	588.582	588.833	0.250084	424.712	-1.27965	seq77781_88min_hf
GKVKVGVNGFGR	M.n[29.04]GK[156.13]VK[156.13]VGVNGFGR.L	sp|P04406|G3P_HUMAN	sp|P04406|G3P_HUMAN	0.9859	0.00392	6|44	3	1301.8	1300.8	0.999872	2	3096.6	434.607	434.94	0.333291	766.291	-2.6655	seq77781_88min_hf
TAEILELAGNAARDNKKTR	L.n[29.04]TAEILELAGNAARDNK[156.13]KTR.L	sp|Q93077|H2A1C_HUMAN	sp|Q93077|H2A1C_HUMANsp|P0C0S8|H2A1_HUMANsp|Q8IUE6|H2A2B_HUMANsp|Q99878|H2A1J_HUMANsp|Q9BTM1|H2AJ_HUMANsp|Q6FI13|H2A2A_HUMANsp|P20671|H2A1D_HUMANsp|P16104|H2AX_HUMANsp|Q7L7L0|H2A3_HUMANsp|Q16777|H2A2C_HUMANsp|P04908|H2A1B_HUMANsp|Q96KK5|H2A1H_HUMANtr|H0YFX9|H0YFX9_HUMANtr|A0A0U1RR32|A0A0U1RR32_HUMANtr|A0A0U1RRH7|A0A0U1RRH7_HUMAN	0.9997	0.000199	10|108	5	2154.21	2154.21	-0.003605	1	3098	431.85	431.849	-0.000721	-1.66957	-1.66957	seq77781_88min_hf
AMDVVYALKR	T.n[29.04]AMDVVYALK[156.13]R.Q	sp|P62805|H4_HUMAN	sp|P62805|H4_HUMAN	0.9921	0.00472	5|36	3	1220.69	1220.7	-0.000969	1	3104.2	407.906	407.905	-0.000323	-0.79185	-0.79185	seq77781_88min_hf
SRYSPEFKDPLIDKEYYR	W.n[29.04]SRYSPEFK[156.13]DPLIDK[156.13]EYYR.K	sp|Q9Y2R9|RT07_HUMAN	sp|Q9Y2R9|RT07_HUMANtr|J3QKW2|J3QKW2_HUMANtr|J3QLS3|J3QLS3_HUMAN	0.9995	0.000384	13|102	5	2389.23	2389.23	-0.003959	1	3105.8	478.854	478.853	-0.0007918	-1.65354	-1.65354	seq77781_88min_hf
VLESTMVCVDNSEYMR	M.n[35.07]VLESTMVC[160.03]VDNSEYM[147.04]R.N	sp|P55036|PSMD4_HUMAN	sp|P55036|PSMD4_HUMANtr|Q5VWC4|Q5VWC4_HUMAN	0.9999	4.22e-05	8|60	3	1981.9	1981.9	-0.004172	2	3108.9	661.641	661.639	-0.00139067	-2.10185	-2.10185	seq77781_88min_hf
LHLGVTPSVIR	G.n[29.04]LHLGVTPSVIR.K	sp|O14773|TPP1_HUMAN	sp|O14773|TPP1_HUMANtr|A0A2R8YGD1|A0A2R8YGD1_HUMANtr|A0A2R8YD45|A0A2R8YD45_HUMAN	0.9695	0.0183	7|40	3	1218.74	1218.74	-0.00184	1	3110.2	407.256	407.255	-0.000613333	-1.50602	-1.50602	seq77781_88min_hf
SHTDIKVPDFSEYR	Y.n[29.04]SHTDIK[156.13]VPDFSEYR.R	sp|P47985|UCRI_HUMAN	sp|P47985|UCRI_HUMANsp|P0C7P4|UCRIL_HUMAN	0.9903	0.00658	10|78	4	1749.87	1748.87	1.00123	1	3113.3	438.226	438.476	0.250308	570.859	-1.20816	seq77781_88min_hf
SHTDIKVPDFSEYR	Y.n[35.07]SHTDIK[162.16]VPDFSEYR.R	sp|P47985|UCRI_HUMAN	sp|P47985|UCRI_HUMANsp|P0C7P4|UCRIL_HUMAN	0.988	0.00867	8|78	4	1760.94	1760.94	-0.000824	1	3115.4	441.242	441.241	-0.000206	-0.466865	-0.466865	seq77781_88min_hf
APKFPDSVEELR	M.n[29.04]APK[156.13]FPDSVEELR.A	sp|Q15785|TOM34_HUMAN	sp|Q15785|TOM34_HUMAN	0.999	0.000578	8|44	3	1442.78	1442.78	-0.00059	2	3122.2	481.933	481.933	-0.000196667	-0.408079	-0.408079	seq77781_88min_hf
SHTDIKVPDFSEYR	Y.n[29.04]SHTDIK[156.13]VPDFSEYR.R	sp|P47985|UCRI_HUMAN	sp|P47985|UCRI_HUMANsp|P0C7P4|UCRIL_HUMAN	1	1.13e-07	11|52	3	1748.87	1748.87	-0.001225	1	3124.7	583.965	583.965	-0.000408333	-0.699243	-0.699243	seq77781_88min_hf
LHLGVTPSVIR	G.n[29.04]LHLGVTPSVIR.K	sp|O14773|TPP1_HUMAN	sp|O14773|TPP1_HUMANtr|A0A2R8YGD1|A0A2R8YGD1_HUMANtr|A0A2R8YD45|A0A2R8YD45_HUMAN	0.9998	9.03e-05	12|40	3	1218.74	1218.74	-0.001322	1	3130.8	407.256	407.255	-0.000440667	-1.08204	-1.08204	seq77781_88min_hf
SHTDIKVPDFSEYR	Y.n[29.04]SHTDIK[156.13]VPDFSEYR.R	sp|P47985|UCRI_HUMAN	sp|P47985|UCRI_HUMANsp|P0C7P4|UCRIL_HUMAN	1	2.07e-05	14|78	4	1748.87	1748.87	-0.000609	1	3134	438.226	438.225	-0.00015225	-0.347424	-0.347424	seq77781_88min_hf
SHTDIKVPDFSEYR	Y.n[35.07]SHTDIK[162.16]VPDFSEYR.R	sp|P47985|UCRI_HUMAN	sp|P47985|UCRI_HUMANsp|P0C7P4|UCRIL_HUMAN	1	2.19e-05	10|78	4	1760.93	1760.94	-0.003255	1	3135.9	441.242	441.241	-0.00081375	-1.84423	-1.84423	seq77781_88min_hf
AHESVVKSEDFSLPAYMDRR	R.n[29.04]AHESVVK[156.13]SEDFSLPAYMDRR.D	sp|P13073|COX41_HUMAN	sp|P13073|COX41_HUMANtr|H3BN72|H3BN72_HUMANtr|H3BNV9|H3BNV9_HUMANtr|H3BNI5|H3BNI5_HUMANtr|Q86WV2|Q86WV2_HUMAN	1	1.14e-06	22|114	5	2392.18	2392.18	-0.004651	2	3153.4	479.444	479.443	-0.0009302	-1.94017	-1.94017	seq77781_88min_hf
AHESVVKSEDFSLPAYMDRR	R.n[29.04]AHESVVK[156.13]SEDFSLPAYMDRR.D	sp|P13073|COX41_HUMAN	sp|P13073|COX41_HUMANtr|H3BN72|H3BN72_HUMANtr|H3BNV9|H3BNV9_HUMANtr|H3BNI5|H3BNI5_HUMANtr|Q86WV2|Q86WV2_HUMAN	1	1.77e-06	28|114	4	2392.18	2392.18	-0.005133	2	3158.2	599.053	599.052	-0.00128325	-2.14213	-2.14213	seq77781_88min_hf
AHESVVKSEDFSLPAYMDRR	R.n[35.07]AHESVVK[162.16]SEDFSLPAYMDRR.D	sp|P13073|COX41_HUMAN	sp|P13073|COX41_HUMANtr|H3BN72|H3BN72_HUMANtr|H3BNV9|H3BNV9_HUMANtr|H3BNI5|H3BNI5_HUMANtr|Q86WV2|Q86WV2_HUMAN	0.9994	0.000548	16|114	4	2404.24	2404.25	-0.005067	2	3162.2	602.069	602.068	-0.00126675	-2.104	-2.104	seq77781_88min_hf
AHESVVKSEDFSLPAYMDRR	R.n[35.07]AHESVVK[162.16]SEDFSLPAYMDRR.D	sp|P13073|COX41_HUMAN	sp|P13073|COX41_HUMANtr|H3BN72|H3BN72_HUMANtr|H3BNV9|H3BNV9_HUMANtr|H3BNI5|H3BNI5_HUMANtr|Q86WV2|Q86WV2_HUMAN	0.9956	0.00261	21|114	5	2405.25	2404.25	0.998199	2	3163.6	481.857	482.057	0.19964	414.142	-2.13709	seq77781_88min_hf
STQAATQVVLNVPETR	R.n[35.07]STQAATQVVLNVPETR.V	sp|O75439|MPPB_HUMAN	sp|O75439|MPPB_HUMANtr|F8WBE1|F8WBE1_HUMANtr|G3V0E4|G3V0E4_HUMANtr|F8WAZ6|F8WAZ6_HUMANtr|F8WEA6|F8WEA6_HUMAN	0.9999	5.37e-05	11|60	3	1746.97	1746.97	-0.000791	2	3164.7	583.33	583.33	-0.000263667	-0.452003	-0.452003	seq77781_88min_hf
QLDPGGGQGPPPVTLAAAKKAKSETVLTCATGR	R.n[29.04]QLDPGGGQGPPPVTLAAAK[156.13]KAK[156.13]SETVLTC[160.03]ATGR.A	sp|P26006|ITA3_HUMAN	sp|P26006|ITA3_HUMAN	0.9989	0.00049	18|192	5	3389.85	3387.85	1.99742	2	3168.1	678.578	678.978	0.399484	588.361	-2.73382	seq77781_88min_hf
DDEVDVDGTVEEDLGKSREGSR	A.n[29.04]DDEVDVDGTVEEDLGK[156.13]SREGSR.T	sp|P14625|ENPL_HUMAN	sp|P14625|ENPL_HUMANtr|A0A1W2PRR1|A0A1W2PRR1_HUMANtr|F8VPC7|F8VPC7_HUMANtr|Q96GW1|Q96GW1_HUMAN	1	7.32e-06	10|126	4	2463.14	2462.14	0.999213	1	3169.6	616.542	616.792	0.249803	405.004	-1.67642	seq77781_88min_hf
AHESVVKSEDFSLPAYMDRR	R.n[29.04]AHESVVK[156.13]SEDFSLPAYMDRR.D	sp|P13073|COX41_HUMAN	sp|P13073|COX41_HUMANtr|H3BN72|H3BN72_HUMANtr|H3BNV9|H3BNV9_HUMANtr|H3BNI5|H3BNI5_HUMANtr|Q86WV2|Q86WV2_HUMAN	1	1.66e-05	19|114	5	2392.18	2392.18	-0.002902	2	3173.9	479.444	479.444	-0.0005804	-1.21057	-1.21057	seq77781_88min_hf
STQAATQVVLNVPETR	R.n[35.07]STQAATQVVLNVPETR.V	sp|O75439|MPPB_HUMAN	sp|O75439|MPPB_HUMANtr|F8WBE1|F8WBE1_HUMANtr|G3V0E4|G3V0E4_HUMANtr|F8WAZ6|F8WAZ6_HUMANtr|F8WEA6|F8WEA6_HUMAN	0.9998	3.83e-06	18|30	2	1746.97	1746.97	-0.002427	2	3178.6	874.492	874.49	-0.001214	-1.38824	-1.38824	seq77781_88min_hf
DAPRAVFPSIVGRPR	D.n[29.04]DAPRAVFPSIVGRPR.Q	sp|P0CG38|POTEI_HUMAN	sp|P0CG38|POTEI_HUMANsp|Q6S8J3|POTEE_HUMANsp|A5A3E0|POTEF_HUMANsp|P68133|ACTS_HUMANsp|P60709|ACTB_HUMANsp|P68032|ACTC_HUMANsp|P63261|ACTG_HUMANsp|P63267|ACTH_HUMANsp|P62736|ACTA_HUMANtr|F6QUT6|F6QUT6_HUMANtr|J3KT65|J3KT65_HUMANtr|F8WCH0|F8WCH0_HUMANtr|C9JZR7|C9JZR7_HUMANtr|B8ZZJ2|B8ZZJ2_HUMANtr|I3L4N8|I3L4N8_HUMANtr|K7EM38|K7EM38_HUMANtr|C9JTX5|C9JTX5_HUMANtr|F8WB63|F8WB63_HUMANtr|I3L1U9|I3L1U9_H…	0.9999	3.38e-05	14|84	4	1664.95	1664.95	-0.001673	1	3180.1	417.244	417.244	-0.00041825	-1.00241	-1.00241	seq77781_88min_hf
VNFTVDQIR	M.n[35.07]VNFTVDQIR.A	sp|P13639|EF2_HUMAN	sp|P13639|EF2_HUMAN	0.9201	0.0175	7|16	2	1124.64	1124.64	-0.001475	2	3183.1	563.327	563.327	-0.0007375	-1.30919	-1.30919	seq77781_88min_hf
STQAATQVVLNVPETR	R.n[29.04]STQAATQVVLNVPETR.V	sp|O75439|MPPB_HUMAN	sp|O75439|MPPB_HUMANtr|F8WBE1|F8WBE1_HUMANtr|G3V0E4|G3V0E4_HUMANtr|F8WAZ6|F8WAZ6_HUMANtr|F8WEA6|F8WEA6_HUMAN	0.9998	3.05e-05	20|60	3	1740.94	1740.94	0.00135	2	3184.6	581.32	581.32	0.00045	0.7741	0.7741	seq77781_88min_hf
TTTLAFKFR	G.n[35.07]TTTLAFK[162.16]FR.H	sp|P28074|PSB5_HUMAN	sp|P28074|PSB5_HUMANtr|H0YJM8|H0YJM8_HUMAN	0.9946	0.00324	8|32	3	1151.73	1151.73	-0.002792	1	3184.7	384.919	384.918	-0.000930667	-2.41783	-2.41783	seq77781_88min_hf
STQAATQVVLNVPETR	R.n[35.07]STQAATQVVLNVPETR.V	sp|O75439|MPPB_HUMAN	sp|O75439|MPPB_HUMANtr|F8WBE1|F8WBE1_HUMANtr|G3V0E4|G3V0E4_HUMANtr|F8WAZ6|F8WAZ6_HUMANtr|F8WEA6|F8WEA6_HUMAN	1	3.84e-09	16|60	3	1746.97	1746.97	-0.001874	2	3185.6	583.33	583.33	-0.000624667	-1.07086	-1.07086	seq77781_88min_hf
VNFTVDQIR	M.n[29.04]VNFTVDQIR.A	sp|P13639|EF2_HUMAN	sp|P13639|EF2_HUMAN	0.9691	0.00475	6|16	2	1118.61	1118.61	-0.000998	2	3192.3	560.311	560.311	-0.000499	-0.890577	-0.890577	seq77781_88min_hf
TTTLAFKFR	G.n[29.04]TTTLAFK[156.13]FR.H	sp|P28074|PSB5_HUMAN	sp|P28074|PSB5_HUMANtr|H0YJM8|H0YJM8_HUMAN	0.9887	0.00676	11|32	3	1139.67	1139.67	-0.002026	1	3201.4	380.897	380.897	-0.000675333	-1.77301	-1.77301	seq77781_88min_hf
VKETTYYDVLGVKPNATQEELKKAYR	M.n[29.04]VK[156.13]ETTYYDVLGVK[156.13]PNATQEELK[156.13]KAYR.K	sp|P31689|DNJA1_HUMAN	sp|P31689|DNJA1_HUMAN	1	5.18e-05	10|150	6	3184.76	3182.76	2.00193	2	3205.5	531.467	531.801	0.333654	627.405	-1.49586	seq77781_88min_hf
APAEILNGKEISAQIR	M.n[29.04]APAEILNGK[156.13]EISAQIR.A	sp|P11586|C1TC_HUMAN	sp|P11586|C1TC_HUMANtr|F5H2F4|F5H2F4_HUMAN	0.9984	0.000936	19|60	3	1765.01	1765.01	-0.001462	2	3214.3	589.344	589.343	-0.000487333	-0.826909	-0.826909	seq77781_88min_hf
APAEILNGKEISAQIR	M.n[35.07]APAEILNGK[162.16]EISAQIR.A	sp|P11586|C1TC_HUMAN	sp|P11586|C1TC_HUMANtr|F5H2F4|F5H2F4_HUMAN	1	1.03e-06	15|60	3	1777.07	1777.07	-0.002219	2	3217.5	593.365	593.364	-0.000739667	-1.24656	-1.24656	seq77781_88min_hf
AIVFIKQPSSQDALQGR	T.n[29.04]AIVFIK[156.13]QPSSQDALQGR.R	sp|Q13308|PTK7_HUMAN	sp|Q13308|PTK7_HUMANtr|C9J9E8|C9J9E8_HUMANtr|F8WDG7|F8WDG7_HUMANtr|Q86X91|Q86X91_HUMAN	0.9985	0.000222	12|64	3	1913.08	1913.07	0.002042	1	3223.2	638.698	638.699	0.000680667	1.06571	1.06571	seq77781_88min_hf
AAGVTDGNEVAKAQQATPGGAAPTIFSR	G.n[29.04]AAGVTDGNEVAK[156.13]AQQATPGGAAPTIFSR.L	sp|Q9BX68|HINT2_HUMAN	sp|Q9BX68|HINT2_HUMAN	1	2.69e-09	14|108	3	2740.41	2740.41	-0.00128	1	3227.5	914.479	914.478	-0.000427	-0.466933	-0.466933	seq77781_88min_hf
AAGVTDGNEVAKAQQATPGGAAPTIFSR	G.n[35.07]AAGVTDGNEVAK[162.16]AQQATPGGAAPTIFSR.L	sp|Q9BX68|HINT2_HUMAN	sp|Q9BX68|HINT2_HUMAN	1	4.49e-12	13|108	3	2752.48	2752.48	-0.000618	1	3229.1	918.5	918.5	-0.000206	-0.224279	-0.224279	seq77781_88min_hf
AAGVTDGNEVAKAQQATPGGAAPTIFSR	G.n[29.04]AAGVTDGNEVAK[156.13]AQQATPGGAAPTIFSR.L	sp|Q9BX68|HINT2_HUMAN	sp|Q9BX68|HINT2_HUMAN	1	5.78e-06	17|162	4	2741.41	2740.41	0.99887	1	3230	686.111	686.361	0.249717	363.828	-1.6318	seq77781_88min_hf
AAGVTDGNEVAKAQQATPGGAAPTIFSR	G.n[35.07]AAGVTDGNEVAK[162.16]AQQATPGGAAPTIFSR.L	sp|Q9BX68|HINT2_HUMAN	sp|Q9BX68|HINT2_HUMAN	1	4.3e-08	14|162	4	2752.48	2752.48	-6.6e-05	1	3230.3	689.127	689.127	-1.675e-05	-0.0243061	-0.0243061	seq77781_88min_hf
RASPAGGPLEDVVIER	G.n[35.07]RASPAGGPLEDVVIER.Y	sp|Q96AY3|FKB10_HUMAN	sp|Q96AY3|FKB10_HUMANtr|K7EM43|K7EM43_HUMANtr|K7ELI6|K7ELI6_HUMAN	0.9998	8.94e-06	12|60	3	1699.95	1698.95	1.00508	1	3230.7	567.323	567.658	0.335027	590.191	1.01587	seq77781_88min_hf
RASPAGGPLEDVVIER	G.n[29.04]RASPAGGPLEDVVIER.Y	sp|Q96AY3|FKB10_HUMAN	sp|Q96AY3|FKB10_HUMANtr|K7EM43|K7EM43_HUMANtr|K7ELI6|K7ELI6_HUMAN	1	6.17e-08	13|60	3	1692.91	1692.92	-0.001543	1	3233.4	565.313	565.312	-0.000514333	-0.909822	-0.909822	seq77781_88min_hf
APAEILNGKEISAQIR	M.n[29.04]APAEILNGK[156.13]EISAQIR.A	sp|P11586|C1TC_HUMAN	sp|P11586|C1TC_HUMANtr|F5H2F4|F5H2F4_HUMAN	1	1.86e-05	18|60	3	1765.01	1765.01	-0.002439	2	3234.7	589.344	589.343	-0.000813333	-1.38007	-1.38007	seq77781_88min_hf
APAEILNGKEISAQIR	M.n[35.07]APAEILNGK[162.16]EISAQIR.A	sp|P11586|C1TC_HUMAN	sp|P11586|C1TC_HUMANtr|F5H2F4|F5H2F4_HUMAN	0.9845	0.00929	7|60	3	1777.07	1777.07	-0.002455	2	3237.9	593.365	593.364	-0.000818667	-1.3797	-1.3797	seq77781_88min_hf
AAGVTDGNEVAKAQQATPGGAAPTIFSR	G.n[29.04]AAGVTDGNEVAK[156.13]AQQATPGGAAPTIFSR.L	sp|Q9BX68|HINT2_HUMAN	sp|Q9BX68|HINT2_HUMAN	1	4.17e-12	34|108	3	2740.41	2740.41	-0.001345	1	3248	914.479	914.478	-0.000448333	-0.490261	-0.490261	seq77781_88min_hf
AAGVTDGNEVAKAQQATPGGAAPTIFSR	G.n[35.07]AAGVTDGNEVAK[162.16]AQQATPGGAAPTIFSR.L	sp|Q9BX68|HINT2_HUMAN	sp|Q9BX68|HINT2_HUMAN	1	3.48e-09	10|108	3	2753.48	2752.48	0.998055	1	3249.8	918.5	918.833	0.332685	362.073	-1.92128	seq77781_88min_hf
FAKLVRPPVQVYGIEGR	P.n[29.04]FAK[156.13]LVRPPVQVYGIEGR.Y	sp|P48047|ATPO_HUMAN	sp|P48047|ATPO_HUMANtr|H7C086|H7C086_HUMANtr|H7C0C1|H7C0C1_HUMAN	0.999	0.000833	11|96	4	1984.16	1984.16	-0.000995	1	3250.4	497.048	497.048	-0.00024875	-0.500455	-0.500455	seq77781_88min_hf
FAKLVRPPVQVYGIEGR	P.n[35.07]FAK[162.16]LVRPPVQVYGIEGR.Y	sp|P48047|ATPO_HUMAN	sp|P48047|ATPO_HUMANtr|H7C086|H7C086_HUMANtr|H7C0C1|H7C0C1_HUMAN	0.9999	6.02e-05	13|96	4	1997.23	1996.23	0.999697	1	3268.2	500.064	500.314	0.249924	499.535	-1.82535	seq77781_88min_hf
FAKLVRPPVQVYGIEGR	P.n[29.04]FAK[156.13]LVRPPVQVYGIEGR.Y	sp|P48047|ATPO_HUMAN	sp|P48047|ATPO_HUMANtr|H7C086|H7C086_HUMANtr|H7C0C1|H7C0C1_HUMAN	1	4.75e-07	19|96	4	1984.16	1984.16	-0.002262	1	3271.1	497.048	497.047	-0.0005655	-1.13772	-1.13772	seq77781_88min_hf
MLGTEGGEGFVVKVR	M.n[29.04]MLGTEGGEGFVVK[156.13]VR.G	sp|P31943|HNRH1_HUMAN	sp|P31943|HNRH1_HUMANtr|E7EQJ0|E7EQJ0_HUMANtr|G8JLB6|G8JLB6_HUMANtr|D6RJ04|D6RJ04_HUMANtr|E5RGV0|E5RGV0_HUMANtr|D6RFM3|D6RFM3_HUMANtr|D6RBM0|D6RBM0_HUMANtr|D6RIU0|D6RIU0_HUMANtr|D6RDL0|D6RDL0_HUMANtr|E7EN40|E7EN40_HUMANtr|E9PCY7|E9PCY7_HUMANtr|D6RF17|D6RF17_HUMANtr|D6RDU3|D6RDU3_HUMANtr|E5RJ94|E5RJ94_HUMANtr|D6R9T0|D6R9T0_HUMANtr|D6RIT2|D6RIT2_HUMANtr|D6RIH9|D6RIH9_HUMANtr|D6RAM1|D6RAM1_HUMANtr|D…	0.9999	3.63e-06	16|56	3	1633.88	1633.89	-0.007358	2	3281.2	545.636	545.634	-0.00245267	-4.49508	-4.49508	seq77781_88min_hf
MLGTEGGEGFVVKVR	M.n[35.07]MLGTEGGEGFVVK[162.16]VR.G	sp|P31943|HNRH1_HUMAN	sp|P31943|HNRH1_HUMANtr|E7EQJ0|E7EQJ0_HUMANtr|G8JLB6|G8JLB6_HUMANtr|D6RJ04|D6RJ04_HUMANtr|E5RGV0|E5RGV0_HUMANtr|D6RFM3|D6RFM3_HUMANtr|D6RBM0|D6RBM0_HUMANtr|D6RIU0|D6RIU0_HUMANtr|D6RDL0|D6RDL0_HUMANtr|E7EN40|E7EN40_HUMANtr|E9PCY7|E9PCY7_HUMANtr|D6RF17|D6RF17_HUMANtr|D6RDU3|D6RDU3_HUMANtr|E5RJ94|E5RJ94_HUMANtr|D6R9T0|D6R9T0_HUMANtr|D6RIT2|D6RIT2_HUMANtr|D6RIH9|D6RIH9_HUMANtr|D6RAM1|D6RAM1_HUMANtr|D…	0.9954	0.00278	14|56	3	1645.95	1645.95	-0.003321	2	3283.2	549.657	549.656	-0.001107	-2.01399	-2.01399	seq77781_88min_hf
GPPGPALPATMNNSSSETRGHPHSASSPSERVFPMPLPR	M.n[35.07]GPPGPALPATMNNSSSETRGHPHSASSPSERVFPMPLPR.K	sp|Q15003|CND2_HUMAN	sp|Q15003|CND2_HUMANtr|C9JZP1|C9JZP1_HUMAN	0.9431	0.0223	7|228	6	4086.02	4084.02	1.99516	2	3287.3	681.678	682.01	0.332527	487.569	-2.81936	seq77781_88min_hf
FAKLVRPPVQVYGIEGR	P.n[35.07]FAK[162.16]LVRPPVQVYGIEGR.Y	sp|P48047|ATPO_HUMAN	sp|P48047|ATPO_HUMANtr|H7C086|H7C086_HUMANtr|H7C0C1|H7C0C1_HUMAN	1	4.63e-08	15|96	4	1996.22	1996.23	-0.003843	1	3289.1	500.064	500.063	-0.00096075	-1.92126	-1.92126	seq77781_88min_hf
FAKLVRPPVQVYGIEGR	P.n[29.04]FAK[156.13]LVRPPVQVYGIEGR.Y	sp|P48047|ATPO_HUMAN	sp|P48047|ATPO_HUMANtr|H7C086|H7C086_HUMANtr|H7C0C1|H7C0C1_HUMAN	0.9954	0.00139	8|64	3	1984.16	1984.16	-0.006794	1	3289.5	662.395	662.392	-0.00226467	-3.41892	-3.41892	seq77781_88min_hf
FAKLVRPPVQVYGIEGR	P.n[29.04]FAK[156.13]LVRPPVQVYGIEGR.Y	sp|P48047|ATPO_HUMAN	sp|P48047|ATPO_HUMANtr|H7C086|H7C086_HUMANtr|H7C0C1|H7C0C1_HUMAN	1	1.36e-05	19|96	4	1984.16	1984.16	-0.003894	1	3291.9	497.048	497.047	-0.0009735	-1.95857	-1.95857	seq77781_88min_hf
TYKYVNMQDPEMDMKSVTDRAAR	A.n[29.04]TYK[156.13]YVNMQDPEMDMK[156.13]SVTDRAAR.T	sp|O00217|NDUS8_HUMAN	sp|O00217|NDUS8_HUMANtr|E9PPW7|E9PPW7_HUMANtr|F8W9K7|F8W9K7_HUMANtr|E9PN51|E9PN51_HUMAN	0.9502	0.0162	8|132	5	2834.36	2832.36	1.99912	1	3294.7	567.479	567.879	0.399825	704.067	-2.66817	seq77781_88min_hf
SSFSWDNCDEGKDPAVIR	L.n[29.04]SSFSWDNC[160.03]DEGK[156.13]DPAVIR.S	sp|P17900|SAP3_HUMAN	sp|P17900|SAP3_HUMANtr|E5RJD0|E5RJD0_HUMAN	0.9997	0.000138	10|68	3	2138.97	2137.97	1.00046	1	3297.1	713.665	713.999	0.333485	467.067	-1.35108	seq77781_88min_hf
TYKYVNMQDPEMDMKSVTDRAAR	A.n[29.04]TYK[156.13]YVNMQDPEMDMK[156.13]SVTDRAAR.T	sp|O00217|NDUS8_HUMAN	sp|O00217|NDUS8_HUMANtr|E9PPW7|E9PPW7_HUMANtr|F8W9K7|F8W9K7_HUMANtr|E9PN51|E9PN51_HUMAN	0.9913	0.00292	10|132	4	2833.36	2832.36	0.999686	1	3298.8	709.097	709.347	0.249922	352.326	-1.29098	seq77781_88min_hf
MLGTEGGEGFVVKVR	M.n[29.04]MLGTEGGEGFVVK[156.13]VR.G	sp|P31943|HNRH1_HUMAN	sp|P31943|HNRH1_HUMANtr|E7EQJ0|E7EQJ0_HUMANtr|G8JLB6|G8JLB6_HUMANtr|D6RJ04|D6RJ04_HUMANtr|E5RGV0|E5RGV0_HUMANtr|D6RFM3|D6RFM3_HUMANtr|D6RBM0|D6RBM0_HUMANtr|D6RIU0|D6RIU0_HUMANtr|D6RDL0|D6RDL0_HUMANtr|E7EN40|E7EN40_HUMANtr|E9PCY7|E9PCY7_HUMANtr|D6RF17|D6RF17_HUMANtr|D6RDU3|D6RDU3_HUMANtr|E5RJ94|E5RJ94_HUMANtr|D6R9T0|D6R9T0_HUMANtr|D6RIT2|D6RIT2_HUMANtr|D6RIH9|D6RIH9_HUMANtr|D6RAM1|D6RAM1_HUMANtr|D…	1	2.78e-07	13|56	3	1633.88	1633.89	-0.001662	2	3301.9	545.636	545.635	-0.000554	-1.01533	-1.01533	seq77781_88min_hf
FAKLVRPPVQVYGIEGR	P.n[35.07]FAK[162.16]LVRPPVQVYGIEGR.Y	sp|P48047|ATPO_HUMAN	sp|P48047|ATPO_HUMANtr|H7C086|H7C086_HUMANtr|H7C0C1|H7C0C1_HUMAN	0.9482	0.0337	17|96	4	1996.22	1996.23	-0.003803	1	3310.1	500.064	500.063	-0.00095075	-1.90126	-1.90126	seq77781_88min_hf
FAKLVRPPVQVYGIEGR	P.n[29.04]FAK[156.13]LVRPPVQVYGIEGR.Y	sp|P48047|ATPO_HUMAN	sp|P48047|ATPO_HUMANtr|H7C086|H7C086_HUMANtr|H7C0C1|H7C0C1_HUMAN	1	9.59e-07	18|64	3	1984.16	1984.16	-0.001773	1	3310.2	662.395	662.394	-0.000591	-0.892218	-0.892218	seq77781_88min_hf
FAKLVRPPVQVYGIEGR	P.n[29.04]FAK[156.13]LVRPPVQVYGIEGR.Y	sp|P48047|ATPO_HUMAN	sp|P48047|ATPO_HUMANtr|H7C086|H7C086_HUMANtr|H7C0C1|H7C0C1_HUMAN	1	3.43e-07	21|96	4	1984.16	1984.16	-0.001397	1	3312.1	497.048	497.047	-0.00034925	-0.702649	-0.702649	seq77781_88min_hf
VEHVVADAGAFLR	P.n[29.04]VEHVVADAGAFLR.H	sp|Q9ULX3|NOB1_HUMAN	sp|Q9ULX3|NOB1_HUMANtr|H3BUR4|H3BUR4_HUMAN	0.9999	2.6e-05	8|48	3	1410.76	1410.76	-0.001704	1	3319.4	471.261	471.261	-0.000568	-1.20528	-1.20528	seq77781_88min_hf
AHEFTVYRMQQYDLQGQPYGTR	A.n[29.04]AHEFTVYRMQQYDLQGQPYGTR.N	sp|Q969V3|NCLN_HUMAN	sp|Q969V3|NCLN_HUMAN	0.9992	0.000326	9|126	4	2715.28	2715.29	-0.00239	1	3319.6	679.829	679.828	-0.0005975	-0.878898	-0.878898	seq77781_88min_hf
VEHVVADAGAFLR	P.n[35.07]VEHVVADAGAFLR.H	sp|Q9ULX3|NOB1_HUMAN	sp|Q9ULX3|NOB1_HUMANtr|H3BUR4|H3BUR4_HUMAN	0.9994	0.000219	8|48	3	1416.79	1416.79	0.000414	1	3321	473.272	473.272	0.000138	0.291587	0.291587	seq77781_88min_hf
SHYEEGPGKNLPFSVE	R.n[29.04]SHYEEGPGK[156.13]NLPFSVE.N	sp|P15954|COX7C_HUMAN	sp|P15954|COX7C_HUMANtr|D6R9Z7|D6R9Z7_HUMAN	0.9884	0.0023	9|60	3	1845.9	1844.89	1.00361	1	3323.1	615.972	616.307	0.334538	542.81	0.142245	seq77781_88min_hf
GNFGGSFAGSFGGAGGHAPGVAR	R.n[29.04]GNFGGSFAGSFGGAGGHAPGVAR.K	sp|P52272|HNRPM_HUMAN	sp|P52272|HNRPM_HUMANtr|M0QY96|M0QY96_HUMANtr|A0A087X0X3|A0A087X0X3_HUMANtr|M0R2I7|M0R2I7_HUMAN	0.995	4.89e-05	12|88	3	2064.99	2061.98	3.01144	2	3338.4	688.333	689.337	1.00381	1456.2	0.673594	seq77781_88min_hf
APAMQPAEIQFAQR	M.n[29.04]APAMQPAEIQFAQR.L	sp|Q14684|RRP1B_HUMAN	sp|Q14684|RRP1B_HUMAN	1	6.1e-07	15|52	3	1585.81	1584.81	0.999513	2	3340.2	529.277	529.61	0.333171	629.088	-2.41499	seq77781_88min_hf
VHGDDCEIGASALSDSGSFVSSR	P.n[29.04]VHGDDC[160.03]EIGASALSDSGSFVSSR.A	tr|A6NMQ1|A6NMQ1_HUMAN	tr|A6NMQ1|A6NMQ1_HUMAN	1	1.12e-11	17|88	3	2380.06	2380.06	-0.004058	1	3360.8	794.361	794.359	-0.00135267	-1.70284	-1.70284	seq77781_88min_hf
VNFTVDQIR	M.n[29.04]VNFTVDQIR.A	sp|P13639|EF2_HUMAN	sp|P13639|EF2_HUMAN	0.9936	0.000547	8|16	2	1118.61	1118.61	-0.001706	2	3363.8	560.311	560.311	-0.0008525	-1.52148	-1.52148	seq77781_88min_hf
VNFTVDQIR	M.n[35.07]VNFTVDQIR.A	sp|P13639|EF2_HUMAN	sp|P13639|EF2_HUMAN	0.9959	0.000279	8|16	2	1124.64	1124.64	-0.003204	2	3364.5	563.327	563.326	-0.001602	-2.84383	-2.84383	seq77781_88min_hf
MVGVKPVGSDPDFQPELSGAGSR	-.n[29.04]MVGVK[156.13]PVGSDPDFQPELSGAGSR.L	sp|O43396|TXNL1_HUMAN	sp|O43396|TXNL1_HUMANtr|K7EPB7|K7EPB7_HUMANtr|K7EKG2|K7EKG2_HUMAN	0.9999	3.61e-05	11|88	3	2385.19	2385.2	-0.007442	2	3372.2	796.074	796.071	-0.00248067	-3.11614	-3.11614	seq77781_88min_hf
VIDNGSGMCKAGFAGDDAPR	L.n[29.04]VIDNGSGMC[160.03]K[156.13]AGFAGDDAPR.A	sp|P0CG38|POTEI_HUMAN	sp|P0CG38|POTEI_HUMANsp|P0CG39|POTEJ_HUMANsp|Q6S8J3|POTEE_HUMANsp|A5A3E0|POTEF_HUMANsp|P63261|ACTG_HUMANtr|J3KT65|J3KT65_HUMANtr|I3L4N8|I3L4N8_HUMANtr|K7EM38|K7EM38_HUMANtr|I3L1U9|I3L1U9_HUMANtr|I3L3I0|I3L3I0_HUMANtr|I3L3R2|I3L3R2_HUMAN	0.9981	1.07e-05	9|76	3	2092.94	2092.97	-0.022469	1	3384.2	698.663	698.655	-0.00748967	-10.7201	-10.7201	seq77781_88min_hf
VNFTVDQIR	M.n[29.04]VNFTVDQIR.A	sp|P13639|EF2_HUMAN	sp|P13639|EF2_HUMAN	0.9959	0.000297	8|16	2	1118.61	1118.61	-0.001754	2	3384.6	560.311	560.311	-0.000877	-1.5652	-1.5652	seq77781_88min_hf
VNFTVDQIR	M.n[35.07]VNFTVDQIR.A	sp|P13639|EF2_HUMAN	sp|P13639|EF2_HUMAN	0.977	0.00318	7|16	2	1124.64	1124.64	-0.002434	2	3385.9	563.327	563.326	-0.001217	-2.16038	-2.16038	seq77781_88min_hf
MKFNPFVTSDR	-.n[35.07]MK[162.16]FNPFVTSDR.S	sp|P61254|RL26_HUMAN	sp|P61254|RL26_HUMANsp|Q9UNX3|RL26L_HUMANtr|J3KSS0|J3KSS0_HUMANtr|E5RHH1|E5RHH1_HUMANtr|E5RIT6|E5RIT6_HUMANtr|J3QQQ9|J3QQQ9_HUMANtr|J3QRI7|J3QRI7_HUMANtr|J3QQV1|J3QQV1_HUMAN	0.9996	0.00012	10|40	3	1408.78	1408.78	0.000667	2	3399	470.601	470.601	0.000222	0.471737	0.471737	seq77781_88min_hf
TYKYVNMQDPEMDMKSVTDR	A.n[35.07]TYK[162.16]YVNMQDPEMDMK[162.16]SVTDR.A	sp|O00217|NDUS8_HUMAN	sp|O00217|NDUS8_HUMANtr|E9PPW7|E9PPW7_HUMANtr|F8W9K7|F8W9K7_HUMANtr|E9PN51|E9PN51_HUMAN	0.9884	0.0084	7|114	4	2552.28	2552.28	-0.005387	1	3403.3	639.078	639.076	-0.0013465	-2.10695	-2.10695	seq77781_88min_hf
MKFNPFVTSDR	-.n[35.07]MK[162.16]FNPFVTSDR.S	sp|P61254|RL26_HUMAN	sp|P61254|RL26_HUMANsp|Q9UNX3|RL26L_HUMANtr|J3KSS0|J3KSS0_HUMANtr|E5RHH1|E5RHH1_HUMANtr|E5RIT6|E5RIT6_HUMANtr|J3QQQ9|J3QQQ9_HUMANtr|J3QRI7|J3QRI7_HUMANtr|J3QQV1|J3QQV1_HUMAN	0.9686	0.00485	6|20	2	1408.78	1408.78	-0.002604	2	3406.1	705.398	705.396	-0.001302	-1.84577	-1.84577	seq77781_88min_hf
MKFNPFVTSDR	-.n[29.04]MK[156.13]FNPFVTSDR.S	sp|P61254|RL26_HUMAN	sp|P61254|RL26_HUMANsp|Q9UNX3|RL26L_HUMANtr|J3KSS0|J3KSS0_HUMANtr|E5RHH1|E5RHH1_HUMANtr|E5RIT6|E5RIT6_HUMANtr|J3QQQ9|J3QQQ9_HUMANtr|J3QRI7|J3QRI7_HUMANtr|J3QQV1|J3QQV1_HUMAN	0.9938	0.000525	7|20	2	1396.72	1396.72	-0.001323	2	3408.1	699.366	699.365	-0.0006615	-0.945858	-0.945858	seq77781_88min_hf
MKVELCSFSGYKIYPGHGR	-.n[29.04]MK[156.13]VELC[160.03]SFSGYK[156.13]IYPGHGR.R	sp|P83731|RL24_HUMAN	sp|P83731|RL24_HUMANtr|C9JXB8|C9JXB8_HUMANtr|C9JNW5|C9JNW5_HUMAN	1	1.51e-06	13|108	5	2312.18	2312.18	-9.3e-05	2	3408.3	463.443	463.443	-1.86e-05	-0.0401343	-0.0401343	seq77781_88min_hf
MKVELCSFSGYKIYPGHGR	-.n[29.04]MK[156.13]VELC[160.03]SFSGYK[156.13]IYPGHGR.R	sp|P83731|RL24_HUMAN	sp|P83731|RL24_HUMANtr|C9JXB8|C9JXB8_HUMANtr|C9JNW5|C9JNW5_HUMAN	1	1.79e-06	12|108	4	2314.19	2312.18	2.00502	2	3409.4	579.053	579.554	0.501254	864.897	-0.72599	seq77781_88min_hf
GFGDLKSPAGLQ	M.n[29.04]GFGDLK[156.13]SPAGLQ.V	sp|P24534|EF1B_HUMAN	sp|P24534|EF1B_HUMANtr|F8WFC9|F8WFC9_HUMANtr|C9JZW3|C9JZW3_HUMANtr|F8WF65|F8WF65_HUMANtr|F2Z2G2|F2Z2G2_HUMAN	0.9989	4.65e-05	12|22	2	1244.67	1244.68	-0.002299	1	3415.6	623.346	623.344	-0.0011495	-1.84408	-1.84408	seq77781_88min_hf
MKFNPFVTSDR	-.n[35.07]MK[162.16]FNPFVTSDR.S	sp|P61254|RL26_HUMAN	sp|P61254|RL26_HUMANsp|Q9UNX3|RL26L_HUMANtr|J3KSS0|J3KSS0_HUMANtr|E5RHH1|E5RHH1_HUMANtr|E5RIT6|E5RIT6_HUMANtr|J3QQQ9|J3QQQ9_HUMANtr|J3QRI7|J3QRI7_HUMANtr|J3QQV1|J3QQV1_HUMAN	0.9178	0.0501	13|40	3	1408.78	1408.78	-0.003187	2	3419.6	470.601	470.6	-0.00106267	-2.25811	-2.25811	seq77781_88min_hf
TYKYVNMQDPEMDMKSVTDR	A.n[29.04]TYK[156.13]YVNMQDPEMDMK[156.13]SVTDR.A	sp|O00217|NDUS8_HUMAN	sp|O00217|NDUS8_HUMANtr|E9PPW7|E9PPW7_HUMANtr|F8W9K7|F8W9K7_HUMANtr|E9PN51|E9PN51_HUMAN	1	1.75e-05	11|114	4	2535.19	2534.19	0.999732	1	3420.9	634.554	634.804	0.249933	393.717	-1.42446	seq77781_88min_hf
EPAGSAVPAQSRPCVDCHAFEFMQR	A.n[29.04]EPAGSAVPAQSRPC[160.03]VDC[160.03]HAFEFMQR.A	sp|Q5BLP8|CD048_HUMAN	sp|Q5BLP8|CD048_HUMAN	0.9997	0.000251	7|144	4	2874.29	2874.3	-0.005067	1	3421.2	719.582	719.581	-0.00126675	-1.7604	-1.7604	seq77781_88min_hf
MKVELCSFSGYKIYPGHGR	-.n[35.07]MK[162.16]VELC[160.03]SFSGYK[162.16]IYPGHGR.R	sp|P83731|RL24_HUMAN	sp|P83731|RL24_HUMANtr|C9JXB8|C9JXB8_HUMANtr|C9JNW5|C9JNW5_HUMAN	1	1.63e-08	19|108	4	2331.28	2330.28	0.99941	2	3426.1	583.576	583.826	0.249852	427.957	-1.68715	seq77781_88min_hf
MKFNPFVTSDR	-.n[35.07]MK[162.16]FNPFVTSDR.S	sp|P61254|RL26_HUMAN	sp|P61254|RL26_HUMANsp|Q9UNX3|RL26L_HUMANtr|J3KSS0|J3KSS0_HUMANtr|E5RHH1|E5RHH1_HUMANtr|E5RIT6|E5RIT6_HUMANtr|J3QQQ9|J3QQQ9_HUMANtr|J3QRI7|J3QRI7_HUMANtr|J3QQV1|J3QQV1_HUMAN	0.9931	0.000609	6|20	2	1408.78	1408.78	-0.003746	2	3427.5	705.398	705.396	-0.001873	-2.65525	-2.65525	seq77781_88min_hf
GIYPHKLVF	N.n[29.04]GIYPHK[156.13]LVF.-	sp|Q02878|RL6_HUMAN	sp|Q02878|RL6_HUMAN	0.9678	0.0193	8|32	3	1128.67	1128.67	-0.001989	1	3428.2	377.23	377.23	-0.000663	-1.75755	-1.75755	seq77781_88min_hf
MKVELCSFSGYKIYPGHGR	-.n[29.04]MK[156.13]VELC[160.03]SFSGYK[156.13]IYPGHGR.R	sp|P83731|RL24_HUMAN	sp|P83731|RL24_HUMANtr|C9JXB8|C9JXB8_HUMANtr|C9JNW5|C9JNW5_HUMAN	1	2.03e-10	22|108	5	2312.18	2312.18	-0.00065	2	3428.7	463.443	463.443	-0.00013	-0.280509	-0.280509	seq77781_88min_hf
MKVELCSFSGYKIYPGHGR	-.n[29.04]MK[156.13]VELC[160.03]SFSGYK[156.13]IYPGHGR.R	sp|P83731|RL24_HUMAN	sp|P83731|RL24_HUMANtr|C9JXB8|C9JXB8_HUMANtr|C9JNW5|C9JNW5_HUMAN	1	8.61e-09	20|108	4	2312.18	2312.18	-0.000876	2	3430.2	579.053	579.052	-0.000219	-0.378204	-0.378204	seq77781_88min_hf
TVLSGGTTMYPGIADR	N.n[35.07]TVLSGGTTMYPGIADR.M	sp|P60709|ACTB_HUMAN	sp|P60709|ACTB_HUMANsp|P63261|ACTG_HUMANtr|A0A2R8Y793|A0A2R8Y793_HUMAN	0.9493	0.0305	7|60	3	1671.87	1671.87	-0.000614	1	3442.9	558.298	558.298	-0.000204667	-0.366591	-0.366591	seq77781_88min_hf
LRPGDCEVCISYLGR	A.n[29.04]LRPGDC[160.03]EVC[160.03]ISYLGR.F	sp|P55145|MANF_HUMAN	sp|P55145|MANF_HUMANtr|H7C2D6|H7C2D6_HUMANtr|A8K878|A8K878_HUMAN	1	2e-07	19|56	3	1821.89	1821.89	-0.000192	1	3445.9	608.303	608.303	-6.4e-05	-0.105211	-0.105211	seq77781_88min_hf
DDEVDVDGTVEEDLGKSR	A.n[35.07]DDEVDVDGTVEEDLGK[162.16]SR.E	sp|P14625|ENPL_HUMAN	sp|P14625|ENPL_HUMANtr|A0A1W2PRR1|A0A1W2PRR1_HUMANtr|F8VPC7|F8VPC7_HUMANtr|Q96GW1|Q96GW1_HUMAN	0.9998	8.24e-05	16|68	3	2045	2045.01	-0.004723	1	3449	682.676	682.675	-0.00157433	-2.30612	-2.30612	seq77781_88min_hf
LRPGDCEVCISYLGR	A.n[35.07]LRPGDC[160.03]EVC[160.03]ISYLGR.F	sp|P55145|MANF_HUMAN	sp|P55145|MANF_HUMANtr|H7C2D6|H7C2D6_HUMANtr|A8K878|A8K878_HUMAN	1	8.94e-07	19|56	3	1827.92	1827.92	-0.002256	1	3449.8	610.313	610.313	-0.000751667	-1.23161	-1.23161	seq77781_88min_hf
DDEVDVDGTVEEDLGKSR	A.n[29.04]DDEVDVDGTVEEDLGK[156.13]SR.E	sp|P14625|ENPL_HUMAN	sp|P14625|ENPL_HUMANtr|A0A1W2PRR1|A0A1W2PRR1_HUMANtr|F8VPC7|F8VPC7_HUMANtr|Q96GW1|Q96GW1_HUMAN	1	8.63e-08	28|68	3	2032.94	2032.94	-0.001546	1	3454.6	678.655	678.655	-0.000515333	-0.759345	-0.759345	seq77781_88min_hf
SDLELHPPSYPWSHR	A.n[29.04]SDLELHPPSYPWSHR.G	sp|P08574|CY1_HUMAN	sp|P08574|CY1_HUMAN	0.9997	0.000293	12|84	4	1847.89	1847.9	-0.00381	1	3456.7	462.981	462.98	-0.0009525	-2.05732	-2.05732	seq77781_88min_hf
TVLSGGTTMYPGIADR	N.n[29.04]TVLSGGTTMYPGIADR.M	sp|P60709|ACTB_HUMAN	sp|P60709|ACTB_HUMANsp|P63261|ACTG_HUMANtr|A0A2R8Y793|A0A2R8Y793_HUMAN	0.9568	0.00748	15|30	2	1665.84	1665.84	-0.002394	1	3457.8	833.927	833.926	-0.0011975	-1.43598	-1.43598	seq77781_88min_hf
TVLSGGTTMYPGIADR	N.n[35.07]TVLSGGTTMYPGIADR.M	sp|P60709|ACTB_HUMAN	sp|P60709|ACTB_HUMANsp|P63261|ACTG_HUMANtr|A0A2R8Y793|A0A2R8Y793_HUMAN	0.9557	0.00595	8|30	2	1671.87	1671.87	0.000206	1	3458.1	836.943	836.943	0.000103	0.123067	0.123067	seq77781_88min_hf
DDEVDVDGTVEEDLGKSR	A.n[29.04]DDEVDVDGTVEEDLGK[156.13]SR.E	sp|P14625|ENPL_HUMAN	sp|P14625|ENPL_HUMANtr|A0A1W2PRR1|A0A1W2PRR1_HUMANtr|F8VPC7|F8VPC7_HUMANtr|Q96GW1|Q96GW1_HUMAN	1	7.75e-10	11|34	2	2032.94	2032.94	-0.003881	1	3458.3	1017.48	1017.48	-0.0019405	-1.90717	-1.90717	seq77781_88min_hf
HSLFTCEPITVPR	G.n[29.04]HSLFTC[160.03]EPITVPR.C	sp|O60353|FZD6_HUMAN	sp|O60353|FZD6_HUMANtr|E5RGK8|E5RGK8_HUMANtr|E5RJT4|E5RJT4_HUMANtr|G5EA13|G5EA13_HUMAN	0.9551	0.00859	7|48	3	1584.81	1583.81	0.998485	1	3461.2	528.945	529.278	0.332829	628.836	-3.06329	seq77781_88min_hf
SDLELHPPSYPWSHR	A.n[35.07]SDLELHPPSYPWSHR.G	sp|P08574|CY1_HUMAN	sp|P08574|CY1_HUMAN	0.9773	0.0088	8|84	4	1855.93	1853.93	2.0038	1	3466.2	464.489	464.99	0.50095	1077.33	-1.55917	seq77781_88min_hf
LRPGDCEVCISYLGR	A.n[29.04]LRPGDC[160.03]EVC[160.03]ISYLGR.F	sp|P55145|MANF_HUMAN	sp|P55145|MANF_HUMANtr|H7C2D6|H7C2D6_HUMANtr|A8K878|A8K878_HUMAN	1	6.47e-08	19|56	3	1821.89	1821.89	-0.001138	1	3466.9	608.303	608.302	-0.000379333	-0.623593	-0.623593	seq77781_88min_hf
DDEVDVDGTVEEDLGKSR	A.n[35.07]DDEVDVDGTVEEDLGK[162.16]SR.E	sp|P14625|ENPL_HUMAN	sp|P14625|ENPL_HUMANtr|A0A1W2PRR1|A0A1W2PRR1_HUMANtr|F8VPC7|F8VPC7_HUMANtr|Q96GW1|Q96GW1_HUMAN	1	5.28e-10	13|34	2	2046.01	2045.01	1.00231	1	3467.6	1023.51	1024.01	0.501154	489.403	-0.508295	seq77781_88min_hf
DDEVDVDGTVEEDLGKSR	A.n[35.07]DDEVDVDGTVEEDLGK[162.16]SR.E	sp|P14625|ENPL_HUMAN	sp|P14625|ENPL_HUMANtr|A0A1W2PRR1|A0A1W2PRR1_HUMANtr|F8VPC7|F8VPC7_HUMANtr|Q96GW1|Q96GW1_HUMAN	1	1.49e-10	30|68	3	2045	2045.01	-0.003808	1	3469.5	682.676	682.675	-0.00126933	-1.85935	-1.85935	seq77781_88min_hf
LRPGDCEVCISYLGR	A.n[35.07]LRPGDC[160.03]EVC[160.03]ISYLGR.F	sp|P55145|MANF_HUMAN	sp|P55145|MANF_HUMANtr|H7C2D6|H7C2D6_HUMANtr|A8K878|A8K878_HUMAN	1	1.66e-08	18|56	3	1827.92	1827.92	-0.002078	1	3471.2	610.313	610.313	-0.000692667	-1.13494	-1.13494	seq77781_88min_hf
DDEVDVDGTVEEDLGKSR	A.n[29.04]DDEVDVDGTVEEDLGK[156.13]SR.E	sp|P14625|ENPL_HUMAN	sp|P14625|ENPL_HUMANtr|A0A1W2PRR1|A0A1W2PRR1_HUMANtr|F8VPC7|F8VPC7_HUMANtr|Q96GW1|Q96GW1_HUMAN	1	3.06e-10	29|68	3	2032.94	2032.94	-0.001501	1	3474.9	678.655	678.655	-0.000500333	-0.737243	-0.737243	seq77781_88min_hf
SDLELHPPSYPWSHR	A.n[29.04]SDLELHPPSYPWSHR.G	sp|P08574|CY1_HUMAN	sp|P08574|CY1_HUMAN	1	2.92e-08	21|84	4	1847.89	1847.9	-0.002512	1	3477.6	462.981	462.981	-0.000628	-1.35643	-1.35643	seq77781_88min_hf
DDEVDVDGTVEEDLGKSR	A.n[29.04]DDEVDVDGTVEEDLGK[156.13]SR.E	sp|P14625|ENPL_HUMAN	sp|P14625|ENPL_HUMANtr|A0A1W2PRR1|A0A1W2PRR1_HUMANtr|F8VPC7|F8VPC7_HUMANtr|Q96GW1|Q96GW1_HUMAN	1	7.8e-10	9|34	2	2032.95	2032.94	0.002475	1	3479.8	1017.48	1017.48	0.0012375	1.21624	1.21624	seq77781_88min_hf
SVTVHSSEPEVRIPENNPVKLSCAYSGFSSPR	G.n[29.04]SVTVHSSEPEVRIPENNPVK[156.13]LSC[160.03]AYSGFSSPR.V	sp|Q9Y624|JAM1_HUMAN	sp|Q9Y624|JAM1_HUMANtr|A0A087WY82|A0A087WY82_HUMAN	0.9871	0.0054	9|186	5	3586.78	3585.79	0.994799	1	3484.6	718.165	718.364	0.19896	276.963	-2.38041	seq77781_88min_hf
SVTVHSSEPEVRIPENNPVKLSCAYSGFSSPR	G.n[35.07]SVTVHSSEPEVRIPENNPVK[162.16]LSC[160.03]AYSGFSSPR.V	sp|Q9Y624|JAM1_HUMAN	sp|Q9Y624|JAM1_HUMANtr|A0A087WY82|A0A087WY82_HUMAN	0.987	0.00116	7|186	5	3599.84	3597.85	1.99238	1	3486.3	720.578	720.976	0.398477	552.691	-3.97128	seq77781_88min_hf
SDLELHPPSYPWSHR	A.n[35.07]SDLELHPPSYPWSHR.G	sp|P08574|CY1_HUMAN	sp|P08574|CY1_HUMAN	1	2.26e-08	18|84	4	1853.93	1853.93	-0.000694	1	3491.6	464.489	464.489	-0.0001735	-0.373529	-0.373529	seq77781_88min_hf
MFIVNTNVPR	P.n[29.04]MFIVNTNVPR.A	sp|P14174|MIF_HUMAN	sp|P14174|MIF_HUMAN	0.9918	0.000783	7|18	2	1217.66	1217.66	-0.001027	1	3494.5	609.837	609.836	-0.000514	-0.842849	-0.842849	seq77781_88min_hf
DDEVDVDGTVEEDLGKSR	A.n[29.04]DDEVDVDGTVEEDLGK[156.13]SR.E	sp|P14625|ENPL_HUMAN	sp|P14625|ENPL_HUMANtr|A0A1W2PRR1|A0A1W2PRR1_HUMANtr|F8VPC7|F8VPC7_HUMANtr|Q96GW1|Q96GW1_HUMAN	1	1.3e-08	20|68	3	2032.94	2032.94	-0.001148	1	3495.6	678.655	678.655	-0.000382667	-0.563861	-0.563861	seq77781_88min_hf
SDLELHPPSYPWSHR	A.n[29.04]SDLELHPPSYPWSHR.G	sp|P08574|CY1_HUMAN	sp|P08574|CY1_HUMAN	1	8.19e-06	18|84	4	1847.89	1847.9	-0.002975	1	3498.1	462.981	462.98	-0.00074375	-1.60644	-1.60644	seq77781_88min_hf
SVTVHSSEPEVRIPENNPVKLSCAYSGFSSPR	G.n[29.04]SVTVHSSEPEVRIPENNPVK[156.13]LSC[160.03]AYSGFSSPR.V	sp|Q9Y624|JAM1_HUMAN	sp|Q9Y624|JAM1_HUMANtr|A0A087WY82|A0A087WY82_HUMAN	1	5.79e-09	19|186	5	3585.79	3585.79	0.000461	1	3505	718.165	718.165	9.24e-05	0.128661	0.128661	seq77781_88min_hf
SYSLGSSFGSGAGSSSFSR	L.n[29.04]SYSLGSSFGSGAGSSSFSR.T	sp|P05787|K2C8_HUMAN	sp|P05787|K2C8_HUMAN	0.9999	5.4e-07	8|36	2	1854.84	1854.84	5.4e-05	1	3505.2	928.426	928.427	2.65e-05	0.0285429	0.0285429	seq77781_88min_hf
SVTVHSSEPEVRIPENNPVKLSCAYSGFSSPR	G.n[35.07]SVTVHSSEPEVRIPENNPVK[162.16]LSC[160.03]AYSGFSSPR.V	sp|Q9Y624|JAM1_HUMAN	sp|Q9Y624|JAM1_HUMANtr|A0A087WY82|A0A087WY82_HUMAN	0.9138	0.0416	6|186	5	3598.85	3597.85	0.999647	1	3509	720.578	720.778	0.199929	277.38	-1.0275	seq77781_88min_hf
AHESVVKSEDFSLPAYMDR	R.n[35.07]AHESVVK[162.16]SEDFSLPAYMDR.R	sp|P13073|COX41_HUMAN	sp|P13073|COX41_HUMANtr|H3BN72|H3BN72_HUMANtr|H3BNV9|H3BNV9_HUMANtr|H3BNI5|H3BNI5_HUMANtr|Q86WV2|Q86WV2_HUMAN	0.9989	0.000954	11|108	4	2248.15	2248.15	-0.000133	2	3513.3	563.044	563.044	-3.325e-05	-0.059054	-0.059054	seq77781_88min_hf
MFIVNTNVPR	P.n[29.04]MFIVNTNVPR.A	sp|P14174|MIF_HUMAN	sp|P14174|MIF_HUMAN	0.994	0.000505	7|18	2	1217.66	1217.66	-0.001385	1	3514.8	609.837	609.836	-0.000693	-1.13637	-1.13637	seq77781_88min_hf
FQQMWISKQEYDESGPSIVHR	T.n[29.04]FQQMWISK[156.13]QEYDESGPSIVHR.K	sp|P0CG38|POTEI_HUMAN	sp|P0CG38|POTEI_HUMANsp|P0CG39|POTEJ_HUMANsp|Q6S8J3|POTEE_HUMANsp|A5A3E0|POTEF_HUMANsp|P60709|ACTB_HUMANsp|Q9BYX7|ACTBM_HUMANsp|P63261|ACTG_HUMANtr|A0A2R8YFE2|A0A2R8YFE2_HUMAN	1	3.44e-10	16|120	4	2620.27	2620.27	-0.000986	1	3518.8	656.076	656.076	-0.0002465	-0.375719	-0.375719	seq77781_88min_hf
ARNHYEVLVLGGGSGGITMAAR	A.n[29.04]ARNHYEVLVLGGGSGGITMAAR.M	sp|Q9Y6N5|SQOR_HUMAN	sp|Q9Y6N5|SQOR_HUMANtr|H3BV36|H3BV36_HUMANtr|H3BNX3|H3BNX3_HUMANtr|H3BUD7|H3BUD7_HUMANtr|A0A1B0GXB4|A0A1B0GXB4_HUMAN	0.9999	3.41e-05	12|126	4	2257.18	2256.18	0.999671	1	3518.9	565.052	565.302	0.249918	442.096	-1.62701	seq77781_88min_hf
AHESVVKSEDFSLPAYMDR	R.n[29.04]AHESVVK[156.13]SEDFSLPAYMDR.R	sp|P13073|COX41_HUMAN	sp|P13073|COX41_HUMANtr|H3BN72|H3BN72_HUMANtr|H3BNV9|H3BNV9_HUMANtr|H3BNI5|H3BNI5_HUMANtr|Q86WV2|Q86WV2_HUMAN	0.9999	0.000107	13|108	4	2236.08	2236.08	0.00024	2	3524.7	560.028	560.028	6e-05	0.107137	0.107137	seq77781_88min_hf
TSKADPQGSGRITAAVIEHLER	F.n[35.07]TSK[162.16]ADPQGSGRITAAVIEHLER.L	sp|O43716|GATC_HUMAN	sp|O43716|GATC_HUMANtr|F8VRU3|F8VRU3_HUMAN	0.9772	0.0135	9|126	5	2403.35	2403.35	-0.003401	1	3528	481.677	481.677	-0.0006802	-1.41215	-1.41215	seq77781_88min_hf
TSKADPQGSGRITAAVIEHLER	F.n[29.04]TSK[156.13]ADPQGSGRITAAVIEHLER.L	sp|O43716|GATC_HUMAN	sp|O43716|GATC_HUMANtr|F8VRU3|F8VRU3_HUMAN	0.9186	0.0323	10|126	5	2393.29	2391.29	2.00576	1	3535.6	479.265	479.666	0.401152	836.315	-0.392356	seq77781_88min_hf
MKLNISFPATGCQKLIEVDDERKLR	-.n[29.04]M[147.04]K[156.13]LNISFPATGC[160.03]QK[156.13]LIEVDDERK[156.13]LR.T	sp|P62753|RS6_HUMAN	sp|P62753|RS6_HUMANtr|A2A3R7|A2A3R7_HUMAN	1	4.68e-05	14|144	6	3088.68	3088.68	-0.000221	2	3538.5	515.787	515.787	-3.7e-05	-0.0717351	-0.0717351	seq77781_88min_hf
SLPPHQKVPLPSLSPTMQAGTIAR	Y.n[29.04]SLPPHQK[156.13]VPLPSLSPTMQAGTIAR.W	sp|P10515|ODP2_HUMAN	sp|P10515|ODP2_HUMANtr|E9PEJ4|E9PEJ4_HUMANtr|H0YDD4|H0YDD4_HUMAN	1	3.71e-08	18|138	4	2582.44	2581.44	1.00043	1	3546.7	646.368	646.618	0.250107	386.793	-1.12972	seq77781_88min_hf
SHIEDQAEQFFR	A.n[29.04]SHIEDQAEQFFR.S	sp|Q92643|GPI8_HUMAN	sp|Q92643|GPI8_HUMANtr|A6NEM5|A6NEM5_HUMAN	0.9992	0.00022	8|44	3	1534.72	1533.72	0.999396	1	3550.6	512.248	512.581	0.333132	649.911	-2.5713	seq77781_88min_hf
SLPPHQKVPLPSLSPTMQAGTIAR	Y.n[35.07]SLPPHQK[162.16]VPLPSLSPTMQAGTIAR.W	sp|P10515|ODP2_HUMAN	sp|P10515|ODP2_HUMANtr|E9PEJ4|E9PEJ4_HUMANtr|H0YDD4|H0YDD4_HUMAN	1	4.03e-06	11|138	4	2594.51	2593.51	1.00149	1	3554.8	649.384	649.634	0.250373	385.406	-0.715018	seq77781_88min_hf
RELPYDPVDTEGFGEGGDMQER	G.n[29.04]RELPYDPVDTEGFGEGGDMQER.F	sp|Q8NC60|NOA1_HUMAN	sp|Q8NC60|NOA1_HUMAN	0.9793	0.000995	6|84	3	2526.12	2524.12	1.99897	1	3558.1	842.38	843.046	0.666322	790.374	-3.05796	seq77781_88min_hf
MKLNISFPATGCQKLIEVDDERKLR	-.n[29.04]M[147.04]K[156.13]LNISFPATGC[160.03]QK[156.13]LIEVDDERK[156.13]LR.T	sp|P62753|RS6_HUMAN	sp|P62753|RS6_HUMANtr|A2A3R7|A2A3R7_HUMAN	0.9996	0.000145	11|144	6	3089.67	3088.68	0.993014	2	3560.2	515.787	515.952	0.165502	320.771	-3.33881	seq77781_88min_hf
RELPYDPVDTEGFGEGGDMQER	G.n[35.07]RELPYDPVDTEGFGEGGDMQER.F	sp|Q8NC60|NOA1_HUMAN	sp|Q8NC60|NOA1_HUMAN	1	1.31e-05	6|84	3	2530.14	2530.15	-0.00508	1	3564.5	844.39	844.389	-0.00169333	-2.0054	-2.0054	seq77781_88min_hf
RELPYDPVDTEGFGEGGDMQER	G.n[29.04]RELPYDPVDTEGFGEGGDMQER.F	sp|Q8NC60|NOA1_HUMAN	sp|Q8NC60|NOA1_HUMAN	1	6.84e-09	14|84	3	2524.11	2524.12	-0.007321	1	3566.3	842.38	842.377	-0.00244	-2.89656	-2.89656	seq77781_88min_hf
SLPPHQKVPLPSLSPTMQAGTIAR	Y.n[29.04]SLPPHQK[156.13]VPLPSLSPTMQAGTIAR.W	sp|P10515|ODP2_HUMAN	sp|P10515|ODP2_HUMANtr|E9PEJ4|E9PEJ4_HUMANtr|H0YDD4|H0YDD4_HUMAN	1	5.8e-06	13|138	4	2581.44	2581.44	-0.004516	1	3566.9	646.368	646.367	-0.001129	-1.74669	-1.74669	seq77781_88min_hf
PATISVPR	Q.n[29.04]PATISVPR.D	sp|Q8TD57|DYH3_HUMAN	sp|Q8TD57|DYH3_HUMAN	0.9159	0.0188	6|14	2	867.517	867.518	-0.000921	1	3579.6	434.766	434.766	-0.0004605	-1.05919	-1.05919	seq77781_88min_hf
DDEVDVDGTVEEDLGKSR	A.n[29.04]DDEVDVDGTVEEDLGK[156.13]SR.E	sp|P14625|ENPL_HUMAN	sp|P14625|ENPL_HUMANtr|A0A1W2PRR1|A0A1W2PRR1_HUMANtr|F8VPC7|F8VPC7_HUMANtr|Q96GW1|Q96GW1_HUMAN	1	2.29e-07	11|68	3	2032.94	2032.94	0.000409	1	3580.9	678.655	678.655	0.000136333	0.200887	0.200887	seq77781_88min_hf
MKLNISFPATGCQKLIEVDDERKLR	-.n[29.04]M[147.04]K[156.13]LNISFPATGC[160.03]QK[156.13]LIEVDDERK[156.13]LR.T	sp|P62753|RS6_HUMAN	sp|P62753|RS6_HUMANtr|A2A3R7|A2A3R7_HUMAN	0.9499	0.0125	7|144	6	3091.68	3088.68	3.00278	2	3581.1	515.787	516.287	0.500463	969.35	-2.34721	seq77781_88min_hf
LQSHSSPEGKEEPEPLSPELEYIPR	A.n[29.04]LQSHSSPEGK[156.13]EEPEPLSPELEYIPR.K	sp|Q8N490|PNKD_HUMAN	sp|Q8N490|PNKD_HUMAN	0.9802	0.00731	7|144	4	2905.46	2903.46	2.00122	1	3581.9	726.871	727.371	0.500305	687.826	-1.88315	seq77781_88min_hf
SLPPHQKVPLPSLSPTMQAGTIAR	Y.n[29.04]SLPPHQK[156.13]VPLPSLSPTMQAGTIAR.W	sp|P10515|ODP2_HUMAN	sp|P10515|ODP2_HUMANtr|E9PEJ4|E9PEJ4_HUMANtr|H0YDD4|H0YDD4_HUMAN	0.9999	5.01e-05	12|138	4	2581.44	2581.44	-0.00386	1	3588.1	646.368	646.367	-0.00096475	-1.49257	-1.49257	seq77781_88min_hf
SLPPHQKVPLPSLSPTMQAGTIAR	Y.n[29.04]SLPPHQK[156.13]VPLPSLSPTMQAGTIAR.W	sp|P10515|ODP2_HUMAN	sp|P10515|ODP2_HUMANtr|E9PEJ4|E9PEJ4_HUMANtr|H0YDD4|H0YDD4_HUMAN	0.9305	0.0428	6|138	4	2582.44	2581.44	0.99994	1	3608.4	646.368	646.618	0.249985	386.604	-1.3184	seq77781_88min_hf
DDEVDVDGTVEEDLGKSR	A.n[29.04]DDEVDVDGTVEEDLGK[156.13]SR.E	sp|P14625|ENPL_HUMAN	sp|P14625|ENPL_HUMANtr|A0A1W2PRR1|A0A1W2PRR1_HUMANtr|F8VPC7|F8VPC7_HUMANtr|Q96GW1|Q96GW1_HUMAN	0.9972	0.00139	9|68	3	2032.94	2032.94	-0.006092	1	3612.3	678.655	678.653	-0.00203067	-2.9922	-2.9922	seq77781_88min_hf
VLESTMVCVDNSEYMR	M.n[29.04]VLESTMVC[160.03]VDNSEYMR.N	sp|P55036|PSMD4_HUMAN	sp|P55036|PSMD4_HUMANtr|Q5VWC4|Q5VWC4_HUMAN	1	5.13e-10	10|60	3	1960.87	1959.87	0.996362	2	3613.2	654.299	654.631	0.332121	507.341	-3.55773	seq77781_88min_hf
MKMTVDFEECLKDSPR	-.n[29.04]MK[156.13]MTVDFEEC[160.03]LK[156.13]DSPR.F	sp|Q15057|ACAP2_HUMAN	sp|Q15057|ACAP2_HUMANtr|A0A0U1RQT1|A0A0U1RQT1_HUMANtr|F8WAU0|F8WAU0_HUMANtr|A0A087X1H5|A0A087X1H5_HUMAN	0.927	0.0467	6|90	4	2069	2069	-0.001073	2	3614	518.257	518.257	-0.00026825	-0.5176	-0.5176	seq77781_88min_hf
VLESTMVCVDNSEYMR	M.n[35.07]VLESTMVC[160.03]VDNSEYMR.N	sp|P55036|PSMD4_HUMAN	sp|P55036|PSMD4_HUMANtr|Q5VWC4|Q5VWC4_HUMAN	1	1.86e-09	12|60	3	1965.9	1965.91	-0.003167	2	3614.7	656.309	656.308	-0.00105567	-1.60849	-1.60849	seq77781_88min_hf
VLESTMVCVDNSEYMR	M.n[35.07]VLESTMVC[160.03]VDNSEYMR.N	sp|P55036|PSMD4_HUMAN	sp|P55036|PSMD4_HUMANtr|Q5VWC4|Q5VWC4_HUMAN	0.9926	0.000172	5|30	2	1966.91	1965.91	1.00161	2	3614.9	983.96	984.461	0.500803	508.708	-0.885256	seq77781_88min_hf
MQIFVKTLTGK	-.n[29.04]MQIFVK[156.13]TLTGK.T	sp|P62979|RS27A_HUMAN	sp|P62979|RS27A_HUMANsp|P62987|RL40_HUMANsp|P0CG48|UBC_HUMANsp|P0CG47|UBB_HUMANtr|F5H6Q2|F5H6Q2_HUMANtr|F5GYU3|F5GYU3_HUMANtr|F5H265|F5H265_HUMANtr|F5GXK7|F5GXK7_HUMANtr|J3QTR3|J3QTR3_HUMANtr|F5H747|F5H747_HUMANtr|F5H388|F5H388_HUMANtr|F5GZ39|F5GZ39_HUMANtr|J3QS39|J3QS39_HUMANtr|J3QKN0|J3QKN0_HUMANtr|B4DV12|B4DV12_HUMANtr|Q49A90|Q49A90_HUMANtr|Q5PY61|Q5PY61_HUMANtr|J3QSA3|J3QSA3_HUMANtr|M0R1V7|M0…	0.9997	0.00013	8|40	3	1349.82	1348.82	1.00153	1	3619.2	450.612	450.946	0.333844	740.32	-1.3431	seq77781_88min_hf
AGGHKLGLGLEFQA	N.n[29.04]AGGHK[156.13]LGLGLEFQA.-	sp|P21796|VDAC1_HUMAN	sp|P21796|VDAC1_HUMAN	0.9088	0.0559	8|52	3	1452.81	1452.81	-0.003114	1	3621.3	485.277	485.276	-0.00103833	-2.13968	-2.13968	seq77781_88min_hf
SLLEGQEDHYNNLSASKVL	R.n[29.04]SLLEGQEDHYNNLSASK[156.13]VL.-	sp|P08727|K1C19_HUMAN	sp|P08727|K1C19_HUMAN	0.9979	0.000866	7|72	3	2173.11	2172.11	1.00185	2	3622.2	725.043	725.377	0.33395	460.382	-0.688838	seq77781_88min_hf
ASGANFEYIIAEKR	F.n[35.07]ASGANFEYIIAEK[162.16]R.G	sp|P30084|ECHM_HUMAN	sp|P30084|ECHM_HUMAN	1	6.99e-08	9|52	3	1635.92	1635.93	-0.002793	1	3624.9	546.316	546.315	-0.000931333	-1.70476	-1.70476	seq77781_88min_hf
ASGANFEYIIAEKR	F.n[29.04]ASGANFEYIIAEK[156.13]R.G	sp|P30084|ECHM_HUMAN	sp|P30084|ECHM_HUMAN	1	2.45e-13	20|52	3	1623.86	1623.86	-0.002357	1	3630.9	542.295	542.294	-0.000785667	-1.44878	-1.44878	seq77781_88min_hf
VLESTMVCVDNSEYMR	M.n[29.04]VLESTMVC[160.03]VDNSEYMR.N	sp|P55036|PSMD4_HUMAN	sp|P55036|PSMD4_HUMANtr|Q5VWC4|Q5VWC4_HUMAN	1	1.73e-11	15|30	2	1959.87	1959.87	0.000963	2	3634.2	980.944	980.945	0.0004815	0.490853	0.490853	seq77781_88min_hf
MQIFVKTLTGK	-.n[29.04]MQIFVK[156.13]TLTGK.T	sp|P62979|RS27A_HUMAN	sp|P62979|RS27A_HUMANsp|P62987|RL40_HUMANsp|P0CG48|UBC_HUMANsp|P0CG47|UBB_HUMANtr|F5H6Q2|F5H6Q2_HUMANtr|F5GYU3|F5GYU3_HUMANtr|F5H265|F5H265_HUMANtr|F5GXK7|F5GXK7_HUMANtr|J3QTR3|J3QTR3_HUMANtr|F5H747|F5H747_HUMANtr|F5H388|F5H388_HUMANtr|F5GZ39|F5GZ39_HUMANtr|J3QS39|J3QS39_HUMANtr|J3QKN0|J3QKN0_HUMANtr|B4DV12|B4DV12_HUMANtr|Q49A90|Q49A90_HUMANtr|Q5PY61|Q5PY61_HUMANtr|J3QSA3|J3QSA3_HUMANtr|M0R1V7|M0…	0.9323	0.041	7|40	3	1348.81	1348.82	-0.002983	1	3639.7	450.612	450.611	-0.000994333	-2.20663	-2.20663	seq77781_88min_hf
APSVPAAEPEYPKGIRAVLLGPPGAGKGTQAPR	M.n[29.04]APSVPAAEPEYPK[156.13]GIRAVLLGPPGAGK[156.13]GTQAPR.L	sp|P54819|KAD2_HUMAN	sp|P54819|KAD2_HUMANtr|F8W1A4|F8W1A4_HUMANtr|F8VZG5|F8VZG5_HUMANtr|G3V213|G3V213_HUMAN	1	1.97e-05	15|192	5	3335.87	3335.87	-0.005021	2	3641.6	668.182	668.181	-0.0010044	-1.50319	-1.50319	seq77781_88min_hf
ASGANFEYIIAEKR	F.n[35.07]ASGANFEYIIAEK[162.16]R.G	sp|P30084|ECHM_HUMAN	sp|P30084|ECHM_HUMAN	1	3.71e-06	10|52	3	1635.92	1635.93	-0.002506	1	3645.1	546.316	546.315	-0.000835333	-1.52903	-1.52903	seq77781_88min_hf
RRTPPLGPMPNSDIDLSNLER	G.n[35.07]RRTPPLGPMPNSDIDLSNLER.L	sp|Q96DV4|RM38_HUMAN	sp|Q96DV4|RM38_HUMAN	1	2.47e-06	10|120	4	2412.28	2411.28	0.999632	1	3647.4	603.827	604.077	0.249908	413.702	-1.53871	seq77781_88min_hf
RRTPPLGPMPNSDIDLSNLER	G.n[29.04]RRTPPLGPMPNSDIDLSNLER.L	sp|Q96DV4|RM38_HUMAN	sp|Q96DV4|RM38_HUMAN	0.9782	0.00621	12|120	4	2406.25	2405.25	0.998486	1	3648.4	602.319	602.569	0.249621	414.262	-2.01803	seq77781_88min_hf
ASGANFEYIIAEKR	F.n[29.04]ASGANFEYIIAEK[156.13]R.G	sp|P30084|ECHM_HUMAN	sp|P30084|ECHM_HUMAN	0.9997	0.000168	7|52	3	1623.86	1623.86	-0.001318	1	3651.4	542.295	542.294	-0.000439333	-0.810138	-0.810138	seq77781_88min_hf
DDEVDVDGTVEEDLGKSR	A.n[29.04]DDEVDVDGTVEEDLGK[156.13]SR.E	sp|P14625|ENPL_HUMAN	sp|P14625|ENPL_HUMANtr|A0A1W2PRR1|A0A1W2PRR1_HUMANtr|F8VPC7|F8VPC7_HUMANtr|Q96GW1|Q96GW1_HUMAN	1	9.15e-09	20|68	3	2032.94	2032.94	-0.001697	1	3655.8	678.655	678.655	-0.000565667	-0.833512	-0.833512	seq77781_88min_hf
WELTILHTNDVHSR	A.n[29.04]WELTILHTNDVHSR.L	sp|P21589|5NTD_HUMAN	sp|P21589|5NTD_HUMANtr|Q96B60|Q96B60_HUMAN	0.9903	0.00709	9|78	4	1747.9	1747.9	-0.003526	1	3658.3	437.982	437.982	-0.0008815	-2.01264	-2.01264	seq77781_88min_hf
LPASFDAREQWPQCPTIKEIR	K.n[29.04]LPASFDAREQWPQC[160.03]PTIK[156.13]EIR.D	sp|P07858|CATB_HUMAN	sp|P07858|CATB_HUMANtr|E9PQM1|E9PQM1_HUMANtr|E9PSG5|E9PSG5_HUMANtr|E9PKQ7|E9PKQ7_HUMANtr|E9PCB3|E9PCB3_HUMANtr|E9PHZ5|E9PHZ5_HUMANtr|E9PJ67|E9PJ67_HUMANtr|E9PLY3|E9PLY3_HUMANtr|E9PNL5|E9PNL5_HUMAN	0.9993	0.000261	10|120	4	2597.34	2597.34	4.9e-05	1	3662.1	650.343	650.343	1.225e-05	0.0188362	0.0188362	seq77781_88min_hf
AKLSELEAALQR	N.n[29.04]AK[156.13]LSELEAALQR.A	sp|P05787|K2C8_HUMAN	sp|P05787|K2C8_HUMAN	0.9891	0.00654	9|44	3	1383.81	1383.81	-0.000468	1	3665.2	462.277	462.277	-0.000156333	-0.338181	-0.338181	seq77781_88min_hf
AKTGAELVTCGSVLKLLNTHHR	A.n[29.04]AK[156.13]TGAELVTC[160.03]GSVLK[156.13]LLNTHHR.V	sp|Q9HCN8|SDF2L_HUMAN	sp|Q9HCN8|SDF2L_HUMAN	1	8.36e-06	21|126	5	2488.39	2488.39	-0.003125	1	3667.2	498.686	498.686	-0.0006252	-1.2537	-1.2537	seq77781_88min_hf
AKTGAELVTCGSVLKLLNTHHR	A.n[35.07]AK[162.16]TGAELVTC[160.03]GSVLK[162.16]LLNTHHR.V	sp|Q9HCN8|SDF2L_HUMAN	sp|Q9HCN8|SDF2L_HUMAN	1	4.75e-06	18|126	5	2506.49	2506.49	-0.003651	1	3669.1	502.305	502.305	-0.0007304	-1.4541	-1.4541	seq77781_88min_hf
AKTGAELVTCGSVLKLLNTHHR	A.n[35.07]AK[162.16]TGAELVTC[160.03]GSVLK[162.16]LLNTHHR.V	sp|Q9HCN8|SDF2L_HUMAN	sp|Q9HCN8|SDF2L_HUMAN	0.9667	0.0151	7|126	6	2507.49	2506.49	0.997159	1	3670.7	418.756	418.922	0.166193	396.716	-2.46307	seq77781_88min_hf
AKTGAELVTCGSVLKLLNTHHR	A.n[29.04]AK[156.13]TGAELVTC[160.03]GSVLK[156.13]LLNTHHR.V	sp|Q9HCN8|SDF2L_HUMAN	sp|Q9HCN8|SDF2L_HUMAN	0.9997	0.000327	14|126	6	2488.39	2488.39	-0.006022	1	3670.9	415.74	415.739	-0.00100383	-2.41458	-2.41458	seq77781_88min_hf
STAIQELFKR	N.n[35.07]STAIQELFK[162.16]R.L	sp|Q13885|TBB2A_HUMAN	sp|Q13885|TBB2A_HUMANsp|Q13509|TBB3_HUMANsp|Q9BUF5|TBB6_HUMANsp|P07437|TBB5_HUMANsp|P04350|TBB4A_HUMANsp|Q9BVA1|TBB2B_HUMANsp|P68371|TBB4B_HUMANtr|Q5ST81|Q5ST81_HUMANtr|Q5JP53|Q5JP53_HUMANtr|A0A0B4J269|A0A0B4J269_HUMAN	0.9983	0.000143	8|36	3	1259.79	1259.79	0.002015	1	3676.3	420.936	420.937	0.000672	1.59644	1.59644	seq77781_88min_hf
AKTGAELVTCGSVLKLLNTHHR	A.n[29.04]AK[156.13]TGAELVTC[160.03]GSVLK[156.13]LLNTHHR.V	sp|Q9HCN8|SDF2L_HUMAN	sp|Q9HCN8|SDF2L_HUMAN	0.9999	2.87e-05	17|126	4	2490.39	2488.39	1.99992	1	3683.6	623.106	623.606	0.499981	801.758	-2.71646	seq77781_88min_hf
APRKGKEKKEEQVISLGPQVAEGENVFGVC	M.n[29.04]APRK[156.13]GK[156.13]EK[156.13]KEEQVISLGPQVAEGENVFGVC[160.03].H	sp|P62263|RS14_HUMAN	sp|P62263|RS14_HUMANtr|E5RH77|E5RH77_HUMANtr|A0A2R8Y811|A0A2R8Y811_HUMAN	0.9955	0.00139	6|174	4	3423.86	3422.86	1.00049	1	3683.7	856.722	856.972	0.250123	291.869	-0.833458	seq77781_88min_hf
STAIQELFKR	N.n[29.04]STAIQELFK[156.13]R.L	sp|Q13885|TBB2A_HUMAN	sp|Q13885|TBB2A_HUMANsp|Q13509|TBB3_HUMANsp|Q9BUF5|TBB6_HUMANsp|P07437|TBB5_HUMANsp|P04350|TBB4A_HUMANsp|Q9BVA1|TBB2B_HUMANsp|P68371|TBB4B_HUMANtr|Q5ST81|Q5ST81_HUMANtr|Q5JP53|Q5JP53_HUMANtr|A0A0B4J269|A0A0B4J269_HUMAN	0.992	0.00479	12|36	3	1247.72	1247.72	-0.001436	1	3685.2	416.915	416.915	-0.000478667	-1.14812	-1.14812	seq77781_88min_hf
AKTGAELVTCGSVLKLLNTHHR	A.n[29.04]AK[156.13]TGAELVTC[160.03]GSVLK[156.13]LLNTHHR.V	sp|Q9HCN8|SDF2L_HUMAN	sp|Q9HCN8|SDF2L_HUMAN	0.9999	7.32e-05	22|126	5	2488.39	2488.39	-0.003598	1	3688.7	498.686	498.686	-0.0007198	-1.44339	-1.44339	seq77781_88min_hf
APRKGKEKKEEQVISLGPQVAEGENVFGVC	M.n[29.04]APRK[156.13]GK[156.13]EK[156.13]KEEQVISLGPQVAEGENVFGVC[160.03].H	sp|P62263|RS14_HUMAN	sp|P62263|RS14_HUMANtr|E5RH77|E5RH77_HUMANtr|A0A2R8Y811|A0A2R8Y811_HUMAN	1	2.58e-07	14|174	5	3423.86	3422.86	0.998405	1	3688.9	685.579	685.779	0.199681	291.174	-1.44216	seq77781_88min_hf
AKTGAELVTCGSVLKLLNTHHR	A.n[35.07]AK[162.16]TGAELVTC[160.03]GSVLK[162.16]LLNTHHR.V	sp|Q9HCN8|SDF2L_HUMAN	sp|Q9HCN8|SDF2L_HUMAN	0.9212	0.0486	7|126	5	2506.49	2506.49	-0.003143	1	3689.7	502.305	502.305	-0.0006288	-1.25183	-1.25183	seq77781_88min_hf
TSSATSPISHLPGSLMEPVEKER	L.n[29.04]TSSATSPISHLPGSLMEPVEK[156.13]ER.A	sp|Q969Z0|FAKD4_HUMAN	sp|Q969Z0|FAKD4_HUMANtr|C9J347|C9J347_HUMANtr|C9J5A2|C9J5A2_HUMANtr|C9IZN7|C9IZN7_HUMANtr|C9J618|C9J618_HUMAN	1	1.29e-07	21|132	4	2508.29	2508.29	-0.001755	1	3698.4	628.08	628.079	-0.00043875	-0.698558	-0.698558	seq77781_88min_hf
GTLEDQLSHLKQYER	N.n[29.04]GTLEDQLSHLK[156.13]QYER.S	sp|O43707|ACTN4_HUMAN	sp|O43707|ACTN4_HUMANtr|H7C144|H7C144_HUMANtr|F5GXS2|F5GXS2_HUMAN	0.9999	8.23e-05	8|84	4	1871.97	1871.97	-0.004087	1	3704.8	469.001	469	-0.0010215	-2.17804	-2.17804	seq77781_88min_hf
SDMPPLTLEGIQDR	Y.n[29.04]SDM[147.04]PPLTLEGIQDR.V	sp|O14561|ACPM_HUMAN	sp|O14561|ACPM_HUMAN	0.9578	0.0022	6|26	2	1615.79	1614.79	1.00027	1	3708.7	808.403	808.904	0.500134	618.286	-1.90505	seq77781_88min_hf
TQSAEVGAAETTLTELRR	T.n[29.04]TQSAEVGAAETTLTELRR.T	sp|P05783|K1C18_HUMAN	sp|P05783|K1C18_HUMANtr|F8VZY9|F8VZY9_HUMAN	0.9597	0.0209	6|68	3	1961.02	1960.02	1.00038	1	3711.9	654.348	654.682	0.333459	509.345	-1.51422	seq77781_88min_hf
MESMAVATDGGERPGVPAGSGLSASQR	-.n[29.04]MESM[147.04]AVATDGGERPGVPAGSGLSASQR.R	sp|P49069|CAMLG_HUMAN	sp|P49069|CAMLG_HUMANtr|D6RIW3|D6RIW3_HUMAN	0.9996	0.000198	9|104	3	2661.24	2661.25	-0.004609	2	3715.6	888.09	888.089	-0.00153633	-1.72993	-1.72993	seq77781_88min_hf
GAGGALFVHRDTPENNPDTPFDFTPENYKR	N.n[29.04]GAGGALFVHRDTPENNPDTPFDFTPENYK[156.13]R.L	sp|P19404|NDUV2_HUMAN	sp|P19404|NDUV2_HUMANtr|E7EPT4|E7EPT4_HUMAN	1	5.79e-09	16|174	4	3419.64	3417.64	1.99763	1	3718.3	855.417	855.916	0.499407	583.476	-2.65008	seq77781_88min_hf
TSSATSPISHLPGSLMEPVEKER	L.n[29.04]TSSATSPISHLPGSLMEPVEK[156.13]ER.A	sp|Q969Z0|FAKD4_HUMAN	sp|Q969Z0|FAKD4_HUMANtr|C9J347|C9J347_HUMANtr|C9J5A2|C9J5A2_HUMANtr|C9IZN7|C9IZN7_HUMANtr|C9J618|C9J618_HUMAN	1	5.89e-06	15|132	4	2508.29	2508.29	-0.004286	1	3719.5	628.08	628.079	-0.0010715	-1.706	-1.706	seq77781_88min_hf
GAGGALFVHRDTPENNPDTPFDFTPENYKR	N.n[29.04]GAGGALFVHRDTPENNPDTPFDFTPENYK[156.13]R.L	sp|P19404|NDUV2_HUMAN	sp|P19404|NDUV2_HUMANtr|E7EPT4|E7EPT4_HUMAN	1	2.71e-13	32|174	5	3420.64	3417.64	2.99932	1	3720.2	684.535	685.135	0.599865	875.543	-3.13136	seq77781_88min_hf
TTFNIQDGPDFQDR	L.n[29.04]TTFNIQDGPDFQDR.V	sp|Q99757|THIOM_HUMAN	sp|Q99757|THIOM_HUMANtr|F8WDN2|F8WDN2_HUMAN	1	1.17e-07	10|26	2	1680.77	1680.77	-0.003551	1	3723.9	841.394	841.393	-0.0017755	-2.11019	-2.11019	seq77781_88min_hf
SNRVVDLMAHMASKE	Y.n[29.04]SNRVVDLMAHMASK[156.13]E.-	sp|P04406|G3P_HUMAN	sp|P04406|G3P_HUMANtr|E7EUT5|E7EUT5_HUMAN	0.9809	0.00189	9|56	3	1743.88	1742.88	0.999205	1	3729.8	581.968	582.301	0.333068	571.987	-2.37277	seq77781_88min_hf
TTFNIQDGPDFQDR	L.n[29.04]TTFNIQDGPDFQDR.V	sp|Q99757|THIOM_HUMAN	sp|Q99757|THIOM_HUMANtr|F8WDN2|F8WDN2_HUMAN	1	2.48e-08	11|52	3	1680.77	1680.77	-0.001882	1	3731	561.265	561.265	-0.000627333	-1.11771	-1.11771	seq77781_88min_hf
VKLFIGNLPREATEQEIR	M.n[29.04]VK[156.13]LFIGNLPREATEQEIR.S	sp|Q9BQ04|RBM4B_HUMAN	sp|Q9BQ04|RBM4B_HUMANsp|Q9BWF3|RBM4_HUMANtr|J3QRR5|J3QRR5_HUMANtr|E9PB51|E9PB51_HUMANtr|E9PM61|E9PM61_HUMANtr|D6R9K7|D6R9K7_HUMANtr|E9PLB0|E9PLB0_HUMANtr|U3KQD5|U3KQD5_HUMAN	1	3.52e-13	22|102	4	2168.23	2168.23	-0.003123	2	3740	543.065	543.064	-0.00078075	-1.43767	-1.43767	seq77781_88min_hf
VKLFIGNLPREATEQEIR	M.n[35.07]VK[162.16]LFIGNLPREATEQEIR.S	sp|Q9BQ04|RBM4B_HUMAN	sp|Q9BQ04|RBM4B_HUMANsp|Q9BWF3|RBM4_HUMANtr|J3QRR5|J3QRR5_HUMANtr|E9PB51|E9PB51_HUMANtr|E9PM61|E9PM61_HUMANtr|D6R9K7|D6R9K7_HUMANtr|E9PLB0|E9PLB0_HUMANtr|U3KQD5|U3KQD5_HUMAN	1	7.27e-08	18|102	4	2181.29	2180.3	0.994858	2	3740.3	546.081	546.33	0.248715	455.246	-3.88593	seq77781_88min_hf
APPRIGTHNGTFHCDEALACALLR	M.n[29.04]APPRIGTHNGTFHC[160.03]DEALAC[160.03]ALLR.L	sp|Q9HB07|MYG1_HUMAN	sp|Q9HB07|MYG1_HUMANtr|F8VQQ3|F8VQQ3_HUMAN	0.9657	0.0112	6|138	4	2704.33	2704.33	-0.001851	1	3742.9	677.09	677.09	-0.000463	-0.683809	-0.683809	seq77781_88min_hf
TALLSSGFSLEDPQTHANRIYR	E.n[29.04]TALLSSGFSLEDPQTHANRIYR.M	sp|P07900|HS90A_HUMAN	sp|P07900|HS90A_HUMAN	1	9.14e-08	13|126	4	2504.28	2503.28	0.999017	1	3743.4	626.828	627.078	0.249754	398.283	-1.72746	seq77781_88min_hf
SLACQGKYTPSGQAGAAASESLFVSNHAY	N.n[29.04]SLAC[160.03]QGK[156.13]YTPSGQAGAAASESLFVSNHAY.-	sp|P04075|ALDOA_HUMAN	sp|P04075|ALDOA_HUMANtr|H3BR68|H3BR68_HUMANtr|J3KPS3|J3KPS3_HUMAN	0.9958	0.000481	6|112	3	3029.44	3027.44	2.00075	1	3743.8	1010.15	1010.82	0.666918	659.779	-1.96045	seq77781_88min_hf
VGINYQPPTVVPGGDLAKVQR	K.n[29.04]VGINYQPPTVVPGGDLAK[156.13]VQR.A	sp|Q71U36|TBA1A_HUMAN	sp|Q71U36|TBA1A_HUMANsp|P68363|TBA1B_HUMANsp|P0DPH8|TBA3D_HUMANsp|Q9NY65|TBA8_HUMANsp|P68366|TBA4A_HUMANsp|Q6PEY2|TBA3E_HUMANsp|Q9BQE3|TBA1C_HUMANsp|P0DPH7|TBA3C_HUMANtr|C9J2C0|C9J2C0_HUMANtr|A0A1W2PQM2|A0A1W2PQM2_HUMANtr|F5H5D3|F5H5D3_HUMANtr|V9GZ17|V9GZ17_HUMAN	0.9524	0.00248	7|80	3	2265.28	2263.27	2.00705	1	3744.5	755.43	756.099	0.669016	884.826	0.153419	seq77781_88min_hf
APPRIGTHNGTFHCDEALACALLR	M.n[29.04]APPRIGTHNGTFHC[160.03]DEALAC[160.03]ALLR.L	sp|Q9HB07|MYG1_HUMAN	sp|Q9HB07|MYG1_HUMANtr|F8VQQ3|F8VQQ3_HUMAN	0.9753	0.0142	9|138	5	2705.33	2704.33	0.999051	1	3748.4	541.874	542.074	0.19981	368.603	-1.58613	seq77781_88min_hf
GLLSQGSPLSWEETKR	M.n[29.04]GLLSQGSPLSWEETK[156.13]R.H	sp|P48506|GSH1_HUMAN	sp|P48506|GSH1_HUMANtr|D6RGF8|D6RGF8_HUMANtr|A0A0C4DGB2|A0A0C4DGB2_HUMANtr|E1CEI4|E1CEI4_HUMAN	0.9998	0.000114	14|60	3	1842.98	1842.98	-0.001376	2	3750	615.335	615.335	-0.000458667	-0.745394	-0.745394	seq77781_88min_hf
GLLSQGSPLSWEETKR	M.n[35.07]GLLSQGSPLSWEETK[162.16]R.H	sp|P48506|GSH1_HUMAN	sp|P48506|GSH1_HUMANtr|D6RGF8|D6RGF8_HUMANtr|A0A0C4DGB2|A0A0C4DGB2_HUMANtr|E1CEI4|E1CEI4_HUMAN	0.9915	0.00511	10|60	3	1855.05	1855.05	-0.001738	2	3752.2	619.356	619.356	-0.000579333	-0.93538	-0.93538	seq77781_88min_hf
MMCGAPSATQPATAETQHIADQVR	-.n[29.04]MM[147.04]C[160.03]GAPSATQPATAETQHIADQVR.S	sp|P04080|CYTB_HUMAN	sp|P04080|CYTB_HUMANtr|A0A1W2PS52|A0A1W2PS52_HUMAN	0.9969	0.000199	6|46	2	2614.19	2614.19	-0.006914	2	3765.4	1308.1	1308.1	-0.003457	-2.64276	-2.64276	seq77781_88min_hf
MMCGAPSATQPATAETQHIADQVR	-.n[29.04]M[147.04]M[147.04]C[160.03]GAPSATQPATAETQHIADQVR.S	sp|P04080|CYTB_HUMAN	sp|P04080|CYTB_HUMANtr|A0A1W2PS52|A0A1W2PS52_HUMAN	0.996	5.34e-06	11|92	3	2630.21	2630.19	0.020817	2	3766.3	877.737	877.744	0.006939	7.9055	7.9055	seq77781_88min_hf
AGAPTVSLPELR	M.n[35.07]AGAPTVSLPELR.S	sp|Q8NFU3|TSTD1_HUMAN	sp|Q8NFU3|TSTD1_HUMAN	0.9979	0.000119	10|22	2	1243.73	1243.73	-0.00064	2	3780.8	622.875	622.874	-0.00032	-0.513747	-0.513747	seq77781_88min_hf
AGAPTVSLPELR	M.n[29.04]AGAPTVSLPELR.S	sp|Q8NFU3|TSTD1_HUMAN	sp|Q8NFU3|TSTD1_HUMAN	0.9989	4.75e-05	10|22	2	1237.7	1237.7	-0.000859	2	3782.2	619.859	619.858	-0.0004295	-0.6929	-0.6929	seq77781_88min_hf
ASSFQHSSSLGRELPYDPVDTEGFGEGGDMQER	A.n[29.04]ASSFQHSSSLGRELPYDPVDTEGFGEGGDMQER.F	sp|Q8NC60|NOA1_HUMAN	sp|Q8NC60|NOA1_HUMAN	1	7.19e-07	11|192	4	3613.61	3612.61	1.00032	1	3785.8	904.159	904.409	0.250079	276.511	-0.838393	seq77781_88min_hf
ASEAIKGAVVGIDLGTTNSCVAVMEGKQAKVLENAEGAR	Y.n[35.07]ASEAIK[162.16]GAVVGIDLGTTNSC[160.03]VAVM[147.04]EGK[162.16]QAK[162.16]VLENAEGAR.T	sp|P38646|GRP75_HUMAN	sp|P38646|GRP75_HUMAN	0.9962	0.00205	15|228	5	4097.27	4095.26	2.00511	1	3789.1	820.06	820.461	0.401022	488.777	-0.387587	seq77781_88min_hf
TAEEMKATESGAQSAPLPMEGVDISPKQDEGVLKVIKR	M.n[29.04]TAEEMK[156.13]ATESGAQSAPLPMEGVDISPK[156.13]QDEGVLK[156.13]VIK[156.13]R.E	sp|Q02790|FKBP4_HUMAN	sp|Q02790|FKBP4_HUMAN	0.9937	0.00547	13|222	6	4181.22	4179.22	1.99805	2	3791.3	697.543	697.876	0.333008	477.173	-2.06627	seq77781_88min_hf
ISFHLPINSR	A.n[35.07]ISFHLPINSR.K	sp|P49755|TMEDA_HUMAN	sp|P49755|TMEDA_HUMANtr|G3V2K7|G3V2K7_HUMAN	0.9857	0.00861	12|36	3	1216.71	1216.71	-0.001882	1	3793.6	406.579	406.578	-0.000627667	-1.54378	-1.54378	seq77781_88min_hf
TAEEMKATESGAQSAPLPMEGVDISPKQDEGVLKVIKR	M.n[29.04]TAEEMK[156.13]ATESGAQSAPLPMEGVDISPK[156.13]QDEGVLK[156.13]VIK[156.13]R.E	sp|Q02790|FKBP4_HUMAN	sp|Q02790|FKBP4_HUMAN	0.9699	0.00138	9|222	5	4182.21	4179.22	2.99477	2	3795	836.851	837.45	0.598953	715.211	-3.65013	seq77781_88min_hf
VKLFIGNLPR	M.n[35.07]VK[162.16]LFIGNLPR.E	sp|Q9BQ04|RBM4B_HUMAN	sp|Q9BQ04|RBM4B_HUMANsp|Q9BWF3|RBM4_HUMANtr|J3QRR5|J3QRR5_HUMANtr|E9PB51|E9PB51_HUMANtr|E9PM61|E9PM61_HUMANtr|D6R9K7|D6R9K7_HUMANtr|E9PLB0|E9PLB0_HUMANtr|U3KQD5|U3KQD5_HUMAN	0.9999	2.74e-05	12|36	3	1223.84	1223.84	-0.002468	2	3800.6	408.954	408.953	-0.000822667	-2.01164	-2.01164	seq77781_88min_hf
DDEVDVDGTVEEDLGKSR	A.n[29.04]DDEVDVDGTVEEDLGK[156.13]SR.E	sp|P14625|ENPL_HUMAN	sp|P14625|ENPL_HUMANtr|A0A1W2PRR1|A0A1W2PRR1_HUMANtr|F8VPC7|F8VPC7_HUMANtr|Q96GW1|Q96GW1_HUMAN	0.9716	0.000477	9|68	3	2033.94	2032.94	0.992383	1	3801.8	678.655	678.986	0.330794	487.188	-5.3845	seq77781_88min_hf
AGAPTVSLPELR	M.n[29.04]AGAPTVSLPELR.S	sp|Q8NFU3|TSTD1_HUMAN	sp|Q8NFU3|TSTD1_HUMAN	0.9836	0.00201	9|22	2	1237.7	1237.7	-0.003118	2	3803.4	619.859	619.857	-0.001559	-2.5151	-2.5151	seq77781_88min_hf
YPYQSFQTPQHPSFLFQDKR	Y.n[29.04]YPYQSFQTPQHPSFLFQDK[156.13]R.V	sp|Q08380|LG3BP_HUMAN	sp|Q08380|LG3BP_HUMAN	0.9902	0.0028	12|114	4	2570.27	2569.28	0.995549	1	3804.1	643.326	643.575	0.248887	386.726	-3.03034	seq77781_88min_hf
MLPYTVNFKVSAR	-.n[29.04]MLPYTVNFK[156.13]VSAR.T	sp|Q9BZH6|WDR11_HUMAN	sp|Q9BZH6|WDR11_HUMANtr|S4R451|S4R451_HUMAN	0.9397	0.00907	9|48	3	1581.87	1580.87	0.998137	2	3804.8	527.966	528.298	0.332712	629.781	-3.28918	seq77781_88min_hf
ASEAIKGAVVGIDLGTTNSCVAVMEGKQAKVLENAEGAR	Y.n[29.04]ASEAIK[156.13]GAVVGIDLGTTNSC[160.03]VAVM[147.04]EGK[156.13]QAK[156.13]VLENAEGAR.T	sp|P38646|GRP75_HUMAN	sp|P38646|GRP75_HUMAN	0.9972	1.24e-05	21|228	5	4072.16	4071.13	1.02221	1	3806.4	815.234	815.439	0.204442	250.714	4.62573	seq77781_88min_hf
ISFHLPINSR	A.n[29.04]ISFHLPINSR.K	sp|P49755|TMEDA_HUMAN	sp|P49755|TMEDA_HUMANtr|G3V2K7|G3V2K7_HUMAN	0.9979	0.00125	14|36	3	1210.68	1210.68	-0.003228	1	3810.6	404.568	404.567	-0.001076	-2.65963	-2.65963	seq77781_88min_hf
TALLSSGFSLEDPQTHSNR	E.n[29.04]TALLSSGFSLEDPQTHSNR.L	sp|P08238|HS90B_HUMAN	sp|P08238|HS90B_HUMAN	0.9934	0.000858	12|72	3	2088.02	2087.03	0.996332	1	3811.8	696.683	697.016	0.332111	476.475	-3.35621	seq77781_88min_hf
ISFHLPINSR	A.n[35.07]ISFHLPINSR.K	sp|P49755|TMEDA_HUMAN	sp|P49755|TMEDA_HUMANtr|G3V2K7|G3V2K7_HUMAN	0.9995	0.000286	14|36	3	1216.71	1216.71	-0.00219	1	3814	406.579	406.578	-0.00073	-1.79547	-1.79547	seq77781_88min_hf
VKLFIGNLPR	M.n[35.07]VK[162.16]LFIGNLPR.E	sp|Q9BQ04|RBM4B_HUMAN	sp|Q9BQ04|RBM4B_HUMANsp|Q9BWF3|RBM4_HUMANtr|J3QRR5|J3QRR5_HUMANtr|E9PB51|E9PB51_HUMANtr|E9PM61|E9PM61_HUMANtr|D6R9K7|D6R9K7_HUMANtr|E9PLB0|E9PLB0_HUMANtr|U3KQD5|U3KQD5_HUMAN	0.998	0.00119	8|36	3	1223.84	1223.84	-0.002585	2	3821.5	408.954	408.953	-0.000861667	-2.10701	-2.10701	seq77781_88min_hf
DDEVDVDGTVEEDLGKSR	A.n[29.04]DDEVDVDGTVEEDLGK[156.13]SR.E	sp|P14625|ENPL_HUMAN	sp|P14625|ENPL_HUMANtr|A0A1W2PRR1|A0A1W2PRR1_HUMANtr|F8VPC7|F8VPC7_HUMANtr|Q96GW1|Q96GW1_HUMAN	1	1.18e-05	17|68	3	2033.95	2032.94	1.0019	1	3823.2	678.655	678.989	0.333968	491.861	-0.709879	seq77781_88min_hf
QKTGTAEMSSILEER	L.n[35.07]QK[162.16]TGTAEMSSILEER.L	sp|P25705|ATPA_HUMAN	sp|P25705|ATPA_HUMANtr|K7ESA0|K7ESA0_HUMANtr|K7ERX7|K7ERX7_HUMAN	0.9965	5.83e-05	11|56	3	1746.95	1746.95	0.005647	1	3823.6	583.323	583.324	0.00188233	3.22691	3.22691	seq77781_88min_hf
VKLFIGNLPR	M.n[29.04]VK[156.13]LFIGNLPR.E	sp|Q9BQ04|RBM4B_HUMAN	sp|Q9BQ04|RBM4B_HUMANsp|Q9BWF3|RBM4_HUMANtr|J3QRR5|J3QRR5_HUMANtr|E9PB51|E9PB51_HUMANtr|E9PM61|E9PM61_HUMANtr|D6R9K7|D6R9K7_HUMANtr|E9PLB0|E9PLB0_HUMANtr|U3KQD5|U3KQD5_HUMAN	0.9999	2.48e-05	12|36	3	1211.77	1211.78	-0.002046	2	3823.7	404.932	404.932	-0.000682	-1.68423	-1.68423	seq77781_88min_hf
TALLSSGFSLEDPQTHANR	E.n[29.04]TALLSSGFSLEDPQTHANR.L	sp|P07900|HS90A_HUMAN	sp|P07900|HS90A_HUMAN	1	8.46e-07	10|72	3	2072.04	2071.03	1.00193	1	3832.2	691.352	691.686	0.333976	482.844	-0.6848	seq77781_88min_hf
LRYGMWHFLLGDKASKR	K.n[29.04]LRYGMWHFLLGDK[156.13]ASK[156.13]R.L	sp|O95299|NDUAA_HUMAN	sp|O95299|NDUAA_HUMANtr|E7ESZ7|E7ESZ7_HUMANtr|Q8N1B9|Q8N1B9_HUMANtr|C9J6X0|C9J6X0_HUMANtr|A0A087WXC5|A0A087WXC5_HUMAN	0.9998	0.000163	10|96	5	2161.2	2161.2	-0.000969	1	3835	433.247	433.247	-0.000194	-0.447782	-0.447782	seq77781_88min_hf
APKGSSKQQSEEDLLLQDFSR	M.n[29.04]APK[156.13]GSSK[156.13]QQSEEDLLLQDFSR.N	sp|Q9UNL2|SSRG_HUMAN	sp|Q9UNL2|SSRG_HUMANtr|C9JA28|C9JA28_HUMAN	0.9654	0.0116	9|120	4	2447.27	2446.27	1.00326	2	3835.4	612.575	612.826	0.250815	409.277	-0.0363072	seq77781_88min_hf
GFGDLKSPAGL	M.n[35.07]GFGDLK[162.16]SPAGL.Q	sp|P24534|EF1B_HUMAN	sp|P24534|EF1B_HUMANtr|F8WFC9|F8WFC9_HUMANtr|C9JZW3|C9JZW3_HUMANtr|F8WF65|F8WF65_HUMANtr|F2Z2G2|F2Z2G2_HUMAN	0.9997	7.82e-06	10|20	2	1128.68	1128.68	-0.000162	1	3836.6	565.348	565.348	-8.1e-05	-0.143275	-0.143275	seq77781_88min_hf
YFPEERWSPESPLQAPR	A.n[29.04]YFPEERWSPESPLQAPR.V	sp|Q8NBJ5|GT251_HUMAN	sp|Q8NBJ5|GT251_HUMAN	1	1.44e-07	12|64	3	2116.04	2116.04	0.00099	1	3844.8	706.353	706.354	0.00033	0.467188	0.467188	seq77781_88min_hf
GFGDLKSPAGL	M.n[29.04]GFGDLK[156.13]SPAGL.Q	sp|P24534|EF1B_HUMAN	sp|P24534|EF1B_HUMANtr|F8WFC9|F8WFC9_HUMANtr|C9JZW3|C9JZW3_HUMANtr|F8WF65|F8WF65_HUMANtr|F2Z2G2|F2Z2G2_HUMAN	0.9929	0.000632	16|20	2	1116.62	1116.62	-0.000164	1	3845.8	559.316	559.316	-8.2e-05	-0.146608	-0.146608	seq77781_88min_hf
APVEHVVADAGAFLR	M.n[29.04]APVEHVVADAGAFLR.H	sp|Q9ULX3|NOB1_HUMAN	sp|Q9ULX3|NOB1_HUMANtr|H3BUR4|H3BUR4_HUMAN	0.9994	0.000317	8|56	3	1578.85	1578.85	-0.000975	2	3847.2	527.291	527.291	-0.000325	-0.616358	-0.616358	seq77781_88min_hf
APVEHVVADAGAFLR	M.n[35.07]APVEHVVADAGAFLR.H	sp|Q9ULX3|NOB1_HUMAN	sp|Q9ULX3|NOB1_HUMANtr|H3BUR4|H3BUR4_HUMAN	1	5.75e-06	8|56	3	1584.88	1584.88	-0.000689	2	3848.6	529.302	529.302	-0.000229333	-0.433275	-0.433275	seq77781_88min_hf
QHSNAAQTQTGEANRGWTGQESLSDSDPEMWELLQREKDR	A.n[29.04]QHSNAAQTQTGEANRGWTGQESLSDSDPEMWELLQREK[156.13]DR.Q	sp|P34897|GLYM_HUMAN	sp|P34897|GLYM_HUMANtr|G3V2Y1|G3V2Y1_HUMANtr|G3V4T0|G3V4T0_HUMANtr|G3V4W5|G3V4W5_HUMANtr|G3V4X0|G3V4X0_HUMANtr|G3V241|G3V241_HUMANtr|G3V2E4|G3V2E4_HUMANtr|G3V540|G3V540_HUMANtr|G3V3C6|G3V3C6_HUMANtr|G3V2W0|G3V2W0_HUMANtr|G3V5L0|G3V5L0_HUMANtr|G3V3Y8|G3V3Y8_HUMAN	0.9999	7.89e-05	13|234	5	4643.15	4641.15	2.00037	1	3848.9	929.238	929.638	0.400074	430.355	-1.36161	seq77781_88min_hf
QHSNAAQTQTGEANRGWTGQESLSDSDPEMWELLQREKDR	A.n[29.04]QHSNAAQTQTGEANRGWTGQESLSDSDPEMWELLQREK[156.13]DR.Q	sp|P34897|GLYM_HUMAN	sp|P34897|GLYM_HUMANtr|G3V2Y1|G3V2Y1_HUMANtr|G3V4T0|G3V4T0_HUMANtr|G3V4W5|G3V4W5_HUMANtr|G3V4X0|G3V4X0_HUMANtr|G3V241|G3V241_HUMANtr|G3V2E4|G3V2E4_HUMANtr|G3V540|G3V540_HUMANtr|G3V3C6|G3V3C6_HUMANtr|G3V2W0|G3V2W0_HUMANtr|G3V5L0|G3V5L0_HUMANtr|G3V3Y8|G3V3Y8_HUMAN	0.9998	0.000132	16|234	6	4643.16	4641.15	2.00707	1	3850.4	774.533	774.867	0.334512	431.702	0.0800137	seq77781_88min_hf
QHSNAAQTQTGEANRGWTGQESLSDSDPEMWELLQREKDR	A.n[35.07]QHSNAAQTQTGEANRGWTGQESLSDSDPEMWELLQREK[162.16]DR.Q	sp|P34897|GLYM_HUMAN	sp|P34897|GLYM_HUMANtr|G3V2Y1|G3V2Y1_HUMANtr|G3V4T0|G3V4T0_HUMANtr|G3V4W5|G3V4W5_HUMANtr|G3V4X0|G3V4X0_HUMANtr|G3V241|G3V241_HUMANtr|G3V2E4|G3V2E4_HUMANtr|G3V540|G3V540_HUMANtr|G3V3C6|G3V3C6_HUMANtr|G3V2W0|G3V2W0_HUMANtr|G3V5L0|G3V5L0_HUMANtr|G3V3Y8|G3V3Y8_HUMAN	1	1.6e-07	13|234	6	4655.22	4653.22	2.00643	1	3853	776.544	776.878	0.334404	430.446	-0.0587823	seq77781_88min_hf
GDVCQDCIQMVTDIQTAVR	N.n[29.04]GDVC[160.03]QDC[160.03]IQM[147.04]VTDIQTAVR.T	sp|P07602|SAP_HUMAN	sp|P07602|SAP_HUMANtr|C9JIZ6|C9JIZ6_HUMAN	1	2.09e-08	15|72	3	2253.02	2252.02	0.999508	1	3855.7	751.682	752.015	0.333169	443.035	-1.70342	seq77781_88min_hf
RLVGEEEAGFGECDKFFYAGTPPAGLAADSHVKICQR	G.n[29.04]RLVGEEEAGFGEC[160.03]DK[156.13]FFYAGTPPAGLAADSHVK[156.13]IC[160.03]QR.A	sp|O94919|ENDD1_HUMAN	sp|O94919|ENDD1_HUMAN	0.9836	0.000694	7|216	5	4169.05	4166.04	3.01363	1	3856.3	834.214	834.817	0.602727	721.987	0.858871	seq77781_88min_hf
GDVCQDCIQMVTDIQTAVR	N.n[35.07]GDVC[160.03]QDC[160.03]IQM[147.04]VTDIQTAVR.T	sp|P07602|SAP_HUMAN	sp|P07602|SAP_HUMANtr|C9JIZ6|C9JIZ6_HUMAN	1	7.28e-13	18|72	3	2258.05	2258.06	-0.00439	1	3856.6	753.692	753.691	-0.00146367	-1.942	-1.942	seq77781_88min_hf
GFGDLKSPAGL	M.n[35.07]GFGDLK[162.16]SPAGL.Q	sp|P24534|EF1B_HUMAN	sp|P24534|EF1B_HUMANtr|F8WFC9|F8WFC9_HUMANtr|C9JZW3|C9JZW3_HUMANtr|F8WF65|F8WF65_HUMANtr|F2Z2G2|F2Z2G2_HUMAN	0.9995	1.38e-05	11|20	2	1128.68	1128.68	-0.000549	1	3857.6	565.348	565.348	-0.0002745	-0.485542	-0.485542	seq77781_88min_hf
MKLNISFPATGCQKLIEVDDERKLR	-.n[29.04]MK[156.13]LNISFPATGC[160.03]QK[156.13]LIEVDDERK[156.13]LR.T	sp|P62753|RS6_HUMAN	sp|P62753|RS6_HUMANtr|A2A3R7|A2A3R7_HUMAN	1	6.86e-07	25|144	6	3072.68	3072.68	-0.00077	2	3859.2	513.121	513.121	-0.000128333	-0.250103	-0.250103	seq77781_88min_hf
MKLNISFPATGCQKLIEVDDERKLR	-.n[35.07]MK[162.16]LNISFPATGC[160.03]QK[162.16]LIEVDDERK[162.16]LR.T	sp|P62753|RS6_HUMAN	sp|P62753|RS6_HUMANtr|A2A3R7|A2A3R7_HUMAN	1	4.93e-05	17|144	6	3096.81	3096.81	-0.003021	2	3859.2	517.142	517.142	-0.0005035	-0.973621	-0.973621	seq77781_88min_hf
MKLNISFPATGCQKLIEVDDERKLR	-.n[29.04]MK[156.13]LNISFPATGC[160.03]QK[156.13]LIEVDDERK[156.13]LR.T	sp|P62753|RS6_HUMAN	sp|P62753|RS6_HUMANtr|A2A3R7|A2A3R7_HUMAN	1	3.14e-06	18|144	5	3072.68	3072.68	-0.002028	2	3859.3	615.544	615.543	-0.0004058	-0.659255	-0.659255	seq77781_88min_hf
TEFQTNLVPYPR	L.n[29.04]TEFQTNLVPYPR.L	sp|Q71U36|TBA1A_HUMAN	sp|Q71U36|TBA1A_HUMANsp|P68363|TBA1B_HUMANsp|P0DPH8|TBA3D_HUMANsp|Q9NY65|TBA8_HUMANsp|P68366|TBA4A_HUMANsp|Q6PEY2|TBA3E_HUMANsp|Q9BQE3|TBA1C_HUMANsp|P0DPH7|TBA3C_HUMANtr|C9J2C0|C9J2C0_HUMANtr|C9JDS9|C9JDS9_HUMANtr|F8VVB9|F8VVB9_HUMANtr|F5H5D3|F5H5D3_HUMANtr|V9GZ17|V9GZ17_HUMAN	0.9692	0.00473	7|22	2	1491.77	1491.77	-0.00182	1	3859.6	746.893	746.892	-0.00091	-1.21838	-1.21838	seq77781_88min_hf
MKLNISFPATGCQKLIEVDDER	-.n[29.04]M[147.04]K[156.13]LNISFPATGC[160.03]QK[156.13]LIEVDDER.K	sp|P62753|RS6_HUMAN	sp|P62753|RS6_HUMANtr|A2A3R7|A2A3R7_HUMAN	1	1.28e-06	17|126	4	2665.36	2663.37	1.99869	2	3861.2	666.849	667.349	0.499673	748.744	-2.99993	seq77781_88min_hf
GDVCQDCIQMVTDIQTAVR	N.n[29.04]GDVC[160.03]QDC[160.03]IQM[147.04]VTDIQTAVR.T	sp|P07602|SAP_HUMAN	sp|P07602|SAP_HUMANtr|C9JIZ6|C9JIZ6_HUMAN	1	8.09e-16	14|36	2	2252.03	2252.02	0.006357	1	3861.7	1127.02	1127.02	0.0031785	2.82026	2.82026	seq77781_88min_hf
MKLNISFPATGCQKLIEVDDERKLR	-.n[35.07]MK[162.16]LNISFPATGC[160.03]QK[162.16]LIEVDDERK[162.16]LR.T	sp|P62753|RS6_HUMAN	sp|P62753|RS6_HUMANtr|A2A3R7|A2A3R7_HUMAN	0.9981	0.00131	18|144	5	3096.8	3096.81	-0.006223	2	3862.4	620.369	620.368	-0.0012446	-2.00623	-2.00623	seq77781_88min_hf
MKLNISFPATGCQKLIEVDDER	-.n[35.07]M[147.04]K[162.16]LNISFPATGC[160.03]QK[162.16]LIEVDDER.K	sp|P62753|RS6_HUMAN	sp|P62753|RS6_HUMANtr|A2A3R7|A2A3R7_HUMAN	1	4.17e-06	14|126	4	2681.46	2681.46	-0.004229	2	3862.5	671.373	671.372	-0.0010575	-1.57513	-1.57513	seq77781_88min_hf
MKLNISFPATGCQKLIEVDDERKLR	-.n[35.07]MK[162.16]LNISFPATGC[160.03]QK[162.16]LIEVDDERK[162.16]LR.T	sp|P62753|RS6_HUMAN	sp|P62753|RS6_HUMANtr|A2A3R7|A2A3R7_HUMAN	0.9856	0.0038	7|144	4	3097.81	3096.81	1.00166	2	3866.2	775.21	775.46	0.250416	322.925	-0.543871	seq77781_88min_hf
LNICTSGSATSCEECLLIHPKCAWCSKEDFGSPR	G.n[29.04]LNIC[160.03]TSGSATSC[160.03]EEC[160.03]LLIHPK[156.13]C[160.03]AWC[160.03]SK[156.13]EDFGSPR.S	sp|P18084|ITB5_HUMAN	sp|P18084|ITB5_HUMAN	1	1.39e-06	17|198	5	4056.86	4053.85	3.00356	1	3867.8	811.778	812.378	0.600712	739.449	-1.59729	seq77781_88min_hf
APVEHVVADAGAFLR	M.n[29.04]APVEHVVADAGAFLR.H	sp|Q9ULX3|NOB1_HUMAN	sp|Q9ULX3|NOB1_HUMANtr|H3BUR4|H3BUR4_HUMAN	1	8.31e-06	19|56	3	1578.85	1578.85	-0.000898	2	3868.6	527.291	527.291	-0.000299	-0.567049	-0.567049	seq77781_88min_hf
APVEHVVADAGAFLR	M.n[35.07]APVEHVVADAGAFLR.H	sp|Q9ULX3|NOB1_HUMAN	sp|Q9ULX3|NOB1_HUMANtr|H3BUR4|H3BUR4_HUMAN	0.9989	0.000619	14|56	3	1584.88	1584.88	-0.003495	2	3869.4	529.302	529.301	-0.001165	-2.20102	-2.20102	seq77781_88min_hf
AANVGWNNSTFA	N.n[29.04]AANVGWNNSTFA.-	sp|P14174|MIF_HUMAN	sp|P14174|MIF_HUMAN	0.9354	0.013	5|22	2	1278.6	1278.6	-0.001915	1	3875.4	640.307	640.306	-0.000957	-1.4946	-1.4946	seq77781_88min_hf
GDVCQDCIQMVTDIQTAVR	N.n[29.04]GDVC[160.03]QDC[160.03]IQM[147.04]VTDIQTAVR.T	sp|P07602|SAP_HUMAN	sp|P07602|SAP_HUMANtr|C9JIZ6|C9JIZ6_HUMAN	1	3.84e-14	17|72	3	2252.02	2252.02	-0.002479	1	3876	751.682	751.681	-0.000826333	-1.09931	-1.09931	seq77781_88min_hf
GDVCQDCIQMVTDIQTAVR	N.n[35.07]GDVC[160.03]QDC[160.03]IQM[147.04]VTDIQTAVR.T	sp|P07602|SAP_HUMAN	sp|P07602|SAP_HUMANtr|C9JIZ6|C9JIZ6_HUMAN	0.9999	2.49e-05	9|72	3	2259.05	2258.06	0.996805	1	3877.7	753.692	754.025	0.332268	440.659	-2.8938	seq77781_88min_hf
AAVPSGASTGIYEALELRDNDKTR	R.n[29.04]AAVPSGASTGIYEALELRDNDK[156.13]TR.Y	sp|P06733|ENOA_HUMAN	sp|P06733|ENOA_HUMANtr|K7EM90|K7EM90_HUMANtr|A0A2R8Y879|A0A2R8Y879_HUMANtr|A0A2R8YEM5|A0A2R8YEM5_HUMANtr|A0A2R8Y798|A0A2R8Y798_HUMANtr|A0A2R8YEG5|A0A2R8YEG5_HUMANtr|A0A2R8Y6G6|A0A2R8Y6G6_HUMANtr|K7ERS8|K7ERS8_HUMAN	0.9434	0.000593	9|138	4	2592.35	2589.34	3.01069	2	3879.9	648.342	649.095	0.752672	1159.57	0.245727	seq77781_88min_hf
MKLNISFPATGCQKLIEVDDERKLR	-.n[29.04]MK[156.13]LNISFPATGC[160.03]QK[156.13]LIEVDDERK[156.13]LR.T	sp|P62753|RS6_HUMAN	sp|P62753|RS6_HUMANtr|A2A3R7|A2A3R7_HUMAN	1	3.16e-09	29|144	6	3072.68	3072.68	-0.002107	2	3880.6	513.121	513.121	-0.000351167	-0.684374	-0.684374	seq77781_88min_hf
MKLNISFPATGCQKLIEVDDERKLR	-.n[29.04]MK[156.13]LNISFPATGC[160.03]QK[156.13]LIEVDDERK[156.13]LR.T	sp|P62753|RS6_HUMAN	sp|P62753|RS6_HUMANtr|A2A3R7|A2A3R7_HUMAN	1	3.53e-06	23|144	5	3072.68	3072.68	-0.002447	2	3880.7	615.544	615.543	-0.0004894	-0.79507	-0.79507	seq77781_88min_hf
MKLNISFPATGCQKLIEVDDER	-.n[29.04]M[147.04]K[156.13]LNISFPATGC[160.03]QK[156.13]LIEVDDER.K	sp|P62753|RS6_HUMAN	sp|P62753|RS6_HUMANtr|A2A3R7|A2A3R7_HUMAN	1	3.2e-05	17|126	4	2664.37	2663.37	0.999425	2	3881.9	666.849	667.099	0.249856	374.542	-1.47092	seq77781_88min_hf
VSTSWSPVGAAFNVKPQGSR	R.n[29.04]VSTSWSPVGAAFNVK[156.13]PQGSR.L	sp|Q99797|MIPEP_HUMAN	sp|Q99797|MIPEP_HUMAN	0.9994	0.000333	8|76	3	2130.12	2130.12	-0.000504	2	3885	711.048	711.048	-0.000168333	-0.23674	-0.23674	seq77781_88min_hf
SDVLELTDDNFESR	A.n[35.07]SDVLELTDDNFESR.L	sp|P30101|PDIA3_HUMAN	sp|P30101|PDIA3_HUMANtr|H7BZJ3|H7BZJ3_HUMANtr|F8WBW5|F8WBW5_HUMANtr|F8WBS6|F8WBS6_HUMAN	1	1.53e-11	14|26	2	1672.8	1672.8	-0.00104	1	3889	837.407	837.407	-0.00052	-0.620964	-0.620964	seq77781_88min_hf
SDVLELTDDNFESR	A.n[29.04]SDVLELTDDNFESR.L	sp|P30101|PDIA3_HUMAN	sp|P30101|PDIA3_HUMANtr|H7BZJ3|H7BZJ3_HUMANtr|F8WBW5|F8WBW5_HUMANtr|F8WBS6|F8WBS6_HUMAN	1	3.14e-10	15|26	2	1666.77	1666.77	-0.002406	1	3890.6	834.392	834.39	-0.001203	-1.44177	-1.44177	seq77781_88min_hf
MKPPAACAGDMADAASPCSVVNDLR	-.n[29.04]MK[156.13]PPAAC[160.03]AGDMADAASPC[160.03]SVVNDLR.W	sp|P52888|THOP1_HUMAN	sp|P52888|THOP1_HUMAN	0.9999	3.69e-05	10|96	3	2659.22	2659.22	0.001278	2	3890.6	887.415	887.415	0.000425667	0.47967	0.47967	seq77781_88min_hf
GDVCQDCIQMVTDIQTAVR	N.n[35.07]GDVC[160.03]QDC[160.03]IQM[147.04]VTDIQTAVR.T	sp|P07602|SAP_HUMAN	sp|P07602|SAP_HUMANtr|C9JIZ6|C9JIZ6_HUMAN	1	6.12e-09	12|72	3	2259.1	2258.06	1.04734	1	3891.6	753.692	754.042	0.349114	462.99	19.4468	seq77781_88min_hf
MKPPAACAGDMADAASPCSVVNDLR	-.n[35.07]MK[162.16]PPAAC[160.03]AGDMADAASPC[160.03]SVVNDLR.W	sp|P52888|THOP1_HUMAN	sp|P52888|THOP1_HUMAN	0.952	0.0205	5|96	3	2672.29	2671.29	1.00158	2	3893.8	891.436	891.77	0.33386	374.379	-0.661606	seq77781_88min_hf
SDVLELTDDNFESR	A.n[35.07]SDVLELTDDNFESR.L	sp|P30101|PDIA3_HUMAN	sp|P30101|PDIA3_HUMANtr|H7BZJ3|H7BZJ3_HUMANtr|F8WBW5|F8WBW5_HUMANtr|F8WBS6|F8WBS6_HUMAN	1	1.36e-09	10|26	2	1672.8	1672.8	-0.002724	1	3909.7	837.407	837.406	-0.001362	-1.62645	-1.62645	seq77781_88min_hf
SDVLELTDDNFESR	A.n[29.04]SDVLELTDDNFESR.L	sp|P30101|PDIA3_HUMAN	sp|P30101|PDIA3_HUMANtr|H7BZJ3|H7BZJ3_HUMANtr|F8WBW5|F8WBW5_HUMANtr|F8WBS6|F8WBS6_HUMAN	1	1.46e-07	14|26	2	1667.77	1666.77	1.00016	1	3914.2	834.392	834.892	0.500081	598.977	-1.90923	seq77781_88min_hf
MSTGTFVVSQPLNYR	-.n[29.04]MSTGTFVVSQPLNYR.G	sp|P49189|AL9A1_HUMAN	sp|P49189|AL9A1_HUMAN	0.9868	0.0079	6|56	3	1726.87	1726.87	-0.001042	2	3918.8	576.631	576.631	-0.000347333	-0.60235	-0.60235	seq77781_88min_hf
GEDFNLGDALDSSNSMQTIQKTTTRR	D.n[29.04]GEDFNLGDALDSSNSMQTIQK[156.13]TTTRR.L	sp|P05783|K1C18_HUMAN	sp|P05783|K1C18_HUMAN	0.9382	0.0398	5|150	4	2940.42	2940.42	-0.008087	1	3920	736.113	736.111	-0.00202175	-2.74653	-2.74653	seq77781_88min_hf
AGGPPKALPSTGPHSLRDMPHPLAGSSSEEAVGGDSTPSPDLLMAR	M.n[29.04]AGGPPK[156.13]ALPSTGPHSLRDM[147.04]PHPLAGSSSEEAVGGDSTPSPDLLMAR.S	sp|Q5VWJ9|SNX30_HUMAN	sp|Q5VWJ9|SNX30_HUMAN	0.9995	0.000396	11|270	5	4621.27	4619.27	1.99954	2	3932.9	924.862	925.262	0.399907	432.21	-1.54832	seq77781_88min_hf
MKTILSNQTVDIPENVDITLKGR	-.n[29.04]M[147.04]K[156.13]TILSNQTVDIPENVDITLK[156.13]GR.T	sp|P32969|RL9_HUMAN	sp|P32969|RL9_HUMANtr|E7ESE0|E7ESE0_HUMANtr|D6RAN4|D6RAN4_HUMAN	1	3.38e-07	28|132	4	2684.47	2684.48	-0.0035	2	3940.3	672.127	672.126	-0.000875	-1.30184	-1.30184	seq77781_88min_hf
MKTILSNQTVDIPENVDITLKGR	-.n[29.04]M[147.04]K[156.13]TILSNQTVDIPENVDITLK[156.13]GR.T	sp|P32969|RL9_HUMAN	sp|P32969|RL9_HUMANtr|E7ESE0|E7ESE0_HUMANtr|D6RAN4|D6RAN4_HUMAN	0.9999	6.2e-06	9|88	3	2685.47	2684.48	0.994867	2	3940.8	895.833	896.165	0.331622	370.046	-3.1553	seq77781_88min_hf
SSSLGRELPYDPVDTEGFGEGGDMQER	H.n[29.04]SSSLGRELPYDPVDTEGFGEGGDMQER.F	sp|Q8NC60|NOA1_HUMAN	sp|Q8NC60|NOA1_HUMAN	1	1.34e-08	8|104	3	2956.32	2955.32	1.00512	1	3941.4	986.114	986.449	0.335039	339.642	0.597091	seq77781_88min_hf
MKTILSNQTVDIPENVDITLKGR	-.n[35.07]M[147.04]K[162.16]TILSNQTVDIPENVDITLK[162.16]GR.T	sp|P32969|RL9_HUMAN	sp|P32969|RL9_HUMANtr|E7ESE0|E7ESE0_HUMANtr|D6RAN4|D6RAN4_HUMAN	1	8.12e-07	24|132	4	2703.57	2702.57	0.997547	2	3942.2	676.651	676.9	0.249387	368.425	-2.14323	seq77781_88min_hf
SSSLGRELPYDPVDTEGFGEGGDMQER	H.n[29.04]SSSLGRELPYDPVDTEGFGEGGDMQER.F	sp|Q8NC60|NOA1_HUMAN	sp|Q8NC60|NOA1_HUMAN	0.9993	6.71e-05	5|104	3	2955.32	2955.32	0.000966	1	3952.2	986.114	986.114	0.000322333	0.326872	0.326872	seq77781_88min_hf
GWSQDLFR	M.n[35.07]GWSQDLFR.A	sp|Q8N183|NDUF2_HUMAN	sp|Q8N183|NDUF2_HUMANtr|D6RA56|D6RA56_HUMAN	0.9916	0.000801	10|14	2	1041.54	1041.55	-0.001002	2	3957.6	521.78	521.78	-0.0005005	-0.959217	-0.959217	seq77781_88min_hf
VPPVQVSPLIKLGR	M.n[35.07]VPPVQVSPLIK[162.16]LGR.Y	sp|P56385|ATP5I_HUMAN	sp|P56385|ATP5I_HUMAN	0.9974	0.00157	6|52	3	1570.06	1570.06	-0.002358	2	3964.3	524.361	524.36	-0.000786	-1.49897	-1.49897	seq77781_88min_hf
MRECISIHVGQAGVQIGN	-.n[35.07]MREC[160.03]ISIHVGQAGVQIGN.A	sp|Q71U36|TBA1A_HUMAN	sp|Q71U36|TBA1A_HUMANsp|P68363|TBA1B_HUMANsp|P0DPH8|TBA3D_HUMANsp|Q6PEY2|TBA3E_HUMANsp|Q9BQE3|TBA1C_HUMANsp|P0DPH7|TBA3C_HUMANtr|F8W0F6|F8W0F6_HUMANtr|A0A1W2PQM2|A0A1W2PQM2_HUMANtr|F8VVB9|F8VVB9_HUMANtr|F8VS66|F8VS66_HUMAN	0.9242	0.00811	7|68	3	2003.03	2002.03	1.00255	1	3965.8	668.351	668.685	0.334182	499.761	-0.400288	seq77781_88min_hf
VPPVQVSPLIKLGR	M.n[29.04]VPPVQVSPLIK[156.13]LGR.Y	sp|P56385|ATP5I_HUMAN	sp|P56385|ATP5I_HUMAN	1	5.61e-06	13|52	3	1557.99	1558	-0.00204	2	3969.1	520.34	520.339	-0.00068	-1.30684	-1.30684	seq77781_88min_hf
MRECISIHVGQAGVQIGN	-.n[29.04]MREC[160.03]ISIHVGQAGVQIGN.A	sp|Q71U36|TBA1A_HUMAN	sp|Q71U36|TBA1A_HUMANsp|P68363|TBA1B_HUMANsp|P0DPH8|TBA3D_HUMANsp|Q6PEY2|TBA3E_HUMANsp|Q9BQE3|TBA1C_HUMANsp|P0DPH7|TBA3C_HUMANtr|F8W0F6|F8W0F6_HUMANtr|A0A1W2PQM2|A0A1W2PQM2_HUMANtr|F8VVB9|F8VVB9_HUMANtr|F8VS66|F8VS66_HUMAN	0.9999	8.17e-06	13|68	3	1996	1996	-0.001387	1	3969.4	666.34	666.34	-0.000462333	-0.69384	-0.69384	seq77781_88min_hf
GPGAVSLPR	S.n[29.04]GPGAVSLPR.A	tr|I3L4F8|I3L4F8_HUMAN	tr|I3L4F8|I3L4F8_HUMAN	0.9162	0.0187	7|16	2	880.512	880.513	-0.001085	1	3971.2	441.264	441.263	-0.0005425	-1.22942	-1.22942	seq77781_88min_hf
MRIEKCYFCSGPIYPGHGMMFVR	-.n[29.04]MRIEK[156.13]C[160.03]YFC[160.03]SGPIYPGHGMMFVR.N	sp|Q9UHA3|RLP24_HUMAN	sp|Q9UHA3|RLP24_HUMANtr|H3BPF2|H3BPF2_HUMAN	1	1.86e-05	16|132	5	2891.36	2891.36	-0.000618	2	3971.6	579.279	579.278	-0.0001234	-0.213024	-0.213024	seq77781_88min_hf
AGEEDAGGPERPGDVVNVVFVDR	P.n[29.04]AGEEDAGGPERPGDVVNVVFVDR.S	sp|Q6P4F2|FDX2_HUMAN	sp|Q6P4F2|FDX2_HUMANtr|E7EQL1|E7EQL1_HUMAN	0.9993	0.000267	7|88	3	2412.17	2411.17	1.00183	1	3971.9	804.731	805.065	0.333942	414.802	-0.630591	seq77781_88min_hf
MRIEKCYFCSGPIYPGHGMMFVR	-.n[35.07]MRIEK[162.16]C[160.03]YFC[160.03]SGPIYPGHGMMFVR.N	sp|Q9UHA3|RLP24_HUMAN	sp|Q9UHA3|RLP24_HUMANtr|H3BPF2|H3BPF2_HUMAN	0.9993	0.000209	11|132	5	2904.42	2903.42	1.00355	2	3972.1	581.691	581.892	0.20071	344.926	0.0680539	seq77781_88min_hf
TVRSPDEPLPVVRIPVALQR	L.n[29.04]TVRSPDEPLPVVRIPVALQR.Q	sp|Q9NUL7|DDX28_HUMAN	sp|Q9NUL7|DDX28_HUMAN	1	5e-06	17|114	4	2270.33	2269.33	1.00152	1	3973.1	568.339	568.589	0.250381	440.355	-0.802864	seq77781_88min_hf
AAMADTFLEHMCR	H.n[29.04]AAMADTFLEHMC[160.03]R.L	sp|P14618|KPYM_HUMAN	sp|P14618|KPYM_HUMANtr|H3BR70|H3BR70_HUMANtr|H3BT25|H3BT25_HUMANtr|H3BUW1|H3BUW1_HUMANtr|H3BU13|H3BU13_HUMANtr|H3BTJ2|H3BTJ2_HUMANtr|H3BN34|H3BN34_HUMANtr|B4DNK4|B4DNK4_HUMANtr|H3BTN5|H3BTN5_HUMANtr|H3BQ34|H3BQ34_HUMANtr|H3BQZ3|H3BQZ3_HUMAN	0.9981	0.0011	6|48	3	1579.69	1579.69	-0.002136	1	3979	527.572	527.571	-0.000712	-1.34958	-1.34958	seq77781_88min_hf
GVTHTVPIYEGYALPHAILR	D.n[29.04]GVTHTVPIYEGYALPHAILR.L	sp|P60709|ACTB_HUMAN	sp|P60709|ACTB_HUMANsp|P63261|ACTG_HUMANtr|I3L4N8|I3L4N8_HUMANtr|I3L1U9|I3L1U9_HUMANtr|I3L3I0|I3L3I0_HUMANtr|A0A2R8Y793|A0A2R8Y793_HUMANtr|A0A2R8YEA7|A0A2R8YEA7_HUMAN	1	6.61e-08	16|114	4	2236.22	2234.22	2.00241	1	3984.6	559.563	560.063	0.500602	893.83	-1.91675	seq77781_88min_hf
VPPVQVSPLIKLGR	M.n[35.07]VPPVQVSPLIK[162.16]LGR.Y	sp|P56385|ATP5I_HUMAN	sp|P56385|ATP5I_HUMAN	0.9901	0.00596	8|52	3	1570.06	1570.06	-0.002782	2	3985.6	524.361	524.36	-0.000927333	-1.76851	-1.76851	seq77781_88min_hf
STFQQMWISKQEYDESGPSIVHR	L.n[35.07]STFQQMWISK[162.16]QEYDESGPSIVHR.K	sp|P0CG38|POTEI_HUMAN	sp|P0CG38|POTEI_HUMANsp|P0CG39|POTEJ_HUMANsp|Q6S8J3|POTEE_HUMANsp|A5A3E0|POTEF_HUMANsp|P60709|ACTB_HUMANsp|Q9BYX7|ACTBM_HUMANsp|P63261|ACTG_HUMANtr|A0A2R8YFE2|A0A2R8YFE2_HUMAN	0.9977	0.00166	17|132	4	2821.42	2820.42	1.00017	1	3987.3	706.112	706.362	0.250042	353.985	-1.12655	seq77781_88min_hf
STFQQMWISKQEYDESGPSIVHR	L.n[29.04]STFQQMWISK[156.13]QEYDESGPSIVHR.K	sp|P0CG38|POTEI_HUMAN	sp|P0CG38|POTEI_HUMANsp|P0CG39|POTEJ_HUMANsp|Q6S8J3|POTEE_HUMANsp|A5A3E0|POTEF_HUMANsp|P60709|ACTB_HUMANsp|Q9BYX7|ACTBM_HUMANsp|P63261|ACTG_HUMANtr|A0A2R8YFE2|A0A2R8YFE2_HUMAN	1	1.62e-09	22|132	4	2809.35	2808.35	1.00057	1	3987.4	703.096	703.346	0.250142	355.646	-0.988845	seq77781_88min_hf
TKIKADPDGPEAQAEACSGERTYQELLVNQNPIAQPLASR	M.n[29.04]TK[156.13]IK[156.13]ADPDGPEAQAEAC[160.03]SGERTYQELLVNQNPIAQPLASR.R	sp|Q9NX24|NHP2_HUMAN	sp|Q9NX24|NHP2_HUMANtr|J3QSY4|J3QSY4_HUMANtr|D6RC52|D6RC52_HUMANtr|D6RCB9|D6RCB9_HUMAN	0.9868	0.00144	8|234	5	4452.27	4449.26	3.0097	2	3988.3	890.859	891.461	0.60194	675.228	-0.0787471	seq77781_88min_hf
GVTHTVPIYEGYALPHAILR	D.n[35.07]GVTHTVPIYEGYALPHAILR.L	sp|P60709|ACTB_HUMAN	sp|P60709|ACTB_HUMANsp|P63261|ACTG_HUMANtr|I3L4N8|I3L4N8_HUMANtr|I3L1U9|I3L1U9_HUMANtr|I3L3I0|I3L3I0_HUMANtr|A0A2R8Y793|A0A2R8Y793_HUMANtr|A0A2R8YEA7|A0A2R8YEA7_HUMAN	0.9082	0.0583	7|114	4	2240.25	2240.25	-0.003288	1	3988.7	561.071	561.07	-0.000822	-1.46506	-1.46506	seq77781_88min_hf
VPPVQVSPLIKLGR	M.n[29.04]VPPVQVSPLIK[156.13]LGR.Y	sp|P56385|ATP5I_HUMAN	sp|P56385|ATP5I_HUMAN	0.9999	2.74e-05	11|52	3	1558	1558	-0.001688	2	3989.4	520.34	520.339	-0.000562667	-1.08135	-1.08135	seq77781_88min_hf
TKIKADPDGPEAQAEACSGERTYQELLVNQNPIAQPLASR	M.n[35.07]TK[162.16]IK[162.16]ADPDGPEAQAEAC[160.03]SGERTYQELLVNQNPIAQPLASR.R	sp|Q9NX24|NHP2_HUMAN	sp|Q9NX24|NHP2_HUMANtr|J3QSY4|J3QSY4_HUMANtr|D6RC52|D6RC52_HUMANtr|D6RCB9|D6RCB9_HUMAN	0.9902	0.00387	6|234	5	4469.36	4467.36	2.00562	2	3990.2	894.478	894.879	0.401124	448.243	-0.24182	seq77781_88min_hf
ARFEELNADLFR	R.n[29.04]ARFEELNADLFR.G	sp|P54652|HSP72_HUMAN	sp|P54652|HSP72_HUMANsp|P11142|HSP7C_HUMANtr|E9PNE6|E9PNE6_HUMANtr|E9PKE3|E9PKE3_HUMANtr|E9PN89|E9PN89_HUMANtr|A8K7Q2|A8K7Q2_HUMAN	0.9968	0.000529	11|44	3	1507.78	1507.78	-0.003251	2	3990.8	503.6	503.599	-0.00108367	-2.15184	-2.15184	seq77781_88min_hf
TTIAGVVYKDGIVLGADTR	G.n[35.07]TTIAGVVYK[162.16]DGIVLGADTR.A	sp|Q99436|PSB7_HUMAN	sp|Q99436|PSB7_HUMANtr|Q5TBG5|Q5TBG5_HUMAN	0.9938	0.00288	8|72	3	2017.19	2016.19	1.00115	1	4000.5	673.07	673.404	0.333718	495.568	-1.08751	seq77781_88min_hf
TTIAGVVYKDGIVLGADTR	G.n[29.04]TTIAGVVYK[156.13]DGIVLGADTR.A	sp|Q99436|PSB7_HUMAN	sp|Q99436|PSB7_HUMANtr|Q5TBG5|Q5TBG5_HUMAN	1	4.86e-11	19|72	3	2004.13	2004.13	0.00093	1	4004.9	669.049	669.049	0.00031	0.463344	0.463344	seq77781_88min_hf
VAPEEHPILLTEAPLNPKANR	R.n[29.04]VAPEEHPILLTEAPLNPK[156.13]ANR.E	sp|P0CG38|POTEI_HUMAN	sp|P0CG38|POTEI_HUMANsp|P0CG39|POTEJ_HUMANsp|Q6S8J3|POTEE_HUMANsp|Q9BYX7|ACTBM_HUMAN	0.9067	0.00108	16|120	4	2364.29	2364.32	-0.023859	2	4006.2	592.086	592.08	-0.00596475	-10.0742	-10.0742	seq77781_88min_hf
PPKFDPNEIKVVYLR	M.n[29.04]PPK[156.13]FDPNEIK[156.13]VVYLR.C	sp|P30050|RL12_HUMAN	sp|P30050|RL12_HUMAN	1	6.66e-06	23|84	4	1898.1	1898.1	-0.000551	2	4012.3	475.533	475.533	-0.000138	-0.290201	-0.290201	seq77781_88min_hf
TRAAVEEGIVLGGGCALLR	A.n[29.04]TRAAVEEGIVLGGGC[160.03]ALLR.C	sp|P10809|CH60_HUMAN	sp|P10809|CH60_HUMAN	0.9898	0.00173	11|72	3	1969.08	1969.08	-0.00126	1	4012.8	657.367	657.366	-0.00042	-0.638913	-0.638913	seq77781_88min_hf
HSLLPVDDAINGLSEEQR	A.n[29.04]HSLLPVDDAINGLSEEQR.Q	sp|P26440|IVD_HUMAN	sp|P26440|IVD_HUMANtr|A0A0A0MT83|A0A0A0MT83_HUMANtr|A0A087WVD3|A0A087WVD3_HUMAN	1	8.12e-06	12|68	3	2021.02	2020.02	1.00019	1	4014.3	674.348	674.682	0.333398	494.156	-1.55975	seq77781_88min_hf
MIIYRDLISHDEM	-.n[29.04]MIIYRDLISHDEM.F	sp|P13693|TCTP_HUMAN	sp|P13693|TCTP_HUMANtr|Q5W0H4|Q5W0H4_HUMANtr|A0A0B4J2C3|A0A0B4J2C3_HUMAN	0.9738	0.00455	11|48	3	1662.81	1662.81	-0.000552	1	4019.2	555.278	555.277	-0.000184	-0.331366	-0.331366	seq77781_88min_hf
VPPVQVSPLIKLGR	M.n[29.04]VPPVQVSPLIK[156.13]LGR.Y	sp|P56385|ATP5I_HUMAN	sp|P56385|ATP5I_HUMAN	0.9992	0.000438	9|52	3	1558	1558	0.000117	2	4019.4	520.34	520.34	3.9e-05	0.074951	0.074951	seq77781_88min_hf
SLLEPRDPVASSLSPYFGTKTR	C.n[29.04]SLLEPRDPVASSLSPYFGTK[156.13]TR.Y	sp|Q9UNW1|MINP1_HUMAN	sp|Q9UNW1|MINP1_HUMAN	0.95	0.016	11|126	4	2476.33	2476.33	-0.003192	1	4019.5	620.09	620.09	-0.00079775	-1.28651	-1.28651	seq77781_88min_hf
TTLEHSDCAFMVDNEAIYDICRR	H.n[29.04]TTLEHSDC[160.03]AFMVDNEAIYDIC[160.03]RR.N	sp|Q71U36|TBA1A_HUMAN	sp|Q71U36|TBA1A_HUMANsp|P68363|TBA1B_HUMANsp|P0DPH8|TBA3D_HUMANsp|Q9NY65|TBA8_HUMANsp|P68366|TBA4A_HUMANsp|Q6PEY2|TBA3E_HUMANsp|Q9BQE3|TBA1C_HUMANsp|P0DPH7|TBA3C_HUMANtr|C9J2C0|C9J2C0_HUMANtr|C9JDS9|C9JDS9_HUMANtr|F8VVB9|F8VVB9_HUMANtr|F5H5D3|F5H5D3_HUMANtr|F8VQQ4|F8VQQ4_HUMAN	1	7.33e-06	10|132	4	2844.27	2843.27	1.00423	1	4026.1	711.824	712.075	0.251059	352.573	0.310712	seq77781_88min_hf
LPKSWDWRNVDGVNYASITR	D.n[29.04]LPK[156.13]SWDWRNVDGVNYASITR.N	sp|Q9UBR2|CATZ_HUMAN	sp|Q9UBR2|CATZ_HUMAN	1	1.67e-05	14|114	4	2432.26	2432.26	-0.000357	1	4027.6	609.072	609.072	-8.925e-05	-0.146534	-0.146534	seq77781_88min_hf
SDVLELTDDNFESR	A.n[29.04]SDVLELTDDNFESR.L	sp|P30101|PDIA3_HUMAN	sp|P30101|PDIA3_HUMANtr|H7BZJ3|H7BZJ3_HUMANtr|F8WBW5|F8WBW5_HUMANtr|F8WBS6|F8WBS6_HUMAN	0.9994	0.000318	16|52	3	1666.77	1666.77	-0.001036	1	4027.7	556.597	556.596	-0.000345333	-0.620438	-0.620438	seq77781_88min_hf
LPKSWDWRNVDGVNYASITR	D.n[35.07]LPK[162.16]SWDWRNVDGVNYASITR.N	sp|Q9UBR2|CATZ_HUMAN	sp|Q9UBR2|CATZ_HUMAN	0.9952	0.000161	11|114	4	2445.32	2444.32	0.992885	1	4028.4	612.088	612.336	0.248221	405.367	-4.27257	seq77781_88min_hf
SDVLELTDDNFESR	A.n[29.04]SDVLELTDDNFESR.L	sp|P30101|PDIA3_HUMAN	sp|P30101|PDIA3_HUMANtr|H7BZJ3|H7BZJ3_HUMANtr|F8WBW5|F8WBW5_HUMANtr|F8WBS6|F8WBS6_HUMAN	1	8.83e-11	20|26	2	1666.77	1666.77	-0.001871	1	4031	834.392	834.391	-0.0009355	-1.12118	-1.12118	seq77781_88min_hf
SDVLELTDDNFESR	A.n[35.07]SDVLELTDDNFESR.L	sp|P30101|PDIA3_HUMAN	sp|P30101|PDIA3_HUMANtr|H7BZJ3|H7BZJ3_HUMANtr|F8WBW5|F8WBW5_HUMANtr|F8WBS6|F8WBS6_HUMAN	1	1.45e-08	15|52	3	1672.8	1672.8	-0.002229	1	4031.3	558.607	558.607	-0.000743	-1.3301	-1.3301	seq77781_88min_hf
SDVLELTDDNFESR	A.n[35.07]SDVLELTDDNFESR.L	sp|P30101|PDIA3_HUMAN	sp|P30101|PDIA3_HUMANtr|H7BZJ3|H7BZJ3_HUMANtr|F8WBW5|F8WBW5_HUMANtr|F8WBS6|F8WBS6_HUMAN	1	3.94e-12	18|26	2	1672.8	1672.8	-0.002573	1	4035.5	837.407	837.406	-0.0012865	-1.53629	-1.53629	seq77781_88min_hf
DDLVTVKTPAFAESVTEGDVR	K.n[35.07]DDLVTVK[162.16]TPAFAESVTEGDVR.W	sp|P36957|ODO2_HUMAN	sp|P36957|ODO2_HUMANtr|H0YJF9|H0YJF9_HUMANtr|G3V5M3|G3V5M3_HUMANtr|Q86SW4|Q86SW4_HUMANtr|G3V3F0|G3V3F0_HUMAN	1	1.91e-13	17|80	3	2316.25	2316.25	-0.00029	1	4041.2	773.09	773.09	-9.66667e-05	-0.125039	-0.125039	seq77781_88min_hf
APKFPDSVEELRAAGNESFRNGQYAEASALYGR	M.n[29.04]APK[156.13]FPDSVEELRAAGNESFRNGQYAEASALYGR.A	sp|Q15785|TOM34_HUMAN	sp|Q15785|TOM34_HUMAN	0.9743	0.000827	10|192	5	3657.79	3655.8	1.98823	2	4043.3	732.168	732.565	0.397647	542.814	-5.04173	seq77781_88min_hf
MVPPVQVSPLIKLGR	-.n[29.04]M[147.04]VPPVQVSPLIK[156.13]LGR.Y	sp|P56385|ATP5I_HUMAN	sp|P56385|ATP5I_HUMAN	1	8.04e-06	12|56	3	1705.03	1705.03	-0.001348	2	4046.6	569.351	569.351	-0.000449333	-0.789203	-0.789203	seq77781_88min_hf
DDLVTVKTPAFAESVTEGDVR	K.n[29.04]DDLVTVK[156.13]TPAFAESVTEGDVR.W	sp|P36957|ODO2_HUMAN	sp|P36957|ODO2_HUMANtr|H0YJF9|H0YJF9_HUMANtr|G3V5M3|G3V5M3_HUMANtr|Q86SW4|Q86SW4_HUMANtr|G3V3F0|G3V3F0_HUMAN	1	4.28e-22	33|80	3	2304.18	2304.18	-0.001406	1	4049.2	769.069	769.068	-0.000468667	-0.609395	-0.609395	seq77781_88min_hf
SDVLELTDDNFESR	A.n[29.04]SDVLELTDDNFESR.L	sp|P30101|PDIA3_HUMAN	sp|P30101|PDIA3_HUMANtr|H7BZJ3|H7BZJ3_HUMANtr|F8WBW5|F8WBW5_HUMANtr|F8WBS6|F8WBS6_HUMAN	1	1.79e-10	18|26	2	1666.77	1666.77	-0.000889	1	4051.3	834.392	834.391	-0.0004445	-0.532724	-0.532724	seq77781_88min_hf
MEPEQMLEGQTQVAENPHSEYGLTDNVER	-.n[29.04]M[147.04]EPEQM[147.04]LEGQTQVAENPHSEYGLTDNVER.L	sp|Q9C005|DPY30_HUMAN	sp|Q9C005|DPY30_HUMAN	0.9999	1.58e-05	6|112	3	3390.49	3390.5	-0.01188	2	4051.5	1131.17	1131.17	-0.00396	-3.5008	-3.5008	seq77781_88min_hf
MFEIKKICCIGAGYVGGPTCSVIAH	-.n[29.04]MFEIK[156.13]KIC[160.03]C[160.03]IGAGYVGGPTC[160.03]SVIAH.M	sp|O60701|UGDH_HUMAN	sp|O60701|UGDH_HUMANtr|E7ER83|E7ER83_HUMANtr|E7EV97|E7EV97_HUMANtr|D6RHF4|D6RHF4_HUMANtr|E7ER95|E7ER95_HUMANtr|E7ETF4|E7ETF4_HUMANtr|E9PBD2|E9PBD2_HUMAN	0.9994	5.88e-05	11|144	4	2852.43	2851.43	1.00661	1	4054	713.864	714.115	0.251653	352.399	1.14267	seq77781_88min_hf
MVPPVQVSPLIKLGR	-.n[35.07]M[147.04]VPPVQVSPLIK[162.16]LGR.Y	sp|P56385|ATP5I_HUMAN	sp|P56385|ATP5I_HUMAN	0.9992	0.000412	9|56	3	1717.1	1717.1	0.00016	2	4055.2	573.373	573.373	5.33333e-05	0.0930169	0.0930169	seq77781_88min_hf
SDVLELTDDNFESR	A.n[35.07]SDVLELTDDNFESR.L	sp|P30101|PDIA3_HUMAN	sp|P30101|PDIA3_HUMANtr|H7BZJ3|H7BZJ3_HUMANtr|F8WBW5|F8WBW5_HUMANtr|F8WBS6|F8WBS6_HUMAN	1	6.81e-11	16|26	2	1672.8	1672.8	0.000527	1	4055.9	837.407	837.408	0.0002635	0.314662	0.314662	seq77781_88min_hf
KSTYSPLPDDYNCNVELALTSDGR	H.n[35.07]K[162.16]STYSPLPDDYNC[160.03]NVELALTSDGR.T	sp|Q9Y6G3|RM42_HUMAN	sp|Q9Y6G3|RM42_HUMANtr|S4R360|S4R360_HUMANtr|J3KPP0|J3KPP0_HUMANtr|S4R2Z7|S4R2Z7_HUMAN	1	4.41e-09	8|92	3	2783.38	2782.38	0.999778	1	4057.9	928.466	928.799	0.333259	358.807	-1.28194	seq77781_88min_hf
KSTYSPLPDDYNCNVELALTSDGR	H.n[29.04]K[156.13]STYSPLPDDYNC[160.03]NVELALTSDGR.T	sp|Q9Y6G3|RM42_HUMAN	sp|Q9Y6G3|RM42_HUMANtr|S4R360|S4R360_HUMANtr|J3KPP0|J3KPP0_HUMANtr|S4R2Z7|S4R2Z7_HUMAN	1	2.43e-14	17|92	3	2770.31	2770.31	0.002232	1	4058.1	924.445	924.445	0.000744	0.804807	0.804807	seq77781_88min_hf
MVPPVQVSPLIKLGR	-.n[29.04]M[147.04]VPPVQVSPLIK[156.13]LGR.Y	sp|P56385|ATP5I_HUMAN	sp|P56385|ATP5I_HUMAN	1	1.86e-08	12|56	3	1705.03	1705.03	-7.7e-05	2	4067	569.351	569.351	-2.56667e-05	-0.0450805	-0.0450805	seq77781_88min_hf
TSSMAGELRPASLVVLPR	N.n[29.04]TSSMAGELRPASLVVLPR.S	sp|Q7Z3D6|GLUCM_HUMAN	sp|Q7Z3D6|GLUCM_HUMANtr|E5RIL4|E5RIL4_HUMANtr|H0YB09|H0YB09_HUMANtr|E5RFT5|E5RFT5_HUMANtr|E5RJ62|E5RJ62_HUMANtr|E5RK56|E5RK56_HUMANtr|E5RGP9|E5RGP9_HUMANtr|E5RJD1|E5RJD1_HUMANtr|A0A0C4DGD4|A0A0C4DGD4_HUMANtr|E5RFZ6|E5RFZ6_HUMANtr|E5RHG2|E5RHG2_HUMANtr|A0A0C4DGD8|A0A0C4DGD8_HUMANtr|E5RIU5|E5RIU5_HUMANtr|E5RGN8|E5RGN8_HUMANtr|E5RJ87|E5RJ87_HUMAN	0.9992	0.0004	11|68	3	1911.06	1911.06	0.000188	1	4069	638.028	638.028	6.26667e-05	0.0982193	0.0982193	seq77781_88min_hf
SDVLELTDDNFESR	A.n[29.04]SDVLELTDDNFESR.L	sp|P30101|PDIA3_HUMAN	sp|P30101|PDIA3_HUMANtr|H7BZJ3|H7BZJ3_HUMANtr|F8WBW5|F8WBW5_HUMANtr|F8WBS6|F8WBS6_HUMAN	1	9.58e-10	13|26	2	1666.77	1666.77	-0.000324	1	4071.4	834.392	834.391	-0.000162	-0.194153	-0.194153	seq77781_88min_hf
QETNHSQVPMLCSTGCGFYGNPR	A.n[29.04]QETNHSQVPM[147.04]LC[160.03]STGC[160.03]GFYGNPR.T	sp|Q6FIF0|ZFAN6_HUMAN	sp|Q6FIF0|ZFAN6_HUMANtr|H0YK54|H0YK54_HUMANtr|H0YME2|H0YME2_HUMANtr|H3BMJ5|H3BMJ5_HUMANtr|H0YMR5|H0YMR5_HUMANtr|H3BM82|H3BM82_HUMANtr|H3BP46|H3BP46_HUMANtr|H0YK21|H0YK21_HUMANtr|H0YLR2|H0YLR2_HUMANtr|H3BT16|H3BT16_HUMAN	0.9231	0.000452	6|88	3	2685.15	2683.16	1.99311	1	4072.6	895.393	896.058	0.664371	741.438	-5.05436	seq77781_88min_hf
TAEILELAGNAAR	L.n[29.04]TAEILELAGNAAR.D	sp|Q93077|H2A1C_HUMAN	sp|Q93077|H2A1C_HUMANsp|P0C0S8|H2A1_HUMANsp|Q8IUE6|H2A2B_HUMANsp|Q99878|H2A1J_HUMANsp|Q9BTM1|H2AJ_HUMANsp|Q6FI13|H2A2A_HUMANsp|P20671|H2A1D_HUMANsp|P16104|H2AX_HUMANsp|Q7L7L0|H2A3_HUMANsp|Q16777|H2A2C_HUMANsp|O75367|H2AY_HUMANsp|P04908|H2A1B_HUMANsp|Q96KK5|H2A1H_HUMANtr|D6RCF2|D6RCF2_HUMANtr|H0YFX9|H0YFX9_HUMANtr|A0A0U1RR32|A0A0U1RR32_HUMANtr|A0A0U1RRH7|A0A0U1RRH7_HUMAN	0.9671	0.00171	12|24	2	1355.74	1355.74	0.000855	1	4073.6	678.878	678.878	0.0004275	0.629715	0.629715	seq77781_88min_hf
TAEILELAGNAAR	L.n[35.07]TAEILELAGNAAR.D	sp|Q93077|H2A1C_HUMAN	sp|Q93077|H2A1C_HUMANsp|P0C0S8|H2A1_HUMANsp|Q8IUE6|H2A2B_HUMANsp|Q99878|H2A1J_HUMANsp|Q9BTM1|H2AJ_HUMANsp|Q6FI13|H2A2A_HUMANsp|P20671|H2A1D_HUMANsp|P16104|H2AX_HUMANsp|Q7L7L0|H2A3_HUMANsp|Q16777|H2A2C_HUMANsp|O75367|H2AY_HUMANsp|P04908|H2A1B_HUMANsp|Q96KK5|H2A1H_HUMANtr|D6RCF2|D6RCF2_HUMANtr|H0YFX9|H0YFX9_HUMANtr|A0A0U1RR32|A0A0U1RR32_HUMANtr|A0A0U1RRH7|A0A0U1RRH7_HUMAN	0.9891	0.000367	10|24	2	1361.77	1361.77	0.000866	1	4077.5	681.894	681.894	0.000433	0.634996	0.634996	seq77781_88min_hf
GLETEKADVQLF	M.n[29.04]GLETEK[156.13]ADVQLF.M	sp|P51636|CAV2_HUMAN	sp|P51636|CAV2_HUMANtr|E9PCT3|E9PCT3_HUMAN	0.9931	0.000539	7|22	2	1404.75	1404.75	4.9e-05	1	4077.8	703.382	703.382	2.45e-05	0.0348317	0.0348317	seq77781_88min_hf
KSTYSPLPDDYNCNVELALTSDGR	H.n[29.04]K[156.13]STYSPLPDDYNC[160.03]NVELALTSDGR.T	sp|Q9Y6G3|RM42_HUMAN	sp|Q9Y6G3|RM42_HUMANtr|S4R360|S4R360_HUMANtr|J3KPP0|J3KPP0_HUMANtr|S4R2Z7|S4R2Z7_HUMAN	0.9502	0.00591	8|92	3	2772.32	2770.31	2.00421	1	4078.6	924.445	925.113	0.668069	722.149	-0.897909	seq77781_88min_hf
RLLVVYPWTQR	G.n[29.04]RLLVVYPWTQR.F	sp|P68871|HBB_HUMAN	sp|P68871|HBB_HUMANsp|P69891|HBG1_HUMANsp|P69892|HBG2_HUMANsp|P02100|HBE_HUMANsp|P02042|HBD_HUMANtr|F8W6P5|F8W6P5_HUMANtr|A8MUF7|A8MUF7_HUMANtr|E9PFT6|E9PFT6_HUMANtr|A0A2R8Y7R2|A0A2R8Y7R2_HUMANtr|A0A2R8Y7X9|A0A2R8Y7X9_HUMANtr|E9PEW8|E9PEW8_HUMANsp|HBB_HUMAN|	0.9969	0.0015	7|40	3	1458.85	1457.85	1.00161	1	4078.7	486.958	487.291	0.333871	685.156	-1.18888	seq77781_88min_hf
TSSMAGELRPASLVVLPR	N.n[35.07]TSSMAGELRPASLVVLPR.S	sp|Q7Z3D6|GLUCM_HUMAN	sp|Q7Z3D6|GLUCM_HUMANtr|E5RIL4|E5RIL4_HUMANtr|H0YB09|H0YB09_HUMANtr|E5RFT5|E5RFT5_HUMANtr|E5RJ62|E5RJ62_HUMANtr|E5RK56|E5RK56_HUMANtr|E5RGP9|E5RGP9_HUMANtr|E5RJD1|E5RJD1_HUMANtr|A0A0C4DGD4|A0A0C4DGD4_HUMANtr|E5RFZ6|E5RFZ6_HUMANtr|E5RHG2|E5RHG2_HUMANtr|A0A0C4DGD8|A0A0C4DGD8_HUMANtr|E5RIU5|E5RIU5_HUMANtr|E5RGN8|E5RGN8_HUMANtr|E5RJ87|E5RJ87_HUMAN	0.9996	0.000212	10|68	3	1917.09	1917.09	-0.002204	1	4079.9	640.038	640.038	-0.000734667	-1.14785	-1.14785	seq77781_88min_hf
TAEILELAGNAAR	L.n[29.04]TAEILELAGNAAR.D	sp|Q93077|H2A1C_HUMAN	sp|Q93077|H2A1C_HUMANsp|P0C0S8|H2A1_HUMANsp|Q8IUE6|H2A2B_HUMANsp|Q99878|H2A1J_HUMANsp|Q9BTM1|H2AJ_HUMANsp|Q6FI13|H2A2A_HUMANsp|P20671|H2A1D_HUMANsp|P16104|H2AX_HUMANsp|Q7L7L0|H2A3_HUMANsp|Q16777|H2A2C_HUMANsp|O75367|H2AY_HUMANsp|P04908|H2A1B_HUMANsp|Q96KK5|H2A1H_HUMANtr|D6RCF2|D6RCF2_HUMANtr|H0YFX9|H0YFX9_HUMANtr|A0A0U1RR32|A0A0U1RR32_HUMANtr|A0A0U1RRH7|A0A0U1RRH7_HUMAN	1	1.36e-05	10|48	3	1355.74	1355.74	-0.002218	1	4083.1	452.921	452.92	-0.000739333	-1.63237	-1.63237	seq77781_88min_hf
APKFPDSVEELRAAGNESFRNGQYAEASALYGR	M.n[29.04]APK[156.13]FPDSVEELRAAGNESFRNGQYAEASALYGR.A	sp|Q15785|TOM34_HUMAN	sp|Q15785|TOM34_HUMAN	1	1.68e-05	17|192	5	3657.8	3655.8	2.00075	2	4083.3	732.168	732.568	0.400149	546.228	-1.62579	seq77781_88min_hf
MIGGLFIYNHKGEVLISR	-.n[29.04]MIGGLFIYNHK[156.13]GEVLISR.V	sp|Q96CW1|AP2M1_HUMAN	sp|Q96CW1|AP2M1_HUMANtr|C9JTK4|C9JTK4_HUMANtr|C9JPV8|C9JPV8_HUMANtr|C9JGT8|C9JGT8_HUMANtr|A0A087WY71|A0A087WY71_HUMANtr|C9JJ47|C9JJ47_HUMANtr|C9JJD3|C9JJD3_HUMANtr|E9PFW3|E9PFW3_HUMAN	1	4e-05	13|102	4	2103.17	2102.17	0.999549	2	4083.7	526.55	526.8	0.249887	474.349	-1.80382	seq77781_88min_hf
APKFPDSVEELRAAGNESFRNGQYAEASALYGR	M.n[35.07]APK[162.16]FPDSVEELRAAGNESFRNGQYAEASALYGR.A	sp|Q15785|TOM34_HUMAN	sp|Q15785|TOM34_HUMAN	0.9999	6.35e-05	15|192	5	3668.86	3667.87	0.997597	2	4085.3	734.58	734.78	0.199519	271.536	-1.56591	seq77781_88min_hf
MFLQYYLNEQGDRVYTLKKFDPMGQQTCSAHPAR	-.n[29.04]M[147.04]FLQYYLNEQGDRVYTLK[156.13]KFDPMGQQTC[160.03]SAHPAR.F	sp|Q9NPE3|NOP10_HUMAN	sp|Q9NPE3|NOP10_HUMAN	0.9999	0.000173	12|198	6	4193.03	4192.03	1.00061	2	4085.4	699.679	699.846	0.166768	238.293	-0.652762	seq77781_88min_hf
SPGLSYSLGSSFGSGAGSSSFSR	T.n[29.04]SPGLSYSLGSSFGSGAGSSSFSR.T	sp|P05787|K2C8_HUMAN	sp|P05787|K2C8_HUMAN	1	3.56e-10	17|88	3	2210.02	2209.03	0.994535	1	4087.1	737.35	737.682	0.331512	449.397	-3.9832	seq77781_88min_hf
MFLQYYLNEQGDRVYTLKKFDPMGQQTCSAHPAR	-.n[29.04]M[147.04]FLQYYLNEQGDRVYTLK[156.13]KFDPMGQQTC[160.03]SAHPAR.F	sp|Q9NPE3|NOP10_HUMAN	sp|Q9NPE3|NOP10_HUMAN	0.9993	0.000497	8|198	5	4194.03	4192.03	2.00081	2	4087.4	839.414	839.814	0.400161	476.488	-1.40388	seq77781_88min_hf
SPGLSYSLGSSFGSGAGSSSFSR	T.n[35.07]SPGLSYSLGSSFGSGAGSSSFSR.T	sp|P05787|K2C8_HUMAN	sp|P05787|K2C8_HUMAN	1	3.8e-08	13|88	3	2215.06	2215.06	-0.004079	1	4088.8	739.361	739.359	-0.00135967	-1.83898	-1.83898	seq77781_88min_hf
APKFPDSVEELRAAGNESFRNGQYAEASALYGR	M.n[29.04]APK[156.13]FPDSVEELRAAGNESFRNGQYAEASALYGR.A	sp|Q15785|TOM34_HUMAN	sp|Q15785|TOM34_HUMAN	0.9785	0.00601	6|192	4	3656.8	3655.8	1.00051	2	4089.6	914.958	915.208	0.250128	273.302	-0.774687	seq77781_88min_hf
MKPLVVFVLGGPGAGKGTQCAR	-.n[29.04]MK[156.13]PLVVFVLGGPGAGK[156.13]GTQC[160.03]AR.L	sp|P30085|KCY_HUMAN	sp|P30085|KCY_HUMANtr|Q5T0D2|Q5T0D2_HUMANtr|E9PJD2|E9PJD2_HUMAN	0.9964	0.00275	17|126	4	2327.3	2326.3	0.999712	2	4091.1	582.583	582.833	0.249928	428.816	-1.56048	seq77781_88min_hf
TSPGLSYSLGSSFGSGAGSSSFSR	L.n[29.04]TSPGLSYSLGSSFGSGAGSSSFSR.T	sp|P05787|K2C8_HUMAN	sp|P05787|K2C8_HUMAN	1	8.02e-10	17|92	3	2311.07	2310.08	0.994891	1	4094.4	771.033	771.364	0.33163	429.927	-3.65543	seq77781_88min_hf
GCKVLLNIGQQMLR	M.n[35.07]GC[160.03]K[162.16]VLLNIGQQMLR.R	sp|P30825|CTR1_HUMAN	sp|P30825|CTR1_HUMANtr|Q5JR49|Q5JR49_HUMAN	0.9999	4.89e-05	11|52	3	1697.01	1697.01	-0.004524	2	4095.7	566.678	566.676	-0.001508	-2.66113	-2.66113	seq77781_88min_hf
ASEAIKGAVVGIDLGTTNSCVAVMEGKQAKVLENAEGAR	Y.n[29.04]ASEAIK[156.13]GAVVGIDLGTTNSC[160.03]VAVMEGK[156.13]QAK[156.13]VLENAEGAR.T	sp|P38646|GRP75_HUMAN	sp|P38646|GRP75_HUMAN	0.9792	0.00414	8|228	5	4056.13	4055.14	0.989888	1	4096.1	812.035	812.233	0.197978	243.745	-3.31481	seq77781_88min_hf
GCKVLLNIGQQMLR	M.n[29.04]GC[160.03]K[156.13]VLLNIGQQMLR.R	sp|P30825|CTR1_HUMAN	sp|P30825|CTR1_HUMANtr|Q5JR49|Q5JR49_HUMAN	0.9357	0.0389	14|52	3	1684.95	1684.95	-0.002903	2	4096.9	562.657	562.656	-0.000967667	-1.71982	-1.71982	seq77781_88min_hf
MKPLVVFVLGGPGAGKGTQCAR	-.n[35.07]MK[162.16]PLVVFVLGGPGAGK[162.16]GTQC[160.03]AR.L	sp|P30085|KCY_HUMAN	sp|P30085|KCY_HUMANtr|Q5T0D2|Q5T0D2_HUMANtr|E9PJD2|E9PJD2_HUMAN	1	7.17e-13	22|126	4	2344.39	2344.4	-0.004431	2	4098.6	587.107	587.105	-0.00110775	-1.8868	-1.8868	seq77781_88min_hf
MKPLVVFVLGGPGAGKGTQCAR	-.n[29.04]MK[156.13]PLVVFVLGGPGAGK[156.13]GTQC[160.03]AR.L	sp|P30085|KCY_HUMAN	sp|P30085|KCY_HUMANtr|Q5T0D2|Q5T0D2_HUMANtr|E9PJD2|E9PJD2_HUMAN	1	1.08e-06	12|84	3	2326.3	2326.3	-0.001478	2	4101.9	776.441	776.441	-0.000492667	-0.634519	-0.634519	seq77781_88min_hf
SKPHSEAGTAFIQTQQLHAAMADTFLEHMCR	M.n[29.04]SK[156.13]PHSEAGTAFIQTQQLHAAM[147.04]ADTFLEHMC[160.03]R.L	sp|P14618|KPYM_HUMAN	sp|P14618|KPYM_HUMANtr|H3BR70|H3BR70_HUMANtr|H3BT25|H3BT25_HUMANtr|H3BUW1|H3BUW1_HUMANtr|H3BU13|H3BU13_HUMANtr|H3BTJ2|H3BTJ2_HUMANtr|H3BN34|H3BN34_HUMANtr|B4DNK4|B4DNK4_HUMANtr|H3BTN5|H3BTN5_HUMANtr|H3BQ34|H3BQ34_HUMANtr|H3BQZ3|H3BQZ3_HUMAN	0.9501	0.00191	9|180	5	3584.68	3584.7	-0.020426	2	4102.4	717.947	717.942	-0.0040852	-5.69015	-5.69015	seq77781_88min_hf
LHVDVPKDLTKPVVTISDEPDILYKR	N.n[29.04]LHVDVPK[156.13]DLTK[156.13]PVVTISDEPDILYK[156.13]R.L	sp|P82664|RT10_HUMAN	sp|P82664|RT10_HUMAN	0.9339	0.0404	5|150	5	3103.78	3101.77	2.00277	1	4104.5	621.362	621.763	0.400553	644.222	-1.26576	seq77781_88min_hf
MKPLVVFVLGGPGAGKGTQCAR	-.n[29.04]MK[156.13]PLVVFVLGGPGAGK[156.13]GTQC[160.03]AR.L	sp|P30085|KCY_HUMAN	sp|P30085|KCY_HUMANtr|Q5T0D2|Q5T0D2_HUMANtr|E9PJD2|E9PJD2_HUMAN	1	4.77e-07	20|126	4	2326.3	2326.3	0.003063	2	4112.1	582.583	582.583	0.0007655	1.31397	1.31397	seq77781_88min_hf
GAYKYIQELWR	M.n[29.04]GAYK[156.13]YIQELWR.K	sp|P61313|RL15_HUMAN	sp|P61313|RL15_HUMANtr|E7ENU7|E7ENU7_HUMANtr|E7EQV9|E7EQV9_HUMANtr|E7EX53|E7EX53_HUMANtr|A0A2R8Y738|A0A2R8Y738_HUMANtr|A0A2R8YEM3|A0A2R8YEM3_HUMAN	0.9999	2.09e-05	11|40	3	1481.8	1481.8	0.000536	2	4117.9	494.942	494.942	0.000178667	0.360985	0.360985	seq77781_88min_hf
MKFNPFVTSD	-.n[29.04]MK[156.13]FNPFVTSD.R	sp|P61254|RL26_HUMAN	sp|P61254|RL26_HUMANsp|Q9UNX3|RL26L_HUMANtr|J3KSS0|J3KSS0_HUMANtr|E5RHH1|E5RHH1_HUMANtr|E5RIT6|E5RIT6_HUMANtr|J3QQQ9|J3QQQ9_HUMANtr|J3QRI7|J3QRI7_HUMANtr|J3QQV1|J3QQV1_HUMAN	0.9912	0.000861	5|18	2	1240.62	1240.62	-0.000391	1	4118	621.315	621.315	-0.0001955	-0.314655	-0.314655	seq77781_88min_hf
GAYKYIQELWR	M.n[35.07]GAYK[162.16]YIQELWR.K	sp|P61313|RL15_HUMAN	sp|P61313|RL15_HUMANtr|E7ENU7|E7ENU7_HUMANtr|E7EQV9|E7EQV9_HUMANtr|E7EX53|E7EX53_HUMANtr|A0A2R8Y738|A0A2R8Y738_HUMANtr|A0A2R8YEM3|A0A2R8YEM3_HUMAN	0.998	0.00119	7|40	3	1493.87	1493.87	-8.1e-05	2	4118.2	498.963	498.963	-2.66667e-05	-0.0534442	-0.0534442	seq77781_88min_hf
GFLKLIEIENFKSYKGR	M.n[29.04]GFLK[156.13]LIEIENFK[156.13]SYK[156.13]GR.Q	sp|Q14683|SMC1A_HUMAN	sp|Q14683|SMC1A_HUMANtr|V9GYN9|V9GYN9_HUMAN	0.9832	0.0118	6|96	4	2153.26	2153.26	-0.00129	2	4124.2	539.323	539.322	-0.0003225	-0.597973	-0.597973	seq77781_88min_hf
GAYKYIQELWR	M.n[29.04]GAYK[156.13]YIQELWR.K	sp|P61313|RL15_HUMAN	sp|P61313|RL15_HUMANtr|E7ENU7|E7ENU7_HUMANtr|E7EQV9|E7EQV9_HUMANtr|E7EX53|E7EX53_HUMANtr|A0A2R8Y738|A0A2R8Y738_HUMANtr|A0A2R8YEM3|A0A2R8YEM3_HUMAN	0.9999	1.12e-06	14|20	2	1481.8	1481.8	0.000102	2	4125.4	741.909	741.909	5.1e-05	0.0687416	0.0687416	seq77781_88min_hf
GAYKYIQELWR	M.n[35.07]GAYK[162.16]YIQELWR.K	sp|P61313|RL15_HUMAN	sp|P61313|RL15_HUMANtr|E7ENU7|E7ENU7_HUMANtr|E7EQV9|E7EQV9_HUMANtr|E7EX53|E7EX53_HUMANtr|A0A2R8Y738|A0A2R8Y738_HUMANtr|A0A2R8YEM3|A0A2R8YEM3_HUMAN	1	2.16e-07	13|20	2	1493.87	1493.87	-0.000389	2	4126.9	747.941	747.94	-0.0001945	-0.260047	-0.260047	seq77781_88min_hf
SEAIKGAVVGIDLGTTNSCVAVMEGKQAKVLENAEGAR	A.n[29.04]SEAIK[156.13]GAVVGIDLGTTNSC[160.03]VAVMEGK[156.13]QAK[156.13]VLENAEGAR.T	sp|P38646|GRP75_HUMAN	sp|P38646|GRP75_HUMAN	1	5.54e-06	15|222	5	3986.1	3984.1	2.00167	1	4135.2	797.828	798.228	0.400335	501.529	-1.25954	seq77781_88min_hf
MKTILSNQTVDIPENVDITLKGR	-.n[29.04]MK[156.13]TILSNQTVDIPENVDITLK[156.13]GR.T	sp|P32969|RL9_HUMAN	sp|P32969|RL9_HUMANtr|E7ESE0|E7ESE0_HUMANtr|D6RAN4|D6RAN4_HUMAN	0.9913	0.00643	30|132	4	2668.48	2668.48	-0.000293	2	4136.6	668.128	668.128	-7.325e-05	-0.109635	-0.109635	seq77781_88min_hf
MKTILSNQTVDIPENVDITLKGR	-.n[35.07]MK[162.16]TILSNQTVDIPENVDITLK[162.16]GR.T	sp|P32969|RL9_HUMAN	sp|P32969|RL9_HUMANtr|E7ESE0|E7ESE0_HUMANtr|D6RAN4|D6RAN4_HUMAN	1	2.75e-11	23|132	4	2686.57	2686.58	-0.007065	2	4136.8	672.652	672.65	-0.00176625	-2.62581	-2.62581	seq77781_88min_hf
MKVELCSFSGY	-.n[29.04]MK[156.13]VELC[160.03]SFSGY.K	sp|P83731|RL24_HUMAN	sp|P83731|RL24_HUMANtr|C9JXB8|C9JXB8_HUMANtr|C9JNW5|C9JNW5_HUMAN	0.9999	6.25e-07	10|20	2	1375.65	1375.65	-0.001761	1	4137.8	688.833	688.832	-0.0008805	-1.27825	-1.27825	seq77781_88min_hf
GAYKYIQELWR	M.n[29.04]GAYK[156.13]YIQELWR.K	sp|P61313|RL15_HUMAN	sp|P61313|RL15_HUMANtr|E7ENU7|E7ENU7_HUMANtr|E7EQV9|E7EQV9_HUMANtr|E7EX53|E7EX53_HUMANtr|A0A2R8Y738|A0A2R8Y738_HUMANtr|A0A2R8YEM3|A0A2R8YEM3_HUMAN	1	6.05e-08	18|40	3	1481.8	1481.8	-0.001133	2	4138.8	494.942	494.941	-0.000377667	-0.763054	-0.763054	seq77781_88min_hf
ESETTTSLVLERSLNRVHLLGR	H.n[29.04]ESETTTSLVLERSLNRVHLLGR.V	sp|Q04837|SSBP_HUMAN	sp|Q04837|SSBP_HUMANtr|A0A0G2JLD8|A0A0G2JLD8_HUMANtr|E7EUY5|E7EUY5_HUMANtr|C9K0U8|C9K0U8_HUMAN	1	1.42e-05	9|126	5	2537.39	2537.39	-0.002631	1	4139	508.486	508.485	-0.0005262	-1.03484	-1.03484	seq77781_88min_hf
MKTILSNQTVDIPENVDITLKGR	-.n[29.04]MK[156.13]TILSNQTVDIPENVDITLK[156.13]GR.T	sp|P32969|RL9_HUMAN	sp|P32969|RL9_HUMANtr|E7ESE0|E7ESE0_HUMANtr|D6RAN4|D6RAN4_HUMAN	0.9999	7.01e-05	21|88	3	2668.48	2668.48	-0.000136	2	4140.8	890.502	890.502	-4.53333e-05	-0.0509076	-0.0509076	seq77781_88min_hf
MKLNISFPATGCQKL	-.n[29.04]MK[156.13]LNISFPATGC[160.03]QK[156.13]L.L	sp|P62753|RS6_HUMAN	sp|P62753|RS6_HUMANtr|A2A3R7|A2A3R7_HUMAN	1	4.02e-07	11|56	3	1790.98	1790.98	0.00021	1	4141.1	598	598	7.03333e-05	0.117614	0.117614	seq77781_88min_hf
MKTILSNQTVDIPENVDITLKGR	-.n[29.04]MK[156.13]TILSNQTVDIPENVDITLK[156.13]GR.T	sp|P32969|RL9_HUMAN	sp|P32969|RL9_HUMANtr|E7ESE0|E7ESE0_HUMANtr|D6RAN4|D6RAN4_HUMAN	1	1.41e-07	20|132	5	2669.48	2668.48	1.00115	2	4141.3	534.704	534.904	0.200231	374.33	-0.821082	seq77781_88min_hf
APSGLKAVVGEKILSGVIR	M.n[29.04]APSGLK[156.13]AVVGEK[156.13]ILSGVIR.S	sp|Q15833|STXB2_HUMAN	sp|Q15833|STXB2_HUMANtr|M0R0M7|M0R0M7_HUMANtr|M0R0D4|M0R0D4_HUMAN	0.9992	0.000595	10|108	4	1978.23	1977.24	0.999656	2	4146.1	495.316	495.566	0.249914	504.3	-1.86353	seq77781_88min_hf
MKTILSNQTVDIPENVDITLKGR	-.n[29.04]MK[156.13]TILSNQTVDIPENVDITLK[156.13]GR.T	sp|P32969|RL9_HUMAN	sp|P32969|RL9_HUMANtr|E7ESE0|E7ESE0_HUMANtr|D6RAN4|D6RAN4_HUMAN	1	5.01e-11	13|44	2	2669.48	2668.48	1.0004	2	4147.8	1335.25	1335.75	0.5002	374.472	-1.10425	seq77781_88min_hf
MFIQTQDTPNPNSLKFIPGKPVLETR	Y.n[29.04]MFIQTQDTPNPNSLK[156.13]FIPGK[156.13]PVLETR.T	sp|Q9UMS0|NFU1_HUMAN	sp|Q9UMS0|NFU1_HUMAN	1	1.45e-06	14|150	4	3055.66	3054.66	0.999315	1	4151.4	764.672	764.922	0.249829	326.607	-1.31876	seq77781_88min_hf
AAVPDEIPPLEGDEDASRMEEVD	N.n[35.07]AAVPDEIPPLEGDEDASRMEEVD.-	sp|P08238|HS90B_HUMAN	sp|P08238|HS90B_HUMAN	1	1.36e-06	8|88	3	2518.16	2517.16	0.997302	1	4151.5	840.062	840.394	0.332434	395.569	-2.39887	seq77781_88min_hf
LYSSSDDVIELTPSNFNR	G.n[29.04]LYSSSDDVIELTPSNFNR.E	sp|Q15084|PDIA6_HUMAN	sp|Q15084|PDIA6_HUMAN	0.9999	1.47e-06	7|34	2	2084.01	2084.01	-0.000748	1	4151.9	1043.01	1043.01	-0.000374	-0.358578	-0.358578	seq77781_88min_hf
VAQQKNLEGYVGFANLPNQVYR	M.n[29.04]VAQQK[156.13]NLEGYVGFANLPNQVYR.K	sp|Q16181|SEPT7_HUMAN	sp|Q16181|SEPT7_HUMANtr|A0A0U1RRD1|A0A0U1RRD1_HUMAN	1	6.92e-11	19|84	3	2563.35	2563.35	-0.003841	1	4153	855.459	855.458	-0.00128033	-1.49666	-1.49666	seq77781_88min_hf
AAVPDEIPPLEGDEDASRMEEVD	N.n[29.04]AAVPDEIPPLEGDEDASRMEEVD.-	sp|P08238|HS90B_HUMAN	sp|P08238|HS90B_HUMAN	1	2.65e-07	11|88	3	2511.13	2511.13	-0.005061	1	4155.2	838.051	838.05	-0.001687	-2.01301	-2.01301	seq77781_88min_hf
VAQQKNLEGYVGFANLPNQVYR	M.n[35.07]VAQQK[162.16]NLEGYVGFANLPNQVYR.K	sp|Q16181|SEPT7_HUMAN	sp|Q16181|SEPT7_HUMANtr|A0A0U1RRD1|A0A0U1RRD1_HUMAN	0.9999	3.35e-05	6|84	3	2576.42	2575.42	1.00026	1	4155.5	859.48	859.813	0.33342	387.781	-1.19832	seq77781_88min_hf
LYSSSDDVIELTPSNFNR	G.n[35.07]LYSSSDDVIELTPSNFNR.E	sp|Q15084|PDIA6_HUMAN	sp|Q15084|PDIA6_HUMAN	0.9886	0.00122	7|34	2	2090.04	2090.04	-0.000338	1	4155.7	1046.03	1046.03	-0.0001695	-0.162042	-0.162042	seq77781_88min_hf
MKTILSNQTVDIPENVDITLKGR	-.n[29.04]MK[156.13]TILSNQTVDIPENVDITLK[156.13]GR.T	sp|P32969|RL9_HUMAN	sp|P32969|RL9_HUMANtr|E7ESE0|E7ESE0_HUMANtr|D6RAN4|D6RAN4_HUMAN	1	2.93e-08	31|132	4	2668.48	2668.48	-0.003042	2	4156.9	668.128	668.127	-0.0007605	-1.13826	-1.13826	seq77781_88min_hf
LYSSSDDVIELTPSNFNR	G.n[29.04]LYSSSDDVIELTPSNFNR.E	sp|Q15084|PDIA6_HUMAN	sp|Q15084|PDIA6_HUMAN	0.9999	4.57e-05	24|68	3	2084	2084.01	-0.002859	1	4157.3	695.676	695.675	-0.000953333	-1.37037	-1.37037	seq77781_88min_hf
VGVKPVGSDPDFQPELSGAGSRLAVVKFTMRGCGPCLR	M.n[29.04]VGVK[156.13]PVGSDPDFQPELSGAGSRLAVVK[156.13]FTMRGC[160.03]GPC[160.03]LR.L	sp|O43396|TXNL1_HUMAN	sp|O43396|TXNL1_HUMANtr|K7EPB7|K7EPB7_HUMAN	0.995	0.00437	12|222	6	4129.14	4128.14	0.995355	2	4157.8	689.031	689.197	0.165893	240.704	-1.93341	seq77781_88min_hf
ASEAIKGAVVGIDLGTTNSCVAVMEGKQAKVLENAEGAR	Y.n[35.07]ASEAIK[162.16]GAVVGIDLGTTNSC[160.03]VAVMEGK[162.16]QAK[162.16]VLENAEGAR.T	sp|P38646|GRP75_HUMAN	sp|P38646|GRP75_HUMAN	1	3.81e-06	24|228	5	4079.25	4079.27	-0.016652	1	4157.9	816.861	816.857	-0.0033304	-4.07709	-4.07709	seq77781_88min_hf
ASEAIKGAVVGIDLGTTNSCVAVMEGKQAKVLENAEGAR	Y.n[29.04]ASEAIK[156.13]GAVVGIDLGTTNSC[160.03]VAVMEGK[156.13]QAK[156.13]VLENAEGAR.T	sp|P38646|GRP75_HUMAN	sp|P38646|GRP75_HUMAN	1	1.43e-10	25|228	6	4057.14	4055.14	1.9975	1	4162	676.864	677.197	0.332917	491.611	-2.26325	seq77781_88min_hf
ASEAIKGAVVGIDLGTTNSCVAVMEGKQAKVLENAEGAR	Y.n[29.04]ASEAIK[156.13]GAVVGIDLGTTNSC[160.03]VAVMEGK[156.13]QAK[156.13]VLENAEGAR.T	sp|P38646|GRP75_HUMAN	sp|P38646|GRP75_HUMAN	0.9989	0.000488	26|228	4	4057.14	4055.14	1.99961	1	4163.3	1014.79	1015.29	0.499902	492.372	-1.74679	seq77781_88min_hf
SFVNDIFER	N.n[29.04]SFVNDIFER.L	sp|P58876|H2B1D_HUMAN	sp|P58876|H2B1D_HUMANsp|Q99880|H2B1L_HUMANsp|Q99877|H2B1N_HUMANsp|Q8N257|H2B3B_HUMANsp|P62807|H2B1C_HUMANsp|Q99879|H2B1M_HUMANsp|P23527|H2B1O_HUMANsp|P06899|H2B1J_HUMANsp|O60814|H2B1K_HUMANsp|P33778|H2B1B_HUMANsp|Q16778|H2B2E_HUMANsp|Q5QNW6|H2B2F_HUMANsp|Q93079|H2B1H_HUMANsp|P57053|H2BFS_HUMANtr|U3KQK0|U3KQK0_HUMAN	0.9899	0.00104	11|16	2	1153.57	1153.58	-0.002188	1	4165.3	577.796	577.795	-0.001094	-1.89341	-1.89341	seq77781_88min_hf
NKELDPIQKLFVDKIR	F.n[35.07]NK[162.16]ELDPIQK[162.16]LFVDK[162.16]IR.E	sp|P18859|ATP5J_HUMAN	sp|P18859|ATP5J_HUMANtr|A8MUH2|A8MUH2_HUMAN	0.9863	0.00526	11|90	4	2092.37	2091.37	0.997687	1	4165.8	523.85	524.1	0.249422	475.905	-2.7013	seq77781_88min_hf
ASEAIKGAVVGIDLGTTNSCVAVMEGKQAKVLENAEGAR	Y.n[29.04]ASEAIK[156.13]GAVVGIDLGTTNSC[160.03]VAVMEGK[156.13]QAK[156.13]VLENAEGAR.T	sp|P38646|GRP75_HUMAN	sp|P38646|GRP75_HUMAN	1	5.65e-07	50|228	5	4055.14	4055.14	-0.003999	1	4166.7	812.035	812.034	-0.0007998	-0.984934	-0.984934	seq77781_88min_hf
NKELDPIQKLFVDKIR	F.n[29.04]NK[156.13]ELDPIQK[156.13]LFVDK[156.13]IR.E	sp|P18859|ATP5J_HUMAN	sp|P18859|ATP5J_HUMANtr|A8MUH2|A8MUH2_HUMAN	1	5.07e-06	20|90	4	2067.24	2067.25	-0.003581	1	4167.3	517.819	517.818	-0.00089525	-1.72889	-1.72889	seq77781_88min_hf
NKELDPIQKLFVDKIR	F.n[29.04]NK[156.13]ELDPIQK[156.13]LFVDK[156.13]IR.E	sp|P18859|ATP5J_HUMAN	sp|P18859|ATP5J_HUMANtr|A8MUH2|A8MUH2_HUMAN	0.9993	0.000616	13|90	5	2067.24	2067.25	-0.00423	1	4167.7	414.456	414.456	-0.000846	-2.04123	-2.04123	seq77781_88min_hf
ASEAIKGAVVGIDLGTTNSCVAVMEGKQAKVLENAEGAR	Y.n[35.07]ASEAIK[162.16]GAVVGIDLGTTNSC[160.03]VAVMEGK[162.16]QAK[162.16]VLENAEGAR.T	sp|P38646|GRP75_HUMAN	sp|P38646|GRP75_HUMAN	1	9.58e-13	22|228	4	4081.26	4079.27	1.98879	1	4170	1020.82	1021.32	0.497198	486.819	-4.38329	seq77781_88min_hf
LYSSSDDVIELTPSNFNR	G.n[29.04]LYSSSDDVIELTPSNFNR.E	sp|Q15084|PDIA6_HUMAN	sp|Q15084|PDIA6_HUMAN	0.9962	6.92e-05	9|34	2	2085.01	2084.01	0.999252	1	4172.8	1043.01	1043.51	0.499626	478.794	-1.96357	seq77781_88min_hf
ASEAIKGAVVGIDLGTTNSCVAVMEGKQAKVLENAEGAR	Y.n[35.07]ASEAIK[162.16]GAVVGIDLGTTNSC[160.03]VAVMEGK[162.16]QAK[162.16]VLENAEGAR.T	sp|P38646|GRP75_HUMAN	sp|P38646|GRP75_HUMAN	1	1.62e-06	18|228	5	4080.26	4079.27	0.993174	1	4178.8	816.861	817.059	0.198635	243.109	-2.49088	seq77781_88min_hf
MKLNISFPATGCQKLIEVDDER	-.n[29.04]MK[156.13]LNISFPATGC[160.03]QK[156.13]LIEVDDER.K	sp|P62753|RS6_HUMAN	sp|P62753|RS6_HUMANtr|A2A3R7|A2A3R7_HUMAN	1	3.47e-05	22|126	4	2647.37	2647.37	-0.00172	2	4180.8	662.85	662.85	-0.00043	-0.648714	-0.648714	seq77781_88min_hf
MKLNISFPATGCQKLIEVDDER	-.n[35.07]MK[162.16]LNISFPATGC[160.03]QK[162.16]LIEVDDER.K	sp|P62753|RS6_HUMAN	sp|P62753|RS6_HUMANtr|A2A3R7|A2A3R7_HUMAN	1	8.5e-09	24|126	4	2665.47	2665.47	0.001169	2	4182.5	667.374	667.374	0.000292	0.437536	0.437536	seq77781_88min_hf
MKLNISFPATGCQKLIEVDDER	-.n[35.07]MK[162.16]LNISFPATGC[160.03]QK[162.16]LIEVDDER.K	sp|P62753|RS6_HUMAN	sp|P62753|RS6_HUMANtr|A2A3R7|A2A3R7_HUMAN	1	9.25e-07	10|84	3	2666.46	2665.47	0.996299	2	4185.1	889.496	889.828	0.3321	373.218	-2.64133	seq77781_88min_hf
SFVNDIFER	N.n[29.04]SFVNDIFER.L	sp|P58876|H2B1D_HUMAN	sp|P58876|H2B1D_HUMANsp|Q99880|H2B1L_HUMANsp|Q99877|H2B1N_HUMANsp|Q8N257|H2B3B_HUMANsp|P62807|H2B1C_HUMANsp|Q99879|H2B1M_HUMANsp|P23527|H2B1O_HUMANsp|P06899|H2B1J_HUMANsp|O60814|H2B1K_HUMANsp|P33778|H2B1B_HUMANsp|Q16778|H2B2E_HUMANsp|Q5QNW6|H2B2F_HUMANsp|Q93079|H2B1H_HUMANsp|P57053|H2BFS_HUMANtr|U3KQK0|U3KQK0_HUMAN	0.9685	0.00488	9|16	2	1153.58	1153.58	-0.001481	1	4185.8	577.796	577.795	-0.0007405	-1.2816	-1.2816	seq77781_88min_hf
MKLNISFPATGCQKLIEVDDER	-.n[29.04]MK[156.13]LNISFPATGC[160.03]QK[156.13]LIEVDDER.K	sp|P62753|RS6_HUMAN	sp|P62753|RS6_HUMANtr|A2A3R7|A2A3R7_HUMAN	1	3.41e-13	26|84	3	2647.37	2647.37	-0.001449	2	4186.1	883.464	883.464	-0.000483333	-0.547089	-0.547089	seq77781_88min_hf
TTIAGVVYKDGIVLGADTR	G.n[35.07]TTIAGVVYK[162.16]DGIVLGADTR.A	sp|Q99436|PSB7_HUMAN	sp|Q99436|PSB7_HUMANtr|Q5TBG5|Q5TBG5_HUMAN	1	6.36e-09	15|72	3	2017.19	2016.19	0.999139	1	4186.4	673.07	673.403	0.333046	494.572	-2.08444	seq77781_88min_hf
NKELDPIQKLFVDKIR	F.n[29.04]NK[156.13]ELDPIQK[156.13]LFVDK[156.13]IR.E	sp|P18859|ATP5J_HUMAN	sp|P18859|ATP5J_HUMANtr|A8MUH2|A8MUH2_HUMAN	1	7.09e-06	17|90	4	2067.24	2067.25	-0.001015	1	4187.9	517.819	517.818	-0.00025375	-0.490037	-0.490037	seq77781_88min_hf
ASEAIKGAVVGIDLGTTNSCVAVMEGKQAKVLENAEGAR	Y.n[29.04]ASEAIK[156.13]GAVVGIDLGTTNSC[160.03]VAVMEGK[156.13]QAK[156.13]VLENAEGAR.T	sp|P38646|GRP75_HUMAN	sp|P38646|GRP75_HUMAN	1	4.16e-06	18|228	5	4057.14	4055.14	1.99636	1	4188	812.035	812.434	0.399272	491.451	-2.54593	seq77781_88min_hf
NKELDPIQKLFVDKIR	F.n[29.04]NK[156.13]ELDPIQK[156.13]LFVDK[156.13]IR.E	sp|P18859|ATP5J_HUMAN	sp|P18859|ATP5J_HUMANtr|A8MUH2|A8MUH2_HUMAN	0.9813	0.0127	9|90	5	2067.24	2067.25	-0.001858	1	4189	414.456	414.456	-0.0003716	-0.896597	-0.896597	seq77781_88min_hf
MKLNISFPATGCQ	-.n[29.04]MK[156.13]LNISFPATGC[160.03]Q.K	sp|P62753|RS6_HUMAN	sp|P62753|RS6_HUMANtr|A2A3R7|A2A3R7_HUMAN	1	7.83e-10	11|24	2	1521.77	1521.77	-0.003051	1	4195.8	761.891	761.89	-0.0015255	-2.00226	-2.00226	seq77781_88min_hf
STQAATQVVLNVPETRVTCLESGLR	R.n[35.07]STQAATQVVLNVPETRVTC[160.03]LESGLR.V	sp|O75439|MPPB_HUMAN	sp|O75439|MPPB_HUMANtr|F8WBE1|F8WBE1_HUMANtr|G3V0E4|G3V0E4_HUMANtr|F8WAZ6|F8WAZ6_HUMANtr|F8WEA6|F8WEA6_HUMAN	0.9572	0.00474	7|96	3	2763.48	2762.48	0.997153	2	4197.6	921.834	922.167	0.332385	360.439	-2.23965	seq77781_88min_hf
MKLNISFPATGCQKLIEVDDER	-.n[29.04]MK[156.13]LNISFPATGC[160.03]QK[156.13]LIEVDDER.K	sp|P62753|RS6_HUMAN	sp|P62753|RS6_HUMANtr|A2A3R7|A2A3R7_HUMAN	0.9999	7.25e-05	24|126	4	2647.37	2647.37	-0.002422	2	4201.5	662.85	662.85	-0.0006055	-0.91348	-0.91348	seq77781_88min_hf
SDMPPLTLEGIQDR	Y.n[29.04]SDMPPLTLEGIQDR.V	sp|O14561|ACPM_HUMAN	sp|O14561|ACPM_HUMAN	0.9974	4.74e-05	8|26	2	1599.8	1598.8	1.00115	1	4207.4	800.406	800.907	0.500575	625.01	-1.37407	seq77781_88min_hf
MQIFVKTL	-.n[29.04]MQIFVK[156.13]TL.T	sp|P62979|RS27A_HUMAN	sp|P62979|RS27A_HUMANsp|P62987|RL40_HUMANsp|P0CG48|UBC_HUMANsp|P0CG47|UBB_HUMANtr|F5H6Q2|F5H6Q2_HUMANtr|F5GYU3|F5GYU3_HUMANtr|F5H265|F5H265_HUMANtr|F5GXK7|F5GXK7_HUMANtr|J3QTR3|J3QTR3_HUMANtr|F5H747|F5H747_HUMANtr|F5H388|F5H388_HUMANtr|F5GZ39|F5GZ39_HUMANtr|J3QS39|J3QS39_HUMANtr|J3QKN0|J3QKN0_HUMANtr|B4DV12|B4DV12_HUMANtr|Q49A90|Q49A90_HUMANtr|Q5PY61|Q5PY61_HUMANtr|A0A2R8Y422|A0A2R8Y422_HUMANtr|J…	0.9938	0.000526	6|14	2	1034.62	1034.62	-0.000558	1	4211.8	518.317	518.317	-0.0002785	-0.537316	-0.537316	seq77781_88min_hf
MQIFVKTL	-.n[35.07]MQIFVK[162.16]TL.T	sp|P62979|RS27A_HUMAN	sp|P62979|RS27A_HUMANsp|P62987|RL40_HUMANsp|P0CG48|UBC_HUMANsp|P0CG47|UBB_HUMANtr|F5H6Q2|F5H6Q2_HUMANtr|F5GYU3|F5GYU3_HUMANtr|F5H265|F5H265_HUMANtr|F5GXK7|F5GXK7_HUMANtr|J3QTR3|J3QTR3_HUMANtr|F5H747|F5H747_HUMANtr|F5H388|F5H388_HUMANtr|F5GZ39|F5GZ39_HUMANtr|J3QS39|J3QS39_HUMANtr|J3QKN0|J3QKN0_HUMANtr|B4DV12|B4DV12_HUMANtr|Q49A90|Q49A90_HUMANtr|Q5PY61|Q5PY61_HUMANtr|A0A2R8Y422|A0A2R8Y422_HUMANtr|J…	0.9954	0.000345	6|14	2	1046.68	1046.68	-0.000214	1	4212.9	524.349	524.349	-0.0001065	-0.203109	-0.203109	seq77781_88min_hf
TILSNQTVDIPENVDITLKGR	K.n[29.04]TILSNQTVDIPENVDITLK[156.13]GR.T	sp|P32969|RL9_HUMAN	sp|P32969|RL9_HUMANtr|E7ESE0|E7ESE0_HUMANtr|D6RAN4|D6RAN4_HUMAN	0.9653	0.0208	6|80	3	2381.31	2381.32	-0.003642	1	4215.7	794.779	794.778	-0.001214	-1.52747	-1.52747	seq77781_88min_hf
VKTLLPVPSFEDVSIPEKPKLR	G.n[29.04]VK[156.13]TLLPVPSFEDVSIPEK[156.13]PK[156.13]LR.F	sp|Q9NX20|RM16_HUMAN	sp|Q9NX20|RM16_HUMAN	1	2.85e-09	16|126	5	2603.57	2603.57	0.002211	1	4216.5	521.721	521.721	0.0004422	0.847579	0.847579	seq77781_88min_hf
VKTLLPVPSFEDVSIPEKPKLR	G.n[35.07]VK[162.16]TLLPVPSFEDVSIPEK[162.16]PK[162.16]LR.F	sp|Q9NX20|RM16_HUMAN	sp|Q9NX20|RM16_HUMAN	1	1.03e-08	11|126	5	2627.69	2627.69	-0.001671	1	4217.6	526.546	526.546	-0.0003342	-0.634703	-0.634703	seq77781_88min_hf
GGFCEVCKKLVGYLDR	D.n[29.04]GGFC[160.03]EVC[160.03]K[156.13]KLVGYLDR.N	sp|P07602|SAP_HUMAN	sp|P07602|SAP_HUMANtr|C9JIZ6|C9JIZ6_HUMANtr|Q5BJH1|Q5BJH1_HUMAN	0.9981	0.000236	18|60	3	1985.03	1984.03	1.00427	1	4220.1	662.35	662.685	0.334758	505.154	0.464273	seq77781_88min_hf
VSFELFADKVPKTAENFR	R.n[29.04]VSFELFADK[156.13]VPK[156.13]TAENFR.A	sp|P62937|PPIA_HUMAN	sp|P62937|PPIA_HUMANtr|F8WE65|F8WE65_HUMANtr|C9J5S7|C9J5S7_HUMANsp|PPIA_HUMAN|	0.9865	0.00803	7|102	4	2182.19	2181.18	1.00161	2	4223.3	546.303	546.554	0.250403	458.15	-0.794067	seq77781_88min_hf
EEEDKKEDVGTVVGIDLGTTYSCVGVFKNGR	A.n[29.04]EEEDK[156.13]KEDVGTVVGIDLGTTYSC[160.03]VGVFK[156.13]NGR.V	sp|P11021|BIP_HUMAN	sp|P11021|BIP_HUMAN	1	2.39e-09	18|180	5	3512.78	3512.77	0.0065	1	4225.7	703.561	703.563	0.0013	1.84774	1.84774	seq77781_88min_hf
EEEDKKEDVGTVVGIDLGTTYSCVGVFKNGR	A.n[29.04]EEEDK[156.13]KEDVGTVVGIDLGTTYSC[160.03]VGVFK[156.13]NGR.V	sp|P11021|BIP_HUMAN	sp|P11021|BIP_HUMAN	1	1.99e-08	15|180	4	3512.78	3512.77	0.00888	1	4225.8	879.2	879.202	0.00221975	2.52473	2.52473	seq77781_88min_hf
EEEDKKEDVGTVVGIDLGTTYSCVGVFKNGR	A.n[35.07]EEEDK[162.16]K[162.16]EDVGTVVGIDLGTTYSC[160.03]VGVFK[162.16]NGR.V	sp|P11021|BIP_HUMAN	sp|P11021|BIP_HUMAN	1	1.08e-07	12|180	4	3536.9	3536.9	0.002448	1	4226.4	885.232	885.232	0.000612	0.691344	0.691344	seq77781_88min_hf
EEEDKKEDVGTVVGIDLGTTYSCVGVFKNGR	A.n[35.07]EEEDK[162.16]K[162.16]EDVGTVVGIDLGTTYSC[160.03]VGVFK[162.16]NGR.V	sp|P11021|BIP_HUMAN	sp|P11021|BIP_HUMAN	1	1.6e-08	16|180	5	3537.89	3536.9	0.994256	1	4227.1	708.387	708.586	0.198851	280.631	-2.5668	seq77781_88min_hf
SDMPPLTLEGIQDR	Y.n[29.04]SDMPPLTLEGIQDR.V	sp|O14561|ACPM_HUMAN	sp|O14561|ACPM_HUMAN	0.9994	1.36e-06	8|26	2	1598.8	1598.8	0.002326	1	4227.9	800.406	800.407	0.0011625	1.45239	1.45239	seq77781_88min_hf
MEATVTIPIWQNKPHGAAR	G.n[29.04]M[147.04]EATVTIPIWQNK[156.13]PHGAAR.S	sp|Q9H019|MFR1L_HUMAN	sp|Q9H019|MFR1L_HUMANtr|E9PSD6|E9PSD6_HUMANtr|E9PRK5|E9PRK5_HUMANtr|E9PLU1|E9PLU1_HUMANtr|E9PRW1|E9PRW1_HUMANtr|C9JF50|C9JF50_HUMAN	0.9729	0.00943	8|72	3	2191.15	2191.16	-0.007316	1	4228.1	731.393	731.391	-0.00243867	-3.33429	-3.33429	seq77781_88min_hf
APLDLDKYVEIAR	M.n[35.07]APLDLDK[162.16]YVEIAR.L	sp|O00743|PPP6_HUMAN	sp|O00743|PPP6_HUMAN	0.9977	0.000588	9|48	3	1569.94	1569.94	0.001027	2	4228.4	524.321	524.321	0.000342333	0.652908	0.652908	seq77781_88min_hf
APLDLDKYVEIAR	M.n[29.04]APLDLDK[156.13]YVEIAR.L	sp|O00743|PPP6_HUMAN	sp|O00743|PPP6_HUMAN	0.9715	0.0131	12|48	3	1557.88	1557.88	0.000311	2	4231.4	520.299	520.3	0.000104	0.199885	0.199885	seq77781_88min_hf
SSSSLEKSYELPDGQVITIGNER	A.n[29.04]SSSSLEK[156.13]SYELPDGQVITIGNER.F	sp|Q6S8J3|POTEE_HUMAN	sp|Q6S8J3|POTEE_HUMANsp|A5A3E0|POTEF_HUMANsp|P68133|ACTS_HUMANsp|P60709|ACTB_HUMANsp|P68032|ACTC_HUMANsp|P63261|ACTG_HUMANsp|P63267|ACTH_HUMANsp|P62736|ACTA_HUMANtr|A0A2R8Y793|A0A2R8Y793_HUMANtr|A0A2R8YEA7|A0A2R8YEA7_HUMAN	0.9963	0.000149	11|88	3	2566.3	2564.3	1.99864	1	4245.4	855.773	856.439	0.666212	777.886	-3.13819	seq77781_88min_hf
VSTSWSPVGAAFNVKPQGSRLDLFGERR	R.n[29.04]VSTSWSPVGAAFNVK[156.13]PQGSRLDLFGERR.G	sp|Q99797|MIPEP_HUMAN	sp|Q99797|MIPEP_HUMAN	0.9933	0.00151	9|162	5	3116.64	3116.65	-0.011393	2	4247.2	624.338	624.335	-0.0022786	-3.64964	-3.64964	seq77781_88min_hf
VNFTVDQIRAIMDKKANIR	M.n[35.07]VNFTVDQIRAIMDK[162.16]K[162.16]ANIR.N	sp|P13639|EF2_HUMAN	sp|P13639|EF2_HUMAN	1	4.18e-06	12|108	4	2333.4	2333.41	-0.008649	2	4254.7	584.36	584.358	-0.00216225	-3.70022	-3.70022	seq77781_88min_hf
VLESTMVCVDNSEYMRNGDFLPTRLQAQQDAVNIVCHSKTR	M.n[29.04]VLESTMVC[160.03]VDNSEYMRNGDFLPTRLQAQQDAVNIVC[160.03]HSK[156.13]TR.S	sp|P55036|PSMD4_HUMAN	sp|P55036|PSMD4_HUMANtr|Q5VWC4|Q5VWC4_HUMAN	0.994	0.00226	13|240	6	4840.34	4837.34	2.99944	2	4257.5	807.231	807.731	0.499906	618.902	-2.18967	seq77781_88min_hf
AVYFKEQFLDGDGWTSR	P.n[35.07]AVYFK[162.16]EQFLDGDGWTSR.W	sp|P27797|CALR_HUMAN	sp|P27797|CALR_HUMANtr|K7EJB9|K7EJB9_HUMAN	0.9998	0.000107	6|64	3	2086.07	2086.08	-0.004646	1	4257.7	696.367	696.366	-0.00154867	-2.22393	-2.22393	seq77781_88min_hf
AVYFKEQFLDGDGWTSR	P.n[29.04]AVYFK[156.13]EQFLDGDGWTSR.W	sp|P27797|CALR_HUMAN	sp|P27797|CALR_HUMANtr|K7EJB9|K7EJB9_HUMAN	1	5.74e-06	13|64	3	2075.02	2074.02	1.00014	1	4258.9	692.346	692.679	0.333381	481.292	-1.54328	seq77781_88min_hf
SSSLEKSYELPDGQVITIGNER	S.n[35.07]SSSLEK[162.16]SYELPDGQVITIGNER.F	sp|Q6S8J3|POTEE_HUMAN	sp|Q6S8J3|POTEE_HUMANsp|A5A3E0|POTEF_HUMANsp|P68133|ACTS_HUMANsp|P60709|ACTB_HUMANsp|P68032|ACTC_HUMANsp|P63261|ACTG_HUMANsp|P63267|ACTH_HUMANsp|P62736|ACTA_HUMANtr|A0A2R8Y793|A0A2R8Y793_HUMANtr|A0A2R8YEA7|A0A2R8YEA7_HUMAN	0.9757	0.00377	10|84	3	2490.33	2489.33	1.00426	1	4263.3	830.783	831.118	0.334755	402.776	0.366574	seq77781_88min_hf
MFLQYYLNEQGDRVYTLKKFDPMGQQTCSAHPAR	-.n[29.04]MFLQYYLNEQGDRVYTLK[156.13]KFDPMGQQTC[160.03]SAHPAR.F	sp|Q9NPE3|NOP10_HUMAN	sp|Q9NPE3|NOP10_HUMAN	1	6.18e-05	14|198	6	4177.04	4176.04	1.00015	2	4271.4	697.014	697.18	0.166691	239.094	-0.765464	seq77781_88min_hf
MFLQYYLNEQGDRVYTLKKFDPMGQQTCSAHPAR	-.n[29.04]MFLQYYLNEQGDRVYTLK[156.13]KFDPMGQQTC[160.03]SAHPAR.F	sp|Q9NPE3|NOP10_HUMAN	sp|Q9NPE3|NOP10_HUMAN	1	6.46e-07	13|198	5	4179.05	4176.04	3.0131	2	4271.5	836.215	836.818	0.60262	720.133	0.728952	seq77781_88min_hf
VNFTVDQIRAIMDKKANIR	M.n[35.07]VNFTVDQIRAIMDK[162.16]K[162.16]ANIR.N	sp|P13639|EF2_HUMAN	sp|P13639|EF2_HUMAN	0.9836	0.00937	8|108	5	2334.41	2333.41	1.00043	2	4272.4	467.689	467.889	0.200086	427.636	-1.2473	seq77781_88min_hf
TTSQKHRDFVAEPMGEKPVGSLAGIGEVLGKKLEER	M.n[29.04]TTSQK[156.13]HRDFVAEPM[147.04]GEK[156.13]PVGSLAGIGEVLGK[156.13]KLEER.G	sp|O75531|BAF_HUMAN	sp|O75531|BAF_HUMAN	0.9809	0.00579	12|210	6	4050.19	4049.2	0.990564	2	4273.7	675.874	676.039	0.165094	244.208	-3.15243	seq77781_88min_hf
VNFTVDQIRAIMDKKANIR	M.n[29.04]VNFTVDQIRAIMDK[156.13]KANIR.N	sp|P13639|EF2_HUMAN	sp|P13639|EF2_HUMAN	0.9987	0.000854	15|108	5	2315.31	2315.31	-0.000217	2	4274.2	464.07	464.07	-4.34e-05	-0.0935203	-0.0935203	seq77781_88min_hf
VNFTVDQIRAIMDKKANIR	M.n[29.04]VNFTVDQIRAIMDK[156.13]KANIR.N	sp|P13639|EF2_HUMAN	sp|P13639|EF2_HUMAN	0.9965	0.00131	14|108	4	2315.31	2315.31	-0.000111	2	4274.2	579.836	579.836	-2.775e-05	-0.0478584	-0.0478584	seq77781_88min_hf
SIHTKTTSGYAGGLSSAYGGLTSPGLSYSLGSSFGSGAGSSSFSR	M.n[29.04]SIHTK[156.13]TTSGYAGGLSSAYGGLTSPGLSYSLGSSFGSGAGSSSFSR.T	sp|P05787|K2C8_HUMAN	sp|P05787|K2C8_HUMAN	0.9999	5.56e-05	6|264	4	4347.1	4347.09	0.002755	1	4275	1087.78	1087.78	0.00068875	0.63317	0.63317	seq77781_88min_hf
MFLQYYLNEQGDRVYTLKKFDPMGQQTCSAHPAR	-.n[35.07]MFLQYYLNEQGDRVYTLK[162.16]K[162.16]FDPMGQQTC[160.03]SAHPAR.F	sp|Q9NPE3|NOP10_HUMAN	sp|Q9NPE3|NOP10_HUMAN	0.995	0.00299	8|198	5	4196.14	4194.13	2.0023	2	4276.6	839.834	840.234	0.400461	476.606	-1.04614	seq77781_88min_hf
ESIRETEVIDPQDLLEGR	A.n[35.07]ESIRETEVIDPQDLLEGR.Y	sp|P31431|SDC4_HUMAN	sp|P31431|SDC4_HUMAN	0.9686	0.00546	14|68	3	2132.11	2132.12	-0.005446	1	4281.3	711.713	711.711	-0.00181533	-2.55066	-2.55066	seq77781_88min_hf
AICQFFLQGR	M.n[35.07]AIC[160.03]QFFLQGR.C	sp|O15504|NUPL2_HUMAN	sp|O15504|NUPL2_HUMANtr|C9JYA1|C9JYA1_HUMANtr|F8WC66|F8WC66_HUMANtr|B4DT96|B4DT96_HUMAN	0.999	4.19e-05	8|18	2	1272.69	1272.69	-0.000369	2	4283	637.35	637.35	-0.0001845	-0.28948	-0.28948	seq77781_88min_hf
DPANITLEPMEIR	L.n[29.04]DPANITLEPMEIR.T	sp|O00754|MA2B1_HUMAN	sp|O00754|MA2B1_HUMANtr|M0QZ24|M0QZ24_HUMAN	0.9998	2.77e-06	11|24	2	1525.78	1525.78	-0.000538	1	4283.5	763.898	763.898	-0.000269	-0.352141	-0.352141	seq77781_88min_hf
VRMNVLADALKSINNAEKR	M.n[35.07]VRMNVLADALK[162.16]SINNAEK[162.16]R.G	sp|P62244|RS15A_HUMAN	sp|P62244|RS15A_HUMANtr|H3BN98|H3BN98_HUMANtr|I3L303|I3L303_HUMANtr|H3BV27|H3BV27_HUMANtr|I3L3P7|I3L3P7_HUMANtr|H3BT37|H3BT37_HUMANtr|I3L246|I3L246_HUMAN	0.9818	0.000369	10|108	4	2245.36	2243.36	1.99729	2	4283.6	561.848	562.347	0.499321	887.924	-4.18514	seq77781_88min_hf
VRMNVLADALKSINNAEKR	M.n[35.07]VRMNVLADALK[162.16]SINNAEK[162.16]R.G	sp|P62244|RS15A_HUMAN	sp|P62244|RS15A_HUMANtr|H3BN98|H3BN98_HUMANtr|I3L303|I3L303_HUMANtr|H3BV27|H3BV27_HUMANtr|I3L3P7|I3L3P7_HUMANtr|H3BT37|H3BT37_HUMANtr|I3L246|I3L246_HUMAN	0.9993	0.000489	11|108	5	2243.36	2243.36	-0.003491	2	4284.3	449.68	449.679	-0.0006982	-1.55266	-1.55266	seq77781_88min_hf
MVPPVQVSPLIKLGR	-.n[35.07]MVPPVQVSPLIK[162.16]LGR.Y	sp|P56385|ATP5I_HUMAN	sp|P56385|ATP5I_HUMAN	0.996	0.00237	9|56	3	1701.1	1701.1	-0.00378	2	4287.4	568.041	568.04	-0.00126033	-2.21874	-2.21874	seq77781_88min_hf
MVPPVQVSPLIKLGR	-.n[29.04]MVPPVQVSPLIK[156.13]LGR.Y	sp|P56385|ATP5I_HUMAN	sp|P56385|ATP5I_HUMAN	0.9997	0.000164	8|56	3	1689.04	1689.04	-0.001487	2	4287.9	564.02	564.019	-0.000495667	-0.878812	-0.878812	seq77781_88min_hf
VRMNVLADALKSINNAEKR	M.n[29.04]VRMNVLADALK[156.13]SINNAEK[156.13]R.G	sp|P62244|RS15A_HUMAN	sp|P62244|RS15A_HUMANtr|H3BN98|H3BN98_HUMANtr|I3L303|I3L303_HUMANtr|H3BV27|H3BV27_HUMANtr|I3L3P7|I3L3P7_HUMANtr|H3BT37|H3BT37_HUMANtr|I3L246|I3L246_HUMAN	1	8.15e-07	31|108	5	2227.27	2225.27	2.00187	2	4289.3	446.061	446.461	0.400374	896.773	-2.16279	seq77781_88min_hf
DPANITLEPMEIR	L.n[35.07]DPANITLEPMEIR.T	sp|O00754|MA2B1_HUMAN	sp|O00754|MA2B1_HUMANtr|M0QZ24|M0QZ24_HUMAN	0.9925	7.75e-05	10|24	2	1532.82	1531.81	1.00329	1	4289.8	766.914	767.415	0.501645	653.681	-0.0390923	seq77781_88min_hf
ESIRETEVIDPQDLLEGR	A.n[29.04]ESIRETEVIDPQDLLEGR.Y	sp|P31431|SDC4_HUMAN	sp|P31431|SDC4_HUMAN	1	1.02e-06	17|68	3	2126.08	2126.09	-0.000725	1	4297.3	709.702	709.702	-0.000241667	-0.340518	-0.340518	seq77781_88min_hf
MDSAGQDINLNSPNKGLLSDSMTDVPVDTGVAAR	-.n[29.04]M[147.04]DSAGQDINLNSPNK[156.13]GLLSDSM[147.04]TDVPVDTGVAAR.T	sp|O43399|TPD54_HUMAN	sp|O43399|TPD54_HUMANtr|A0A087WYR3|A0A087WYR3_HUMANtr|A0A087WZ51|A0A087WZ51_HUMAN	0.9886	0.00823	7|198	4	3575.7	3575.71	-0.009879	2	4299.6	894.934	894.932	-0.00246975	-2.75971	-2.75971	seq77781_88min_hf
MKLNISFPATGC	-.n[29.04]MK[156.13]LNISFPATGC[160.03].Q	sp|P62753|RS6_HUMAN	sp|P62753|RS6_HUMANtr|A2A3R7|A2A3R7_HUMAN	1	5.82e-08	9|22	2	1393.71	1393.71	-0.001187	1	4303	697.862	697.862	-0.0005935	-0.850455	-0.850455	seq77781_88min_hf
SLEKSYELPDGQVITIGNER	S.n[29.04]SLEK[156.13]SYELPDGQVITIGNER.F	sp|Q6S8J3|POTEE_HUMAN	sp|Q6S8J3|POTEE_HUMANsp|A5A3E0|POTEF_HUMANsp|P68133|ACTS_HUMANsp|P60709|ACTB_HUMANsp|P68032|ACTC_HUMANsp|P63261|ACTG_HUMANsp|P63267|ACTH_HUMANsp|P62736|ACTA_HUMANtr|A0A2R8Y793|A0A2R8Y793_HUMANtr|A0A2R8YEA7|A0A2R8YEA7_HUMAN	0.9544	0.0214	9|76	3	2304.2	2303.2	1.00085	1	4303.1	768.741	769.075	0.333617	433.79	-1.08355	seq77781_88min_hf
GFGDLKSPAGLQVLN	M.n[29.04]GFGDLK[156.13]SPAGLQVLN.D	sp|P24534|EF1B_HUMAN	sp|P24534|EF1B_HUMANtr|C9JZW3|C9JZW3_HUMANtr|F8WF65|F8WF65_HUMANtr|F2Z2G2|F2Z2G2_HUMAN	0.9954	0.00035	11|28	2	1570.87	1570.87	-0.002203	1	4304.3	786.443	786.442	-0.0011015	-1.40061	-1.40061	seq77781_88min_hf
GFGDLKSPAGLQVLN	M.n[35.07]GFGDLK[162.16]SPAGLQVLN.D	sp|P24534|EF1B_HUMAN	sp|P24534|EF1B_HUMANtr|C9JZW3|C9JZW3_HUMANtr|F8WF65|F8WF65_HUMANtr|F2Z2G2|F2Z2G2_HUMAN	0.9977	0.000135	9|28	2	1582.93	1582.94	-0.001205	1	4306.6	792.475	792.474	-0.000602	-0.759646	-0.759646	seq77781_88min_hf
MVPPVQVSPLIKLGR	-.n[35.07]MVPPVQVSPLIK[162.16]LGR.Y	sp|P56385|ATP5I_HUMAN	sp|P56385|ATP5I_HUMAN	0.9994	0.000349	17|56	3	1701.1	1701.1	-0.00244	2	4308.1	568.041	568.04	-0.000813333	-1.43182	-1.43182	seq77781_88min_hf
MVPPVQVSPLIKLGR	-.n[29.04]MVPPVQVSPLIK[156.13]LGR.Y	sp|P56385|ATP5I_HUMAN	sp|P56385|ATP5I_HUMAN	1	3.44e-08	23|56	3	1689.04	1689.04	-0.001486	2	4309.4	564.02	564.019	-0.000495667	-0.878812	-0.878812	seq77781_88min_hf
QHSNAAQTQTGEANRGWTGQESLSDSDPEMWELLQR	A.n[29.04]QHSNAAQTQTGEANRGWTGQESLSDSDPEMWELLQR.E	sp|P34897|GLYM_HUMAN	sp|P34897|GLYM_HUMANtr|G3V2Y1|G3V2Y1_HUMANtr|G3V4T0|G3V4T0_HUMANtr|G3V4W5|G3V4W5_HUMANtr|G3V4X0|G3V4X0_HUMANtr|G3V241|G3V241_HUMANtr|G3V2E4|G3V2E4_HUMANtr|G3V540|G3V540_HUMANtr|G3V3C6|G3V3C6_HUMANtr|G3V2W0|G3V2W0_HUMANtr|G3V5L0|G3V5L0_HUMANtr|G3V3Y8|G3V3Y8_HUMAN	1	7.87e-14	27|210	4	4086.86	4084.86	1.99847	1	4310.3	1022.22	1022.72	0.499617	488.517	-2.01228	seq77781_88min_hf
TVTAMDVVYALKRQGR	K.n[29.04]TVTAMDVVYALK[156.13]RQGR.T	sp|P62805|H4_HUMAN	sp|P62805|H4_HUMAN	0.9999	5.39e-05	14|90	4	1863.03	1863.04	-0.005195	1	4324.4	466.767	466.766	-0.00129875	-2.78244	-2.78244	seq77781_88min_hf
GFGDLKSPAGLQVLN	M.n[29.04]GFGDLK[156.13]SPAGLQVLN.D	sp|P24534|EF1B_HUMAN	sp|P24534|EF1B_HUMANtr|C9JZW3|C9JZW3_HUMANtr|F8WF65|F8WF65_HUMANtr|F2Z2G2|F2Z2G2_HUMAN	0.9999	1.73e-06	15|28	2	1570.87	1570.87	-0.002217	1	4325.4	786.443	786.442	-0.0011085	-1.40951	-1.40951	seq77781_88min_hf
GFGDLKSPAGLQVLN	M.n[35.07]GFGDLK[162.16]SPAGLQVLN.D	sp|P24534|EF1B_HUMAN	sp|P24534|EF1B_HUMANtr|C9JZW3|C9JZW3_HUMANtr|F8WF65|F8WF65_HUMANtr|F2Z2G2|F2Z2G2_HUMAN	0.9881	0.0013	7|28	2	1582.93	1582.94	-0.002326	1	4327.1	792.475	792.474	-0.001163	-1.46756	-1.46756	seq77781_88min_hf
MVPPVQVSPLIKLGR	-.n[29.04]MVPPVQVSPLIK[156.13]LGR.Y	sp|P56385|ATP5I_HUMAN	sp|P56385|ATP5I_HUMAN	1	1.02e-06	15|56	3	1689.04	1689.04	-0.000628	2	4329.9	564.02	564.02	-0.000209667	-0.371737	-0.371737	seq77781_88min_hf
SSLAEEAARATENPEQVASEGLPEPVLR	L.n[29.04]SSLAEEAARATENPEQVASEGLPEPVLR.K	sp|Q9BYD3|RM04_HUMAN	sp|Q9BYD3|RM04_HUMANtr|X6RAY8|X6RAY8_HUMANtr|K7EKI4|K7EKI4_HUMANtr|K7ES61|K7ES61_HUMANtr|K7ELF1|K7ELF1_HUMANtr|K7ELQ0|K7ELQ0_HUMAN	1	6.26e-14	15|108	3	2979.5	2977.5	1.99875	1	4331.1	993.507	994.173	0.666249	670.154	-2.6662	seq77781_88min_hf
SSLAEEAARATENPEQVASEGLPEPVLR	L.n[35.07]SSLAEEAARATENPEQVASEGLPEPVLR.K	sp|Q9BYD3|RM04_HUMAN	sp|Q9BYD3|RM04_HUMANtr|X6RAY8|X6RAY8_HUMANtr|K7EKI4|K7EKI4_HUMANtr|K7ES61|K7ES61_HUMANtr|K7ELF1|K7ELF1_HUMANtr|K7ELQ0|K7ELQ0_HUMAN	1	5.46e-11	13|108	3	2984.54	2983.53	1.00471	1	4332.5	995.518	995.853	0.334904	336.299	0.455891	seq77781_88min_hf
GILLHLESELAQTR	N.n[29.04]GILLHLESELAQTR.A	sp|P05783|K1C18_HUMAN	sp|P05783|K1C18_HUMANtr|F8VZY9|F8VZY9_HUMAN	1	1.11e-06	12|52	3	1606.9	1606.9	-0.002746	1	4334.5	536.642	536.641	-0.000915333	-1.70567	-1.70567	seq77781_88min_hf
AAPAQSPAAPDPEASPLAEPPQEQSLAPWSPQTPAPPCSR	G.n[29.04]AAPAQSPAAPDPEASPLAEPPQEQSLAPWSPQTPAPPC[160.03]SR.C	sp|P83111|LACTB_HUMAN	sp|P83111|LACTB_HUMAN	0.9997	2.48e-05	9|234	4	4131	4128.99	2.0102	1	4337	1033.25	1033.76	0.50255	486.14	0.846186	seq77781_88min_hf
EPAVYFKEQFLDGDGWTSR	A.n[35.07]EPAVYFK[162.16]EQFLDGDGWTSR.W	sp|P27797|CALR_HUMAN	sp|P27797|CALR_HUMANtr|K7EJB9|K7EJB9_HUMAN	0.9699	0.0101	5|72	3	2313.18	2312.17	1.00259	1	4338.6	771.732	772.066	0.334197	432.86	-0.328124	seq77781_88min_hf
AAPAQSPAAPDPEASPLAEPPQEQSLAPWSPQTPAPPCSR	G.n[35.07]AAPAQSPAAPDPEASPLAEPPQEQSLAPWSPQTPAPPC[160.03]SR.C	sp|P83111|LACTB_HUMAN	sp|P83111|LACTB_HUMAN	0.997	0.0016	7|234	4	4136.01	4135.02	0.993519	1	4339.9	1034.76	1035.01	0.24838	239.978	-2.37461	seq77781_88min_hf
SSLAEEAARATENPEQVASEGLPEPVLR	L.n[29.04]SSLAEEAARATENPEQVASEGLPEPVLR.K	sp|Q9BYD3|RM04_HUMAN	sp|Q9BYD3|RM04_HUMANtr|X6RAY8|X6RAY8_HUMANtr|K7EKI4|K7EKI4_HUMANtr|K7ES61|K7ES61_HUMANtr|K7ELF1|K7ELF1_HUMANtr|K7ELQ0|K7ELQ0_HUMAN	1	3.61e-13	17|162	4	2979.51	2977.5	2.00655	1	4340.2	745.382	745.884	0.501637	672.54	-0.0512815	seq77781_88min_hf
MEKATVPVAAATAAEGEGSPPAVAAVAGPPAAAEVGGGVGGSSR	-.n[29.04]M[147.04]EK[156.13]ATVPVAAATAAEGEGSPPAVAAVAGPPAAAEVGGGVGGSSR.A	sp|O75179|ANR17_HUMAN	sp|O75179|ANR17_HUMANtr|A0A1W2PQ15|A0A1W2PQ15_HUMANtr|H0YLQ3|H0YLQ3_HUMAN	0.955	0.00921	7|258	4	3944	3943.99	0.00404	2	4341.2	987.006	987.007	0.00100975	1.02304	1.02304	seq77781_88min_hf
EPAVYFKEQFLDGDGWTSR	A.n[29.04]EPAVYFK[156.13]EQFLDGDGWTSR.W	sp|P27797|CALR_HUMAN	sp|P27797|CALR_HUMANtr|K7EJB9|K7EJB9_HUMAN	1	7.88e-08	13|72	3	2301.11	2300.11	1.00159	1	4342.3	767.711	768.045	0.333863	434.692	-0.764712	seq77781_88min_hf
REDSWLKSLFVR	S.n[29.04]REDSWLK[156.13]SLFVR.K	sp|O75323|NIPS2_HUMAN	sp|O75323|NIPS2_HUMANtr|F8WBI5|F8WBI5_HUMAN	1	1.29e-05	12|66	4	1590.89	1590.89	-0.001976	1	4345	398.729	398.729	-0.000494	-1.23894	-1.23894	seq77781_88min_hf
REDSWLKSLFVR	S.n[35.07]REDSWLK[162.16]SLFVR.K	sp|O75323|NIPS2_HUMAN	sp|O75323|NIPS2_HUMANtr|F8WBI5|F8WBI5_HUMAN	0.9759	0.0165	7|66	4	1602.95	1602.95	-0.000849	1	4345.6	401.745	401.745	-0.00021225	-0.52832	-0.52832	seq77781_88min_hf
GDKEIGNIISDAMKKVGR	N.n[29.04]GDK[156.13]EIGNIISDAMK[156.13]KVGR.K	sp|P10809|CH60_HUMAN	sp|P10809|CH60_HUMANtr|E7ESH4|E7ESH4_HUMANtr|E7EXB4|E7EXB4_HUMAN	0.9352	0.0399	5|102	4	2042.16	2042.16	3.5e-05	1	4348	511.546	511.546	8.75e-06	0.017105	0.017105	seq77781_88min_hf
AKGIAIGIDLGTTYSCVGVFQHGKVEIIANDQGNR	T.n[29.04]AK[156.13]GIAIGIDLGTTYSC[160.03]VGVFQHGK[156.13]VEIIANDQGNR.T	sp|P34931|HS71L_HUMAN	sp|P34931|HS71L_HUMANtr|Q53FA3|Q53FA3_HUMAN	0.9748	0.000102	14|204	4	3785.93	3784.99	0.932543	1	4348.3	947.256	947.489	0.233136	246.056	-18.6828	seq77781_88min_hf
SSLAEEAARATENPEQVASEGLPEPVLR	L.n[35.07]SSLAEEAARATENPEQVASEGLPEPVLR.K	sp|Q9BYD3|RM04_HUMAN	sp|Q9BYD3|RM04_HUMANtr|X6RAY8|X6RAY8_HUMANtr|K7EKI4|K7EKI4_HUMANtr|K7ES61|K7ES61_HUMANtr|K7ELF1|K7ELF1_HUMANtr|K7ELQ0|K7ELQ0_HUMAN	1	3.89e-11	13|108	3	2983.52	2983.53	-0.006396	1	4351.3	995.518	995.516	-0.00213233	-2.14194	-2.14194	seq77781_88min_hf
SSLAEEAARATENPEQVASEGLPEPVLR	L.n[29.04]SSLAEEAARATENPEQVASEGLPEPVLR.K	sp|Q9BYD3|RM04_HUMAN	sp|Q9BYD3|RM04_HUMANtr|X6RAY8|X6RAY8_HUMANtr|K7EKI4|K7EKI4_HUMANtr|K7ES61|K7ES61_HUMANtr|K7ELF1|K7ELF1_HUMANtr|K7ELQ0|K7ELQ0_HUMAN	1	2.42e-16	17|108	3	2978.5	2977.5	1.00046	1	4352.8	993.507	993.841	0.333486	335.552	-0.97031	seq77781_88min_hf
AQDQTQDTQLITVDEKLDITTLTGVPEEHIKTR	L.n[29.04]AQDQTQDTQLITVDEK[156.13]LDITTLTGVPEEHIK[156.13]TR.K	sp|O43181|NDUS4_HUMAN	sp|O43181|NDUS4_HUMANtr|H0Y9M8|H0Y9M8_HUMAN	1	7.96e-13	31|192	5	3821.01	3820.01	1.00071	1	4353.4	765.009	765.21	0.200142	261.551	-0.69053	seq77781_88min_hf
AQDQTQDTQLITVDEKLDITTLTGVPEEHIKTR	L.n[35.07]AQDQTQDTQLITVDEK[162.16]LDITTLTGVPEEHIK[162.16]TR.K	sp|O43181|NDUS4_HUMAN	sp|O43181|NDUS4_HUMANtr|H0Y9M8|H0Y9M8_HUMAN	1	4.29e-10	22|192	5	3839.1	3838.11	0.998518	1	4356.2	768.628	768.828	0.199704	259.751	-1.25672	seq77781_88min_hf
DIAALVVDNGSGMCKAGFAGDDAPR	D.n[29.04]DIAALVVDNGSGMC[160.03]K[156.13]AGFAGDDAPR.A	sp|P60709|ACTB_HUMAN	sp|P60709|ACTB_HUMANtr|C9JZR7|C9JZR7_HUMANtr|C9JTX5|C9JTX5_HUMANtr|C9JUM1|C9JUM1_HUMANtr|A0A2R8YGF8|A0A2R8YGF8_HUMANtr|A0A2R8Y793|A0A2R8Y793_HUMANtr|E7EVS6|E7EVS6_HUMANtr|G5E9R0|G5E9R0_HUMAN	1	2.36e-07	9|96	3	2562.21	2562.22	-0.006281	1	4361.2	855.081	855.079	-0.00209367	-2.44851	-2.44851	seq77781_88min_hf
MDMSPLRPQNYLFGCELKADKDYHFKVDNDENEHQLSLR	D.n[29.04]MDM[147.04]SPLRPQNYLFGC[160.03]ELK[156.13]ADK[156.13]DYHFK[156.13]VDNDENEHQLSLR.T	sp|P06748|NPM_HUMAN	sp|P06748|NPM_HUMAN	0.9996	0.000167	10|228	6	4881.32	4880.34	0.98762	1	4361.6	814.397	814.561	0.164603	202.076	-3.2185	seq77781_88min_hf
TVPIYEGYALPHAILR	H.n[29.04]TVPIYEGYALPHAILR.L	sp|P60709|ACTB_HUMAN	sp|P60709|ACTB_HUMANsp|P63261|ACTG_HUMANtr|I3L4N8|I3L4N8_HUMANtr|I3L1U9|I3L1U9_HUMANtr|I3L3I0|I3L3I0_HUMANtr|A0A2R8Y793|A0A2R8Y793_HUMANtr|A0A2R8YEA7|A0A2R8YEA7_HUMAN	1	1.7e-08	16|60	3	1840.02	1840.02	-0.001786	1	4365.8	614.349	614.348	-0.000595667	-0.969591	-0.969591	seq77781_88min_hf
MDMSPLRPQNYLFGCELKADKDYHFKVDNDENEHQLSLR	D.n[29.04]MDM[147.04]SPLRPQNYLFGC[160.03]ELK[156.13]ADK[156.13]DYHFK[156.13]VDNDENEHQLSLR.T	sp|P06748|NPM_HUMAN	sp|P06748|NPM_HUMAN	0.9865	0.00314	11|228	6	4882.33	4880.34	1.98921	1	4366	814.397	814.728	0.331535	406.927	-3.57849	seq77781_88min_hf
GFGDLKSPAGLQVLND	M.n[29.04]GFGDLK[156.13]SPAGLQVLND.Y	sp|P24534|EF1B_HUMAN	sp|P24534|EF1B_HUMANtr|C9JZW3|C9JZW3_HUMANtr|F8WF65|F8WF65_HUMANtr|F2Z2G2|F2Z2G2_HUMAN	0.9904	6.97e-05	10|30	2	1686.9	1685.9	0.99811	1	4373.6	843.957	844.456	0.499055	590.978	-3.10259	seq77781_88min_hf
DDIAALVVDNGSGMCKAGFAGDDAPR	D.n[29.04]DDIAALVVDNGSGMC[160.03]K[156.13]AGFAGDDAPR.A	sp|P60709|ACTB_HUMAN	sp|P60709|ACTB_HUMANtr|C9JZR7|C9JZR7_HUMANtr|C9JTX5|C9JTX5_HUMANtr|C9JUM1|C9JUM1_HUMANtr|A0A2R8YGF8|A0A2R8YGF8_HUMANtr|A0A2R8Y793|A0A2R8Y793_HUMANtr|E7EVS6|E7EVS6_HUMANtr|G5E9R0|G5E9R0_HUMAN	0.9983	0.000175	9|100	3	2677.24	2677.25	-0.011496	1	4375.1	893.423	893.419	-0.003832	-4.28914	-4.28914	seq77781_88min_hf
AELRAPPDKIAIIGAGIGGTSAAYYLR	G.n[29.04]AELRAPPDK[156.13]IAIIGAGIGGTSAAYYLR.Q	sp|Q9UHG3|PCYOX_HUMAN	sp|Q9UHG3|PCYOX_HUMANtr|F8W8W4|F8W8W4_HUMAN	0.9996	6.3e-05	12|156	4	2801.57	2799.56	2.00531	1	4376.6	700.898	701.4	0.501329	714.755	-0.493656	seq77781_88min_hf
AELRAPPDKIAIIGAGIGGTSAAYYLR	G.n[35.07]AELRAPPDK[162.16]IAIIGAGIGGTSAAYYLR.Q	sp|Q9UHG3|PCYOX_HUMAN	sp|Q9UHG3|PCYOX_HUMANtr|F8W8W4|F8W8W4_HUMAN	1	8.57e-07	11|156	4	2812.63	2811.63	0.998566	1	4380.1	703.914	704.164	0.249642	354.522	-1.69847	seq77781_88min_hf
SYSKLLCGLLAER	R.n[29.04]SYSK[156.13]LLC[160.03]GLLAER.L	sp|P14174|MIF_HUMAN	sp|P14174|MIF_HUMAN	0.9733	0.016	6|48	3	1564.86	1564.86	-0.000359	2	4382.9	522.629	522.629	-0.000119667	-0.228971	-0.228971	seq77781_88min_hf
SSLGVVTCGSVVKLLNTR	A.n[35.07]SSLGVVTC[160.03]GSVVK[162.16]LLNTR.H	sp|Q99470|SDF2_HUMAN	sp|Q99470|SDF2_HUMAN	0.9998	0.000126	13|68	3	1957.16	1957.17	-0.002888	1	4386.1	653.396	653.395	-0.000962333	-1.47282	-1.47282	seq77781_88min_hf
YFVSIDAHAEECFFER	G.n[29.04]YFVSIDAHAEEC[160.03]FFER.V	sp|Q15363|TMED2_HUMAN	sp|Q15363|TMED2_HUMANtr|E7EQ72|E7EQ72_HUMAN	1	2.16e-07	11|60	3	2046.91	2046.91	-0.007315	1	4390	683.312	683.31	-0.00243833	-3.56842	-3.56842	seq77781_88min_hf
MPMFIVNTNVPR	-.n[29.04]MPMFIVNTNVPR.A	sp|P14174|MIF_HUMAN	sp|P14174|MIF_HUMAN	0.9999	3.32e-05	9|44	3	1445.75	1445.75	-0.002506	2	4395.5	482.925	482.924	-0.000835333	-1.72974	-1.72974	seq77781_88min_hf
MEPEQMLEGQTQVAENPHSEYGLTDNVER	-.n[29.04]M[147.04]EPEQM[147.04]LEGQTQVAENPHSEYGLTDNVER.L	sp|Q9C005|DPY30_HUMAN	sp|Q9C005|DPY30_HUMAN	1	3.04e-08	16|112	3	3390.51	3390.5	0.015952	2	4408.5	1131.17	1131.18	0.00531733	4.7007	4.7007	seq77781_88min_hf
MPMFIVNTNVPR	-.n[29.04]MPMFIVNTNVPR.A	sp|P14174|MIF_HUMAN	sp|P14174|MIF_HUMAN	0.9998	4.68e-06	10|22	2	1445.75	1445.75	-0.000987	2	4409.5	723.883	723.883	-0.0004935	-0.68174	-0.68174	seq77781_88min_hf
SAMTEEAAVAIKAMAK	L.n[29.04]SAMTEEAAVAIK[156.13]AMAK.-	sp|P63241|IF5A1_HUMAN	sp|P63241|IF5A1_HUMANsp|Q6IS14|IF5AL_HUMANtr|I3L504|I3L504_HUMAN	0.9985	0.000629	8|60	3	1705.92	1704.92	1.00203	1	4414.2	569.312	569.646	0.334009	586.344	-0.774164	seq77781_88min_hf
MWKASAGHAVSIAQDDAGADDWETDPDFVNDVSEKEQR	-.n[29.04]M[147.04]WK[156.13]ASAGHAVSIAQDDAGADDWETDPDFVNDVSEK[156.13]EQR.W	sp|Q14247|SRC8_HUMAN	sp|Q14247|SRC8_HUMAN	0.9568	0.025	11|222	4	4290.94	4289.94	0.994899	2	4415.2	1073.49	1073.74	0.248724	231.643	-1.96788	seq77781_88min_hf
MWKASAGHAVSIAQDDAGADDWETDPDFVNDVSEKEQR	-.n[29.04]M[147.04]WK[156.13]ASAGHAVSIAQDDAGADDWETDPDFVNDVSEK[156.13]EQR.W	sp|Q14247|SRC8_HUMAN	sp|Q14247|SRC8_HUMAN	1	1.58e-06	15|222	5	4290.93	4289.94	0.985974	2	4416.6	858.996	859.193	0.197195	229.512	-4.04472	seq77781_88min_hf
VRGQAGGGGPGTGPGLGEAGSLATCELPLAKSEWQKKLTPEQFYVTR	A.n[29.04]VRGQAGGGGPGTGPGLGEAGSLATC[160.03]ELPLAK[156.13]SEWQK[156.13]KLTPEQFYVTR.E	sp|Q9Y3D2|MSRB2_HUMAN	sp|Q9Y3D2|MSRB2_HUMAN	0.9997	0.000165	9|276	6	4970.6	4967.6	3.004	1	4418.3	828.94	829.441	0.500666	603.619	-1.21608	seq77781_88min_hf
AAVEEGIVLGGGCALLR	R.n[29.04]AAVEEGIVLGGGC[160.03]ALLR.C	sp|P10809|CH60_HUMAN	sp|P10809|CH60_HUMAN	0.9998	0.000105	9|64	3	1711.93	1711.93	-0.002861	2	4419.7	571.65	571.649	-0.000953667	-1.66827	-1.66827	seq77781_88min_hf
KLNIPKVLLPFTR	A.n[29.04]K[156.13]LNIPK[156.13]VLLPFTR.A	sp|Q8TEM1|PO210_HUMAN	sp|Q8TEM1|PO210_HUMAN	0.9397	0.0389	7|72	4	1622.06	1622.06	-0.003737	1	4419.9	406.523	406.523	-0.0009345	-2.29877	-2.29877	seq77781_88min_hf
MFLQYYLNEQGDR	-.n[29.04]MFLQYYLNEQGDR.V	sp|Q9NPE3|NOP10_HUMAN	sp|Q9NPE3|NOP10_HUMANtr|H0YM60|H0YM60_HUMAN	0.9964	0.000251	8|24	2	1703.8	1703.8	-0.001016	2	4421.1	852.906	852.906	-0.000508	-0.595611	-0.595611	seq77781_88min_hf
MEPEQMLEGQTQVAENPHSEYGLTDNVER	-.n[29.04]MEPEQM[147.04]LEGQTQVAENPHSEYGLTDNVER.L	sp|Q9C005|DPY30_HUMAN	sp|Q9C005|DPY30_HUMAN	1	2.79e-11	23|112	3	3374.49	3374.5	-0.011975	2	4422	1125.84	1125.84	-0.00399167	-3.54551	-3.54551	seq77781_88min_hf
APREPAIHSEGQWVTLPAPLDTINVHLR	A.n[29.04]APREPAIHSEGQWVTLPAPLDTINVHLR.A	sp|P10253|LYAG_HUMAN	sp|P10253|LYAG_HUMAN	1	3.53e-08	13|162	5	3147.68	3144.68	2.99582	1	4422.7	629.944	630.543	0.599164	950.235	-4.51357	seq77781_88min_hf
MFLQYYLNEQGDR	-.n[35.07]MFLQYYLNEQGDR.V	sp|Q9NPE3|NOP10_HUMAN	sp|Q9NPE3|NOP10_HUMANtr|H0YM60|H0YM60_HUMAN	0.9999	4.95e-07	8|24	2	1709.83	1709.83	-0.001409	2	4423.5	855.922	855.921	-0.0007045	-0.82309	-0.82309	seq77781_88min_hf
MFEIKKICCIGAGYVGGPTCSVIAHMCPEIR	-.n[35.07]MFEIK[162.16]K[162.16]IC[160.03]C[160.03]IGAGYVGGPTC[160.03]SVIAHMC[160.03]PEIR.V	sp|O60701|UGDH_HUMAN	sp|O60701|UGDH_HUMANtr|E7ER83|E7ER83_HUMANtr|E7EV97|E7EV97_HUMANtr|D6RHF4|D6RHF4_HUMANtr|E7ER95|E7ER95_HUMANtr|E7ETF4|E7ETF4_HUMANtr|E9PBD2|E9PBD2_HUMAN	0.9996	4.26e-05	8|180	5	3656.86	3655.87	0.989294	2	4424.1	732.182	732.38	0.197859	270.159	-3.83845	seq77781_88min_hf
EEEIAALVIDNGSGMCKAGFAGDDAPR	M.n[29.04]EEEIAALVIDNGSGMC[160.03]K[156.13]AGFAGDDAPR.A	sp|P63261|ACTG_HUMAN	sp|P63261|ACTG_HUMANtr|J3KT65|J3KT65_HUMANtr|I3L4N8|I3L4N8_HUMANtr|K7EM38|K7EM38_HUMANtr|I3L1U9|I3L1U9_HUMANtr|I3L3I0|I3L3I0_HUMANtr|I3L3R2|I3L3R2_HUMAN	1	9.02e-11	18|104	3	2848.34	2848.34	-0.001217	2	4425	950.453	950.453	-0.000405667	-0.426814	-0.426814	seq77781_88min_hf
SQTQGPPDYPRFVESVDEYQFVER	L.n[29.04]SQTQGPPDYPRFVESVDEYQFVER.L	sp|Q13405|RM49_HUMAN	sp|Q13405|RM49_HUMANtr|E9PI78|E9PI78_HUMANtr|E9PNF1|E9PNF1_HUMAN	0.9997	2.6e-05	11|92	3	2901.36	2900.36	1.00172	1	4425.9	967.795	968.128	0.333907	344.9	-0.560532	seq77781_88min_hf
EEEIAALVIDNGSGMCKAGFAGDDAPR	M.n[29.04]EEEIAALVIDNGSGMC[160.03]K[156.13]AGFAGDDAPR.A	sp|P63261|ACTG_HUMAN	sp|P63261|ACTG_HUMANtr|J3KT65|J3KT65_HUMANtr|I3L4N8|I3L4N8_HUMANtr|K7EM38|K7EM38_HUMANtr|I3L1U9|I3L1U9_HUMANtr|I3L3I0|I3L3I0_HUMANtr|I3L3R2|I3L3R2_HUMAN	1	6.33e-11	20|156	4	2848.33	2848.34	-0.003982	2	4426.6	713.092	713.091	-0.0009955	-1.39604	-1.39604	seq77781_88min_hf
EEEIAALVIDNGSGMCKAGFAGDDAPR	M.n[35.07]EEEIAALVIDNGSGMC[160.03]K[162.16]AGFAGDDAPR.A	sp|P63261|ACTG_HUMAN	sp|P63261|ACTG_HUMANtr|J3KT65|J3KT65_HUMANtr|I3L4N8|I3L4N8_HUMANtr|K7EM38|K7EM38_HUMANtr|I3L1U9|I3L1U9_HUMANtr|I3L3I0|I3L3I0_HUMANtr|I3L3R2|I3L3R2_HUMAN	1	1.46e-11	18|156	4	2862.4	2860.4	2.00078	2	4427.3	716.107	716.608	0.500195	698.004	-2.06529	seq77781_88min_hf
SQTQGPPDYPRFVESVDEYQFVER	L.n[35.07]SQTQGPPDYPRFVESVDEYQFVER.L	sp|Q13405|RM49_HUMAN	sp|Q13405|RM49_HUMANtr|E9PI78|E9PI78_HUMANtr|E9PNF1|E9PNF1_HUMAN	0.9901	0.00026	8|92	3	2908.39	2906.39	2.00024	1	4435.2	969.805	970.472	0.666746	687.033	-2.2192	seq77781_88min_hf
AEASATGACGEAMAAAEGSSGPAGLTLGR	M.n[29.04]AEASATGAC[160.03]GEAM[147.04]AAAEGSSGPAGLTLGR.S	sp|Q99611|SPS2_HUMAN	sp|Q99611|SPS2_HUMAN	0.9998	1.05e-05	8|112	3	2664.2	2664.21	-0.012567	2	4436	889.078	889.074	-0.004189	-4.71165	-4.71165	seq77781_88min_hf
GPKFLKSGDAAIVDMVPGKPMCVESFSDYPPLGR	D.n[29.04]GPK[156.13]FLK[156.13]SGDAAIVDMVPGK[156.13]PMC[160.03]VESFSDYPPLGR.F	sp|Q5VTE0|EF1A3_HUMAN	sp|Q5VTE0|EF1A3_HUMANsp|P68104|EF1A1_HUMANtr|A0A087WVQ9|A0A087WVQ9_HUMAN	1	4.99e-08	15|198	5	3778.94	3776.93	2.00262	1	4438.2	756.394	756.795	0.400525	529.238	-1.07744	seq77781_88min_hf
MDSAGQDINLNSPNKGLLSDSMTDVPVDTGVAAR	-.n[29.04]M[147.04]DSAGQDINLNSPNK[156.13]GLLSDSM[147.04]TDVPVDTGVAAR.T	sp|O43399|TPD54_HUMAN	sp|O43399|TPD54_HUMANtr|A0A087WYR3|A0A087WYR3_HUMANtr|A0A087WZ51|A0A087WZ51_HUMAN	0.9755	0.00102	5|132	3	3575.69	3575.71	-0.019448	2	4438.5	1192.91	1192.9	-0.00648267	-5.43436	-5.43436	seq77781_88min_hf
MIIYRDLISHDEMFSD	-.n[29.04]MIIYRDLISHDEMFSD.L	sp|P13693|TCTP_HUMAN	sp|P13693|TCTP_HUMANtr|Q5W0H4|Q5W0H4_HUMANtr|A0A0B4J2C3|A0A0B4J2C3_HUMAN	0.9981	0.000306	11|60	3	2011.94	2011.94	-0.000581	1	4439.9	671.653	671.653	-0.000193667	-0.288343	-0.288343	seq77781_88min_hf
MDSAGQDINLNSPNKGLLSDSMTDVPVDTGVAAR	-.n[29.04]M[147.04]DSAGQDINLNSPNK[156.13]GLLSDSM[147.04]TDVPVDTGVAAR.T	sp|O43399|TPD54_HUMAN	sp|O43399|TPD54_HUMANtr|A0A087WYR3|A0A087WYR3_HUMANtr|A0A087WZ51|A0A087WZ51_HUMAN	0.9997	0.000136	7|132	3	3576.71	3575.71	0.99935	2	4440.2	1192.91	1193.24	0.333117	279.169	-1.11712	seq77781_88min_hf
APREPAIHSEGQWVTLPAPLDTINVHLR	A.n[29.04]APREPAIHSEGQWVTLPAPLDTINVHLR.A	sp|P10253|LYAG_HUMAN	sp|P10253|LYAG_HUMAN	1	2.21e-06	12|162	4	3145.68	3144.68	0.992476	1	4440.9	787.178	787.426	0.248119	315.101	-3.45239	seq77781_88min_hf
SLSTFQQMWISKQEYDESGPSIVHR	A.n[29.04]SLSTFQQMWISK[156.13]QEYDESGPSIVHR.K	sp|P0CG38|POTEI_HUMAN	sp|P0CG38|POTEI_HUMANsp|P0CG39|POTEJ_HUMANsp|Q6S8J3|POTEE_HUMANsp|A5A3E0|POTEF_HUMANsp|P60709|ACTB_HUMANsp|Q9BYX7|ACTBM_HUMANsp|P63261|ACTG_HUMANtr|A0A2R8YFE2|A0A2R8YFE2_HUMAN	0.9999	2.27e-05	17|144	4	3009.48	3008.47	1.00484	1	4442.8	753.125	753.376	0.25121	333.445	0.493777	seq77781_88min_hf
APREPAIHSEGQWVTLPAPLDTINVHLR	A.n[29.04]APREPAIHSEGQWVTLPAPLDTINVHLR.A	sp|P10253|LYAG_HUMAN	sp|P10253|LYAG_HUMAN	1	1.91e-10	22|162	5	3145.68	3144.68	0.997834	1	4443.5	629.944	630.143	0.199567	316.701	-1.75071	seq77781_88min_hf
AAKLNIPKVLLPFTR	A.n[29.04]AAK[156.13]LNIPK[156.13]VLLPFTR.A	sp|Q8TEM1|PO210_HUMAN	sp|Q8TEM1|PO210_HUMAN	0.9999	6.35e-05	14|84	4	1764.14	1764.14	-0.001199	1	4446.3	442.042	442.042	-0.00029975	-0.678103	-0.678103	seq77781_88min_hf
AGPESDAQYQFTGIKKYFNSYTLTGR	M.n[29.04]AGPESDAQYQFTGIK[156.13]KYFNSYTLTGR.M	sp|Q96IX5|USMG5_HUMAN	sp|Q96IX5|USMG5_HUMAN	1	2.94e-07	12|150	4	3026.52	3025.52	0.998744	2	4448	757.387	757.637	0.249686	329.559	-1.51986	seq77781_88min_hf
TTGIVMDSGDGVTHTVPIYEGYALPHAILR	R.n[29.04]TTGIVMDSGDGVTHTVPIYEGYALPHAILR.L	sp|P60709|ACTB_HUMAN	sp|P60709|ACTB_HUMANsp|P63261|ACTG_HUMANtr|I3L4N8|I3L4N8_HUMANtr|I3L1U9|I3L1U9_HUMANtr|I3L3I0|I3L3I0_HUMANtr|A0A2R8Y793|A0A2R8Y793_HUMANtr|A0A2R8YEA7|A0A2R8YEA7_HUMAN	1	3.66e-13	20|174	4	3211.64	3210.64	1.00175	2	4452.6	803.667	803.917	0.250437	311.521	-0.497875	seq77781_88min_hf
EPAVYFKEQFLDGDGWTSR	A.n[29.04]EPAVYFK[156.13]EQFLDGDGWTSR.W	sp|P27797|CALR_HUMAN	sp|P27797|CALR_HUMANtr|K7EJB9|K7EJB9_HUMAN	1	1.33e-08	15|72	3	2300.11	2300.11	0.000119	1	4454	767.711	767.711	4e-05	0.0521029	0.0521029	seq77781_88min_hf
MIIYRDLISHDEMFSDIYKIR	-.n[29.04]M[147.04]IIYRDLISHDEMFSDIYK[156.13]IR.E	sp|P13693|TCTP_HUMAN	sp|P13693|TCTP_HUMANtr|Q5W0H4|Q5W0H4_HUMANtr|A0A0B4J2C3|A0A0B4J2C3_HUMAN	0.9998	4.37e-05	10|120	4	2731.39	2729.39	2.00241	2	4457.8	683.355	683.856	0.500603	732.03	-1.56722	seq77781_88min_hf
EPAVYFKEQFLDGDGWTSR	A.n[35.07]EPAVYFK[162.16]EQFLDGDGWTSR.W	sp|P27797|CALR_HUMAN	sp|P27797|CALR_HUMANtr|K7EJB9|K7EJB9_HUMAN	0.9999	3.97e-05	10|72	3	2312.17	2312.17	-0.001089	1	4459	771.732	771.732	-0.000362667	-0.469939	-0.469939	seq77781_88min_hf
MIIYRDLISHDEMFSDIYKIR	-.n[29.04]M[147.04]IIYRDLISHDEMFSDIYK[156.13]IR.E	sp|P13693|TCTP_HUMAN	sp|P13693|TCTP_HUMANtr|Q5W0H4|Q5W0H4_HUMANtr|A0A0B4J2C3|A0A0B4J2C3_HUMAN	0.9995	0.000342	10|120	5	2729.39	2729.39	-0.001666	2	4459.3	546.886	546.885	-0.000333	-0.608903	-0.608903	seq77781_88min_hf
SKPHSEAGTAFIQTQQLHAAMADTFLEHMCRLDIDSPPITAR	M.n[29.04]SK[156.13]PHSEAGTAFIQTQQLHAAM[147.04]ADTFLEHM[147.04]C[160.03]RLDIDSPPITAR.N	sp|P14618|KPYM_HUMAN	sp|P14618|KPYM_HUMANtr|H3BT25|H3BT25_HUMANtr|H3BUW1|H3BUW1_HUMANtr|H3BU13|H3BU13_HUMANtr|H3BTJ2|H3BTJ2_HUMANtr|H3BN34|H3BN34_HUMANtr|B4DNK4|B4DNK4_HUMANtr|H3BTN5|H3BTN5_HUMANtr|H3BQ34|H3BQ34_HUMANtr|H3BQZ3|H3BQZ3_HUMAN	0.9901	0.00327	16|246	6	4779.3	4779.32	-0.016825	2	4460.4	797.561	797.558	-0.00280433	-3.51615	-3.51615	seq77781_88min_hf
MIIYRDLISHDEMFSDIYKIR	-.n[35.07]M[147.04]IIYRDLISHDEMFSDIYK[162.16]IR.E	sp|P13693|TCTP_HUMAN	sp|P13693|TCTP_HUMANtr|Q5W0H4|Q5W0H4_HUMANtr|A0A0B4J2C3|A0A0B4J2C3_HUMAN	0.9997	0.000162	8|120	5	2742.45	2741.46	0.997542	2	4461.1	549.298	549.498	0.199509	363.074	-2.11357	seq77781_88min_hf
SYELPDGQVITIGNER	K.n[29.04]SYELPDGQVITIGNER.F	sp|Q6S8J3|POTEE_HUMAN	sp|Q6S8J3|POTEE_HUMANsp|A5A3E0|POTEF_HUMANsp|P68133|ACTS_HUMANsp|P60709|ACTB_HUMANsp|P68032|ACTC_HUMANsp|Q562R1|ACTBL_HUMANsp|Q9BYX7|ACTBM_HUMANsp|P63261|ACTG_HUMANsp|P63267|ACTH_HUMANsp|P62736|ACTA_HUMANtr|A0A2R8Y793|A0A2R8Y793_HUMANtr|A0A2R8YEA7|A0A2R8YEA7_HUMAN	0.9725	0.00405	8|30	2	1817.91	1817.92	-0.004959	1	4461.6	909.965	909.963	-0.0024795	-2.72484	-2.72484	seq77781_88min_hf
APREPAIHSEGQWVTLPAPLDTINVHLR	A.n[29.04]APREPAIHSEGQWVTLPAPLDTINVHLR.A	sp|P10253|LYAG_HUMAN	sp|P10253|LYAG_HUMAN	0.9998	0.000105	10|162	5	3145.69	3144.68	1.00211	1	4464.9	629.944	630.144	0.200421	318.056	-0.39483	seq77781_88min_hf
SDVLELTDDNFESRISDTGSA	-.n[29.04]SDVLELTDDNFESRISDTGSA.G	tr|H7BZJ3|H7BZJ3_HUMAN	tr|H7BZJ3|H7BZJ3_HUMANsp|P30101|PDIA3_HUMANtr|F8WBW5|F8WBW5_HUMANtr|F8WBS6|F8WBS6_HUMAN	1	3.47e-08	13|40	2	2299.06	2298.05	1.0051	1	4468.9	1150.03	1150.53	0.502549	436.796	0.759212	seq77781_88min_hf
EPAVYFKEQFLDGDGWTSR	A.n[29.04]EPAVYFK[156.13]EQFLDGDGWTSR.W	sp|P27797|CALR_HUMAN	sp|P27797|CALR_HUMANtr|K7EJB9|K7EJB9_HUMAN	1	5.92e-11	23|72	3	2300.11	2300.11	0.000139	1	4474.5	767.711	767.711	4.63333e-05	0.0603526	0.0603526	seq77781_88min_hf
EPAVYFKEQFLDGDGWTSR	A.n[35.07]EPAVYFK[162.16]EQFLDGDGWTSR.W	sp|P27797|CALR_HUMAN	sp|P27797|CALR_HUMANtr|K7EJB9|K7EJB9_HUMAN	1	8.71e-11	23|72	3	2312.17	2312.17	-0.000463	1	4479.8	771.732	771.732	-0.000154333	-0.199983	-0.199983	seq77781_88min_hf
SAKVSDSISAQYPVVDHEFDAVVVGAGGAGLR	A.n[29.04]SAK[156.13]VSDSISAQYPVVDHEFDAVVVGAGGAGLR.A	sp|P31040|SDHA_HUMAN	sp|P31040|SDHA_HUMANtr|A0A087X1I3|A0A087X1I3_HUMANtr|D6RFM5|D6RFM5_HUMAN	1	1.83e-06	7|186	4	3257.67	3256.67	0.993889	1	4481.9	815.175	815.424	0.248472	304.715	-2.90064	seq77781_88min_hf
VGGGGVGGGLLENANPLIYQR	M.n[35.07]VGGGGVGGGLLENANPLIYQR.S	sp|Q9Y3D0|MIP18_HUMAN	sp|Q9Y3D0|MIP18_HUMANtr|H3BNV7|H3BNV7_HUMANtr|J3QLT9|J3QLT9_HUMAN	1	3.33e-07	14|80	3	2074.14	2074.14	-0.002774	2	4482.2	692.387	692.386	-0.000925	-1.33596	-1.33596	seq77781_88min_hf
VGGGGVGGGLLENANPLIYQR	M.n[29.04]VGGGGVGGGLLENANPLIYQR.S	sp|Q9Y3D0|MIP18_HUMAN	sp|Q9Y3D0|MIP18_HUMANtr|H3BNV7|H3BNV7_HUMANtr|J3QLT9|J3QLT9_HUMAN	1	3.31e-08	24|80	3	2068.11	2068.11	0.000844	2	4483.1	690.376	690.376	0.000281333	0.407507	0.407507	seq77781_88min_hf
VGGGGVGGGLLENANPLIYQR	M.n[35.07]VGGGGVGGGLLENANPLIYQR.S	sp|Q9Y3D0|MIP18_HUMAN	sp|Q9Y3D0|MIP18_HUMANtr|H3BNV7|H3BNV7_HUMANtr|J3QLT9|J3QLT9_HUMAN	0.9907	4.34e-05	5|40	2	2074.14	2074.14	0.003831	2	4487.8	1038.08	1038.08	0.001915	1.84475	1.84475	seq77781_88min_hf
VGGGGVGGGLLENANPLIYQR	M.n[29.04]VGGGGVGGGLLENANPLIYQR.S	sp|Q9Y3D0|MIP18_HUMAN	sp|Q9Y3D0|MIP18_HUMANtr|H3BNV7|H3BNV7_HUMANtr|J3QLT9|J3QLT9_HUMAN	1	2.39e-13	20|40	2	2069.11	2068.11	1.00245	2	4488.7	1035.06	1035.56	0.501222	484.01	-0.437444	seq77781_88min_hf
EPAVYFKEQFLDGDGWTSR	A.n[29.04]EPAVYFK[156.13]EQFLDGDGWTSR.W	sp|P27797|CALR_HUMAN	sp|P27797|CALR_HUMANtr|K7EJB9|K7EJB9_HUMAN	1	1.34e-11	25|72	3	2300.11	2300.11	0.001206	1	4495.6	767.711	767.711	0.000402333	0.524068	0.524068	seq77781_88min_hf
LSQTQGPPDYPRFVESVDEYQFVER	L.n[29.04]LSQTQGPPDYPRFVESVDEYQFVER.L	sp|Q13405|RM49_HUMAN	sp|Q13405|RM49_HUMANtr|E9PI78|E9PI78_HUMANtr|E9PNF1|E9PNF1_HUMAN	1	7.63e-07	14|96	3	3014.44	3013.45	0.997919	1	4500.6	1005.49	1005.82	0.33264	330.714	-1.79985	seq77781_88min_hf
SAKVSDSISAQYPVVDHEFDAVVVGAGGAGLR	A.n[35.07]SAK[162.16]VSDSISAQYPVVDHEFDAVVVGAGGAGLR.A	sp|P31040|SDHA_HUMAN	sp|P31040|SDHA_HUMANtr|A0A087X1I3|A0A087X1I3_HUMANtr|D6RFM5|D6RFM5_HUMAN	0.9983	0.00014	9|186	4	3270.73	3268.74	1.99471	1	4500.8	818.191	818.69	0.498677	609.116	-3.66195	seq77781_88min_hf
GVQGFQDYIEKHCPSAVVPVELQKLAR	M.n[29.04]GVQGFQDYIEK[156.13]HC[160.03]PSAVVPVELQK[156.13]LAR.G	sp|Q9NZB2|F120A_HUMAN	sp|Q9NZB2|F120A_HUMAN	0.9991	0.000757	13|156	5	3153.69	3151.69	2.00215	2	4501.3	631.344	631.745	0.400429	633.847	-1.4414	seq77781_88min_hf
SAKVSDSISAQYPVVDHEFDAVVVGAGGAGLR	A.n[29.04]SAK[156.13]VSDSISAQYPVVDHEFDAVVVGAGGAGLR.A	sp|P31040|SDHA_HUMAN	sp|P31040|SDHA_HUMANtr|A0A087X1I3|A0A087X1I3_HUMANtr|D6RFM5|D6RFM5_HUMAN	1	1.79e-11	17|186	4	3257.67	3256.67	0.994377	1	4503.1	815.175	815.424	0.248594	304.865	-2.75102	seq77781_88min_hf
MENAHTKTVEEVLGHFGVNESTGLSLEQVKKLKER	-.n[29.04]M[147.04]ENAHTK[156.13]TVEEVLGHFGVNESTGLSLEQVK[156.13]KLK[156.13]ER.W	sp|P16615|AT2A2_HUMAN	sp|P16615|AT2A2_HUMANtr|J3QSY6|J3QSY6_HUMAN	0.9994	4.39e-05	13|204	6	4094.17	4093.19	0.983767	2	4503.8	683.205	683.369	0.163961	239.93	-4.77633	seq77781_88min_hf
GVQGFQDYIEKHCPSAVVPVELQKLAR	M.n[35.07]GVQGFQDYIEK[162.16]HC[160.03]PSAVVPVELQK[162.16]LAR.G	sp|Q9NZB2|F120A_HUMAN	sp|Q9NZB2|F120A_HUMAN	0.9993	0.000543	7|156	5	3169.78	3169.78	-0.004437	2	4504.1	634.963	634.963	-0.0008874	-1.39756	-1.39756	seq77781_88min_hf
VGGGGVGGGLLENANPLIYQR	M.n[35.07]VGGGGVGGGLLENANPLIYQR.S	sp|Q9Y3D0|MIP18_HUMAN	sp|Q9Y3D0|MIP18_HUMANtr|H3BNV7|H3BNV7_HUMANtr|J3QLT9|J3QLT9_HUMAN	0.999	0.000399	7|80	3	2075.14	2074.14	1.00211	2	4506.4	692.387	692.721	0.334036	482.209	-0.597643	seq77781_88min_hf
ASAKVSDSISAQYPVVDHEFDAVVVGAGGAGLR	R.n[29.04]ASAK[156.13]VSDSISAQYPVVDHEFDAVVVGAGGAGLR.A	sp|P31040|SDHA_HUMAN	sp|P31040|SDHA_HUMANtr|A0A087X1I3|A0A087X1I3_HUMANtr|D6RFM5|D6RFM5_HUMAN	0.9999	4.24e-05	8|192	4	3329.71	3327.71	2.00267	2	4518.1	832.935	833.435	0.500668	600.728	-1.20795	seq77781_88min_hf
MRLFVSDGVPGCLPVLAAAGR	-.n[29.04]M[147.04]RLFVSDGVPGC[160.03]LPVLAAAGR.A	sp|P56192|SYMC_HUMAN	sp|P56192|SYMC_HUMANtr|F5H2V6|F5H2V6_HUMANtr|F8W0S4|F8W0S4_HUMANtr|F8VZZ9|F8VZZ9_HUMANtr|F8VS26|F8VS26_HUMANtr|F8VPL7|F8VPL7_HUMANtr|F8W0M7|F8W0M7_HUMAN	0.9988	0.000142	11|80	3	2230.18	2229.18	1.00113	2	4519.8	744.066	744.4	0.333709	448.293	-0.994985	seq77781_88min_hf
LSQTQGPPDYPRFVESVDEYQFVER	L.n[29.04]LSQTQGPPDYPRFVESVDEYQFVER.L	sp|Q13405|RM49_HUMAN	sp|Q13405|RM49_HUMANtr|E9PI78|E9PI78_HUMANtr|E9PNF1|E9PNF1_HUMAN	1	1.37e-07	10|96	3	3013.45	3013.45	-0.000707	1	4521.5	1005.49	1005.49	-0.000235667	-0.23438	-0.23438	seq77781_88min_hf
GVQGFQDYIEKHCPSAVVPVELQKLAR	M.n[29.04]GVQGFQDYIEK[156.13]HC[160.03]PSAVVPVELQK[156.13]LAR.G	sp|Q9NZB2|F120A_HUMAN	sp|Q9NZB2|F120A_HUMAN	0.989	0.00134	12|156	5	3154.69	3151.69	3.00129	2	4522.2	631.344	631.945	0.600258	949.859	-2.77176	seq77781_88min_hf
ILHLPTSWDWR	K.n[29.04]ILHLPTSWDWR.N	sp|P53634|CATC_HUMAN	sp|P53634|CATC_HUMANtr|H0YCY8|H0YCY8_HUMAN	0.9999	4.65e-05	6|40	3	1450.77	1450.77	-0.000583	1	4535.1	484.598	484.598	-0.000194333	-0.40102	-0.40102	seq77781_88min_hf
TVTAMDVVYALKR	K.n[29.04]TVTAMDVVYALK[156.13]R.Q	sp|P62805|H4_HUMAN	sp|P62805|H4_HUMAN	1	1.11e-07	18|48	3	1521.86	1521.86	0.001841	1	4536.3	508.294	508.294	0.000613667	1.20731	1.20731	seq77781_88min_hf
DDDIAALVVDNGSGMCKAGFAGDDAPR	M.n[29.04]DDDIAALVVDNGSGMC[160.03]K[156.13]AGFAGDDAPR.A	sp|P60709|ACTB_HUMAN	sp|P60709|ACTB_HUMANtr|C9JZR7|C9JZR7_HUMANtr|C9JTX5|C9JTX5_HUMANtr|C9JUM1|C9JUM1_HUMANtr|A0A2R8YGF8|A0A2R8YGF8_HUMANtr|A0A2R8Y793|A0A2R8Y793_HUMANtr|E7EVS6|E7EVS6_HUMANtr|G5E9R0|G5E9R0_HUMAN	1	2.05e-08	12|104	3	2793.28	2792.27	1.00264	2	4536.7	931.765	932.1	0.334213	358.559	-0.254622	seq77781_88min_hf
SAYGGLTSPGLSYSLGSSFGSGAGSSSFSR	S.n[29.04]SAYGGLTSPGLSYSLGSSFGSGAGSSSFSR.T	sp|P05787|K2C8_HUMAN	sp|P05787|K2C8_HUMAN	1	4.51e-10	14|116	3	2859.35	2858.34	1.00923	1	4555.8	953.786	954.122	0.336411	352.587	2.05494	seq77781_88min_hf
MDEAVGDLKQALPCVAESPTVHVEVHQR	-.n[29.04]M[147.04]DEAVGDLK[156.13]QALPC[160.03]VAESPTVHVEVHQR.G	sp|Q15645|PCH2_HUMAN	sp|Q15645|PCH2_HUMAN	0.9437	0.0205	7|162	4	3188.58	3186.58	2.00134	2	4568	797.652	798.153	0.500334	626.865	-1.68013	seq77781_88min_hf
KDLYANNVLSGGTTMYPGIADR	R.n[29.04]K[156.13]DLYANNVLSGGTTMYPGIADR.M	sp|P68032|ACTC_HUMAN	sp|P68032|ACTC_HUMANsp|P63267|ACTH_HUMANsp|P62736|ACTA_HUMAN	0.9997	0.000149	11|84	3	2412.22	2411.22	0.999613	2	4571.4	804.746	805.079	0.333204	413.878	-1.54726	seq77781_88min_hf
GDPEEEEEEEEELVDPLTTVREQCEQLEKCVKARER	S.n[29.04]GDPEEEEEEEEELVDPLTTVREQC[160.03]EQLEK[156.13]C[160.03]VK[156.13]ARER.L	sp|A0A096LP55|QCR6L_HUMAN	sp|A0A096LP55|QCR6L_HUMANsp|P07919|QCR6_HUMAN	1	3.33e-06	9|210	6	4473.09	4471.1	1.9941	1	4593.1	746.191	746.523	0.33235	445.197	-2.81304	seq77781_88min_hf
GDNMLEPSANMPWFKGWKVTR	N.n[29.04]GDNMLEPSANMPWFK[156.13]GWK[156.13]VTR.K	sp|Q5VTE0|EF1A3_HUMAN	sp|Q5VTE0|EF1A3_HUMANsp|P68104|EF1A1_HUMANtr|A0A087WV01|A0A087WV01_HUMANtr|A0A087WVQ9|A0A087WVQ9_HUMAN	1	7.82e-10	16|120	4	2549.27	2547.28	1.99722	1	4593.7	637.826	638.326	0.499304	782.209	-3.71401	seq77781_88min_hf
SAAATQAVPAPNQQPEVFCNQIFINNEWHDAVSR	L.n[29.04]SAAATQAVPAPNQQPEVFC[160.03]NQIFINNEWHDAVSR.K	sp|P05091|ALDH2_HUMAN	sp|P05091|ALDH2_HUMAN	1	1.8e-08	11|132	3	3837.83	3836.83	1.00073	1	4602.5	1279.95	1280.29	0.333578	260.55	-0.681359	seq77781_88min_hf
VTEQEVDAIGQTLVDPKQPLQAR	M.n[29.04]VTEQEVDAIGQTLVDPK[156.13]QPLQAR.F	sp|Q9BU89|DOHH_HUMAN	sp|Q9BU89|DOHH_HUMAN	1	3e-07	10|88	3	2591.39	2590.4	0.997067	2	4604.5	864.473	864.805	0.332356	384.313	-2.42174	seq77781_88min_hf
SAAATQAVPAPNQQPEVFCNQIFINNEWHDAVSR	L.n[29.04]SAAATQAVPAPNQQPEVFC[160.03]NQIFINNEWHDAVSR.K	sp|P05091|ALDH2_HUMAN	sp|P05091|ALDH2_HUMAN	1	1.45e-06	26|198	4	3836.83	3836.83	-0.003709	1	4607.6	960.216	960.215	-0.00092725	-0.96567	-0.96567	seq77781_88min_hf
GDPEEEEEEEEELVDPLTTVR	S.n[29.04]GDPEEEEEEEEELVDPLTTVR.E	sp|A0A096LP55|QCR6L_HUMAN	sp|A0A096LP55|QCR6L_HUMANsp|P07919|QCR6_HUMAN	1	7.14e-16	18|80	3	2471.1	2471.11	-0.004438	1	4611	824.71	824.708	-0.00147967	-1.79417	-1.79417	seq77781_88min_hf
SAAATQAVPAPNQQPEVFCNQIFINNEWHDAVSR	L.n[29.04]SAAATQAVPAPNQQPEVFC[160.03]NQIFINNEWHDAVSR.K	sp|P05091|ALDH2_HUMAN	sp|P05091|ALDH2_HUMAN	1	1.31e-06	11|132	3	3839.84	3836.83	3.00318	1	4612.4	1279.95	1280.95	1.00106	781.495	-1.78903	seq77781_88min_hf
TESGDPEEEEEEEEELVDPLTTVREQCEQLEKCVKAR	L.n[29.04]TESGDPEEEEEEEEELVDPLTTVREQC[160.03]EQLEK[156.13]C[160.03]VK[156.13]AR.E	sp|A0A096LP55|QCR6L_HUMAN	sp|A0A096LP55|QCR6L_HUMANsp|P07919|QCR6_HUMAN	0.9968	0.000701	17|216	5	4506.08	4503.08	3.00252	1	4616.1	901.623	902.224	0.600503	665.582	-1.66987	seq77781_88min_hf
GDPEEEEEEEEELVDPLTTVR	S.n[29.04]GDPEEEEEEEEELVDPLTTVR.E	sp|A0A096LP55|QCR6L_HUMAN	sp|A0A096LP55|QCR6L_HUMANsp|P07919|QCR6_HUMAN	1	2.88e-13	16|40	2	2473.11	2471.11	2.00441	1	4616.9	1236.56	1237.56	1.0022	809.82	-0.926417	seq77781_88min_hf
GDPEEEEEEEEELVDPLTTVR	S.n[35.07]GDPEEEEEEEEELVDPLTTVR.E	sp|A0A096LP55|QCR6L_HUMAN	sp|A0A096LP55|QCR6L_HUMANsp|P07919|QCR6_HUMAN	1	2.05e-13	28|80	3	2477.14	2477.14	-0.000568	1	4619.2	826.72	826.72	-0.000189333	-0.229017	-0.229017	seq77781_88min_hf
GDPEEEEEEEEELVDPLTTVR	S.n[35.07]GDPEEEEEEEEELVDPLTTVR.E	sp|A0A096LP55|QCR6L_HUMAN	sp|A0A096LP55|QCR6L_HUMANsp|P07919|QCR6_HUMAN	1	7.07e-09	17|40	2	2477.14	2477.14	-0.004216	1	4619.7	1239.58	1239.57	-0.0021085	-1.70099	-1.70099	seq77781_88min_hf
TESGDPEEEEEEEEELVDPLTTVREQCEQLEKCVKAR	L.n[35.07]TESGDPEEEEEEEEELVDPLTTVREQC[160.03]EQLEK[162.16]C[160.03]VK[162.16]AR.E	sp|A0A096LP55|QCR6L_HUMAN	sp|A0A096LP55|QCR6L_HUMANsp|P07919|QCR6_HUMAN	0.9989	0.000243	8|216	5	4524.18	4521.17	3.00368	1	4619.8	905.242	905.843	0.600737	663.18	-1.40554	seq77781_88min_hf
VSVINTVDTSHEDMIHDAQMDYYGTR	M.n[29.04]VSVINTVDTSHEDM[147.04]IHDAQMDYYGTR.L	sp|P55735|SEC13_HUMAN	sp|P55735|SEC13_HUMANtr|E7ERC8|E7ERC8_HUMAN	0.9656	0.00431	8|150	4	3040.34	3040.35	-0.013469	2	4621.6	761.096	761.092	-0.00336725	-4.42423	-4.42423	seq77781_88min_hf
GDPEEEEEEEEELVDPLTTVR	S.n[29.04]GDPEEEEEEEEELVDPLTTVR.E	sp|A0A096LP55|QCR6L_HUMAN	sp|A0A096LP55|QCR6L_HUMANsp|P07919|QCR6_HUMAN	1	3.12e-17	19|40	2	2471.11	2471.11	-0.000475	1	4622.9	1236.56	1236.56	-0.000238	-0.192469	-0.192469	seq77781_88min_hf
LYFHIGETEKKCFIEEIPDETMVIGNYR	A.n[29.04]LYFHIGETEK[156.13]KC[160.03]FIEEIPDETMVIGNYR.T	sp|Q9BVK6|TMED9_HUMAN	sp|Q9BVK6|TMED9_HUMAN	0.9999	5.39e-05	12|162	5	3515.75	3514.75	0.999931	1	4624	703.958	704.158	0.199986	284.008	-0.970805	seq77781_88min_hf
GDPEEEEEEEEELVDPLTTVR	S.n[29.04]GDPEEEEEEEEELVDPLTTVR.E	sp|A0A096LP55|QCR6L_HUMAN	sp|A0A096LP55|QCR6L_HUMANsp|P07919|QCR6_HUMAN	1	9.25e-18	20|80	3	2472.11	2471.11	1.00067	1	4631.4	824.71	825.043	0.333557	404.29	-1.08277	seq77781_88min_hf
SGDPEEEEEEEEELVDPLTTVREQCEQLEKCVKAR	E.n[29.04]SGDPEEEEEEEEELVDPLTTVREQC[160.03]EQLEK[156.13]C[160.03]VK[156.13]AR.E	sp|A0A096LP55|QCR6L_HUMAN	sp|A0A096LP55|QCR6L_HUMANsp|P07919|QCR6_HUMAN	1	3.78e-06	11|204	5	4274.99	4272.99	2.00392	1	4631.7	855.605	856.006	0.400784	468.203	-0.649061	seq77781_88min_hf
QKTGTAEMSSILEERILGADTSVDLEETGR	L.n[29.04]QK[156.13]TGTAEMSSILEERILGADTSVDLEETGR.V	sp|P25705|ATPA_HUMAN	sp|P25705|ATPA_HUMANtr|K7ESA0|K7ESA0_HUMANtr|K7ERX7|K7ERX7_HUMAN	1	1.99e-10	28|174	4	3292.65	3291.65	0.998701	1	4634.7	823.92	824.17	0.249675	302.942	-1.41021	seq77781_88min_hf
MVGGGGVGGGLLENANPLIYQR	-.n[29.04]MVGGGGVGGGLLENANPLIYQR.S	sp|Q9Y3D0|MIP18_HUMAN	sp|Q9Y3D0|MIP18_HUMANtr|J3QLT9|J3QLT9_HUMAN	1	1.09e-07	20|84	3	2200.15	2199.15	1.00321	2	4645	734.056	734.391	0.334402	455.347	-0.0649064	seq77781_88min_hf
GFGDLKSPAGLQVL	M.n[29.04]GFGDLK[156.13]SPAGLQVL.N	sp|P24534|EF1B_HUMAN	sp|P24534|EF1B_HUMANtr|C9JZW3|C9JZW3_HUMANtr|F8WF65|F8WF65_HUMANtr|F2Z2G2|F2Z2G2_HUMAN	0.9996	1.09e-05	10|26	2	1456.83	1456.83	-0.001478	1	4646.4	729.422	729.421	-0.000739	-1.01313	-1.01313	seq77781_88min_hf
AAAGAPDGMEEPGMDTEAETVATEAPARPVNCLEAEAAAGAAAEDSGAAR	M.n[29.04]AAAGAPDGMEEPGM[147.04]DTEAETVATEAPARPVNC[160.03]LEAEAAAGAAAEDSGAAR.G	sp|O14562|UBFD1_HUMAN	sp|O14562|UBFD1_HUMANtr|H3BUM8|H3BUM8_HUMAN	0.9997	0.000266	7|294	4	4871.16	4870.16	0.99607	2	4646.8	1218.55	1218.8	0.249018	204.314	-1.49328	seq77781_88min_hf
AAAGAPDGMEEPGMDTEAETVATEAPARPVNCLEAEAAAGAAAEDSGAAR	M.n[29.04]AAAGAPDGMEEPGM[147.04]DTEAETVATEAPARPVNC[160.03]LEAEAAAGAAAEDSGAAR.G	sp|O14562|UBFD1_HUMAN	sp|O14562|UBFD1_HUMANtr|H3BUM8|H3BUM8_HUMAN	0.9999	3.48e-05	10|294	4	4872.16	4870.16	1.99998	2	4648.3	1218.55	1219.05	0.499994	410.151	-1.37895	seq77781_88min_hf
GDPEEEEEEEEELVDPLTTVREQCEQLEKCVKAR	S.n[35.07]GDPEEEEEEEEELVDPLTTVREQC[160.03]EQLEK[162.16]C[160.03]VK[162.16]AR.E	sp|A0A096LP55|QCR6L_HUMAN	sp|A0A096LP55|QCR6L_HUMANsp|P07919|QCR6_HUMAN	1	4.47e-08	14|198	5	4205.05	4204.05	1.00001	1	4648.4	841.818	842.018	0.200002	237.527	-0.793807	seq77781_88min_hf
MREIVHIQAGQCGNQIGAKFWEVISDEHGIDPTGTYHGD	-.n[29.04]MREIVHIQAGQC[160.03]GNQIGAK[156.13]FWEVISDEHGIDPTGTYHGD.S	sp|P07437|TBB5_HUMAN	sp|P07437|TBB5_HUMANsp|P04350|TBB4A_HUMANsp|P68371|TBB4B_HUMANtr|M0QY37|M0QY37_HUMANtr|M0QX14|M0QX14_HUMANtr|M0R0X0|M0R0X0_HUMANtr|M0QYM7|M0QYM7_HUMANtr|M0R278|M0R278_HUMANtr|M0QY85|M0QY85_HUMANtr|M0QZL7|M0QZL7_HUMANtr|M0R2D3|M0R2D3_HUMAN	0.9974	0.000261	8|228	5	4423.09	4421.1	1.98952	1	4649.1	885.226	885.624	0.397904	449.293	-3.8793	seq77781_88min_hf
GDPEEEEEEEEELVDPLTTVREQCEQLEKCVKAR	S.n[29.04]GDPEEEEEEEEELVDPLTTVREQC[160.03]EQLEK[156.13]C[160.03]VK[156.13]AR.E	sp|A0A096LP55|QCR6L_HUMAN	sp|A0A096LP55|QCR6L_HUMANsp|P07919|QCR6_HUMAN	1	6.45e-15	24|198	5	4185.96	4185.96	-0.000724	1	4650.6	838.199	838.199	-0.0001448	-0.172751	-0.172751	seq77781_88min_hf
GDPEEEEEEEEELVDPLTTVREQCEQLEKCVKAR	S.n[29.04]GDPEEEEEEEEELVDPLTTVREQC[160.03]EQLEK[156.13]C[160.03]VK[156.13]AR.E	sp|A0A096LP55|QCR6L_HUMAN	sp|A0A096LP55|QCR6L_HUMANsp|P07919|QCR6_HUMAN	0.9989	0.000263	11|198	4	4186.96	4185.96	1.00221	1	4650.9	1047.5	1047.75	0.250553	239.135	-0.272012	seq77781_88min_hf
EEEIAALVIDNGSGMCKAGFAGDDAPRAVFPSIVGRPR	M.n[29.04]EEEIAALVIDNGSGMC[160.03]K[156.13]AGFAGDDAPRAVFPSIVGRPR.H	sp|P63261|ACTG_HUMAN	sp|P63261|ACTG_HUMANtr|J3KT65|J3KT65_HUMANtr|I3L4N8|I3L4N8_HUMANtr|K7EM38|K7EM38_HUMANtr|I3L1U9|I3L1U9_HUMANtr|I3L3I0|I3L3I0_HUMANtr|I3L3R2|I3L3R2_HUMAN	0.9996	0.000259	15|222	5	4030.03	4028.02	2.00381	2	4651.7	806.612	807.013	0.400763	496.6	-0.71523	seq77781_88min_hf
AAAGAPDGMEEPGMDTEAETVATEAPARPVNCLEAEAAAGAAAEDSGAAR	M.n[29.04]AAAGAPDGM[147.04]EEPGM[147.04]DTEAETVATEAPARPVNC[160.03]LEAEAAAGAAAEDSGAAR.G	sp|O14562|UBFD1_HUMAN	sp|O14562|UBFD1_HUMANtr|H3BUM8|H3BUM8_HUMAN	1	4e-07	12|294	4	4888.17	4886.16	2.01582	2	4653	1222.55	1223.05	0.503954	412.047	1.86378	seq77781_88min_hf
GDPEEEEEEEEELVDPLTTVREQCEQLEKCVKAR	S.n[35.07]GDPEEEEEEEEELVDPLTTVREQC[160.03]EQLEK[162.16]C[160.03]VK[162.16]AR.E	sp|A0A096LP55|QCR6L_HUMAN	sp|A0A096LP55|QCR6L_HUMANsp|P07919|QCR6_HUMAN	0.9996	4.29e-05	10|198	4	4205.06	4204.05	1.0049	1	4653.1	1052.02	1052.27	0.251226	238.746	0.369201	seq77781_88min_hf
GFGDLKSPAGLQVL	M.n[35.07]GFGDLK[162.16]SPAGLQVL.N	sp|P24534|EF1B_HUMAN	sp|P24534|EF1B_HUMANtr|C9JZW3|C9JZW3_HUMANtr|F8WF65|F8WF65_HUMANtr|F2Z2G2|F2Z2G2_HUMAN	0.9992	3e-05	13|26	2	1468.89	1468.89	-0.002202	1	4654.3	735.454	735.452	-0.0011015	-1.49772	-1.49772	seq77781_88min_hf
GDPEEEEEEEEELVDPLTTVREQCEQLEKCVKAR	S.n[29.04]GDPEEEEEEEEELVDPLTTVREQC[160.03]EQLEK[156.13]C[160.03]VK[156.13]AR.E	sp|A0A096LP55|QCR6L_HUMAN	sp|A0A096LP55|QCR6L_HUMANsp|P07919|QCR6_HUMAN	1	3.22e-07	10|198	6	4187.94	4185.96	1.98583	1	4656.7	698.667	698.998	0.330971	473.494	-4.97713	seq77781_88min_hf
EEEIAALVIDNGSGMCKAGFAGDDAPRAVFPSIVGRPR	M.n[35.07]EEEIAALVIDNGSGMC[160.03]K[162.16]AGFAGDDAPRAVFPSIVGRPR.H	sp|P63261|ACTG_HUMAN	sp|P63261|ACTG_HUMANtr|J3KT65|J3KT65_HUMANtr|I3L4N8|I3L4N8_HUMANtr|K7EM38|K7EM38_HUMANtr|I3L1U9|I3L1U9_HUMANtr|I3L3I0|I3L3I0_HUMANtr|I3L3R2|I3L3R2_HUMAN	1	1.59e-05	12|222	5	4042.08	4040.09	1.99523	2	4660	809.025	809.424	0.399047	493.001	-2.83313	seq77781_88min_hf
AAAGAPDGMEEPGMDTEAETVATEAPARPVNCLEAEAAAGAAAEDSGAAR	M.n[29.04]AAAGAPDGM[147.04]EEPGM[147.04]DTEAETVATEAPARPVNC[160.03]LEAEAAAGAAAEDSGAAR.G	sp|O14562|UBFD1_HUMAN	sp|O14562|UBFD1_HUMANtr|H3BUM8|H3BUM8_HUMAN	0.9759	4.75e-05	13|294	4	4889.18	4886.16	3.02217	2	4660.3	1222.55	1223.3	0.755541	617.625	2.47609	seq77781_88min_hf
VQSAAPARPGPAAHVYPAGSQVMMIPSQISYPASQGAYYIPGQGR	R.n[29.04]VQSAAPARPGPAAHVYPAGSQVMM[147.04]IPSQISYPASQGAYYIPGQGR.S	sp|Q04637|IF4G1_HUMAN	sp|Q04637|IF4G1_HUMANtr|C9J2Z7|C9J2Z7_HUMANtr|E7EUU4|E7EUU4_HUMANtr|C9K073|C9K073_HUMANtr|C9JIH5|C9JIH5_HUMAN	0.9634	0.0243	5|264	4	4670.31	4670.32	-0.003531	2	4661.7	1168.59	1168.59	-0.00088275	-0.7554	-0.7554	seq77781_88min_hf
MDSAGQDINLNSPNKGLLSDSMTDVPVDTGVAAR	-.n[29.04]M[147.04]DSAGQDINLNSPNK[156.13]GLLSDSMTDVPVDTGVAAR.T	sp|O43399|TPD54_HUMAN	sp|O43399|TPD54_HUMANtr|A0A087WYR3|A0A087WYR3_HUMANtr|A0A087WZ51|A0A087WZ51_HUMAN	0.9979	3.74e-05	6|132	3	3559.69	3559.71	-0.022107	2	4667.1	1187.58	1187.57	-0.007369	-6.2051	-6.2051	seq77781_88min_hf
GFGDLKSPAGLQVL	M.n[29.04]GFGDLK[156.13]SPAGLQVL.N	sp|P24534|EF1B_HUMAN	sp|P24534|EF1B_HUMANtr|C9JZW3|C9JZW3_HUMANtr|F8WF65|F8WF65_HUMANtr|F2Z2G2|F2Z2G2_HUMAN	1	1.69e-08	14|26	2	1456.83	1456.83	-0.002787	1	4667.9	729.422	729.42	-0.0013935	-1.91042	-1.91042	seq77781_88min_hf
MIIYRDLISHDEMFSDIYKIR	-.n[35.07]MIIYRDLISHDEMFSDIYK[162.16]IR.E	sp|P13693|TCTP_HUMAN	sp|P13693|TCTP_HUMANtr|Q5W0H4|Q5W0H4_HUMANtr|A0A0B4J2C3|A0A0B4J2C3_HUMAN	0.9994	0.000284	8|120	5	2726.46	2725.46	1.00215	2	4669.2	546.099	546.3	0.200429	366.885	-0.440417	seq77781_88min_hf
GDPEEEEEEEEELVDPLTTVREQCEQLEKCVKAR	S.n[35.07]GDPEEEEEEEEELVDPLTTVREQC[160.03]EQLEK[162.16]C[160.03]VK[162.16]AR.E	sp|A0A096LP55|QCR6L_HUMAN	sp|A0A096LP55|QCR6L_HUMANsp|P07919|QCR6_HUMAN	1	1.44e-09	24|198	5	4206.05	4204.05	1.99671	1	4670.1	841.818	842.217	0.399342	474.156	-2.37183	seq77781_88min_hf
MREIVHIQAGQCGNQIGAKFWEVISDEHGIDPTGTYHGD	-.n[29.04]MREIVHIQAGQC[160.03]GNQIGAK[156.13]FWEVISDEHGIDPTGTYHGD.S	sp|P07437|TBB5_HUMAN	sp|P07437|TBB5_HUMANsp|P04350|TBB4A_HUMANsp|P68371|TBB4B_HUMANtr|M0QY37|M0QY37_HUMANtr|M0QX14|M0QX14_HUMANtr|M0R0X0|M0R0X0_HUMANtr|M0QYM7|M0QYM7_HUMANtr|M0R278|M0R278_HUMANtr|M0QY85|M0QY85_HUMANtr|M0QZL7|M0QZL7_HUMANtr|M0R2D3|M0R2D3_HUMAN	0.9975	0.00146	9|228	5	4423.09	4421.1	1.99746	1	4670.3	885.226	885.626	0.399491	451.083	-2.08756	seq77781_88min_hf
LHTDGDKAFVDFLSDEIKEER	S.n[35.07]LHTDGDK[162.16]AFVDFLSDEIK[162.16]EER.K	sp|Q07021|C1QBP_HUMAN	sp|Q07021|C1QBP_HUMAN	1	1.8e-05	10|120	4	2565.37	2565.38	-0.007164	1	4670.8	642.353	642.351	-0.00179125	-2.78859	-2.78859	seq77781_88min_hf
MIIYRDLISHDEMFSDIYKIR	-.n[29.04]MIIYRDLISHDEMFSDIYK[156.13]IR.E	sp|P13693|TCTP_HUMAN	sp|P13693|TCTP_HUMANtr|Q5W0H4|Q5W0H4_HUMANtr|A0A0B4J2C3|A0A0B4J2C3_HUMAN	1	4.22e-06	13|120	5	2713.39	2713.4	-0.005537	2	4670.9	543.687	543.686	-0.0011074	-2.03684	-2.03684	seq77781_88min_hf
MIIYRDLISHDEMFSDIYKIR	-.n[35.07]MIIYRDLISHDEMFSDIYK[162.16]IR.E	sp|P13693|TCTP_HUMAN	sp|P13693|TCTP_HUMANtr|Q5W0H4|Q5W0H4_HUMANtr|A0A0B4J2C3|A0A0B4J2C3_HUMAN	0.9961	0.000512	10|120	4	2725.45	2725.46	-0.010256	2	4671	682.372	682.37	-0.00256375	-3.75713	-3.75713	seq77781_88min_hf
LHTDGDKAFVDFLSDEIKEER	S.n[29.04]LHTDGDK[156.13]AFVDFLSDEIK[156.13]EER.K	sp|Q07021|C1QBP_HUMAN	sp|Q07021|C1QBP_HUMAN	1	3.28e-07	11|120	4	2549.29	2547.29	2.00064	1	4671.3	637.829	638.329	0.50016	783.546	-2.37338	seq77781_88min_hf
GDPEEEEEEEEELVDPLTTVREQCEQLEKCVKAR	S.n[29.04]GDPEEEEEEEEELVDPLTTVREQC[160.03]EQLEK[156.13]C[160.03]VK[156.13]AR.E	sp|A0A096LP55|QCR6L_HUMAN	sp|A0A096LP55|QCR6L_HUMANsp|P07919|QCR6_HUMAN	1	4.93e-07	26|198	5	4185.95	4185.96	-0.006567	1	4672.5	838.199	838.197	-0.0013134	-1.56693	-1.56693	seq77781_88min_hf
GDPEEEEEEEEELVDPLTTVREQCEQLEKCVKAR	S.n[29.04]GDPEEEEEEEEELVDPLTTVREQC[160.03]EQLEK[156.13]C[160.03]VK[156.13]AR.E	sp|A0A096LP55|QCR6L_HUMAN	sp|A0A096LP55|QCR6L_HUMANsp|P07919|QCR6_HUMAN	0.9999	8.75e-06	12|198	4	4187.96	4185.96	2.00367	1	4672.6	1047.5	1048	0.500919	477.977	-0.721614	seq77781_88min_hf
MIIYRDLISHDEMFSDIYKIR	-.n[29.04]MIIYRDLISHDEMFSDIYK[156.13]IR.E	sp|P13693|TCTP_HUMAN	sp|P13693|TCTP_HUMANtr|Q5W0H4|Q5W0H4_HUMANtr|A0A0B4J2C3|A0A0B4J2C3_HUMAN	1	1.02e-11	24|120	4	2713.39	2713.4	-0.006259	2	4673	679.357	679.355	-0.0015645	-2.30292	-2.30292	seq77781_88min_hf
LHTDGDKAFVDFLSDEIKEER	S.n[35.07]LHTDGDK[162.16]AFVDFLSDEIK[162.16]EER.K	sp|Q07021|C1QBP_HUMAN	sp|Q07021|C1QBP_HUMAN	0.9993	0.000246	9|120	5	2566.38	2565.38	1.00338	1	4673.4	514.084	514.284	0.200676	390.205	0.0120556	seq77781_88min_hf
LHTDGDKAFVDFLSDEIKEER	S.n[29.04]LHTDGDK[156.13]AFVDFLSDEIK[156.13]EER.K	sp|Q07021|C1QBP_HUMAN	sp|Q07021|C1QBP_HUMAN	1	6.12e-07	18|120	5	2549.29	2547.29	2.0009	1	4675.2	510.464	510.865	0.40018	783.339	-2.27027	seq77781_88min_hf
LHTDGDKAFVDFLSDEIKEER	S.n[35.07]LHTDGDK[162.16]AFVDFLSDEIK[162.16]EER.K	sp|Q07021|C1QBP_HUMAN	sp|Q07021|C1QBP_HUMAN	0.9975	0.00148	9|80	3	2565.38	2565.38	-0.002696	1	4678.4	856.134	856.133	-0.000898667	-1.04968	-1.04968	seq77781_88min_hf
MREIVHIQAGQCGNQIGAKFWEVISDEHGIDPTGTYHGD	-.n[29.04]MREIVHIQAGQC[160.03]GNQIGAK[156.13]FWEVISDEHGIDPTGTYHGD.S	sp|P07437|TBB5_HUMAN	sp|P07437|TBB5_HUMANsp|P04350|TBB4A_HUMANsp|P68371|TBB4B_HUMANtr|M0QY37|M0QY37_HUMANtr|M0QX14|M0QX14_HUMANtr|M0R0X0|M0R0X0_HUMANtr|M0QYM7|M0QYM7_HUMANtr|M0R278|M0R278_HUMANtr|M0QY85|M0QY85_HUMANtr|M0QZL7|M0QZL7_HUMANtr|M0R2D3|M0R2D3_HUMAN	1	2.41e-06	11|228	6	4422.09	4421.1	0.9961	1	4678.6	737.857	738.023	0.166017	224.948	-1.63726	seq77781_88min_hf
LHTDGDKAFVDFLSDEIKEER	S.n[29.04]LHTDGDK[156.13]AFVDFLSDEIK[156.13]EER.K	sp|Q07021|C1QBP_HUMAN	sp|Q07021|C1QBP_HUMAN	1	4.12e-12	22|80	3	2547.28	2547.29	-0.00125	1	4683.8	850.103	850.102	-0.000416667	-0.490137	-0.490137	seq77781_88min_hf
MIIYRDLISHDEMFSDIYKIR	-.n[29.04]MIIYRDLISHDEMFSDIYK[156.13]IR.E	sp|P13693|TCTP_HUMAN	sp|P13693|TCTP_HUMANtr|Q5W0H4|Q5W0H4_HUMANtr|A0A0B4J2C3|A0A0B4J2C3_HUMAN	1	1.99e-09	11|80	3	2713.41	2713.4	0.008384	2	4686.3	905.473	905.476	0.002795	3.08677	3.08677	seq77781_88min_hf
MDSAGQDINLNSPNKGLLSDSMTDVPVDTGVAAR	-.n[29.04]M[147.04]DSAGQDINLNSPNK[156.13]GLLSDSMTDVPVDTGVAAR.T	sp|O43399|TPD54_HUMAN	sp|O43399|TPD54_HUMANtr|A0A087WYR3|A0A087WYR3_HUMANtr|A0A087WZ51|A0A087WZ51_HUMAN	1	2.77e-08	11|132	3	3559.7	3559.71	-0.010022	2	4688.2	1187.58	1187.58	-0.00334067	-2.81302	-2.81302	seq77781_88min_hf
MIIYRDLISHDEMFSDIYKIR	-.n[35.07]MIIYRDLISHDEMFSDIYK[162.16]IR.E	sp|P13693|TCTP_HUMAN	sp|P13693|TCTP_HUMANtr|Q5W0H4|Q5W0H4_HUMANtr|A0A0B4J2C3|A0A0B4J2C3_HUMAN	1	4.8e-06	11|120	5	2727.46	2725.46	2.00404	2	4691.1	546.099	546.5	0.400808	733.408	-0.973833	seq77781_88min_hf
LHTDGDKAFVDFLSDEIKEER	S.n[29.04]LHTDGDK[156.13]AFVDFLSDEIK[156.13]EER.K	sp|Q07021|C1QBP_HUMAN	sp|Q07021|C1QBP_HUMAN	1	3.21e-07	30|120	4	2547.29	2547.29	-0.000449	1	4692.1	637.829	637.829	-0.00011225	-0.175988	-0.175988	seq77781_88min_hf
MIIYRDLISHDEMFSDIYKIR	-.n[29.04]MIIYRDLISHDEMFSDIYK[156.13]IR.E	sp|P13693|TCTP_HUMAN	sp|P13693|TCTP_HUMANtr|Q5W0H4|Q5W0H4_HUMANtr|A0A0B4J2C3|A0A0B4J2C3_HUMAN	1	1.43e-14	26|120	5	2713.4	2713.4	-0.001261	2	4692.2	543.687	543.686	-0.000252	-0.463502	-0.463502	seq77781_88min_hf
LHTDGDKAFVDFLSDEIKEER	S.n[35.07]LHTDGDK[162.16]AFVDFLSDEIK[162.16]EER.K	sp|Q07021|C1QBP_HUMAN	sp|Q07021|C1QBP_HUMAN	1	1.78e-11	21|120	4	2566.38	2565.38	0.999427	1	4692.5	642.353	642.602	0.249857	388.82	-1.52622	seq77781_88min_hf
MIIYRDLISHDEMFSDIYKIR	-.n[29.04]MIIYRDLISHDEMFSDIYK[156.13]IR.E	sp|P13693|TCTP_HUMAN	sp|P13693|TCTP_HUMANtr|Q5W0H4|Q5W0H4_HUMANtr|A0A0B4J2C3|A0A0B4J2C3_HUMAN	1	1.14e-10	21|120	4	2713.4	2713.4	-0.001559	2	4694.4	679.357	679.356	-0.00038975	-0.573705	-0.573705	seq77781_88min_hf
LHTDGDKAFVDFLSDEIKEER	S.n[29.04]LHTDGDK[156.13]AFVDFLSDEIK[156.13]EER.K	sp|Q07021|C1QBP_HUMAN	sp|Q07021|C1QBP_HUMAN	1	2.1e-07	17|120	5	2547.29	2547.29	6.3e-05	1	4696.1	510.464	510.464	1.26e-05	0.0246834	0.0246834	seq77781_88min_hf
MLIKVKTLTGKEIEIDIEPTDKVER	-.n[29.04]MLIK[156.13]VK[156.13]TLTGK[156.13]EIEIDIEPTDK[156.13]VER.L	sp|Q15843|NEDD8_HUMAN	sp|Q15843|NEDD8_HUMANtr|E9PL57|E9PL57_HUMANtr|S4R3E9|S4R3E9_HUMANtr|F8VSA6|F8VSA6_HUMANtr|E9PS38|E9PS38_HUMANsp|NEDD8_HUMAN|	0.9664	0.0172	7|96	3	3038.77	3037.77	0.998367	2	4696.6	1013.6	1013.93	0.332789	328.217	-1.63818	seq77781_88min_hf
TTIMAVQFDGGVVLGADSR	G.n[29.04]TTIMAVQFDGGVVLGADSR.T	sp|P28072|PSB6_HUMAN	sp|P28072|PSB6_HUMANtr|A0A087X2I4|A0A087X2I4_HUMANtr|I3L3X7|I3L3X7_HUMAN	1	3.17e-07	12|36	2	1965.01	1964	1.00285	1	4713.5	983.009	983.511	0.501426	509.833	-0.252666	seq77781_88min_hf
TTIMAVQFDGGVVLGADSR	G.n[35.07]TTIMAVQFDGGVVLGADSR.T	sp|P28072|PSB6_HUMAN	sp|P28072|PSB6_HUMANtr|A0A087X2I4|A0A087X2I4_HUMANtr|I3L3X7|I3L3X7_HUMAN	0.9901	1.74e-05	7|36	2	1970.04	1970.04	0.004972	1	4714.1	986.025	986.028	0.002486	2.52123	2.52123	seq77781_88min_hf
TTIMAVQFDGGVVLGADSR	G.n[29.04]TTIMAVQFDGGVVLGADSR.T	sp|P28072|PSB6_HUMAN	sp|P28072|PSB6_HUMANtr|A0A087X2I4|A0A087X2I4_HUMANtr|I3L3X7|I3L3X7_HUMAN	1	1.04e-09	14|72	3	1964	1964	0.000498	1	4715.9	655.675	655.675	0.000166	0.253174	0.253174	seq77781_88min_hf
MEAPTVETPPDPSPPSAPAPALVPLRAPDVAR	-.n[29.04]M[147.04]EAPTVETPPDPSPPSAPAPALVPLRAPDVAR.L	sp|O94763|RMP_HUMAN	sp|O94763|RMP_HUMANtr|I3L130|I3L130_HUMANtr|I3L467|I3L467_HUMAN	0.9681	0.00555	6|124	3	3289.7	3289.7	-0.002653	2	4719	1097.57	1097.57	-0.000884333	-0.805717	-0.805717	seq77781_88min_hf
VKLTAELIEQAAQYTNAVRDR	M.n[29.04]VK[156.13]LTAELIEQAAQYTNAVRDR.E	sp|P09661|RU2A_HUMAN	sp|P09661|RU2A_HUMANtr|H0YKK0|H0YKK0_HUMAN	1	4.3e-06	11|120	4	2445.34	2444.34	0.996674	2	4735.2	612.092	612.341	0.249168	406.911	-2.7256	seq77781_88min_hf
DGGFCEVCKKLVGYLDR	K.n[29.04]DGGFC[160.03]EVC[160.03]K[156.13]KLVGYLDR.N	sp|P07602|SAP_HUMAN	sp|P07602|SAP_HUMANtr|C9JIZ6|C9JIZ6_HUMANtr|Q5BJH1|Q5BJH1_HUMAN	0.9448	0.0025	10|64	3	2100.06	2099.05	1.00638	1	4737.1	700.692	701.028	0.335461	478.528	1.44217	seq77781_88min_hf
DGGFCEVCKKLVGYLDR	K.n[29.04]DGGFC[160.03]EVC[160.03]K[156.13]KLVGYLDR.N	sp|P07602|SAP_HUMAN	sp|P07602|SAP_HUMANtr|C9JIZ6|C9JIZ6_HUMANtr|Q5BJH1|Q5BJH1_HUMAN	1	1.25e-05	14|96	4	2099.05	2099.05	0.00017	1	4738.4	525.771	525.771	4.25e-05	0.0808337	0.0808337	seq77781_88min_hf
GDVCQDCIQMVTDIQTAVR	N.n[29.04]GDVC[160.03]QDC[160.03]IQMVTDIQTAVR.T	sp|P07602|SAP_HUMAN	sp|P07602|SAP_HUMANtr|C9JIZ6|C9JIZ6_HUMAN	1	1.15e-13	16|72	3	2237.03	2236.03	1.00051	1	4740.9	746.35	746.684	0.333504	446.647	-1.26738	seq77781_88min_hf
SSGLPRNTVVLFVPQQEAWVVER	A.n[29.04]SSGLPRNTVVLFVPQQEAWVVER.M	sp|Q9UJZ1|STML2_HUMAN	sp|Q9UJZ1|STML2_HUMAN	1	3.42e-08	16|88	3	2639.42	2638.42	0.999691	1	4746.3	880.482	880.815	0.33323	378.321	-1.3847	seq77781_88min_hf
GDVCQDCIQMVTDIQTAVR	N.n[35.07]GDVC[160.03]QDC[160.03]IQMVTDIQTAVR.T	sp|P07602|SAP_HUMAN	sp|P07602|SAP_HUMANtr|C9JIZ6|C9JIZ6_HUMAN	1	5.88e-12	23|72	3	2243.06	2242.06	0.997808	1	4746.8	748.361	748.693	0.332603	444.244	-2.46741	seq77781_88min_hf
GDVCQDCIQMVTDIQTAVR	N.n[29.04]GDVC[160.03]QDC[160.03]IQMVTDIQTAVR.T	sp|P07602|SAP_HUMAN	sp|P07602|SAP_HUMANtr|C9JIZ6|C9JIZ6_HUMAN	1	5.29e-16	19|36	2	2236.02	2236.03	-0.004095	1	4747	1119.02	1119.02	-0.002048	-1.83017	-1.83017	seq77781_88min_hf
GDVCQDCIQMVTDIQTAVR	N.n[35.07]GDVC[160.03]QDC[160.03]IQMVTDIQTAVR.T	sp|P07602|SAP_HUMAN	sp|P07602|SAP_HUMANtr|C9JIZ6|C9JIZ6_HUMAN	1	7.98e-17	17|36	2	2243.06	2242.06	0.997272	1	4749.1	1122.04	1122.54	0.498636	444.205	-2.70726	seq77781_88min_hf
GDVCQDCIQMVTDIQTAVR	N.n[35.07]GDVC[160.03]QDC[160.03]IQMVTDIQTAVR.T	sp|P07602|SAP_HUMAN	sp|P07602|SAP_HUMANtr|C9JIZ6|C9JIZ6_HUMAN	1	7.99e-17	20|36	2	2242.06	2242.06	-0.003949	1	4751.5	1122.04	1122.04	-0.0019745	-1.75975	-1.75975	seq77781_88min_hf
GVTCVSQMPVAEGKSVQQTVELLTR	M.n[29.04]GVTC[160.03]VSQMPVAEGK[156.13]SVQQTVELLTR.K	sp|Q9H944|MED20_HUMAN	sp|Q9H944|MED20_HUMANtr|B7ZBQ3|B7ZBQ3_HUMAN	1	1.94e-06	13|96	3	2773.46	2772.45	1.00426	2	4758.4	925.158	925.492	0.334754	361.704	0.328834	seq77781_88min_hf
SGDAAIVDMVPGKPMCVESFSDYPPLGR	K.n[29.04]SGDAAIVDMVPGK[156.13]PMC[160.03]VESFSDYPPLGR.F	sp|Q5VTE0|EF1A3_HUMAN	sp|Q5VTE0|EF1A3_HUMANsp|P68104|EF1A1_HUMANtr|A0A087WVQ9|A0A087WVQ9_HUMAN	0.9909	0.000828	7|108	3	3050.46	3050.46	0.004938	1	4759.6	1017.83	1017.83	0.001646	1.61717	1.61717	seq77781_88min_hf
TTFNIQDGPDFQDRVVNSETPVVVDFHAQWCGPCKILGPR	L.n[29.04]TTFNIQDGPDFQDRVVNSETPVVVDFHAQWC[160.03]GPC[160.03]K[156.13]ILGPR.L	sp|Q99757|THIOM_HUMAN	sp|Q99757|THIOM_HUMANtr|F8WDN2|F8WDN2_HUMAN	1	1.06e-07	14|234	5	4657.27	4655.27	1.99661	1	4759.7	932.061	932.46	0.399321	428.245	-2.16502	seq77781_88min_hf
QSTLVIAEHANDSLAPITLNTITAATR	F.n[29.04]QSTLVIAEHANDSLAPITLNTITAATR.L	sp|P13804|ETFA_HUMAN	sp|P13804|ETFA_HUMANtr|H0YLU7|H0YLU7_HUMANtr|J3KN60|J3KN60_HUMANtr|H0YKF0|H0YKF0_HUMAN	1	3.24e-11	16|104	3	2849.53	2848.53	1.00086	1	4760	950.517	950.851	0.333619	350.864	-0.873604	seq77781_88min_hf
TTFNIQDGPDFQDRVVNSETPVVVDFHAQWCGPCKILGPR	L.n[35.07]TTFNIQDGPDFQDRVVNSETPVVVDFHAQWC[160.03]GPC[160.03]K[162.16]ILGPR.L	sp|Q99757|THIOM_HUMAN	sp|Q99757|THIOM_HUMANtr|F8WDN2|F8WDN2_HUMAN	1	2.05e-05	9|234	5	4669.34	4667.33	2.00298	1	4760.1	934.474	934.874	0.400596	428.502	-0.796043	seq77781_88min_hf
GDVCQDCIQMVTDIQTAVR	N.n[29.04]GDVC[160.03]QDC[160.03]IQMVTDIQTAVR.T	sp|P07602|SAP_HUMAN	sp|P07602|SAP_HUMANtr|C9JIZ6|C9JIZ6_HUMAN	1	5.85e-10	29|72	3	2236.03	2236.03	-0.001157	1	4761.9	746.35	746.35	-0.000385667	-0.516737	-0.516737	seq77781_88min_hf
QSTLVIAEHANDSLAPITLNTITAATR	F.n[29.04]QSTLVIAEHANDSLAPITLNTITAATR.L	sp|P13804|ETFA_HUMAN	sp|P13804|ETFA_HUMANtr|H0YLU7|H0YLU7_HUMANtr|J3KN60|J3KN60_HUMANtr|H0YKF0|H0YKF0_HUMAN	1	1.12e-05	11|156	4	2848.53	2848.53	-0.002375	1	4765.2	713.14	713.139	-0.00059375	-0.832587	-0.832587	seq77781_88min_hf
SNIPFITVPLSR	W.n[29.04]SNIPFITVPLSR.T	sp|P54886|P5CS_HUMAN	sp|P54886|P5CS_HUMAN	0.9817	0.00233	9|22	2	1370.79	1370.79	-0.001039	1	4766.4	686.403	686.403	-0.0005195	-0.756844	-0.756844	seq77781_88min_hf
GDVCQDCIQMVTDIQTAVR	N.n[29.04]GDVC[160.03]QDC[160.03]IQMVTDIQTAVR.T	sp|P07602|SAP_HUMAN	sp|P07602|SAP_HUMANtr|C9JIZ6|C9JIZ6_HUMAN	1	1.93e-13	17|36	2	2236.03	2236.03	0.004221	1	4768.4	1119.02	1119.02	0.0021105	1.88602	1.88602	seq77781_88min_hf
SGDAAIVDMVPGKPMCVESFSDYPPLGR	K.n[29.04]SGDAAIVDMVPGK[156.13]PMC[160.03]VESFSDYPPLGR.F	sp|Q5VTE0|EF1A3_HUMAN	sp|Q5VTE0|EF1A3_HUMANsp|P68104|EF1A1_HUMANtr|A0A087WVQ9|A0A087WVQ9_HUMAN	0.9998	1.44e-05	8|162	4	3052.45	3050.46	1.99572	1	4772.6	763.621	764.12	0.498931	652.948	-3.59106	seq77781_88min_hf
VLLHVKRGDESQFLLQAPGSTELEELTVQVAR	M.n[29.04]VLLHVK[156.13]RGDESQFLLQAPGSTELEELTVQVAR.V	sp|P57076|CF298_HUMAN	sp|P57076|CF298_HUMANtr|C9J818|C9J818_HUMANtr|F8VZ95|F8VZ95_HUMANtr|C9JX57|C9JX57_HUMANtr|D3DSE6|D3DSE6_HUMANtr|Q9NX33|Q9NX33_HUMAN	0.9531	0.0107	7|186	5	3619.97	3617.98	1.99559	2	4774.9	724.603	725.002	0.399118	550.506	-3.06454	seq77781_88min_hf
EPAIHSEGQWVTLPAPLDTINVHLR	R.n[29.04]EPAIHSEGQWVTLPAPLDTINVHLR.A	sp|P10253|LYAG_HUMAN	sp|P10253|LYAG_HUMAN	0.9996	1.67e-05	7|144	4	2822.5	2820.49	2.01037	2	4777.1	706.13	706.633	0.502592	711.249	1.29806	seq77781_88min_hf
MREIVHIQAGQCGNQIGAKFWEVISDEHGIDPT	-.n[29.04]MREIVHIQAGQC[160.03]GNQIGAK[156.13]FWEVISDEHGIDPT.G	sp|Q13885|TBB2A_HUMAN	sp|Q13885|TBB2A_HUMANsp|P07437|TBB5_HUMANsp|P04350|TBB4A_HUMANsp|Q9BVA1|TBB2B_HUMANsp|P68371|TBB4B_HUMANtr|M0QY37|M0QY37_HUMANtr|M0QX14|M0QX14_HUMANtr|M0R0X0|M0R0X0_HUMANtr|M0QYM7|M0QYM7_HUMANtr|M0R278|M0R278_HUMANtr|M0QY85|M0QY85_HUMANtr|M0QZL7|M0QZL7_HUMANtr|M0R2D3|M0R2D3_HUMAN	0.9832	0.000662	8|192	5	3792.87	3790.86	2.01386	1	4777.6	759.178	759.581	0.402771	530.255	1.88446	seq77781_88min_hf
SGDAAIVDMVPGKPMCVESFSDYPPLGR	K.n[35.07]SGDAAIVDMVPGK[162.16]PMC[160.03]VESFSDYPPLGR.F	sp|Q5VTE0|EF1A3_HUMAN	sp|Q5VTE0|EF1A3_HUMANsp|P68104|EF1A1_HUMANtr|A0A087WVQ9|A0A087WVQ9_HUMAN	0.93	0.00855	5|108	3	3063.51	3062.52	0.992772	1	4779.9	1021.85	1022.18	0.330924	323.744	-3.4495	seq77781_88min_hf
SNIPFITVPLSR	W.n[35.07]SNIPFITVPLSR.T	sp|P54886|P5CS_HUMAN	sp|P54886|P5CS_HUMAN	0.9769	0.00319	11|22	2	1376.82	1376.82	-0.003017	1	4781.6	689.419	689.418	-0.001508	-2.18735	-2.18735	seq77781_88min_hf
QSTLVIAEHANDSLAPITLNTITAATR	F.n[29.04]QSTLVIAEHANDSLAPITLNTITAATR.L	sp|P13804|ETFA_HUMAN	sp|P13804|ETFA_HUMANtr|H0YLU7|H0YLU7_HUMANtr|J3KN60|J3KN60_HUMANtr|H0YKF0|H0YKF0_HUMAN	1	4.79e-10	18|104	3	2849.53	2848.53	1.00434	1	4781.8	950.517	950.852	0.334779	352.083	0.346006	seq77781_88min_hf
SNIPFITVPLSR	W.n[29.04]SNIPFITVPLSR.T	sp|P54886|P5CS_HUMAN	sp|P54886|P5CS_HUMAN	0.9952	0.000368	11|22	2	1370.79	1370.79	-0.0009	1	4787.5	686.403	686.403	-0.00045	-0.655592	-0.655592	seq77781_88min_hf
SKGPAVGIDLGTTY	M.n[29.04]SK[156.13]GPAVGIDLGTTY.S	sp|P11142|HSP7C_HUMAN	sp|P11142|HSP7C_HUMANtr|E9PI65|E9PI65_HUMANtr|E9PQK7|E9PQK7_HUMANtr|E9PNE6|E9PNE6_HUMANtr|E9PQQ4|E9PQQ4_HUMANtr|E9PKE3|E9PKE3_HUMANtr|E9PLF4|E9PLF4_HUMANtr|E9PPY6|E9PPY6_HUMANtr|E9PK54|E9PK54_HUMANtr|E9PN25|E9PN25_HUMAN	0.9749	0.00358	5|26	2	1433.78	1433.78	-0.000691	1	4799.4	717.896	717.895	-0.0003455	-0.481268	-0.481268	seq77781_88min_hf
MREIVHIQAGQCGNQIGAKFWEVISDEHGIDPT	-.n[29.04]MREIVHIQAGQC[160.03]GNQIGAK[156.13]FWEVISDEHGIDPT.G	sp|Q13885|TBB2A_HUMAN	sp|Q13885|TBB2A_HUMANsp|P07437|TBB5_HUMANsp|P04350|TBB4A_HUMANsp|Q9BVA1|TBB2B_HUMANsp|P68371|TBB4B_HUMANtr|M0QY37|M0QY37_HUMANtr|M0QX14|M0QX14_HUMANtr|M0R0X0|M0R0X0_HUMANtr|M0QYM7|M0QYM7_HUMANtr|M0R278|M0R278_HUMANtr|M0QY85|M0QY85_HUMANtr|M0QZL7|M0QZL7_HUMANtr|M0R2D3|M0R2D3_HUMAN	0.9996	4.39e-05	11|192	5	3792.87	3790.86	2.0105	1	4799.6	759.178	759.581	0.4021	529.371	1.00055	seq77781_88min_hf
AAGAGLPESVIWAVNAGGEAHVDVHGIHFR	G.n[29.04]AAGAGLPESVIWAVNAGGEAHVDVHGIHFR.K	sp|Q14165|MLEC_HUMAN	sp|Q14165|MLEC_HUMANtr|F5GX14|F5GX14_HUMAN	1	5.24e-07	13|174	5	3066.57	3064.56	2.00509	1	4823.3	613.92	614.321	0.401019	652.784	-0.522528	seq77781_88min_hf
GLEDEQKMLTESGDPEEEEEEEEELVDPLTTVR	M.n[29.04]GLEDEQK[156.13]MLTESGDPEEEEEEEEELVDPLTTVR.E	sp|A0A096LP55|QCR6L_HUMAN	sp|A0A096LP55|QCR6L_HUMANsp|P07919|QCR6_HUMAN	1	3.48e-09	8|128	3	3860.76	3859.76	1.00233	2	4832.2	1287.59	1287.93	0.334108	259.416	-0.265284	seq77781_88min_hf
LWPWPQNFQTSDQR	A.n[29.04]LWPWPQNFQTSDQR.Y	sp|P06865|HEXA_HUMAN	sp|P06865|HEXA_HUMANtr|A0A087WTY2|A0A087WTY2_HUMANtr|H3BQ04|H3BQ04_HUMANtr|A0A087WUJ7|A0A087WUJ7_HUMANtr|H3BT62|H3BT62_HUMANtr|H3BTD4|H3BTD4_HUMANtr|H3BS10|H3BS10_HUMANtr|H3BVH8|H3BVH8_HUMANtr|H3BRP6|H3BRP6_HUMANtr|H3BP20|H3BP20_HUMAN	0.9919	0.00485	10|52	3	1829.88	1829.88	-0.000779	1	4832.6	610.969	610.969	-0.00026	-0.425554	-0.425554	seq77781_88min_hf
GLEDEQKMLTESGDPEEEEEEEEELVDPLTTVR	M.n[35.07]GLEDEQK[162.16]MLTESGDPEEEEEEEEELVDPLTTVR.E	sp|A0A096LP55|QCR6L_HUMAN	sp|A0A096LP55|QCR6L_HUMANsp|P07919|QCR6_HUMAN	1	2.02e-11	11|128	3	3874.83	3871.82	3.00705	2	4835.6	1291.61	1292.62	1.00235	775.443	-0.773367	seq77781_88min_hf
GQLALFSVSDKTGLVEFAR	P.n[29.04]GQLALFSVSDK[156.13]TGLVEFAR.N	sp|P31939|PUR9_HUMAN	sp|P31939|PUR9_HUMANtr|F8WEF0|F8WEF0_HUMAN	0.999	0.000566	9|72	3	2093.15	2093.15	-0.000825	1	4837.4	698.725	698.724	-0.000275	-0.393574	-0.393574	seq77781_88min_hf
GLEDEQKMLTESGDPEEEEEEEEELVDPLTTVR	M.n[29.04]GLEDEQK[156.13]MLTESGDPEEEEEEEEELVDPLTTVR.E	sp|A0A096LP55|QCR6L_HUMAN	sp|A0A096LP55|QCR6L_HUMANsp|P07919|QCR6_HUMAN	1	1.09e-10	10|192	4	3860.76	3859.76	1.00799	2	4838.9	965.946	966.198	0.251997	260.813	1.20006	seq77781_88min_hf
GVADVSIEDSVISLSGDHCIIGR	D.n[29.04]GVADVSIEDSVISLSGDHC[160.03]IIGR.T	sp|P00441|SODC_HUMAN	sp|P00441|SODC_HUMANtr|H7BYH4|H7BYH4_HUMANsp|SODC_HUMAN|	0.9993	0.000293	8|88	3	2427.21	2426.21	1.00141	1	4848.3	809.744	810.078	0.333802	412.062	-0.799511	seq77781_88min_hf
VNPTVFFD	M.n[35.07]VNPTVFFD.L	sp|P62937|PPIA_HUMAN	sp|P62937|PPIA_HUMANtr|E5RIZ5|E5RIZ5_HUMANtr|F8WE65|F8WE65_HUMANtr|C9J5S7|C9J5S7_HUMANsp|PPIA_HUMAN|	0.9797	0.00268	5|14	2	971.518	971.518	-5e-05	1	4854.7	486.766	486.766	-2.5e-05	-0.0513594	-0.0513594	seq77781_88min_hf
LHTDGDKAFVDFLSDEIKEER	S.n[29.04]LHTDGDK[156.13]AFVDFLSDEIK[156.13]EER.K	sp|Q07021|C1QBP_HUMAN	sp|Q07021|C1QBP_HUMAN	0.9991	0.000576	8|120	4	2548.28	2547.29	0.99771	1	4857.6	637.829	638.078	0.249428	390.904	-2.20976	seq77781_88min_hf
VRSWSNIPFITVPLSR	H.n[29.04]VRSWSNIPFITVPLSR.T	sp|P54886|P5CS_HUMAN	sp|P54886|P5CS_HUMAN	0.9995	7.82e-05	11|60	3	1899.07	1899.07	-0.000949	1	4858.7	634.032	634.031	-0.000316333	-0.498924	-0.498924	seq77781_88min_hf
LHTDGDKAFVDFLSDEIKEER	S.n[35.07]LHTDGDK[162.16]AFVDFLSDEIK[162.16]EER.K	sp|Q07021|C1QBP_HUMAN	sp|Q07021|C1QBP_HUMAN	0.9915	0.00628	7|120	4	2565.38	2565.38	-0.005211	1	4859.7	642.353	642.351	-0.001303	-2.02849	-2.02849	seq77781_88min_hf
MLLFCPGCGNGLIVEEGQR	-.n[29.04]MLLFC[160.03]PGC[160.03]GNGLIVEEGQR.C	sp|Q9Y2Y1|RPC10_HUMAN	sp|Q9Y2Y1|RPC10_HUMAN	1	1.93e-08	8|72	3	2177.05	2177.04	0.003195	2	4860.8	726.688	726.689	0.00106533	1.46601	1.46601	seq77781_88min_hf
LHTDGDKAFVDFLSDEIKEER	S.n[29.04]LHTDGDK[156.13]AFVDFLSDEIK[156.13]EER.K	sp|Q07021|C1QBP_HUMAN	sp|Q07021|C1QBP_HUMAN	0.9919	0.00307	8|120	5	2549.29	2547.29	2.00655	1	4861	510.464	510.866	0.401309	785.548	-0.0598983	seq77781_88min_hf
MQIFVKTLTGKTITLEVEPSDTIENVKAKIQDKEGIPPDQQR	-.n[29.04]MQIFVK[156.13]TLTGK[156.13]TITLEVEPSDTIENVK[156.13]AK[156.13]IQDK[156.13]EGIPPDQQR.L	sp|P62979|RS27A_HUMAN	sp|P62979|RS27A_HUMANsp|P62987|RL40_HUMANsp|P0CG48|UBC_HUMANsp|P0CG47|UBB_HUMANtr|F5H6Q2|F5H6Q2_HUMANtr|F5GYU3|F5GYU3_HUMANtr|F5H265|F5H265_HUMANtr|F5GXK7|F5GXK7_HUMANtr|J3QTR3|J3QTR3_HUMANtr|F5H747|F5H747_HUMANtr|F5H388|F5H388_HUMANtr|F5GZ39|F5GZ39_HUMANtr|J3QS39|J3QS39_HUMANtr|J3QKN0|J3QKN0_HUMANtr|B4DV12|B4DV12_HUMANtr|Q49A90|Q49A90_HUMANtr|Q5PY61|Q5PY61_HUMANtr|J3QSA3|J3QSA3_HUMANtr|M0R1V7|M0…	1	6.51e-07	31|246	5	4905.72	4905.71	0.003728	2	4865.5	982.15	982.151	0.0007456	0.75915	0.75915	seq77781_88min_hf
MQIFVKTLTGKTITLEVEPSDTIENVKAKIQDKEGIPPDQQR	-.n[29.04]MQIFVK[156.13]TLTGK[156.13]TITLEVEPSDTIENVK[156.13]AK[156.13]IQDK[156.13]EGIPPDQQR.L	sp|P62979|RS27A_HUMAN	sp|P62979|RS27A_HUMANsp|P62987|RL40_HUMANsp|P0CG48|UBC_HUMANsp|P0CG47|UBB_HUMANtr|F5H6Q2|F5H6Q2_HUMANtr|F5GYU3|F5GYU3_HUMANtr|F5H265|F5H265_HUMANtr|F5GXK7|F5GXK7_HUMANtr|J3QTR3|J3QTR3_HUMANtr|F5H747|F5H747_HUMANtr|F5H388|F5H388_HUMANtr|F5GZ39|F5GZ39_HUMANtr|J3QS39|J3QS39_HUMANtr|J3QKN0|J3QKN0_HUMANtr|B4DV12|B4DV12_HUMANtr|Q49A90|Q49A90_HUMANtr|Q5PY61|Q5PY61_HUMANtr|J3QSA3|J3QSA3_HUMANtr|M0R1V7|M0…	0.9613	0.00101	15|246	6	4908.7	4905.71	2.98568	2	4867.9	818.626	819.124	0.497613	607.494	-4.95936	seq77781_88min_hf
MEYMAESTDRSPGHILCCECGVPISPNPANICVACLR	-.n[29.04]M[147.04]EYMAESTDRSPGHILC[160.03]C[160.03]EC[160.03]GVPISPNPANIC[160.03]VAC[160.03]LR.S	sp|Q96D46|NMD3_HUMAN	sp|Q96D46|NMD3_HUMANtr|C9JA08|C9JA08_HUMANtr|C9IY70|C9IY70_HUMANtr|C9K0C2|C9K0C2_HUMANtr|C9IZW9|C9IZW9_HUMANtr|C9J0B9|C9J0B9_HUMAN	1	5.42e-09	11|216	4	4307.89	4307.9	-0.011925	2	4872.1	1077.98	1077.98	-0.00298125	-2.76559	-2.76559	seq77781_88min_hf
VNPTVFFD	M.n[29.04]VNPTVFFD.L	sp|P62937|PPIA_HUMAN	sp|P62937|PPIA_HUMANtr|E5RIZ5|E5RIZ5_HUMANtr|F8WE65|F8WE65_HUMANtr|C9J5S7|C9J5S7_HUMANsp|PPIA_HUMAN|	0.9447	0.0105	6|14	2	965.484	965.486	-0.001346	1	4872.8	483.75	483.75	-0.000673	-1.39122	-1.39122	seq77781_88min_hf
VKLTAELIEQAAQYTNAVR	M.n[29.04]VK[156.13]LTAELIEQAAQYTNAVR.D	sp|P09661|RU2A_HUMAN	sp|P09661|RU2A_HUMANtr|H0YKK0|H0YKK0_HUMAN	1	8.88e-08	20|72	3	2173.21	2173.21	0.001391	2	4887.1	725.411	725.411	0.000463667	0.639178	0.639178	seq77781_88min_hf
VKLTAELIEQAAQYTNAVR	M.n[35.07]VK[162.16]LTAELIEQAAQYTNAVR.D	sp|P09661|RU2A_HUMAN	sp|P09661|RU2A_HUMANtr|H0YKK0|H0YKK0_HUMAN	1	2.63e-08	16|72	3	2186.28	2185.27	1.00386	2	4887.9	729.432	729.767	0.334619	458.528	0.231124	seq77781_88min_hf
MRLFVSDGVPGCLPVLAAAGR	-.n[29.04]MRLFVSDGVPGC[160.03]LPVLAAAGR.A	sp|P56192|SYMC_HUMAN	sp|P56192|SYMC_HUMANtr|F5H2V6|F5H2V6_HUMANtr|F8W0S4|F8W0S4_HUMANtr|F8VZZ9|F8VZZ9_HUMANtr|F8VS26|F8VS26_HUMANtr|F8VPL7|F8VPL7_HUMANtr|F8W0M7|F8W0M7_HUMAN	0.9928	0.00121	9|80	3	2213.18	2213.18	-0.004215	2	4893.5	738.734	738.733	-0.00140533	-1.90236	-1.90236	seq77781_88min_hf
SHGSQETDEEFDARWVTYFNKPDIDAWELR	Y.n[29.04]SHGSQETDEEFDARWVTYFNK[156.13]PDIDAWELR.K	sp|P20674|COX5A_HUMAN	sp|P20674|COX5A_HUMANtr|H3BNX8|H3BNX8_HUMANtr|H3BRI0|H3BRI0_HUMAN	0.9666	0.0023	8|174	4	3697.7	3696.71	0.98999	1	4911.9	925.185	925.433	0.247498	267.44	-3.60912	seq77781_88min_hf
MRLFVSDGVPGCLPVLAAAGR	-.n[29.04]MRLFVSDGVPGC[160.03]LPVLAAAGR.A	sp|P56192|SYMC_HUMAN	sp|P56192|SYMC_HUMANtr|F5H2V6|F5H2V6_HUMANtr|F8W0S4|F8W0S4_HUMANtr|F8VZZ9|F8VZZ9_HUMANtr|F8VS26|F8VS26_HUMANtr|F8VPL7|F8VPL7_HUMANtr|F8W0M7|F8W0M7_HUMAN	1	2.12e-06	25|80	3	2213.18	2213.18	-0.002913	2	4913.9	738.734	738.733	-0.000971	-1.31441	-1.31441	seq77781_88min_hf
APGQLALFSVSDKTGLVEFAR	M.n[29.04]APGQLALFSVSDK[156.13]TGLVEFAR.N	sp|P31939|PUR9_HUMAN	sp|P31939|PUR9_HUMANtr|F8WEF0|F8WEF0_HUMAN	0.9991	0.000484	18|80	3	2261.24	2261.24	5.1e-05	2	4916	754.755	754.755	1.66667e-05	0.0220822	0.0220822	seq77781_88min_hf
APGQLALFSVSDKTGLVEFAR	M.n[35.07]APGQLALFSVSDK[162.16]TGLVEFAR.N	sp|P31939|PUR9_HUMAN	sp|P31939|PUR9_HUMANtr|F8WEF0|F8WEF0_HUMAN	0.9998	9.96e-05	10|80	3	2273.3	2273.31	-0.003462	2	4916.1	758.776	758.775	-0.00115433	-1.52131	-1.52131	seq77781_88min_hf
MRLFVSDGVPGCLPVLAAAGR	-.n[35.07]MRLFVSDGVPGC[160.03]LPVLAAAGR.A	sp|P56192|SYMC_HUMAN	sp|P56192|SYMC_HUMANtr|F5H2V6|F5H2V6_HUMANtr|F8W0S4|F8W0S4_HUMANtr|F8VZZ9|F8VZZ9_HUMANtr|F8VS26|F8VS26_HUMANtr|F8VPL7|F8VPL7_HUMANtr|F8W0M7|F8W0M7_HUMAN	0.9997	3.59e-05	14|80	3	2219.21	2219.21	0.000222	2	4923.7	740.745	740.745	7.4e-05	0.0998994	0.0998994	seq77781_88min_hf
TTSGYAGGLSSAYGGLTSPGLSYSLGSSFGSGAGSSSFSR	K.n[29.04]TTSGYAGGLSSAYGGLTSPGLSYSLGSSFGSGAGSSSFSR.T	sp|P05787|K2C8_HUMAN	sp|P05787|K2C8_HUMAN	1	1.87e-07	10|156	3	3754.76	3752.74	2.0112	1	4925.9	1251.92	1252.59	0.6704	535.21	1.19725	seq77781_88min_hf
SGYAGGLSSAYGGLTSPGLSYSLGSSFGSGAGSSSFSR	T.n[29.04]SGYAGGLSSAYGGLTSPGLSYSLGSSFGSGAGSSSFSR.T	sp|P05787|K2C8_HUMAN	sp|P05787|K2C8_HUMAN	1	7.58e-07	7|148	3	3552.66	3550.65	2.00829	1	4927.7	1184.56	1185.23	0.66943	564.812	0.447172	seq77781_88min_hf
DVCQDCIQMVTDIQTAVR	G.n[29.04]DVC[160.03]QDC[160.03]IQMVTDIQTAVR.T	sp|P07602|SAP_HUMAN	sp|P07602|SAP_HUMANtr|C9JIZ6|C9JIZ6_HUMAN	1	1.14e-12	20|68	3	2179	2179.01	-0.004146	1	4929.3	727.343	727.342	-0.001382	-1.90007	-1.90007	seq77781_88min_hf
ADKMDMSLDDIIKLNR	M.n[29.04]ADK[156.13]M[147.04]DMSLDDIIK[156.13]LNR.S	sp|Q86V81|THOC4_HUMAN	sp|Q86V81|THOC4_HUMANtr|E9PB61|E9PB61_HUMAN	0.996	7.78e-06	15|60	3	1978.01	1977.03	0.979937	2	4947	660.016	660.343	0.326646	494.661	-11.8186	seq77781_88min_hf
AGSGAGGGGSAEQLDALVKKDKVVVFLKGTPEQPQCGFSNAVVQILR	A.n[29.04]AGSGAGGGGSAEQLDALVK[156.13]KDK[156.13]VVVFLK[156.13]GTPEQPQC[160.03]GFSNAVVQILR.L	sp|Q86SX6|GLRX5_HUMAN	sp|Q86SX6|GLRX5_HUMAN	1	6.86e-06	8|276	6	4923.66	4922.67	0.991376	1	4947.5	821.452	821.617	0.165229	201.103	-2.42895	seq77781_88min_hf
AGSGAGGGGSAEQLDALVKKDKVVVFLKGTPEQPQCGFSNAVVQILR	A.n[29.04]AGSGAGGGGSAEQLDALVK[156.13]KDK[156.13]VVVFLK[156.13]GTPEQPQC[160.03]GFSNAVVQILR.L	sp|Q86SX6|GLRX5_HUMAN	sp|Q86SX6|GLRX5_HUMAN	0.9966	0.000332	7|276	5	4925.66	4922.67	2.99511	1	4947.6	985.541	986.14	0.599022	607.441	-3.02959	seq77781_88min_hf
VLDLDLFR	M.n[35.07]VLDLDLFR.V	sp|P49591|SYSC_HUMAN	sp|P49591|SYSC_HUMANtr|Q5T5C7|Q5T5C7_HUMAN	0.9294	0.0147	5|14	2	1023.62	1023.62	-0.002207	2	4949.1	512.816	512.815	-0.0011035	-2.15185	-2.15185	seq77781_88min_hf
TTGIVMDSGDGVTHIVPIYEGYALPHAILR	R.n[29.04]TTGIVMDSGDGVTHIVPIYEGYALPHAILR.L	sp|Q562R1|ACTBL_HUMAN	sp|Q562R1|ACTBL_HUMAN	0.9503	0.000183	13|174	4	3223.62	3222.67	0.949738	2	4956.8	806.676	806.913	0.237435	294.25	-16.6102	seq77781_88min_hf
MNGDQNSDVYAQEKQDFVQHFSQIVR	R.n[29.04]M[147.04]NGDQNSDVYAQEK[156.13]QDFVQHFSQIVR.V	sp|P14324|FPPS_HUMAN	sp|P14324|FPPS_HUMANtr|A0A087X1D8|A0A087X1D8_HUMANtr|A0A087WTP2|A0A087WTP2_HUMANtr|A0A087WVN4|A0A087WVN4_HUMAN	0.9925	0.00451	5|100	3	3154.47	3154.48	-0.003655	2	4963.2	1052.5	1052.5	-0.00121833	-1.15756	-1.15756	seq77781_88min_hf
MKPPAACAGDMADAASPCSVVNDLRWDLSAQQIEER	-.n[29.04]MK[156.13]PPAAC[160.03]AGDMADAASPC[160.03]SVVNDLRWDLSAQQIEER.T	sp|P52888|THOP1_HUMAN	sp|P52888|THOP1_HUMAN	0.9932	0.00135	7|210	4	4016.87	4014.87	2.00019	2	4966.9	1004.72	1005.22	0.500048	497.449	-1.61829	seq77781_88min_hf
SKPHSEAGTAFIQTQQLHAAMADTFLEHMCRLDIDSPPITAR	M.n[29.04]SK[156.13]PHSEAGTAFIQTQQLHAAM[147.04]ADTFLEHMC[160.03]RLDIDSPPITAR.N	sp|P14618|KPYM_HUMAN	sp|P14618|KPYM_HUMANtr|H3BT25|H3BT25_HUMANtr|H3BUW1|H3BUW1_HUMANtr|H3BU13|H3BU13_HUMANtr|H3BTJ2|H3BTJ2_HUMANtr|H3BN34|H3BN34_HUMANtr|B4DNK4|B4DNK4_HUMANtr|H3BTN5|H3BTN5_HUMANtr|H3BQ34|H3BQ34_HUMANtr|H3BQZ3|H3BQZ3_HUMAN	0.9994	0.000275	10|246	6	4763.31	4763.33	-0.016554	2	4967.6	794.895	794.892	-0.00275917	-3.47112	-3.47112	seq77781_88min_hf
TEQMTLRGTLKGHNGWVTQIATTPQFPDMILSASR	M.n[29.04]TEQM[147.04]TLRGTLK[156.13]GHNGWVTQIATTPQFPDMILSASR.D	sp|P63244|RACK1_HUMAN	sp|P63244|RACK1_HUMANtr|D6REE5|D6REE5_HUMANtr|D6RDI0|D6RDI0_HUMANtr|D6RHH4|D6RHH4_HUMANtr|D6RAU2|D6RAU2_HUMANtr|J3KPE3|J3KPE3_HUMANtr|D6RHJ5|D6RHJ5_HUMANtr|D6RFZ9|D6RFZ9_HUMANtr|D6RBD0|D6RBD0_HUMANtr|D6RGK8|D6RGK8_HUMANtr|D6R909|D6R909_HUMANtr|D6RAC2|D6RAC2_HUMANtr|E9PD14|E9PD14_HUMAN	0.9997	0.000101	13|204	4	3958.02	3957.02	0.995415	2	4973.6	990.263	990.512	0.248854	251.237	-2.00275	seq77781_88min_hf
MRLFVSDGVPGCLPVLAAAGR	-.n[29.04]MRLFVSDGVPGC[160.03]LPVLAAAGR.A	sp|P56192|SYMC_HUMAN	sp|P56192|SYMC_HUMANtr|F5H2V6|F5H2V6_HUMANtr|F8W0S4|F8W0S4_HUMANtr|F8VZZ9|F8VZZ9_HUMANtr|F8VS26|F8VS26_HUMANtr|F8VPL7|F8VPL7_HUMANtr|F8W0M7|F8W0M7_HUMAN	0.9809	0.000453	7|80	3	2215.18	2213.18	2.00134	2	4980	738.734	739.401	0.667113	902.233	-2.41727	seq77781_88min_hf
MEYFMVPTQKVPSLQHFR	-.n[29.04]M[147.04]EYFMVPTQK[156.13]VPSLQHFR.K	sp|Q01664|TFAP4_HUMAN	sp|Q01664|TFAP4_HUMANtr|I3L4L6|I3L4L6_HUMANtr|I3L301|I3L301_HUMAN	0.9408	0.00229	9|68	3	2309.16	2309.17	-0.012926	2	4984	770.731	770.726	-0.00430833	-5.58997	-5.58997	seq77781_88min_hf
AVWPTMVDINSPESLTEAYKLR	V.n[29.04]AVWPTMVDINSPESLTEAYK[156.13]LR.A	sp|Q15067|ACOX1_HUMAN	sp|Q15067|ACOX1_HUMAN	1	1.27e-06	9|84	3	2575.33	2575.34	-0.006671	1	4987.6	859.452	859.45	-0.00222367	-2.58731	-2.58731	seq77781_88min_hf
SKPHSEAGTAFIQTQQLHAAMADTFLEHMCRLDIDSPPITAR	M.n[29.04]SK[156.13]PHSEAGTAFIQTQQLHAAM[147.04]ADTFLEHMC[160.03]RLDIDSPPITAR.N	sp|P14618|KPYM_HUMAN	sp|P14618|KPYM_HUMANtr|H3BT25|H3BT25_HUMANtr|H3BUW1|H3BUW1_HUMANtr|H3BU13|H3BU13_HUMANtr|H3BTJ2|H3BTJ2_HUMANtr|H3BN34|H3BN34_HUMANtr|B4DNK4|B4DNK4_HUMANtr|H3BTN5|H3BTN5_HUMANtr|H3BQ34|H3BQ34_HUMANtr|H3BQZ3|H3BQZ3_HUMAN	0.9308	0.0408	26|246	6	4764.32	4763.33	0.995286	2	4988.1	794.895	795.061	0.165881	208.639	-1.69044	seq77781_88min_hf
AVWPTMVDINSPESLTEAYKLR	V.n[35.07]AVWPTMVDINSPESLTEAYK[162.16]LR.A	sp|Q15067|ACOX1_HUMAN	sp|Q15067|ACOX1_HUMAN	0.9994	9.79e-05	10|84	3	2588.4	2587.4	1.00379	1	4993.3	863.474	863.808	0.334597	387.351	0.170177	seq77781_88min_hf
DDDTAVLVIDNGSGMCKAGFAGDDAPR	M.n[29.04]DDDTAVLVIDNGSGMC[160.03]K[156.13]AGFAGDDAPR.A	sp|P0CG38|POTEI_HUMAN	sp|P0CG38|POTEI_HUMANsp|P0CG39|POTEJ_HUMANsp|Q6S8J3|POTEE_HUMANsp|A5A3E0|POTEF_HUMAN	0.9996	9.18e-06	21|104	3	2823.28	2822.29	0.990021	1	5006.1	941.769	942.099	0.330007	350.289	-4.71606	seq77781_88min_hf
SSWWTHVEMGPPDPILGVTEAFKR	A.n[29.04]SSWWTHVEM[147.04]GPPDPILGVTEAFK[156.13]R.D	sp|P00505|AATM_HUMAN	sp|P00505|AATM_HUMAN	1	2.89e-08	14|138	4	2811.4	2811.41	-0.001462	1	5010.9	703.859	703.858	-0.00036525	-0.518925	-0.518925	seq77781_88min_hf
MIIYRDLISHDEMFSDIY	-.n[29.04]MIIYRDLISHDEMFSDIY.K	sp|P13693|TCTP_HUMAN	sp|P13693|TCTP_HUMANtr|Q5W0H4|Q5W0H4_HUMANtr|A0A0B4J2C3|A0A0B4J2C3_HUMAN	0.9966	0.000104	10|68	3	2289.08	2288.09	0.995532	1	5029.3	763.703	764.034	0.331844	434.331	-3.41084	seq77781_88min_hf
VKLTAELIEQAAQYTNAVRDRELDLR	M.n[29.04]VK[156.13]LTAELIEQAAQYTNAVRDRELDLR.G	sp|P09661|RU2A_HUMAN	sp|P09661|RU2A_HUMANtr|H0YKK0|H0YKK0_HUMAN	0.9737	0.00761	9|150	5	3072.68	3070.68	1.99791	2	5030.4	615.143	615.542	0.399582	649.155	-2.85537	seq77781_88min_hf
MRYVASYLLAALGGNSSPSAK	-.n[29.04]MRYVASYLLAALGGNSSPSAK.D	sp|P05387|RLA2_HUMAN	sp|P05387|RLA2_HUMAN	0.9999	1.34e-05	15|80	3	2211.17	2211.17	-0.004673	1	5032.7	738.065	738.063	-0.00155733	-2.11003	-2.11003	seq77781_88min_hf
MWTPELAILR	-.n[29.04]MWTPELAILR.G	sp|Q6P3X3|TTC27_HUMAN	sp|Q6P3X3|TTC27_HUMANtr|F8WCH1|F8WCH1_HUMAN	0.9946	0.000432	6|18	2	1256.69	1256.7	-0.001847	2	5042.1	629.355	629.354	-0.0009235	-1.46738	-1.46738	seq77781_88min_hf
SDVLELTDDNFESRISDTGSAGLM	-.n[29.04]SDVLELTDDNFESRISDTGSAGLM.L	tr|H7BZJ3|H7BZJ3_HUMAN	tr|H7BZJ3|H7BZJ3_HUMANsp|P30101|PDIA3_HUMANtr|F8WBW5|F8WBW5_HUMANtr|F8WBS6|F8WBS6_HUMAN	0.976	0.00233	6|92	3	2600.19	2599.2	0.997072	1	5048.4	867.406	867.738	0.332357	383.016	-2.41163	seq77781_88min_hf
AEAAAAPAAASGPNQMSFTFASPTQVFFNGANVR	Y.n[29.04]AEAAAAPAAASGPNQM[147.04]SFTFASPTQVFFNGANVR.Q	sp|P30049|ATPD_HUMAN	sp|P30049|ATPD_HUMAN	1	3.48e-09	15|198	4	3444.66	3441.64	3.01575	1	5051.7	861.418	862.172	0.753939	874.465	1.65425	seq77781_88min_hf
AEAAAAPAAASGPNQMSFTFASPTQVFFNGANVR	Y.n[29.04]AEAAAAPAAASGPNQM[147.04]SFTFASPTQVFFNGANVR.Q	sp|P30049|ATPD_HUMAN	sp|P30049|ATPD_HUMAN	1	4.19e-12	14|132	3	3442.65	3441.64	1.00582	1	5052.1	1148.22	1148.56	0.335273	291.908	0.716842	seq77781_88min_hf
GFGFVTFSSMAEVDAAMAARPHSIDGR	R.n[29.04]GFGFVTFSSMAEVDAAMAARPHSIDGR.V	sp|P22626|ROA2_HUMAN	sp|P22626|ROA2_HUMANtr|A0A087WUI2|A0A087WUI2_HUMAN	1	2.01e-06	10|156	4	2856.36	2854.35	2.0065	2	5072.3	714.596	715.097	0.501624	701.477	-0.0709694	seq77781_88min_hf
ASASSTNLKDILADLIPKEQAR	H.n[29.04]ASASSTNLK[156.13]DILADLIPK[156.13]EQAR.L	sp|O75390|CISY_HUMAN	sp|O75390|CISY_HUMANtr|F8VR34|F8VR34_HUMANtr|F8W4S1|F8W4S1_HUMANtr|F8VP03|F8VP03_HUMANtr|F8VU34|F8VU34_HUMANtr|F8VWQ5|F8VWQ5_HUMANtr|F8VTT8|F8VTT8_HUMANtr|F8W0J2|F8W0J2_HUMANtr|F8W031|F8W031_HUMANtr|B4DJV2|B4DJV2_HUMAN	1	6.79e-07	25|126	4	2424.36	2424.36	0.000488	1	5097.3	607.097	607.097	0.000122	0.200956	0.200956	seq77781_88min_hf
MELSAEYLREKLQRDLEAEHVEVEDTTLNR	-.n[29.04]M[147.04]ELSAEYLREK[156.13]LQRDLEAEHVEVEDTTLNR.C	sp|Q9H3K6|BOLA2_HUMAN	sp|Q9H3K6|BOLA2_HUMANtr|H3BVE0|H3BVE0_HUMANtr|A0A0B4J295|A0A0B4J295_HUMANtr|H3BV85|H3BV85_HUMANtr|H3BTW0|H3BTW0_HUMANtr|A0A087WZT3|A0A087WZT3_HUMAN	0.9908	0.00583	8|174	5	3687.84	3687.84	-0.003017	2	5112.2	738.576	738.575	-0.0006032	-0.816708	-0.816708	seq77781_88min_hf
IQTLRVLSGDLGQLPTGIRDFVEHSAR	S.n[29.04]IQTLRVLSGDLGQLPTGIRDFVEHSAR.L	sp|Q16822|PCKGM_HUMAN	sp|Q16822|PCKGM_HUMANtr|H0YM31|H0YM31_HUMANtr|A0A0A0MS74|A0A0A0MS74_HUMAN	0.9996	0.000287	18|156	5	3005.64	3005.64	-0.001852	1	5123.1	602.135	602.135	-0.0003704	-0.615144	-0.615144	seq77781_88min_hf
AKFMTPVIQDNPSGWGPCAVPEQFR	M.n[29.04]AK[156.13]FM[147.04]TPVIQDNPSGWGPC[160.03]AVPEQFR.D	sp|O15371|EIF3D_HUMAN	sp|O15371|EIF3D_HUMANtr|B0QYA5|B0QYA5_HUMANtr|B0QYA6|B0QYA6_HUMANtr|B0QYA8|B0QYA8_HUMAN	1	1.34e-05	15|96	3	2903.4	2903.41	-0.005706	2	5126	968.811	968.809	-0.001902	-1.96324	-1.96324	seq77781_88min_hf
QKTGTAEMSSILEERILGADTSVDLEETGRVLSIGDGIAR	L.n[29.04]QK[156.13]TGTAEMSSILEERILGADTSVDLEETGRVLSIGDGIAR.V	sp|P25705|ATPA_HUMAN	sp|P25705|ATPA_HUMANtr|K7ERX7|K7ERX7_HUMAN	1	9.7e-16	43|234	5	4275.22	4273.21	2.00821	1	5135.1	855.65	856.051	0.401642	469.18	0.352549	seq77781_88min_hf
QKTGTAEMSSILEERILGADTSVDLEETGRVLSIGDGIAR	L.n[35.07]QK[162.16]TGTAEMSSILEERILGADTSVDLEETGRVLSIGDGIAR.V	sp|P25705|ATPA_HUMAN	sp|P25705|ATPA_HUMANtr|K7ERX7|K7ERX7_HUMAN	1	4.5e-08	18|234	5	4287.28	4285.27	2.00695	1	5136	858.062	858.464	0.401391	467.569	0.0589425	seq77781_88min_hf
SSWWTHVEMGPPDPILGVTEAFKR	A.n[29.04]SSWWTHVEMGPPDPILGVTEAFK[156.13]R.D	sp|P00505|AATM_HUMAN	sp|P00505|AATM_HUMAN	1	6.16e-19	40|138	4	2795.41	2795.41	0.000904	1	5136.1	699.86	699.86	0.000226	0.322922	0.322922	seq77781_88min_hf
GPGGLVDYLDR	Q.n[29.04]GPGGLVDYLDR.E	sp|O43304|S14L5_HUMAN	sp|O43304|S14L5_HUMAN	0.9662	0.00224	6|20	2	1188.61	1188.61	0.000599	1	5138.7	595.314	595.315	0.0002995	0.503095	0.503095	seq77781_88min_hf
APPAPGPASGGSGEVDELFDVKNAFYIGSYQQCINEAQR	M.n[29.04]APPAPGPASGGSGEVDELFDVK[156.13]NAFYIGSYQQC[160.03]INEAQR.V	sp|O14579|COPE_HUMAN	sp|O14579|COPE_HUMANtr|M0R061|M0R061_HUMANtr|M0QXB4|M0QXB4_HUMAN	0.9198	0.00013	6|228	4	4198.02	4195	3.02161	2	5141.3	1049.76	1050.51	0.755402	719.08	2.75033	seq77781_88min_hf
AKVAVLGASGGIGQPLSLLLKNSPLVSR	N.n[29.04]AK[156.13]VAVLGASGGIGQPLSLLLK[156.13]NSPLVSR.L	sp|P40926|MDHM_HUMAN	sp|P40926|MDHM_HUMAN	1	3.07e-18	47|162	4	2828.72	2828.72	-0.000622	1	5142.5	708.188	708.188	-0.0001555	-0.219575	-0.219575	seq77781_88min_hf
AKVAVLGASGGIGQPLSLLLKNSPLVSR	N.n[35.07]AK[162.16]VAVLGASGGIGQPLSLLLK[162.16]NSPLVSR.L	sp|P40926|MDHM_HUMAN	sp|P40926|MDHM_HUMAN	1	7.09e-17	43|162	4	2847.82	2846.82	0.999856	1	5143.2	712.712	712.961	0.249964	350.599	-1.22552	seq77781_88min_hf
VLLESEQFLTELTR	M.n[29.04]VLLESEQFLTELTR.L	sp|P37108|SRP14_HUMAN	sp|P37108|SRP14_HUMANtr|H0YLA2|H0YLA2_HUMAN	1	1.13e-08	20|26	2	1704.93	1704.93	-0.002172	2	5144.2	853.472	853.471	-0.001086	-1.27245	-1.27245	seq77781_88min_hf
VLLESEQFLTELTR	M.n[35.07]VLLESEQFLTELTR.L	sp|P37108|SRP14_HUMAN	sp|P37108|SRP14_HUMANtr|H0YLA2|H0YLA2_HUMAN	1	9.43e-10	20|26	2	1710.96	1710.96	-0.002485	2	5144.3	856.488	856.487	-0.0012425	-1.45069	-1.45069	seq77781_88min_hf
VLLESEQFLTELTR	M.n[29.04]VLLESEQFLTELTR.L	sp|P37108|SRP14_HUMAN	sp|P37108|SRP14_HUMANtr|H0YLA2|H0YLA2_HUMAN	1	2.14e-07	16|52	3	1704.93	1704.93	-0.00221	2	5144.4	569.317	569.316	-0.000736667	-1.29395	-1.29395	seq77781_88min_hf
VLLESEQFLTELTR	M.n[35.07]VLLESEQFLTELTR.L	sp|P37108|SRP14_HUMAN	sp|P37108|SRP14_HUMANtr|H0YLA2|H0YLA2_HUMAN	0.9999	3.2e-05	18|52	3	1710.96	1710.96	-0.001685	2	5144.5	571.328	571.327	-0.000561667	-0.983091	-0.983091	seq77781_88min_hf
AEAAAAPAAASGPNQMSFTFASPTQVFFNGANVR	Y.n[29.04]AEAAAAPAAASGPNQMSFTFASPTQVFFNGANVR.Q	sp|P30049|ATPD_HUMAN	sp|P30049|ATPD_HUMAN	1	6.38e-14	28|132	3	3427.64	3425.65	1.99486	1	5150.8	1142.89	1143.55	0.664953	581.479	-3.45123	seq77781_88min_hf
AEAAAAPAAASGPNQMSFTFASPTQVFFNGANVR	Y.n[29.04]AEAAAAPAAASGPNQMSFTFASPTQVFFNGANVR.Q	sp|P30049|ATPD_HUMAN	sp|P30049|ATPD_HUMAN	1	5.54e-12	31|198	4	3427.64	3425.65	1.99503	1	5151.2	857.419	857.918	0.498758	581.358	-3.40068	seq77781_88min_hf
AEAAAAPAAASGPNQMSFTFASPTQVFFNGANVR	Y.n[35.07]AEAAAAPAAASGPNQMSFTFASPTQVFFNGANVR.Q	sp|P30049|ATPD_HUMAN	sp|P30049|ATPD_HUMAN	1	2.58e-19	33|198	4	3431.67	3431.68	-0.009575	1	5152.9	858.927	858.924	-0.00239375	-2.78692	-2.78692	seq77781_88min_hf
SFVNDIFERIAGEASR	N.n[29.04]SFVNDIFERIAGEASR.L	sp|P58876|H2B1D_HUMAN	sp|P58876|H2B1D_HUMANsp|Q99877|H2B1N_HUMANsp|P62807|H2B1C_HUMANsp|Q99879|H2B1M_HUMANsp|P23527|H2B1O_HUMANsp|P06899|H2B1J_HUMANsp|O60814|H2B1K_HUMANsp|P33778|H2B1B_HUMANsp|Q16778|H2B2E_HUMANsp|Q5QNW6|H2B2F_HUMANsp|Q93079|H2B1H_HUMANsp|P57053|H2BFS_HUMANtr|U3KQK0|U3KQK0_HUMAN	1	7.09e-07	17|60	3	1837.93	1837.93	-0.001057	1	5154.5	613.651	613.651	-0.000352667	-0.574702	-0.574702	seq77781_88min_hf
AEAAAAPAAASGPNQMSFTFASPTQVFFNGANVR	Y.n[29.04]AEAAAAPAAASGPNQM[147.04]SFTFASPTQVFFNGANVR.Q	sp|P30049|ATPD_HUMAN	sp|P30049|ATPD_HUMAN	1	2.47e-08	9|132	3	3443.67	3441.64	2.03377	1	5155.3	1148.22	1148.9	0.677925	590.065	7.85506	seq77781_88min_hf
SFVNDIFERIAGEASR	N.n[35.07]SFVNDIFERIAGEASR.L	sp|P58876|H2B1D_HUMAN	sp|P58876|H2B1D_HUMANsp|Q99877|H2B1N_HUMANsp|P62807|H2B1C_HUMANsp|Q99879|H2B1M_HUMANsp|P23527|H2B1O_HUMANsp|P06899|H2B1J_HUMANsp|O60814|H2B1K_HUMANsp|P33778|H2B1B_HUMANsp|Q16778|H2B2E_HUMANsp|Q5QNW6|H2B2F_HUMANsp|Q93079|H2B1H_HUMANsp|P57053|H2BFS_HUMANtr|U3KQK0|U3KQK0_HUMAN	0.9998	2.01e-05	14|60	3	1843.96	1843.96	-0.003608	1	5155.4	615.662	615.661	-0.001203	-1.954	-1.954	seq77781_88min_hf
MDDDTAVLVIDNGSGMCKAGFAGDDAPRAVFPSIVGRPR	T.n[29.04]MDDDTAVLVIDNGSGMC[160.03]K[156.13]AGFAGDDAPRAVFPSIVGRPR.Q	sp|P0CG38|POTEI_HUMAN	sp|P0CG38|POTEI_HUMANsp|Q6S8J3|POTEE_HUMANsp|A5A3E0|POTEF_HUMAN	0.9427	0.000194	9|228	6	4135.97	4133.01	2.95651	1	5162	689.843	690.336	0.492752	713.787	-12.9251	seq77781_88min_hf
AVEEYSCEFGSAKYYALCGFGGVLSCGLTHTAVVPLDLVKCR	A.n[29.04]AVEEYSC[160.03]EFGSAK[156.13]YYALC[160.03]GFGGVLSC[160.03]GLTHTAVVPLDLVK[156.13]C[160.03]R.M	tr|F8VWQ0|F8VWQ0_HUMAN	tr|F8VWQ0|F8VWQ0_HUMANtr|F8VVM2|F8VVM2_HUMAN	1	8.93e-24	54|246	5	4767.33	4767.32	0.004111	1	5164.8	954.471	954.472	0.0008222	0.861418	0.861418	seq77781_88min_hf
GFGDLKSPAGLQVLNDYLAD	M.n[29.04]GFGDLK[156.13]SPAGLQVLNDYLAD.K	sp|P24534|EF1B_HUMAN	sp|P24534|EF1B_HUMANtr|C9JZW3|C9JZW3_HUMANtr|F8WF65|F8WF65_HUMANtr|F2Z2G2|F2Z2G2_HUMAN	0.9998	5.99e-05	13|76	3	2149.11	2148.11	1.00204	1	5167.7	717.044	717.378	0.334013	465.603	-0.608698	seq77781_88min_hf
GFGDLKSPAGLQVLNDYLAD	M.n[29.04]GFGDLK[156.13]SPAGLQVLNDYLAD.K	sp|P24534|EF1B_HUMAN	sp|P24534|EF1B_HUMANtr|C9JZW3|C9JZW3_HUMANtr|F8WF65|F8WF65_HUMANtr|F2Z2G2|F2Z2G2_HUMAN	0.9875	0.00138	8|38	2	2148.11	2148.11	-0.003745	1	5167.8	1075.06	1075.06	-0.0018725	-1.74176	-1.74176	seq77781_88min_hf
GFGDLKSPAGLQVLNDYLADKSYIE	M.n[35.07]GFGDLK[162.16]SPAGLQVLNDYLADK[162.16]SYIE.G	sp|P24534|EF1B_HUMAN	sp|P24534|EF1B_HUMANtr|C9JZW3|C9JZW3_HUMANtr|F8WF65|F8WF65_HUMANtr|F2Z2G2|F2Z2G2_HUMAN	1	7.87e-09	27|96	3	2815.56	2814.55	1.00527	1	5169.8	939.192	939.527	0.335091	356.659	0.681903	seq77781_88min_hf
SILASLSTFQQMWISKQEYDESGPSIVHR	G.n[29.04]SILASLSTFQQMWISK[156.13]QEYDESGPSIVHR.K	sp|P0CG38|POTEI_HUMAN	sp|P0CG38|POTEI_HUMANsp|P0CG39|POTEJ_HUMANsp|Q6S8J3|POTEE_HUMANsp|A5A3E0|POTEF_HUMANsp|P60709|ACTB_HUMANsp|Q9BYX7|ACTBM_HUMANsp|P63261|ACTG_HUMANtr|A0A2R8YFE2|A0A2R8YFE2_HUMAN	1	4.68e-07	16|168	4	3393.72	3392.71	1.01293	1	5180.4	849.184	849.437	0.253232	298.118	2.81922	seq77781_88min_hf
GFGDLKSPAGLQVLNDYL	M.n[29.04]GFGDLK[156.13]SPAGLQVLNDYL.A	sp|P24534|EF1B_HUMAN	sp|P24534|EF1B_HUMANtr|C9JZW3|C9JZW3_HUMANtr|F8WF65|F8WF65_HUMANtr|F2Z2G2|F2Z2G2_HUMAN	1	3.5e-07	11|34	2	1962.05	1962.05	0.006097	1	5182.1	982.03	982.033	0.0030485	3.10427	3.10427	seq77781_88min_hf
VNPTVFFDIAVDGEPLGR	M.n[29.04]VNPTVFFDIAVDGEPLGR.V	sp|P62937|PPIA_HUMAN	sp|P62937|PPIA_HUMANtr|E5RIZ5|E5RIZ5_HUMANtr|F8WE65|F8WE65_HUMANtr|C9J5S7|C9J5S7_HUMANsp|PPIA_HUMAN|	1	9.41e-11	21|68	3	1974.03	1973.03	0.999767	2	5184.5	658.683	659.016	0.333256	505.687	-1.8123	seq77781_88min_hf
VNPTVFFDIAVDGEPLGR	M.n[29.04]VNPTVFFDIAVDGEPLGR.V	sp|P62937|PPIA_HUMAN	sp|P62937|PPIA_HUMANtr|E5RIZ5|E5RIZ5_HUMANtr|F8WE65|F8WE65_HUMANtr|C9J5S7|C9J5S7_HUMANsp|PPIA_HUMAN|	1	4.33e-16	15|34	2	1973.02	1973.03	-0.004736	2	5185.3	987.52	987.518	-0.002368	-2.39793	-2.39793	seq77781_88min_hf
VNPTVFFDIAVDGEPLGR	M.n[35.07]VNPTVFFDIAVDGEPLGR.V	sp|P62937|PPIA_HUMAN	sp|P62937|PPIA_HUMANtr|E5RIZ5|E5RIZ5_HUMANtr|F8WE65|F8WE65_HUMANtr|C9J5S7|C9J5S7_HUMANsp|PPIA_HUMAN|	1	4.23e-15	15|34	2	1979.05	1979.06	-0.003532	2	5185.8	990.536	990.534	-0.001766	-1.78288	-1.78288	seq77781_88min_hf
VNPTVFFDIAVDGEPLGRVSFELFADKVPKTAENFR	M.n[29.04]VNPTVFFDIAVDGEPLGRVSFELFADK[156.13]VPK[156.13]TAENFR.A	sp|P62937|PPIA_HUMAN	sp|P62937|PPIA_HUMANtr|F8WE65|F8WE65_HUMANtr|C9J5S7|C9J5S7_HUMANsp|PPIA_HUMAN|	1	4.8e-08	36|210	5	4110.17	4108.17	2.00561	2	5193	822.641	823.042	0.401123	487.366	-0.263899	seq77781_88min_hf
VNPTVFFDIAVDGEPLGRVSFELFADKVPKTAENFR	M.n[29.04]VNPTVFFDIAVDGEPLGRVSFELFADK[156.13]VPK[156.13]TAENFR.A	sp|P62937|PPIA_HUMAN	sp|P62937|PPIA_HUMANtr|F8WE65|F8WE65_HUMANtr|C9J5S7|C9J5S7_HUMANsp|PPIA_HUMAN|	0.9995	1.99e-05	21|210	4	4108.18	4108.17	0.008277	2	5194.1	1028.05	1028.05	0.00206925	2.01279	2.01279	seq77781_88min_hf
TATFAQALQFVPETQVSLLDNGLR	S.n[29.04]TATFAQALQFVPETQVSLLDNGLR.V	sp|P31930|QCR1_HUMAN	sp|P31930|QCR1_HUMAN	1	1.19e-07	20|92	3	2646.4	2646.4	0.003142	1	5194.3	883.141	883.142	0.001047	1.18554	1.18554	seq77781_88min_hf
ASSPPAGPPPPPAPALVGLPPPPPSPPGFTLPPLGGSLGAGTSTSR	A.n[29.04]ASSPPAGPPPPPAPALVGLPPPPPSPPGFTLPPLGGSLGAGTSTSR.S	sp|O96008|TOM40_HUMAN	sp|O96008|TOM40_HUMANtr|K7EJ57|K7EJ57_HUMAN	1	1.83e-12	34|270	4	4243.27	4243.27	0.006065	1	5194.4	1061.82	1061.83	0.00151625	1.42796	1.42796	seq77781_88min_hf
RRSQDLHCGACR	A.n[35.07]RRSQDLHC[160.03]GAC[160.03]R.A	sp|Q9Y2B0|CNPY2_HUMAN	sp|Q9Y2B0|CNPY2_HUMANtr|F8W1U5|F8W1U5_HUMANtr|F8VXJ7|F8VXJ7_HUMANtr|F8VP03|F8VP03_HUMANtr|F8W031|F8W031_HUMAN	0.9896	0.00359	14|66	4	1548.75	1548.76	-0.003141	1	301.3	388.197	388.196	-0.00078525	-2.02282	-2.02282	seq77782_88min_hf
DTHKSEIAHR	R.n[35.07]DTHK[162.16]SEIAHR.F	sp|ALBU_BOVIN|	sp|ALBU_BOVIN|	0.9985	0.00064	6|36	3	1260.72	1260.72	-0.002371	2	303.9	421.248	421.247	-0.000790333	-1.87618	-1.87618	seq77782_88min_hf
TIQTQAQREDGHRPNSHR	P.n[29.04]TIQTQAQREDGHRPNSHR.T	sp|Q8N7H5|PAF1_HUMAN	sp|Q8N7H5|PAF1_HUMAN	0.9972	0.000933	8|102	5	2158.07	2158.07	-0.002116	1	376.1	432.622	432.622	-0.0004232	-0.978222	-0.978222	seq77782_88min_hf
THETGTTNTATTSNAGSAQR	E.n[29.04]THETGTTNTATTSNAGSAQR.V	sp|P51610|HCFC1_HUMAN	sp|P51610|HCFC1_HUMANtr|A6NEM2|A6NEM2_HUMAN	0.998	0.000884	5|76	3	2032.94	2032.94	-0.004404	1	431.1	678.654	678.653	-0.00146833	-2.1636	-2.1636	seq77782_88min_hf
THETGTTNTATTSNAGSAQR	E.n[35.07]THETGTTNTATTSNAGSAQR.V	sp|P51610|HCFC1_HUMAN	sp|P51610|HCFC1_HUMANtr|A6NEM2|A6NEM2_HUMAN	0.9998	9.56e-05	6|76	3	2038.97	2038.97	-0.004348	1	432.2	680.665	680.663	-0.00144967	-2.12978	-2.12978	seq77782_88min_hf
GMNAPKGQTGNSSR	D.n[35.07]GMNAPK[162.16]GQTGNSSR.G	sp|P23588|IF4B_HUMAN	sp|P23588|IF4B_HUMANtr|E7EX17|E7EX17_HUMAN	0.9981	0.000833	6|52	3	1471.78	1471.78	-0.001575	1	452.6	491.602	491.601	-0.000525	-1.06794	-1.06794	seq77782_88min_hf
VGTESGSESGSSNAKEPKTR	G.n[29.04]VGTESGSESGSSNAK[156.13]EPK[156.13]TR.A	sp|Q9Y2Q9|RT28_HUMAN	sp|Q9Y2Q9|RT28_HUMANtr|H7C5V3|H7C5V3_HUMANtr|E5RFT8|E5RFT8_HUMAN	0.9969	0.00192	7|114	4	2091.04	2091.04	-0.000185	1	458.9	523.768	523.768	-4.625e-05	-0.0883024	-0.0883024	seq77782_88min_hf
AAEKQVPGGGGGGGSGGGGGSGGGGSGGGR	M.n[35.07]AAEK[162.16]QVPGGGGGGGSGGGGGSGGGGSGGGR.G	sp|Q9UHB9|SRP68_HUMAN	sp|Q9UHB9|SRP68_HUMANtr|K7EQC2|K7EQC2_HUMANtr|K7EN53|K7EN53_HUMAN	1	1.47e-07	7|116	3	2311.13	2310.13	0.996925	2	514.9	771.052	771.384	0.332308	430.795	-2.77639	seq77782_88min_hf
AAEKQVPGGGGGGGSGGGGGSGGGGSGGGR	M.n[29.04]AAEK[156.13]QVPGGGGGGGSGGGGGSGGGGSGGGR.G	sp|Q9UHB9|SRP68_HUMAN	sp|Q9UHB9|SRP68_HUMANtr|K7EQC2|K7EQC2_HUMANtr|K7EN53|K7EN53_HUMAN	0.9998	9.59e-05	6|116	3	2298.07	2298.07	-0.004382	2	515.2	767.031	767.029	-0.00146067	-1.90432	-1.90432	seq77782_88min_hf
FSISRMTQDLAGTYR	N.n[35.07]FSISRM[147.04]TQDLAGTYR.C	sp|P43626|KI2L1_HUMAN	sp|P43626|KI2L1_HUMANtr|A0A1W2PQF6|A0A1W2PQF6_HUMANtr|A0A0C4ZNX3|A0A0C4ZNX3_HUMANtr|A0A0G2JQ06|A0A0G2JQ06_HUMANtr|A0A0G2JQ35|A0A0G2JQ35_HUMANtr|A0A0G2JND8|A0A0G2JND8_HUMANtr|A0A1W2PRZ1|A0A1W2PRZ1_HUMANtr|A0A0G2JQ05|A0A0G2JQ05_HUMANtr|Q6H2H3|Q6H2H3_HUMANtr|A0A0G2JPY8|A0A0G2JPY8_HUMANtr|E7BWR8|E7BWR8_HUMANtr|Q6H2H2|Q6H2H2_HUMAN	0.9305	0.0211	6|84	4	1795.91	1794.91	0.99946	1	522.7	449.736	449.986	0.249865	555.273	-2.16118	seq77782_88min_hf
AAQTSPSPKAGAATGR	Y.n[29.04]AAQTSPSPK[156.13]AGAATGR.L	sp|P06576|ATPB_HUMAN	sp|P06576|ATPB_HUMANtr|F8W0P7|F8W0P7_HUMAN	0.9887	0.00505	5|60	3	1525.82	1525.82	-0.001086	1	533.9	509.614	509.614	-0.000362	-0.710342	-0.710342	seq77782_88min_hf
VVSAAHCYKSR	W.n[29.04]VVSAAHC[160.03]YK[156.13]SR.L	sp|TRYP_PIG|	sp|TRYP_PIG|	0.9579	0.0226	5|60	4	1332.69	1332.7	-0.003069	1	534	334.182	334.181	-0.00076725	-2.29591	-2.29591	seq77782_88min_hf
AQTAAATAPR	G.n[29.04]AQTAAATAPR.L	sp|P21912|SDHB_HUMAN	sp|P21912|SDHB_HUMANtr|A0A087WWT1|A0A087WWT1_HUMAN	0.9219	0.0142	7|18	2	984.532	984.535	-0.002983	1	540.5	493.275	493.273	-0.0014915	-3.02368	-3.02368	seq77782_88min_hf
AAQTSPSPKAGAATGR	Y.n[35.07]AAQTSPSPK[162.16]AGAATGR.L	sp|P06576|ATPB_HUMAN	sp|P06576|ATPB_HUMANtr|F8W0P7|F8W0P7_HUMAN	1	1.7e-06	18|60	3	1537.88	1537.88	-0.004117	1	551.8	513.636	513.634	-0.00137233	-2.67181	-2.67181	seq77782_88min_hf
AAQTSPSPKAGAATGR	Y.n[29.04]AAQTSPSPK[156.13]AGAATGR.L	sp|P06576|ATPB_HUMAN	sp|P06576|ATPB_HUMANtr|F8W0P7|F8W0P7_HUMAN	0.9999	3.67e-05	15|60	3	1525.82	1525.82	-0.003421	1	554.2	509.614	509.613	-0.00114033	-2.23764	-2.23764	seq77782_88min_hf
AQTAAATAPR	G.n[35.07]AQTAAATAPR.L	sp|P21912|SDHB_HUMAN	sp|P21912|SDHB_HUMANtr|A0A087WWT1|A0A087WWT1_HUMAN	0.9919	0.001	10|18	2	990.564	990.567	-0.002703	1	556.6	496.291	496.289	-0.0013515	-2.72321	-2.72321	seq77782_88min_hf
AQTAAATAPR	G.n[29.04]AQTAAATAPR.L	sp|P21912|SDHB_HUMAN	sp|P21912|SDHB_HUMANtr|A0A087WWT1|A0A087WWT1_HUMAN	0.9814	0.003	8|18	2	984.533	984.535	-0.002189	1	560.8	493.275	493.274	-0.0010945	-2.21885	-2.21885	seq77782_88min_hf
VKMAAAGGGGGGGR	M.n[35.07]VK[162.16]MAAAGGGGGGGR.Y	sp|P14866|HNRPL_HUMAN	sp|P14866|HNRPL_HUMAN	1	2.2e-07	27|52	3	1212.7	1212.7	-0.001248	1	564.9	405.242	405.241	-0.000416	-1.02655	-1.02655	seq77782_88min_hf
VKMAAAGGGGGGGR	M.n[29.04]VK[156.13]MAAAGGGGGGGR.Y	sp|P14866|HNRPL_HUMAN	sp|P14866|HNRPL_HUMAN	0.9997	0.00012	21|52	3	1200.64	1200.64	-0.00127	1	565	401.221	401.22	-0.000423333	-1.05511	-1.05511	seq77782_88min_hf
AAQTSPSPKAGAATGR	Y.n[35.07]AAQTSPSPK[162.16]AGAATGR.L	sp|P06576|ATPB_HUMAN	sp|P06576|ATPB_HUMANtr|F8W0P7|F8W0P7_HUMAN	0.9157	0.0381	7|60	3	1537.88	1537.88	-0.001139	1	572.8	513.636	513.635	-0.000379667	-0.739176	-0.739176	seq77782_88min_hf
AVEAKKTYVR	L.n[35.07]AVEAK[162.16]K[162.16]TYVR.D	sp|P49411|EFTU_HUMAN	sp|P49411|EFTU_HUMANtr|H3BNU3|H3BNU3_HUMAN	0.9959	0.00182	13|36	3	1265.85	1265.86	-0.00348	1	586.3	422.959	422.958	-0.00116	-2.74259	-2.74259	seq77782_88min_hf
APTIQTQAQREDGHRPNSHR	M.n[29.04]APTIQTQAQREDGHRPNSHR.T	sp|Q8N7H5|PAF1_HUMAN	sp|Q8N7H5|PAF1_HUMAN	0.9999	7.05e-06	8|114	5	2326.16	2326.16	-0.007337	2	614.4	466.24	466.239	-0.0014672	-3.14689	-3.14689	seq77782_88min_hf
ESAGADTRPTVRPR	R.n[29.04]ESAGADTRPTVRPR.N	sp|O75489|NDUS3_HUMAN	sp|O75489|NDUS3_HUMANtr|G3V194|G3V194_HUMANtr|E9PS48|E9PS48_HUMAN	0.9974	0.00175	17|78	4	1539.81	1539.81	-0.002357	2	649.4	385.96	385.96	-0.0005895	-1.52736	-1.52736	seq77782_88min_hf
MRPEPGGCCCR	-.n[35.07]MRPEPGGC[160.03]C[160.03]C[160.03]R.R	sp|O15270|SPTC2_HUMAN	sp|O15270|SPTC2_HUMAN	1	1.68e-05	7|40	3	1412.6	1412.6	-0.000705	2	708	471.874	471.874	-0.000235	-0.498015	-0.498015	seq77782_88min_hf
GQTPRPAERGPPVR	A.n[29.04]GQTPRPAERGPPVR.L	sp|Q9UMX5|NENF_HUMAN	sp|Q9UMX5|NENF_HUMAN	0.9992	0.000328	11|78	4	1544.85	1544.85	-0.002138	1	719.8	387.221	387.22	-0.0005345	-1.38035	-1.38035	seq77782_88min_hf
GQTPRPAERGPPVR	A.n[29.04]GQTPRPAERGPPVR.L	sp|Q9UMX5|NENF_HUMAN	sp|Q9UMX5|NENF_HUMAN	1	4.82e-06	13|78	4	1544.85	1544.85	-0.00337	1	740.3	387.221	387.22	-0.0008425	-2.17577	-2.17577	seq77782_88min_hf
SREIQTAVR	T.n[35.07]SREIQTAVR.L	sp|P58876|H2B1D_HUMAN	sp|P58876|H2B1D_HUMANsp|Q99880|H2B1L_HUMANsp|Q99877|H2B1N_HUMANsp|P62807|H2B1C_HUMANsp|Q99879|H2B1M_HUMANsp|P23527|H2B1O_HUMANsp|Q96A08|H2B1A_HUMANsp|P06899|H2B1J_HUMANsp|O60814|H2B1K_HUMANsp|P33778|H2B1B_HUMANsp|Q16778|H2B2E_HUMANsp|Q5QNW6|H2B2F_HUMANsp|Q93079|H2B1H_HUMANsp|P57053|H2BFS_HUMANtr|U3KQK0|U3KQK0_HUMAN	0.9799	0.00356	10|32	3	1092.65	1092.65	-0.001255	1	769	365.223	365.222	-0.000418333	-1.14542	-1.14542	seq77782_88min_hf
LSDLHAHKLR	A.n[35.07]LSDLHAHK[162.16]LR.V	sp|P69905|HBA_HUMAN	sp|P69905|HBA_HUMANtr|A0A2R8Y7C0|A0A2R8Y7C0_HUMANtr|G3V1N2|G3V1N2_HUMANsp|HBA_HUMAN|	0.996	0.00261	8|54	4	1257.8	1256.8	1.00078	1	796.2	315.207	315.457	0.250194	793.117	-2.03831	seq77782_88min_hf
GHGEQQPQPPATQQQQPQQQR	N.n[35.07]GHGEQQPQPPATQQQQPQQQR.G	sp|Q00839|HNRPU_HUMAN	sp|Q00839|HNRPU_HUMANtr|A0A1W2PP35|A0A1W2PP35_HUMANtr|A0A1W2PP22|A0A1W2PP22_HUMANtr|A0A1X7SBS1|A0A1X7SBS1_HUMANtr|A0A1W2PPS1|A0A1W2PPS1_HUMAN	0.997	0.00131	5|80	3	2429.2	2429.2	-0.00582	1	818.6	810.741	810.739	-0.00193967	-2.39247	-2.39247	seq77782_88min_hf
EEQPPETAAQR	G.n[35.07]EEQPPETAAQR.C	sp|Q96HE7|ERO1A_HUMAN	sp|Q96HE7|ERO1A_HUMANtr|G3V503|G3V503_HUMANtr|G3V5B3|G3V5B3_HUMANtr|G3V3E6|G3V3E6_HUMAN	0.9974	0.000213	11|20	2	1288.64	1288.65	-0.003171	1	824.2	645.331	645.329	-0.001585	-2.45611	-2.45611	seq77782_88min_hf
GDEDEEAESATGKR	D.n[35.07]GDEDEEAESATGK[162.16]R.A	sp|P06454|PTMA_HUMAN	sp|P06454|PTMA_HUMANtr|B8ZZW7|B8ZZW7_HUMANtr|B8ZZQ6|B8ZZQ6_HUMANtr|H7C2N1|H7C2N1_HUMANtr|B8ZZA1|B8ZZA1_HUMAN	1	4.96e-09	13|52	3	1560.75	1560.75	-0.005448	1	825.5	521.259	521.257	-0.00181567	-3.48325	-3.48325	seq77782_88min_hf
SRPSQVVAETR	S.n[29.04]SRPSQVVAETR.K	sp|P13639|EF2_HUMAN	sp|P13639|EF2_HUMAN	0.9918	0.00366	10|40	3	1256.68	1256.68	-0.001412	1	831.2	419.902	419.901	-0.000470667	-1.1209	-1.1209	seq77782_88min_hf
VNVPKTR	M.n[35.07]VNVPK[162.16]TR.R	sp|Q969Q0|RL36L_HUMAN	sp|Q969Q0|RL36L_HUMANsp|P83881|RL36A_HUMANtr|H7BY91|H7BY91_HUMANtr|H0Y5B4|H0Y5B4_HUMANtr|H0Y3V9|H0Y3V9_HUMANtr|H7BZ11|H7BZ11_HUMANtr|J3KQN4|J3KQN4_HUMAN	0.9701	0.0056	6|12	2	880.612	880.613	-0.001067	2	833.5	441.314	441.313	-0.000534	-1.21002	-1.21002	seq77782_88min_hf
EEQPPETAAQR	G.n[35.07]EEQPPETAAQR.C	sp|Q96HE7|ERO1A_HUMAN	sp|Q96HE7|ERO1A_HUMANtr|G3V503|G3V503_HUMANtr|G3V5B3|G3V5B3_HUMANtr|G3V3E6|G3V3E6_HUMAN	0.9131	0.0201	6|20	2	1288.64	1288.65	-0.003755	1	844.4	645.331	645.329	-0.0018775	-2.90937	-2.90937	seq77782_88min_hf
SSRPSQVVAETR	N.n[29.04]SSRPSQVVAETR.K	sp|P13639|EF2_HUMAN	sp|P13639|EF2_HUMAN	0.9974	0.00115	10|44	3	1343.71	1343.72	-0.002372	1	851.4	448.913	448.912	-0.000790667	-1.7613	-1.7613	seq77782_88min_hf
SRSGGGGGGGLGSGGSIR	L.n[35.07]SRSGGGGGGGLGSGGSIR.S	sp|P35527|K1C9_HUMAN	sp|P35527|K1C9_HUMANsp|K1C9_HUMAN|	0.9886	0.00201	11|68	3	1508.78	1508.79	-0.002756	1	853.2	503.936	503.935	-0.000918667	-1.82299	-1.82299	seq77782_88min_hf
SSRPSQVVAETR	N.n[35.07]SSRPSQVVAETR.K	sp|P13639|EF2_HUMAN	sp|P13639|EF2_HUMAN	0.9961	0.00172	10|44	3	1349.74	1349.75	-0.002833	1	856.1	450.923	450.922	-0.000944333	-2.09423	-2.09423	seq77782_88min_hf
AKDVKFGADAR	Y.n[35.07]AK[162.16]DVK[162.16]FGADAR.A	sp|P10809|CH60_HUMAN	sp|P10809|CH60_HUMANtr|C9JCQ4|C9JCQ4_HUMANtr|F8WBB1|F8WBB1_HUMANtr|E7ESH4|E7ESH4_HUMANtr|C9JL25|C9JL25_HUMANtr|E7EXB4|E7EXB4_HUMANtr|C9J0S9|C9J0S9_HUMANtr|C9JL19|C9JL19_HUMAN	0.9989	0.000801	8|60	4	1278.81	1278.81	-0.00193	1	872.2	320.711	320.71	-0.0004825	-1.50447	-1.50447	seq77782_88min_hf
AKDVKFGADAR	Y.n[35.07]AK[162.16]DVK[162.16]FGADAR.A	sp|P10809|CH60_HUMAN	sp|P10809|CH60_HUMANtr|C9JCQ4|C9JCQ4_HUMANtr|F8WBB1|F8WBB1_HUMANtr|E7ESH4|E7ESH4_HUMANtr|C9JL25|C9JL25_HUMANtr|E7EXB4|E7EXB4_HUMANtr|C9J0S9|C9J0S9_HUMANtr|C9JL19|C9JL19_HUMAN	0.9906	0.00418	11|40	3	1278.81	1278.81	-0.001534	1	875.3	427.279	427.278	-0.000511333	-1.19672	-1.19672	seq77782_88min_hf
AKDVKFGADAR	Y.n[29.04]AK[156.13]DVK[156.13]FGADAR.A	sp|P10809|CH60_HUMAN	sp|P10809|CH60_HUMANtr|C9JCQ4|C9JCQ4_HUMANtr|F8WBB1|F8WBB1_HUMANtr|E7ESH4|E7ESH4_HUMANtr|C9JL25|C9JL25_HUMANtr|E7EXB4|E7EXB4_HUMANtr|C9J0S9|C9J0S9_HUMANtr|C9JL19|C9JL19_HUMAN	0.9999	3.91e-05	11|40	3	1260.72	1260.72	-0.002034	1	877.8	421.247	421.246	-0.000678	-1.60951	-1.60951	seq77782_88min_hf
AKDVKFGADAR	Y.n[35.07]AK[162.16]DVK[162.16]FGADAR.A	sp|P10809|CH60_HUMAN	sp|P10809|CH60_HUMANtr|C9JCQ4|C9JCQ4_HUMANtr|F8WBB1|F8WBB1_HUMANtr|E7ESH4|E7ESH4_HUMANtr|C9JL25|C9JL25_HUMANtr|E7EXB4|E7EXB4_HUMANtr|C9J0S9|C9J0S9_HUMANtr|C9JL19|C9JL19_HUMAN	0.9998	3.84e-06	11|20	2	1278.81	1278.81	-0.002243	1	878.3	640.415	640.413	-0.0011215	-1.75121	-1.75121	seq77782_88min_hf
AKDVKFGADAR	Y.n[29.04]AK[156.13]DVK[156.13]FGADAR.A	sp|P10809|CH60_HUMAN	sp|P10809|CH60_HUMANtr|C9JCQ4|C9JCQ4_HUMANtr|F8WBB1|F8WBB1_HUMANtr|E7ESH4|E7ESH4_HUMANtr|C9JL25|C9JL25_HUMANtr|E7EXB4|E7EXB4_HUMANtr|C9J0S9|C9J0S9_HUMANtr|C9JL19|C9JL19_HUMAN	0.9869	0.0019	8|20	2	1260.72	1260.72	-0.002861	1	882.1	631.367	631.365	-0.0014305	-2.26572	-2.26572	seq77782_88min_hf
ATLNQMHR	M.n[35.07]ATLNQMHR.L	sp|O15235|RT12_HUMAN	sp|O15235|RT12_HUMAN	0.9998	3.23e-05	13|28	3	1003.54	1003.54	-0.003666	1	883.9	335.522	335.521	-0.00122233	-3.64309	-3.64309	seq77782_88min_hf
ATLNQMHR	M.n[29.04]ATLNQMHR.L	sp|O15235|RT12_HUMAN	sp|O15235|RT12_HUMAN	0.9792	0.0053	13|28	3	997.509	997.513	-0.003311	1	885.7	333.512	333.51	-0.00110367	-3.30924	-3.30924	seq77782_88min_hf
AKDVKFGADAR	Y.n[35.07]AK[162.16]DVK[162.16]FGADAR.A	sp|P10809|CH60_HUMAN	sp|P10809|CH60_HUMANtr|C9JCQ4|C9JCQ4_HUMANtr|F8WBB1|F8WBB1_HUMANtr|E7ESH4|E7ESH4_HUMANtr|C9JL25|C9JL25_HUMANtr|E7EXB4|E7EXB4_HUMANtr|C9J0S9|C9J0S9_HUMANtr|C9JL19|C9JL19_HUMAN	1	3.38e-08	20|60	4	1278.81	1278.81	-0.00465	1	892.4	320.711	320.71	-0.0011625	-3.62477	-3.62477	seq77782_88min_hf
AKDVKFGADAR	Y.n[29.04]AK[156.13]DVK[156.13]FGADAR.A	sp|P10809|CH60_HUMAN	sp|P10809|CH60_HUMANtr|C9JCQ4|C9JCQ4_HUMANtr|F8WBB1|F8WBB1_HUMANtr|E7ESH4|E7ESH4_HUMANtr|C9JL25|C9JL25_HUMANtr|E7EXB4|E7EXB4_HUMANtr|C9J0S9|C9J0S9_HUMANtr|C9JL19|C9JL19_HUMAN	1	2.95e-06	18|60	4	1260.72	1260.72	-0.003018	1	895.3	316.187	316.186	-0.0007545	-2.38625	-2.38625	seq77782_88min_hf
AKDVKFGADAR	Y.n[35.07]AK[162.16]DVK[162.16]FGADAR.A	sp|P10809|CH60_HUMAN	sp|P10809|CH60_HUMANtr|C9JCQ4|C9JCQ4_HUMANtr|F8WBB1|F8WBB1_HUMANtr|E7ESH4|E7ESH4_HUMANtr|C9JL25|C9JL25_HUMANtr|E7EXB4|E7EXB4_HUMANtr|C9J0S9|C9J0S9_HUMANtr|C9JL19|C9JL19_HUMAN	1	4.47e-06	14|40	3	1278.81	1278.81	-0.004273	1	896	427.279	427.277	-0.00142433	-3.33351	-3.33351	seq77782_88min_hf
AKDVKFGADAR	Y.n[29.04]AK[156.13]DVK[156.13]FGADAR.A	sp|P10809|CH60_HUMAN	sp|P10809|CH60_HUMANtr|C9JCQ4|C9JCQ4_HUMANtr|F8WBB1|F8WBB1_HUMANtr|E7ESH4|E7ESH4_HUMANtr|C9JL25|C9JL25_HUMANtr|E7EXB4|E7EXB4_HUMANtr|C9J0S9|C9J0S9_HUMANtr|C9JL19|C9JL19_HUMAN	0.9944	0.00249	13|40	3	1260.72	1260.72	-0.002486	1	898.2	421.247	421.246	-0.000828667	-1.96718	-1.96718	seq77782_88min_hf
MKETPLSNCERR	-.n[29.04]MK[156.13]ETPLSNC[160.03]ERR.F	sp|Q06265|EXOS9_HUMAN	sp|Q06265|EXOS9_HUMANtr|D6RAP4|D6RAP4_HUMANtr|D6R905|D6R905_HUMANtr|D6RA17|D6RA17_HUMAN	0.9932	0.00425	10|66	4	1575.78	1575.79	-0.003099	2	900.1	394.954	394.953	-0.00077475	-1.96163	-1.96163	seq77782_88min_hf
AKDVKFGADAR	Y.n[35.07]AK[162.16]DVK[162.16]FGADAR.A	sp|P10809|CH60_HUMAN	sp|P10809|CH60_HUMANtr|C9JCQ4|C9JCQ4_HUMANtr|F8WBB1|F8WBB1_HUMANtr|E7ESH4|E7ESH4_HUMANtr|C9JL25|C9JL25_HUMANtr|E7EXB4|E7EXB4_HUMANtr|C9J0S9|C9J0S9_HUMANtr|C9JL19|C9JL19_HUMAN	1	3.28e-08	20|60	4	1278.81	1278.81	-0.002882	1	912.6	320.711	320.71	-0.0007205	-2.24658	-2.24658	seq77782_88min_hf
SETAPAAPAAPAPAEKTPVKKKAR	M.n[29.04]SETAPAAPAAPAPAEK[156.13]TPVK[156.13]KK[156.13]AR.K	sp|P10412|H14_HUMAN	sp|P10412|H14_HUMAN	0.9999	1.53e-05	8|138	5	2527.49	2526.49	0.998746	2	917.4	506.305	506.505	0.199749	394.368	-1.81795	seq77782_88min_hf
VKMAAAGGGGGGGRYYGGGSEGGRAPKR	M.n[35.07]VK[162.16]MAAAGGGGGGGRYYGGGSEGGRAPK[162.16]R.L	sp|P14866|HNRPL_HUMAN	sp|P14866|HNRPL_HUMAN	0.9991	0.000402	12|162	6	2683.46	2682.46	0.996219	1	917.5	448.084	448.25	0.166036	370.41	-2.65142	seq77782_88min_hf
VKMAAAGGGGGGGRYYGGGSEGGRAPKR	M.n[35.07]VK[162.16]MAAAGGGGGGGRYYGGGSEGGRAPK[162.16]R.L	sp|P14866|HNRPL_HUMAN	sp|P14866|HNRPL_HUMAN	0.9955	0.0015	10|162	5	2683.46	2682.46	0.999406	1	919.9	537.5	537.7	0.199881	371.734	-1.46699	seq77782_88min_hf
VKMAAAGGGGGGGRYYGGGSEGGRAPKR	M.n[29.04]VK[156.13]MAAAGGGGGGGRYYGGGSEGGRAPK[156.13]R.L	sp|P14866|HNRPL_HUMAN	sp|P14866|HNRPL_HUMAN	1	3.03e-06	15|162	6	2664.36	2664.37	-0.006963	1	921.4	445.068	445.067	-0.00116033	-2.6071	-2.6071	seq77782_88min_hf
AKDVKFGADAR	Y.n[35.07]AK[162.16]DVK[162.16]FGADAR.A	sp|P10809|CH60_HUMAN	sp|P10809|CH60_HUMANtr|C9JCQ4|C9JCQ4_HUMANtr|F8WBB1|F8WBB1_HUMANtr|E7ESH4|E7ESH4_HUMANtr|C9JL25|C9JL25_HUMANtr|E7EXB4|E7EXB4_HUMANtr|C9J0S9|C9J0S9_HUMANtr|C9JL19|C9JL19_HUMAN	0.9837	0.00947	9|60	4	1278.81	1278.81	-0.002401	1	932.8	320.711	320.71	-0.00060025	-1.87163	-1.87163	seq77782_88min_hf
VRTKADSVPGTYR	M.n[35.07]VRTK[162.16]ADSVPGTYR.K	sp|Q15004|PAF15_HUMAN	sp|Q15004|PAF15_HUMANtr|H0YKX3|H0YKX3_HUMANtr|A0A0U1RQM0|A0A0U1RQM0_HUMANtr|H0YMA4|H0YMA4_HUMANtr|A0A0U1RQC1|A0A0U1RQC1_HUMAN	0.9361	0.0116	7|48	3	1516.9	1516.9	-0.000567	2	935.6	506.641	506.64	-0.000189	-0.373046	-0.373046	seq77782_88min_hf
VRTKADSVPGTYR	M.n[29.04]VRTK[156.13]ADSVPGTYR.K	sp|Q15004|PAF15_HUMAN	sp|Q15004|PAF15_HUMANtr|H0YKX3|H0YKX3_HUMANtr|A0A0U1RQM0|A0A0U1RQM0_HUMANtr|H0YMA4|H0YMA4_HUMANtr|A0A0U1RQC1|A0A0U1RQC1_HUMAN	0.9991	9e-05	9|48	3	1504.84	1504.84	0.000484	2	938	502.619	502.619	0.000161667	0.321648	0.321648	seq77782_88min_hf
MKIEEVKSTTKTQR	-.n[29.04]MK[156.13]IEEVK[156.13]STTK[156.13]TQR.L	sp|Q9Y265|RUVB1_HUMAN	sp|Q9Y265|RUVB1_HUMAN	0.9995	0.000379	15|78	4	1790.03	1790.03	-0.001057	2	938.1	448.516	448.515	-0.00026425	-0.589166	-0.589166	seq77782_88min_hf
VRTKADSVPGTYR	M.n[29.04]VRTK[156.13]ADSVPGTYR.K	sp|Q15004|PAF15_HUMAN	sp|Q15004|PAF15_HUMANtr|H0YKX3|H0YKX3_HUMANtr|A0A0U1RQM0|A0A0U1RQM0_HUMANtr|H0YMA4|H0YMA4_HUMANtr|A0A0U1RQC1|A0A0U1RQC1_HUMAN	0.9855	0.00488	9|72	4	1504.84	1504.84	-0.000536	2	938.3	377.216	377.216	-0.000134	-0.355234	-0.355234	seq77782_88min_hf
ASSYSASAEPAR	A.n[35.07]ASSYSASAEPAR.V	sp|Q9BV79|MECR_HUMAN	sp|Q9BV79|MECR_HUMAN	0.9942	0.000638	5|22	2	1229.61	1229.61	-0.001248	1	940.2	615.812	615.812	-0.0006235	-1.01248	-1.01248	seq77782_88min_hf
ESGPSIVHR	D.n[29.04]ESGPSIVHR.K	sp|P0CG38|POTEI_HUMAN	sp|P0CG38|POTEI_HUMANsp|P0CG39|POTEJ_HUMANsp|Q6S8J3|POTEE_HUMANsp|A5A3E0|POTEF_HUMANsp|P60709|ACTB_HUMANsp|Q9BYX7|ACTBM_HUMANsp|P63261|ACTG_HUMANtr|A0A2R8YFE2|A0A2R8YFE2_HUMAN	0.9987	0.00049	11|32	3	1008.53	1008.54	-0.003001	1	965.4	337.186	337.185	-0.00100033	-2.96672	-2.96672	seq77782_88min_hf
AGGGVHIEPR	H.n[29.04]AGGGVHIEPR.Y	sp|O95178|NDUB2_HUMAN	sp|O95178|NDUB2_HUMANtr|H7C5B8|H7C5B8_HUMANtr|C9JXM4|C9JXM4_HUMANtr|C9IZW8|C9IZW8_HUMAN	0.9855	0.00647	11|36	3	1019.55	1019.55	-0.002676	1	966.8	340.858	340.857	-0.000892	-2.61693	-2.61693	seq77782_88min_hf
SSGGGGGGGGGREGLLGQRRPQDGQAR	A.n[29.04]SSGGGGGGGGGREGLLGQRRPQDGQAR.S	sp|Q6UB35|C1TM_HUMAN	sp|Q6UB35|C1TM_HUMANtr|B7ZM99|B7ZM99_HUMAN	0.9785	0.00705	10|156	4	2551.26	2551.27	-0.006934	1	967.7	638.825	638.823	-0.0017335	-2.71358	-2.71358	seq77782_88min_hf
SSGGGGGGGGGREGLLGQRRPQDGQAR	A.n[29.04]SSGGGGGGGGGREGLLGQRRPQDGQAR.S	sp|Q6UB35|C1TM_HUMAN	sp|Q6UB35|C1TM_HUMANtr|B7ZM99|B7ZM99_HUMAN	0.953	0.0152	15|156	5	2551.27	2551.27	-0.005134	1	968.2	511.262	511.26	-0.0010268	-2.00837	-2.00837	seq77782_88min_hf
SRQGPAETGGQGQPQGPGLRTR	L.n[29.04]SRQGPAETGGQGQPQGPGLRTR.L	sp|O43819|SCO2_HUMAN	sp|O43819|SCO2_HUMAN	0.9887	0.000152	11|126	4	2264.15	2262.16	1.99626	1	971.2	566.547	567.046	0.499066	880.115	-4.60192	seq77782_88min_hf
SRQGPAETGGQGQPQGPGLRTR	L.n[35.07]SRQGPAETGGQGQPQGPGLRTR.L	sp|O43819|SCO2_HUMAN	sp|O43819|SCO2_HUMAN	0.975	0.00252	11|126	4	2269.19	2268.19	0.995694	1	974.7	568.055	568.304	0.248924	438.012	-3.36748	seq77782_88min_hf
AGGGVHIEPR	H.n[29.04]AGGGVHIEPR.Y	sp|O95178|NDUB2_HUMAN	sp|O95178|NDUB2_HUMANtr|H7C5B8|H7C5B8_HUMANtr|C9JXM4|C9JXM4_HUMANtr|C9IZW8|C9IZW8_HUMAN	0.9689	0.0138	11|36	3	1019.55	1019.55	-0.001094	1	987.2	340.858	340.857	-0.000364667	-1.06985	-1.06985	seq77782_88min_hf
GLRAGGTLGR	M.n[35.07]GLRAGGTLGR.A	sp|Q9BYN0|SRXN1_HUMAN	sp|Q9BYN0|SRXN1_HUMAN	0.9921	0.00139	10|36	3	990.614	990.615	-0.00049	2	989.8	331.212	331.212	-0.000163333	-0.493138	-0.493138	seq77782_88min_hf
TKIKADPDGPEAQ	M.n[35.07]TK[162.16]IK[162.16]ADPDGPEAQ.A	sp|Q9NX24|NHP2_HUMAN	sp|Q9NX24|NHP2_HUMANtr|J3QSY4|J3QSY4_HUMANtr|D6RC52|D6RC52_HUMANtr|D6RCB9|D6RCB9_HUMAN	0.9857	0.00637	6|48	3	1470.88	1470.88	-0.002141	1	1005.9	491.3	491.299	-0.000713667	-1.45261	-1.45261	seq77782_88min_hf
GSDQSENVDRGAGSIR	F.n[29.04]GSDQSENVDRGAGSIR.E	sp|Q9UII2|ATIF1_HUMAN	sp|Q9UII2|ATIF1_HUMANtr|A0A0B4J230|A0A0B4J230_HUMAN	1	5.02e-07	12|60	3	1674.79	1674.79	-0.002703	1	1021.5	559.271	559.27	-0.000901	-1.61103	-1.61103	seq77782_88min_hf
GSDQSENVDRGAGSIR	F.n[35.07]GSDQSENVDRGAGSIR.E	sp|Q9UII2|ATIF1_HUMAN	sp|Q9UII2|ATIF1_HUMANtr|A0A0B4J230|A0A0B4J230_HUMAN	1	1.35e-06	14|60	3	1680.82	1680.82	-0.003418	1	1024.1	561.282	561.281	-0.00113933	-2.02988	-2.02988	seq77782_88min_hf
SHGSQETDEEFDAR	Y.n[35.07]SHGSQETDEEFDAR.W	sp|P20674|COX5A_HUMAN	sp|P20674|COX5A_HUMANtr|H3BNX8|H3BNX8_HUMANtr|H3BRI0|H3BRI0_HUMAN	0.9871	0.00573	6|52	3	1640.71	1640.71	-0.00442	1	1024.4	547.912	547.91	-0.00147333	-2.68901	-2.68901	seq77782_88min_hf
APSRNGMVLKPH	M.n[29.04]APSRNGMVLK[156.13]PH.F	sp|P26373|RL13_HUMAN	sp|P26373|RL13_HUMANtr|H3BTH3|H3BTH3_HUMANtr|J3QSB4|J3QSB4_HUMAN	0.9831	0.00556	7|66	4	1361.76	1361.76	-0.003758	1	1031.3	341.447	341.446	-0.00093925	-2.7508	-2.7508	seq77782_88min_hf
GSDQSENVDRGAGSIR	F.n[29.04]GSDQSENVDRGAGSIR.E	sp|Q9UII2|ATIF1_HUMAN	sp|Q9UII2|ATIF1_HUMANtr|A0A0B4J230|A0A0B4J230_HUMAN	1	4.64e-07	15|60	3	1674.79	1674.79	-0.002199	1	1042.1	559.271	559.271	-0.000732667	-1.31004	-1.31004	seq77782_88min_hf
TNLCAIHAKR	D.n[29.04]TNLC[160.03]AIHAK[156.13]R.V	sp|Q71DI3|H32_HUMAN	sp|Q71DI3|H32_HUMANsp|Q6NXT2|H3C_HUMANsp|P84243|H33_HUMANsp|P68431|H31_HUMANtr|K7EK07|K7EK07_HUMANtr|Q5TEC6|Q5TEC6_HUMAN	0.9972	0.00186	8|54	4	1238.69	1238.69	-0.002764	1	1043.6	310.68	310.68	-0.000691	-2.22416	-2.22416	seq77782_88min_hf
TNLCAIHAKR	D.n[29.04]TNLC[160.03]AIHAK[156.13]R.V	sp|Q71DI3|H32_HUMAN	sp|Q71DI3|H32_HUMANsp|Q6NXT2|H3C_HUMANsp|P84243|H33_HUMANsp|P68431|H31_HUMANtr|K7EK07|K7EK07_HUMANtr|Q5TEC6|Q5TEC6_HUMAN	0.9906	0.00419	7|36	3	1238.69	1238.69	-0.002073	1	1048.5	413.905	413.904	-0.000691	-1.66947	-1.66947	seq77782_88min_hf
ASSYSASAEPARVR	A.n[29.04]ASSYSASAEPARVR.A	sp|Q9BV79|MECR_HUMAN	sp|Q9BV79|MECR_HUMAN	0.998	0.000332	8|52	3	1478.75	1478.75	-0.001313	1	1049.1	493.923	493.923	-0.000437667	-0.886103	-0.886103	seq77782_88min_hf
AALRPLVKPKIVKKR	M.n[29.04]AALRPLVK[156.13]PK[156.13]IVK[156.13]KR.T	sp|P62910|RL32_HUMAN	sp|P62910|RL32_HUMANtr|D3YTI8|D3YTI8_HUMANtr|F8W727|F8W727_HUMANtr|D3YTB1|D3YTB1_HUMAN	0.9189	0.021	8|84	5	1856.31	1856.32	-0.004646	2	1065	372.271	372.27	-0.000929	-2.4955	-2.4955	seq77782_88min_hf
GEEEDGDEDEEAESATGKR	D.n[29.04]GEEEDGDEDEEAESATGK[156.13]R.A	sp|P06454|PTMA_HUMAN	sp|P06454|PTMA_HUMANtr|B8ZZW7|B8ZZW7_HUMANtr|H7C2N1|H7C2N1_HUMANtr|B8ZZA1|B8ZZA1_HUMAN	0.9883	0.00432	5|72	3	2108.87	2107.87	0.999564	1	1080.4	703.629	703.963	0.333188	473.304	-1.79271	seq77782_88min_hf
SVTVHSSEPEVR	G.n[35.07]SVTVHSSEPEVR.L	sp|Q9Y624|JAM1_HUMAN	sp|Q9Y624|JAM1_HUMANtr|A0A087WY82|A0A087WY82_HUMAN	0.9064	0.00581	5|44	3	1359.71	1359.72	-0.006497	1	1089.3	454.247	454.245	-0.00216567	-4.76761	-4.76761	seq77782_88min_hf
LHSEPGLEER	G.n[29.04]LHSEPGLEER.A	sp|Q96EH3|MASU1_HUMAN	sp|Q96EH3|MASU1_HUMAN	0.9475	0.0234	8|36	3	1193.6	1193.6	-0.002986	1	1099.2	398.875	398.874	-0.000995333	-2.49536	-2.49536	seq77782_88min_hf
LHSEPGLEER	G.n[35.07]LHSEPGLEER.A	sp|Q96EH3|MASU1_HUMAN	sp|Q96EH3|MASU1_HUMAN	0.9955	0.00201	9|36	3	1199.63	1199.64	-0.002955	1	1100.7	400.886	400.885	-0.000985	-2.45706	-2.45706	seq77782_88min_hf
LHSEPGLEER	G.n[29.04]LHSEPGLEER.A	sp|Q96EH3|MASU1_HUMAN	sp|Q96EH3|MASU1_HUMAN	0.9484	0.023	8|36	3	1193.6	1193.6	-0.001247	1	1119.8	398.875	398.875	-0.000415667	-1.0421	-1.0421	seq77782_88min_hf
SHGSQETDEEFDAR	Y.n[29.04]SHGSQETDEEFDAR.W	sp|P20674|COX5A_HUMAN	sp|P20674|COX5A_HUMANtr|H3BNX8|H3BNX8_HUMANtr|H3BRI0|H3BRI0_HUMAN	1	2.71e-07	12|52	3	1634.68	1634.68	0.000642	1	1119.9	545.901	545.901	0.000214	0.392012	0.392012	seq77782_88min_hf
SHGSQETDEEFDAR	Y.n[35.07]SHGSQETDEEFDAR.W	sp|P20674|COX5A_HUMAN	sp|P20674|COX5A_HUMANtr|H3BNX8|H3BNX8_HUMANtr|H3BRI0|H3BRI0_HUMAN	1	5.91e-06	15|52	3	1640.71	1640.71	-0.000609	1	1122.1	547.912	547.911	-0.000203333	-0.371106	-0.371106	seq77782_88min_hf
SHGSQETDEEFDAR	Y.n[29.04]SHGSQETDEEFDAR.W	sp|P20674|COX5A_HUMAN	sp|P20674|COX5A_HUMANtr|H3BNX8|H3BNX8_HUMANtr|H3BRI0|H3BRI0_HUMAN	0.9969	0.000249	5|26	2	1634.68	1634.68	-1e-06	1	1127.5	818.348	818.348	-1e-06	-0.00122197	-0.00122197	seq77782_88min_hf
SRQGPAETGGQGQPQGPGLR	L.n[29.04]SRQGPAETGGQGQPQGPGLR.T	sp|O43819|SCO2_HUMAN	sp|O43819|SCO2_HUMAN	0.9909	0.0016	6|76	3	2005.01	2005.01	-0.002092	1	1129.2	669.344	669.343	-0.000697333	-1.04182	-1.04182	seq77782_88min_hf
GRMHAPGKGLSQSALPYRR	M.n[35.07]GRM[147.04]HAPGK[162.16]GLSQSALPYRR.S	sp|P62277|RS13_HUMAN	sp|P62277|RS13_HUMANtr|J3KMX5|J3KMX5_HUMANtr|E9PS50|E9PS50_HUMAN	0.9998	5.06e-05	17|108	5	2166.23	2165.23	0.998653	2	1130.3	434.053	434.253	0.199731	459.941	-2.16326	seq77782_88min_hf
SHGSQETDEEFDAR	Y.n[35.07]SHGSQETDEEFDAR.W	sp|P20674|COX5A_HUMAN	sp|P20674|COX5A_HUMANtr|H3BNX8|H3BNX8_HUMANtr|H3BRI0|H3BRI0_HUMAN	0.9999	1.65e-06	11|26	2	1640.71	1640.71	-0.002186	1	1134	821.364	821.363	-0.001093	-1.33072	-1.33072	seq77782_88min_hf
SRQGPAETGGQGQPQGPGLR	L.n[35.07]SRQGPAETGGQGQPQGPGLR.T	sp|O43819|SCO2_HUMAN	sp|O43819|SCO2_HUMAN	1	1.37e-06	11|76	3	2011.04	2011.04	-0.003424	1	1136	671.354	671.353	-0.00114133	-1.70005	-1.70005	seq77782_88min_hf
SHGSQETDEEFDAR	Y.n[29.04]SHGSQETDEEFDAR.W	sp|P20674|COX5A_HUMAN	sp|P20674|COX5A_HUMANtr|H3BNX8|H3BNX8_HUMANtr|H3BRI0|H3BRI0_HUMAN	1	3.16e-10	17|52	3	1634.68	1634.68	-0.001876	1	1140.5	545.901	545.9	-0.000625667	-1.14612	-1.14612	seq77782_88min_hf
SHGSQETDEEFDAR	Y.n[35.07]SHGSQETDEEFDAR.W	sp|P20674|COX5A_HUMAN	sp|P20674|COX5A_HUMANtr|H3BNX8|H3BNX8_HUMANtr|H3BRI0|H3BRI0_HUMAN	0.9999	1.94e-05	20|52	3	1640.71	1640.71	-0.002587	1	1142.5	547.912	547.911	-0.000862667	-1.57447	-1.57447	seq77782_88min_hf
SHGSQETDEEFDAR	Y.n[29.04]SHGSQETDEEFDAR.W	sp|P20674|COX5A_HUMAN	sp|P20674|COX5A_HUMANtr|H3BNX8|H3BNX8_HUMANtr|H3BRI0|H3BRI0_HUMAN	0.993	0.000823	5|26	2	1634.68	1634.68	-0.002006	1	1148.2	818.348	818.347	-0.0010035	-1.22625	-1.22625	seq77782_88min_hf
SRQGPAETGGQGQPQGPGLR	L.n[29.04]SRQGPAETGGQGQPQGPGLR.T	sp|O43819|SCO2_HUMAN	sp|O43819|SCO2_HUMAN	0.9999	2.05e-05	11|76	3	2005	2005.01	-0.004289	1	1150.3	669.344	669.342	-0.00142967	-2.13593	-2.13593	seq77782_88min_hf
GRMHAPGKGLSQSALPYRR	M.n[35.07]GRM[147.04]HAPGK[162.16]GLSQSALPYRR.S	sp|P62277|RS13_HUMAN	sp|P62277|RS13_HUMANtr|J3KMX5|J3KMX5_HUMANtr|E9PS50|E9PS50_HUMAN	0.9999	1.99e-05	19|108	5	2165.22	2165.23	-0.004154	2	1150.8	434.053	434.052	-0.0008308	-1.91406	-1.91406	seq77782_88min_hf
GRMHAPGKGLSQSALPYRR	M.n[29.04]GRM[147.04]HAPGK[156.13]GLSQSALPYRR.S	sp|P62277|RS13_HUMAN	sp|P62277|RS13_HUMANtr|J3KMX5|J3KMX5_HUMANtr|E9PS50|E9PS50_HUMAN	0.972	0.0091	16|108	5	2153.16	2153.16	-0.004424	2	1152.4	431.64	431.639	-0.0008848	-2.04986	-2.04986	seq77782_88min_hf
AAEGSPGTPDESTPPPR	C.n[29.04]AAEGSPGTPDESTPPPR.K	sp|Q14696|MESD_HUMAN	sp|Q14696|MESD_HUMANtr|H0YLI4|H0YLI4_HUMAN	0.9999	2.26e-05	6|64	3	1692.79	1692.8	-0.005433	1	1159.6	565.272	565.271	-0.001811	-3.20378	-3.20378	seq77782_88min_hf
MKASGTLREYKVVGR	-.n[35.07]M[147.04]K[162.16]ASGTLREYK[162.16]VVGR.C	sp|Q02543|RL18A_HUMAN	sp|Q02543|RL18A_HUMANtr|M0R117|M0R117_HUMAN	0.9976	0.000905	9|84	4	1812.11	1812.11	-0.002003	2	1196.2	454.036	454.035	-0.00050075	-1.10289	-1.10289	seq77782_88min_hf
FGSDQSENVDR	G.n[29.04]FGSDQSENVDR.G	sp|Q9UII2|ATIF1_HUMAN	sp|Q9UII2|ATIF1_HUMANtr|A0A0B4J230|A0A0B4J230_HUMAN	0.9788	0.00356	6|20	2	1280.56	1280.56	-0.000269	1	1208.1	641.289	641.289	-0.0001345	-0.209734	-0.209734	seq77782_88min_hf
SVMCPDAR	S.n[35.07]SVMC[160.03]PDAR.S	sp|P28799|GRN_HUMAN	sp|P28799|GRN_HUMANtr|K7EMR1|K7EMR1_HUMANtr|K7EKL3|K7EKL3_HUMAN	0.9953	0.000488	6|14	2	968.463	968.463	-0.000582	1	1209.1	485.239	485.239	-0.000291	-0.599705	-0.599705	seq77782_88min_hf
SVMCPDAR	S.n[29.04]SVMC[160.03]PDAR.S	sp|P28799|GRN_HUMAN	sp|P28799|GRN_HUMANtr|K7EMR1|K7EMR1_HUMANtr|K7EKL3|K7EKL3_HUMAN	0.99	0.00132	8|14	2	962.43	962.431	-0.000975	1	1210.1	482.223	482.222	-0.0004875	-1.01094	-1.01094	seq77782_88min_hf
SVMCPDAR	S.n[35.07]SVMC[160.03]PDAR.S	sp|P28799|GRN_HUMAN	sp|P28799|GRN_HUMANtr|K7EMR1|K7EMR1_HUMANtr|K7EKL3|K7EKL3_HUMAN	0.989	0.00151	9|14	2	968.462	968.463	-0.001593	1	1229.3	485.239	485.238	-0.0007965	-1.64146	-1.64146	seq77782_88min_hf
SVMCPDAR	S.n[29.04]SVMC[160.03]PDAR.S	sp|P28799|GRN_HUMAN	sp|P28799|GRN_HUMANtr|K7EMR1|K7EMR1_HUMANtr|K7EKL3|K7EKL3_HUMAN	0.9919	0.00101	9|14	2	962.43	962.431	-0.001396	1	1231	482.223	482.222	-0.000698	-1.44747	-1.44747	seq77782_88min_hf
AHSGAQGLLAAQKAR	K.n[29.04]AHSGAQGLLAAQK[156.13]AR.G	sp|Q9Y2Z4|SYYM_HUMAN	sp|Q9Y2Z4|SYYM_HUMANtr|H0YHS6|H0YHS6_HUMAN	0.9616	0.0126	13|84	4	1533.87	1533.87	-0.004926	1	1238.9	384.476	384.475	-0.0012315	-3.20307	-3.20307	seq77782_88min_hf
AHSGAQGLLAAQKAR	K.n[35.07]AHSGAQGLLAAQK[162.16]AR.G	sp|Q9Y2Z4|SYYM_HUMAN	sp|Q9Y2Z4|SYYM_HUMANtr|H0YHS6|H0YHS6_HUMAN	0.9997	0.000139	8|56	3	1545.93	1545.94	-0.003405	1	1239.5	516.32	516.319	-0.001135	-2.19825	-2.19825	seq77782_88min_hf
YAKDVKFGADAR	A.n[35.07]YAK[162.16]DVK[162.16]FGADAR.A	sp|P10809|CH60_HUMAN	sp|P10809|CH60_HUMANtr|C9JCQ4|C9JCQ4_HUMANtr|F8WBB1|F8WBB1_HUMANtr|E7ESH4|E7ESH4_HUMANtr|C9JL25|C9JL25_HUMANtr|E7EXB4|E7EXB4_HUMANtr|C9J0S9|C9J0S9_HUMANtr|C9JL19|C9JL19_HUMAN	0.9915	0.00378	12|44	3	1441.87	1441.88	-0.004122	1	1239.6	481.633	481.632	-0.00137433	-2.85349	-2.85349	seq77782_88min_hf
AHSGAQGLLAAQKAR	K.n[35.07]AHSGAQGLLAAQK[162.16]AR.G	sp|Q9Y2Z4|SYYM_HUMAN	sp|Q9Y2Z4|SYYM_HUMANtr|H0YHS6|H0YHS6_HUMAN	0.9995	0.000362	19|84	4	1545.93	1545.94	-0.004123	1	1240.2	387.492	387.491	-0.00103075	-2.66006	-2.66006	seq77782_88min_hf
TRSTFSTNYR	T.n[29.04]TRSTFSTNYR.S	sp|P05783|K1C18_HUMAN	sp|P05783|K1C18_HUMANtr|F8VZY9|F8VZY9_HUMAN	0.9414	0.0106	7|36	3	1259.62	1259.63	-0.002361	1	1243.9	420.883	420.882	-0.000787	-1.86988	-1.86988	seq77782_88min_hf
SKLQDAEIAR	G.n[29.04]SK[156.13]LQDAEIAR.L	sp|P06703|S10A6_HUMAN	sp|P06703|S10A6_HUMANtr|R4GN98|R4GN98_HUMAN	0.9261	0.0332	8|36	3	1185.67	1185.67	-0.002922	1	1256.9	396.231	396.23	-0.000974	-2.45817	-2.45817	seq77782_88min_hf
SLHSIGKIGGAQNR	C.n[29.04]SLHSIGK[156.13]IGGAQNR.S	sp|P14174|MIF_HUMAN	sp|P14174|MIF_HUMAN	0.9953	0.0016	8|78	4	1492.84	1492.85	-0.004933	1	1261.2	374.219	374.218	-0.0012335	-3.29621	-3.29621	seq77782_88min_hf
GVRVSPTGEKVTHTGQVYDDKDYRR	F.n[29.04]GVRVSPTGEK[156.13]VTHTGQVYDDK[156.13]DYRR.L	sp|O75380|NDUS6_HUMAN	sp|O75380|NDUS6_HUMANtr|D6RBT3|D6RBT3_HUMAN	0.9917	0.00117	13|144	6	2949.53	2946.53	3.00159	1	1264	492.096	492.596	0.500265	1015.57	-2.86272	seq77782_88min_hf
SSGGGGGGGGGREGLLGQR	A.n[29.04]SSGGGGGGGGGREGLLGQR.R	sp|Q6UB35|C1TM_HUMAN	sp|Q6UB35|C1TM_HUMANtr|B7ZM99|B7ZM99_HUMAN	0.9886	0.002	9|72	3	1642.81	1642.81	-0.003031	1	1267.7	548.612	548.611	-0.00101	-1.84101	-1.84101	seq77782_88min_hf
SSGGGGGGGGGREGLLGQR	A.n[35.07]SSGGGGGGGGGREGLLGQR.R	sp|Q6UB35|C1TM_HUMAN	sp|Q6UB35|C1TM_HUMANtr|B7ZM99|B7ZM99_HUMAN	0.9998	3.52e-05	10|72	3	1648.84	1648.85	-0.004092	1	1270.8	550.622	550.621	-0.00136367	-2.4766	-2.4766	seq77782_88min_hf
MHGGGPPSGDSACPLR	-.n[29.04]MHGGGPPSGDSAC[160.03]PLR.T	sp|P24928|RPB1_HUMAN	sp|P24928|RPB1_HUMAN	0.9824	0.00146	6|60	3	1622.73	1622.73	0.001999	2	1282.5	541.917	541.918	0.000666333	1.22958	1.22958	seq77782_88min_hf
MHGGGPPSGDSACPLR	-.n[35.07]MHGGGPPSGDSAC[160.03]PLR.T	sp|P24928|RPB1_HUMAN	sp|P24928|RPB1_HUMAN	0.9996	0.000137	7|60	3	1629.76	1628.76	1.0018	2	1285.2	543.928	544.262	0.333933	613.552	-0.949911	seq77782_88min_hf
MVDREQLVQKAR	-.n[29.04]MVDREQLVQK[156.13]AR.L	sp|P61981|1433G_HUMAN	sp|P61981|1433G_HUMAN	0.9976	0.000927	14|66	4	1527.85	1527.86	-0.003397	2	1350.6	382.971	382.97	-0.00084925	-2.21753	-2.21753	seq77782_88min_hf
TKIKADPDGPEAQAEACSGER	M.n[35.07]TK[162.16]IK[162.16]ADPDGPEAQAEAC[160.03]SGER.T	sp|Q9NX24|NHP2_HUMAN	sp|Q9NX24|NHP2_HUMANtr|J3QSY4|J3QSY4_HUMANtr|D6RC52|D6RC52_HUMANtr|D6RCB9|D6RCB9_HUMAN	1	1.07e-10	8|80	3	2332.22	2331.22	1.00223	2	1367.4	778.081	778.416	0.334076	429.174	-0.480891	seq77782_88min_hf
TKIKADPDGPEAQAEACSGER	M.n[35.07]TK[162.16]IK[162.16]ADPDGPEAQAEAC[160.03]SGER.T	sp|Q9NX24|NHP2_HUMAN	sp|Q9NX24|NHP2_HUMANtr|J3QSY4|J3QSY4_HUMANtr|D6RC52|D6RC52_HUMANtr|D6RCB9|D6RCB9_HUMAN	1	3.14e-12	17|120	4	2331.22	2331.22	-0.004561	2	1369.4	583.813	583.812	-0.0011405	-1.95354	-1.95354	seq77782_88min_hf
THETGTTNTATTAMSSVGANHQR	E.n[29.04]THETGTTNTATTAMSSVGANHQR.D	sp|P51610|HCFC1_HUMAN	sp|P51610|HCFC1_HUMANtr|A6NEM2|A6NEM2_HUMAN	0.9969	0.00205	9|132	4	2401.11	2400.11	0.998326	1	1373.4	601.034	601.284	0.249581	415.081	-2.08886	seq77782_88min_hf
GRMHAPGKGLSQSALPYRR	M.n[35.07]GRMHAPGK[162.16]GLSQSALPYRR.S	sp|P62277|RS13_HUMAN	sp|P62277|RS13_HUMANtr|J3KMX5|J3KMX5_HUMANtr|E9PS50|E9PS50_HUMAN	0.9957	0.00143	15|108	5	2149.23	2149.23	-0.004585	2	1376.6	430.854	430.853	-0.000917	-2.12834	-2.12834	seq77782_88min_hf
GRMHAPGKGLSQSALPYRR	M.n[29.04]GRMHAPGK[156.13]GLSQSALPYRR.S	sp|P62277|RS13_HUMAN	sp|P62277|RS13_HUMANtr|J3KMX5|J3KMX5_HUMANtr|E9PS50|E9PS50_HUMAN	0.9974	0.000879	13|108	5	2138.17	2137.17	0.998868	2	1378.1	428.441	428.641	0.199774	466.063	-2.09126	seq77782_88min_hf
YSHGSQETDEEFDAR	C.n[35.07]YSHGSQETDEEFDAR.W	sp|P20674|COX5A_HUMAN	sp|P20674|COX5A_HUMANtr|H3BNX8|H3BNX8_HUMANtr|H3BRI0|H3BRI0_HUMAN	1	1.21e-05	13|56	3	1803.77	1803.78	-0.002789	1	1380.4	602.266	602.265	-0.000929333	-1.54306	-1.54306	seq77782_88min_hf
GRMHAPGKGLSQSALPYRR	M.n[35.07]GRMHAPGK[162.16]GLSQSALPYRR.S	sp|P62277|RS13_HUMAN	sp|P62277|RS13_HUMANtr|J3KMX5|J3KMX5_HUMANtr|E9PS50|E9PS50_HUMAN	0.9998	6.32e-05	28|108	4	2149.23	2149.23	-0.004041	2	1383	538.315	538.314	-0.00101025	-1.87669	-1.87669	seq77782_88min_hf
YSHGSQETDEEFDAR	C.n[29.04]YSHGSQETDEEFDAR.W	sp|P20674|COX5A_HUMAN	sp|P20674|COX5A_HUMANtr|H3BNX8|H3BNX8_HUMANtr|H3BRI0|H3BRI0_HUMAN	1	5.22e-07	12|56	3	1797.74	1797.74	-0.003747	1	1383.1	600.255	600.254	-0.001249	-2.08079	-2.08079	seq77782_88min_hf
GRMHAPGKGLSQSALPYRR	M.n[35.07]GRMHAPGK[162.16]GLSQSALPYRR.S	sp|P62277|RS13_HUMAN	sp|P62277|RS13_HUMANtr|J3KMX5|J3KMX5_HUMANtr|E9PS50|E9PS50_HUMAN	0.9999	3.73e-05	19|108	6	2149.23	2149.23	-0.004864	2	1384.1	359.213	359.212	-0.000810667	-2.25679	-2.25679	seq77782_88min_hf
SQTQGPPDYPR	L.n[29.04]SQTQGPPDYPR.F	sp|Q13405|RM49_HUMAN	sp|Q13405|RM49_HUMANtr|E9PI78|E9PI78_HUMANtr|E9PNF1|E9PNF1_HUMAN	0.983	0.0015	7|20	2	1272.61	1272.61	-0.004056	1	1384.5	637.312	637.31	-0.0020285	-3.18291	-3.18291	seq77782_88min_hf
TKIKADPDGPEAQAEACSGER	M.n[35.07]TK[162.16]IK[162.16]ADPDGPEAQAEAC[160.03]SGER.T	sp|Q9NX24|NHP2_HUMAN	sp|Q9NX24|NHP2_HUMANtr|J3QSY4|J3QSY4_HUMANtr|D6RC52|D6RC52_HUMANtr|D6RCB9|D6RCB9_HUMAN	1	1.14e-11	12|80	3	2331.21	2331.22	-0.010699	2	1388.2	778.081	778.078	-0.00356633	-4.58352	-4.58352	seq77782_88min_hf
SQTQGPPDYPR	L.n[35.07]SQTQGPPDYPR.F	sp|Q13405|RM49_HUMAN	sp|Q13405|RM49_HUMANtr|E9PI78|E9PI78_HUMANtr|E9PNF1|E9PNF1_HUMAN	0.999	5.58e-05	10|20	2	1278.64	1278.64	-0.003496	1	1388.9	640.328	640.326	-0.001748	-2.72986	-2.72986	seq77782_88min_hf
[truncated: 4,100 more rows]

## Sheet: TimeCourse_Acet
Peptide	Modified peptide	Protein	Alternative proteins	Probability	Expect	Ions	Assumed charge	Precursor neutral mass	Calc neutral pep mass	Mass diff	NTT	retention time	m/z ratio theoretical	m/z ratio experimental	m/z diff	PPM	isotope corrected PPM	Sample name
[truncated: 11,135 more rows]

[truncated: 1 more sheets: TimeCourse_MetP]
